# Supplementary material for: DNA methylation reprogramming during seed development and its functional relevance in seed size/weight determination in chickpea
Source: Commun Biol. 2020 Jul 3;3:340. doi: 10.1038/s42003-020-1059-1 (PMC7335156; doi:10.1038/s42003-020-1059-1)
Supplement: Supplementary file 2 — Supplementary Dataset 1 [file 42003_2020_1059_MOESM2_ESM.xlsx]

## Sheet: Sheet1
Supplementary Dataset 1. Whole genome DNA methylation and its influence on gene expression at different stages of seed development in JGK 3.
a) Number of methylcytosines in different sequence contexts (CG, CHG and CHH) at different stages of seed development.
Stage	Context	Number of methylcytosines	Total cytosines covered	Percentage
S1	CG	7047001	11997350	58.738
	CHG	5753253	13438235	42.8126
	CHH	4007919	101504319	3.94852
S2	CG	6295539	11393544	55.2553
	CHG	5285662	12793186	41.3162
	CHH	5415688	92472612	5.85653
S3	CG	5835674	11518492	50.6635
	CHG	5016216	12813515	39.1479
	CHH	6729471	93490762	7.19801
S5	CG	5492251	11140834	49.2984
	CHG	4717700	12320791	38.2906
	CHH	7649747	88109745	8.68207
S7	CG	6573244	11790622	55.7498
	CHG	5616303	13134706	42.7593
	CHH	13061178	97356963	13.4158
b) Methylation level within gene body and 2 kb flanking (upstream and downstream) regions in different sequence contexts for all the protein-coding genes at different stages of seed development.
	Upstream										Gene body										Downstream
Stage-Context	0.1	0.2	0.3	0.4	0.5	0.6	0.7	0.8	0.9	1	0.1	0.2	0.3	0.4	0.5	0.6	0.7	0.8	0.9	1	0.1	0.2	0.3	0.4	0.5	0.6	0.7	0.8	0.9	1
S1-CG	34.9738	34.6208	33.3897	32.5756	31.4264	30.3288	28.7242	25.966	22.0783	20.5921	25.7865	34.8267	40.454	43.9114	46.1198	47.2557	47.9619	48.4194	48.3067	44.0665	27.9109	26.3873	27.7331	29.8015	32.4997	33.4543	34.4179	35.126	36.4563	37.4056
S2-CHG	30.7611	30.1804	28.955	28.0501	27.0186	25.9384	24.5337	22.4354	20.2478	20.1811	25.5085	34.1104	39.5397	42.7662	45.1845	46.3131	47.0409	47.6306	47.6672	43.761	26.7641	23.6234	24.5437	26.8223	28.979	29.7211	30.6275	31.4702	32.7911	33.6547
S3-CG	28.8061	28.2794	27.3954	26.6976	25.419	24.617	23.3073	21.3795	18.8267	18.7235	24.3298	32.0399	36.8603	39.7303	41.8081	42.8673	43.707	44.0121	44.3119	41.0369	24.0488	20.7929	22.148	24.6518	26.5929	27.3007	28.0157	29.1177	30.3374	30.3401
S5-CG	27.8586	27.537	26.4224	25.6125	24.5592	23.6623	22.3286	20.4312	18.0679	18.5232	24.2259	31.5467	35.6955	38.4798	40.1736	41.0107	41.848	42.1841	42.6803	40.4199	23.1417	19.2878	20.9491	23.4458	25.5707	26.3302	27.0557	27.8896	28.8555	29.6368
S7-CG	32.5147	31.9489	30.9832	29.8364	28.7873	27.7432	26.2986	23.8335	20.6883	20.1155	25.5055	34.0878	39.2226	42.6148	44.7962	45.8781	46.6239	47.0906	47.1625	43.5889	26.5505	23.7566	25.0622	27.4911	29.9907	30.6705	31.7508	32.7037	33.8256	34.475
S1-CHG	25.219	25.08	24.2792	23.8269	22.8982	21.7268	20.4603	18.1969	15.4785	14.8828	13.4079	15.5981	15.8536	15.715	16.0247	16.172	16.7269	16.7694	16.7776	15.449	16.3216	16.9542	18.4376	20.0929	20.9523	21.8565	22.5593	23.159	23.6525	23.6912
S2-CHG	23.5138	23.2999	22.6279	21.9126	21.1876	20.1388	18.876	16.9491	14.97	14.8914	13.4882	15.4307	15.6535	15.4295	15.8783	16.0222	16.5471	16.628	16.6909	15.4734	16.049	16.0754	17.2784	18.7881	19.6753	20.3844	21.1764	21.7838	22.1714	22.2172
S3-CHG	22.7081	22.5004	21.8548	21.3549	20.5454	19.4999	18.3306	16.584	14.7024	14.7792	13.3392	14.9409	15.1505	14.923	15.5128	15.5375	16.0835	16.1612	16.0658	15.0843	15.4485	15.3813	16.5697	18.0866	19.122	19.7097	20.2283	20.9602	21.3321	21.4344
S5-CHG	21.1949	21.0701	20.3729	20.0141	19.2758	18.2438	17.2753	15.7283	13.8619	14.0607	12.7293	14.1372	14.1858	14.0491	14.5266	14.6689	15.0245	14.9971	14.9356	14.1838	14.5956	14.075	15.5919	16.971	17.9779	18.4266	18.9737	19.5657	19.9681	20.1508
S7-CHG	24.4223	24.223	23.61	23.1091	22.175	21.2237	19.8708	17.9019	15.3339	14.8161	13.485	15.4089	15.5063	15.2416	15.7111	15.7643	16.3449	16.3264	16.2377	15.2524	15.9035	16.379	17.7821	19.3525	20.4032	21.049	21.6767	22.4112	22.7594	22.8731
S1-CHH	8.90576	8.81923	8.82245	8.44531	8.24918	8.01684	7.63963	6.95741	5.53212	4.95717	4.1835	4.56748	4.6406	4.71826	4.82634	4.62397	4.84427	4.8787	4.76422	4.59299	5.00695	5.42115	5.81417	6.41405	6.8467	7.13848	7.33403	7.53059	7.71219	7.73686
S2-CHH	10.729	10.8185	10.5338	10.211	9.90302	9.67353	9.12069	8.06269	6.37932	5.82959	5.19125	5.66486	5.65828	5.8496	5.80523	5.7591	5.91598	5.96404	5.94732	5.639	6.14736	6.47434	7.14849	7.90065	8.34294	8.66192	8.87406	9.10958	9.45653	9.4755
S3-CHH	12.197	12.2699	12.0132	11.5687	11.2469	10.8066	10.2249	9.05936	7.17993	6.66901	6.1363	6.59659	6.60689	6.86022	6.86604	6.91852	6.87839	6.90647	6.85756	6.63197	6.87918	7.10479	8.11281	9.07316	9.62465	9.91029	10.1737	10.4855	10.7642	10.9026
S5-CHH	13.5874	13.4381	13.2295	12.8249	12.5448	12.0326	11.2822	9.9587	7.81546	7.14879	6.87235	7.42508	7.39414	7.63042	7.67025	7.65107	7.74937	7.72596	7.62115	7.31203	7.4851	7.70805	9.00065	10.1079	10.864	11.2038	11.3759	11.7481	12.0319	12.1694
S7-CHH	18.3898	18.2721	18.1572	17.6082	17.2501	16.7167	15.598	13.5737	10.3506	8.55833	8.46342	9.51453	9.38838	9.46465	9.48819	9.48318	9.54295	9.66167	9.68973	9.12205	9.62291	10.9637	12.4955	13.8569	14.8176	15.3828	15.8361	16.194	16.2931	16.3919
Each region was divided into 10 bins of equal size and normalized methylation level for all the protein-coding genes in each bin is given.
c) Methylation level within gene body and 2 kb flanking (upstream and downstream) regions in different sequence contexts for the gene sets that are expressed at different levels at different stages of seed development.
		Upstream										Gene body										Downstream
Stage-Context		0.1	0.2	0.3	0.4	0.5	0.6	0.7	0.8	0.9	1	0.1	0.2	0.3	0.4	0.5	0.6	0.7	0.8	0.9	1	0.1	0.2	0.3	0.4	0.5	0.6	0.7	0.8	0.9	1
S1-CG	D2	41.3714	42.5304	42.5378	42.9284	44.1419	44.3832	45.6528	46.3658	47.0637	48.0718	37.2549	36.6992	35.5621	36.3275	37.6141	37.8254	37.4909	38.168	40.1522	37.2902	41.0686	41.5135	44.0654	48.0409	49.7668	48.8654	46.481	46.7645	47.3094	47.9952
	D4	31.3395	29.9826	30.3527	28.3376	27.7614	25.7368	24.5431	22.0248	17.7128	15.6902	20.7527	25.9202	29.0737	29.5633	30.7114	30.8996	31.2824	30.9744	30.819	25.1044	20.9197	23.8321	26.9535	29.48	31.942	32.7127	35.5526	35.0467	37.6704	38.5834
	D6	31.0537	30.719	28.7418	27.29	25.238	24.2382	21.3512	17.6905	12.9983	10.0625	23.9266	37.673	44.5974	49.3431	51.9359	53.1645	54.2352	54.4615	53.2101	48.086	22.1731	22.1507	23.408	25.1109	28.0062	28.0642	30.2028	31.0222	32.5109	34.039
	D8	33.526	33.1281	31.7969	30.2604	28.2437	26.8517	23.7288	19.3268	13.4291	10.9949	26.1268	44.529	55.343	61.0132	63.2949	65.5072	65.5401	65.5905	64.4583	60.4901	25.5539	19.4829	19.7413	21.1248	24.5535	27.0505	28.1708	28.2288	31.6411	33.2488
	D10	33.6371	32.3555	30.5304	29.1809	27.3869	26.0718	22.3497	18.9217	10.6814	7.32824	13.1187	22.5096	33.5478	39.7673	44.3531	46.3481	48.8395	50.6842	50.152	47.1566	22.7454	16.4391	15.7208	17.6015	20.3053	23.8772	26.5976	27.9926	29.7785	29.5974
S1-CHG	D2	39.1542	40.3281	40.2281	40.6055	41.9331	41.8708	43.297	43.9418	44.5766	47.5225	38.2097	40.106	39.9134	39.519	40.149	40.6126	41.7091	41.9452	42.4435	41.1831	48.2073	45.9262	46.8628	47.928	46.8413	45.3532	44.32	43.9403	43.5182	42.5233
	D4	21.3356	20.9136	20.7864	20.4222	19.0845	17.9664	16.4188	14.7804	12.5419	10.7476	11.2558	14.0067	14.2238	13.248	13.8268	13.8651	13.9365	13.8866	13.8187	12.7679	12.9663	15.6615	16.4032	17.4154	18.7761	19.6587	21.2828	21.8216	21.7011	22.9127
	D6	21.1023	19.1432	18.4741	17.8959	15.5054	14.6589	11.4898	8.65479	4.37688	2.39549	4.33944	7.30419	7.41347	7.58728	7.72545	7.71109	8.23184	8.03429	8.19855	6.31889	4.42755	6.45607	8.1143	10.3206	12.1604	13.6243	14.7261	15.0625	16.9029	16.341
	D8	20.5742	20.9769	19.0584	18.0763	16.8249	14.4408	12.2656	8.49554	3.63799	1.97332	2.94056	5.42981	5.88727	6.10168	5.99188	6.33547	6.73989	6.73239	5.94259	4.2798	2.46504	4.29598	6.24722	8.68852	10.2415	12.7166	13.7809	13.6566	14.9446	16.35
	D10	20.5124	19.3205	19.1919	18.1262	16.9986	14.4128	12.3749	8.58061	3.42838	1.29715	1.41407	2.30828	3.1297	3.16956	3.35463	3.19186	3.76918	3.45392	3.71187	2.41923	1.76679	2.72931	3.68334	5.33612	8.06086	10.2779	11.7585	13.6211	13.382	14.0391
S1-CHH	D2	12.7304	12.7666	12.9871	12.9726	13.2755	13.9702	14.4788	15.0022	14.6283	15.7191	12.2695	12.7777	12.64	12.9099	13.055	12.5956	13.1798	13.5104	13.7008	13.6356	15.1812	14.755	14.5152	15.0925	14.8836	14.5182	14.1392	13.997	13.7003	13.4162
	D4	6.75762	7.01835	7.21886	7.1953	6.9883	6.73302	5.91098	5.52005	4.53583	3.66692	3.90404	4.10387	4.14294	3.96978	4.07324	3.87114	4.214	4.04037	3.64881	3.75445	4.13947	5.34515	5.61061	6.35944	6.15652	6.54086	7.05854	7.37986	7.42361	7.43555
	D6	7.53125	7.24107	7.47418	7.11744	6.39757	5.72906	5.07316	3.69256	2.11196	0.839156	1.02826	1.62349	1.66984	1.65208	1.85793	1.75191	1.85799	1.83512	1.49554	1.25102	1.16457	2.03934	2.73906	3.22781	4.31071	4.51972	4.71908	5.09937	5.44725	5.86403
	D8	7.93934	7.93928	7.95394	7.44944	7.06903	6.23721	5.55222	3.96956	2.00042	0.641994	0.69451	0.968425	1.25642	1.17076	1.29791	1.3869	1.34284	1.29188	0.853746	0.689524	0.633865	1.04097	1.88671	2.58994	3.12711	3.99594	4.49429	4.5335	4.79695	5.2063
	D10	8.0488	7.49369	7.49616	7.13347	6.92169	6.37568	5.64663	4.76001	1.93422	0.666639	0.428854	0.579208	0.67867	0.788225	0.776747	0.618493	0.536635	0.672056	0.59242	0.480025	0.40342	0.760757	1.3059	1.86535	2.88923	3.84008	4.09284	4.14734	4.70649	4.66146
S2-CG	D2	38.9573	39.6688	39.8234	40.7863	41.2947	42.0128	43.9826	44.7782	45.652	47.3012	36.5682	36.3073	34.4461	34.8507	36.3465	36.8738	36.4599	37.3429	39.2099	35.886	39.7729	38.5127	40.3643	44.6446	47.0413	45.7421	43.133	43.7633	44.5976	44.8259
	D4	27.1838	25.29	25.7836	24.2007	24.0543	21.3889	20.8674	18.5376	16.3257	15.9408	19.8411	24.5191	28.1546	28.9672	31.2056	30.8285	31.2037	31.1869	31.2818	26.0731	19.9203	20.9797	23.4985	26.0266	27.6703	29.3153	31.3155	31.1141	33.8181	34.1081
	D6	28.065	26.6655	25.2573	23.6969	21.5089	19.9517	17.5418	13.5985	11.0744	9.40356	22.6965	36.0895	44.3749	49.1764	52.7664	53.2426	54.4354	55.2226	53.9354	48.9577	22.2518	18.3427	19.3324	20.4807	22.7681	23.709	25.9436	27.5475	29.114	31.3482
	D8	28.0337	27.1865	24.9554	23.4853	21.8717	20.9322	17.1246	14.0808	11.6133	10.3406	26.7656	44.4378	53.4771	58.4276	59.9698	63.2486	63.8189	63.6528	63.9033	60.608	24.6154	17.2141	16.8458	19.402	20.7125	23.2409	24.4862	25.7031	28.3788	29.0849
	D10	26.8343	25.8863	24.9837	23.1508	20.5855	19.4662	15.8572	11.7444	7.91928	6.47197	12.2464	21.3191	31.0065	36.7959	41.0546	43.5123	45.3754	47.2985	46.0591	43.8426	20.5399	14.5423	13.9657	15.884	17.679	20.616	23.2475	24.9919	25.8783	26.8826
S2-CHG	D2	37.7348	38.604	39.0189	38.9393	40.2416	41.0963	42.5634	42.9608	43.5409	46.9021	37.9984	39.759	39.4205	38.6184	39.4701	39.9749	41.06	41.3557	41.7982	40.8423	46.8949	43.5372	44.4994	45.5433	45.0035	43.2246	42.601	42.1447	41.9663	40.732
	D4	19.5597	18.946	18.5124	18.3193	17.9003	16.7189	15.338	14.1136	11.9341	11.6981	11.3799	13.9159	14.5359	13.4593	14.4691	14.2037	14.2497	14.1251	13.9385	13.5444	13.2763	15.018	15.223	16.2274	17.2375	18.7363	19.4949	20.2591	20.1847	20.4176
	D6	19.6258	18.7258	17.5037	16.8884	14.6623	13.6084	10.3878	7.17027	4.52915	2.6415	4.16464	6.33101	7.13171	6.67723	6.82227	6.91662	7.59217	7.62642	7.29356	5.89228	4.63036	5.65307	6.83086	8.80195	10.3189	11.7401	12.7771	13.9063	14.8202	14.1943
	D8	18.0709	18.2782	16.6566	14.5589	13.8965	13.0124	9.82143	6.96953	3.45001	1.70242	3.03609	5.14705	6.00945	6.05507	5.82359	6.46917	6.36705	6.23533	5.85271	4.38417	2.3844	3.79749	5.73756	7.40098	8.97548	10.95	12.7049	13.135	14.5907	14.9469
	D10	17.6689	17.5239	17.0097	15.3156	14.1045	11.7165	10.0219	6.72292	2.76753	1.29922	1.50501	2.4193	3.06455	3.19506	3.64536	3.48589	3.41043	3.44433	3.69542	2.59927	1.88539	2.71496	3.67461	5.13314	7.85275	9.1288	11.0358	12.5109	12.4599	13.1346
S2-CHH	D2	14.7396	15.2884	15.1943	15.0777	15.4493	16.4618	17.3889	17.4121	16.3518	17.8841	14.8313	15.5153	14.823	15.5198	15.2775	15.1433	15.6804	16.0298	16.3648	16.2129	18.0641	17.021	17.1257	17.7604	17.5344	16.8071	16.3479	16.5026	16.2891	15.8988
	D4	8.6503	8.80236	8.96728	8.6357	8.40433	7.87053	7.40205	7.09569	5.72441	4.8873	4.66765	5.49407	5.92629	5.47655	5.48182	5.09305	5.15825	5.19466	5.25234	4.52763	5.71541	6.46135	7.25088	7.81085	8.16892	8.40968	8.79383	9.05113	9.20202	8.78451
	D6	10.0581	10.1204	9.06678	9.01211	8.44136	7.80265	6.15563	4.80595	2.55291	1.08631	1.40734	1.76514	2.01134	2.08569	1.92901	1.88971	2.08175	2.0396	1.9624	1.5478	1.5523	2.11196	3.3008	4.47488	4.96209	5.49966	5.80517	5.92078	6.59626	6.98376
	D8	9.58255	9.49019	9.20191	8.39061	7.9223	7.57107	6.53122	4.3835	2.44851	0.768691	0.919563	1.15694	1.35091	1.58878	1.68929	1.8113	1.86985	1.62027	1.33336	0.986793	0.725973	1.45696	2.59379	3.14065	4.00121	5.07545	5.69631	5.80661	6.49566	6.76653
	D10	9.1024	9.1875	9.09999	8.67105	7.91558	7.04853	6.4207	4.55832	2.07437	0.760875	0.526488	0.746603	0.823545	1.00154	1.01443	1.0495	0.745161	0.844033	0.728266	0.660853	0.665013	1.12659	1.72184	2.6535	3.82889	4.83683	5.94746	5.7943	6.02098	6.11012
S3-CG	D2	37.4426	38.3967	38.686	39.5789	39.831	41.2897	42.808	44.0758	44.7903	45.8294	36.3269	35.2274	33.2962	33.9757	35.6352	35.9619	35.9337	36.5788	38.8315	35.3314	39.0741	37.358	39.5771	43.8112	46.1092	44.0742	41.702	42.4989	43.1816	42.0112
	D4	25.2651	24.6754	23.6838	22.7221	23.0493	20.0005	19.0822	18.1061	15.6717	14.8261	20.2791	23.6051	24.9386	27.137	28.5602	28.1299	28.8435	28.9709	29.2628	24.7896	17.7914	18.1081	21.2784	24.1649	25.8023	27.4744	29.4713	29.3477	30.867	31.3807
	D6	25.6284	24.4525	22.67	22.3046	19.6564	19.2606	16.6502	12.5274	8.95135	8.39219	21.2188	34.5885	41.5383	45.3144	47.4047	48.9802	49.0942	50.1208	49.981	44.9198	18.1425	14.3698	15.5078	17.6586	20.254	21.6106	22.6599	23.7474	25.0869	26.1885
	D8	25.3745	24.6921	23.2694	22.9634	20.8151	19.8883	16.4174	12.727	9.32803	8.04931	23.1968	38.3461	47.6589	53.3715	55.5231	57.3172	58.8003	57.8143	57.4508	55.6853	21.102	13.6015	13.6103	16.7905	18.684	20.2606	21.5304	22.8935	24.5411	25.283
	D10	25.8755	24.6051	23.8156	22.8453	20.0948	18.609	16.1851	11.4233	6.61741	5.92617	11.7114	20.3182	29.0104	34.1623	38.5381	39.977	42.3213	43.9323	43.0352	42.8445	18.7685	10.9619	11.6891	13.6096	14.9954	17.4415	20.4841	21.932	22.4434	22.968
S3-CHG	D2	37.1654	38.1177	37.8975	38.0571	39.7242	40.3901	41.0829	42.743	43.1678	47.4286	38.1939	39.8068	39.2079	38.4061	39.6357	40.0838	41.4025	41.3607	41.6671	40.9363	46.4408	42.663	43.255	44.6811	44.2628	42.379	41.4629	41.744	41.0654	39.8264
	D4	19.4805	19.5568	17.7603	18.3589	17.3166	15.9842	15.2399	13.893	12.8732	12.1862	12.4928	14.0543	14.0492	13.6061	13.9942	13.9889	14.3959	14.6159	14.5041	13.4832	13.5255	14.2722	15.0815	16.7447	18.3046	18.6896	19.9687	20.6504	20.4109	20.99
	D6	18.7051	17.3176	16.7893	15.7917	13.0655	12.6655	9.62711	6.47394	3.8234	2.35185	3.65663	5.6204	6.08815	5.86336	5.8285	6.02642	6.65258	6.70757	6.50089	5.74037	4.07911	4.91449	6.50933	8.40157	9.56818	11.4993	12.595	12.6962	14.085	13.765
	D8	17.4428	17.6071	16.0885	15.7468	14.193	12.0319	9.83006	6.50867	2.87295	1.39472	2.35251	3.79343	4.66989	5.49189	4.98739	5.85479	5.8174	5.3916	5.04673	3.731	2.43122	3.29885	5.15685	7.40163	8.75664	10.6563	11.7961	12.4451	12.6929	14.1534
	D10	16.8436	16.7902	16.702	15.6011	14.3189	11.5798	10.067	6.53028	2.98042	1.36007	1.56838	2.303	3.13317	2.98943	3.23792	3.08013	3.16181	3.46772	3.20942	2.36192	1.69277	2.48351	3.54951	4.93627	7.05392	8.85011	10.3327	11.3607	12.0122	12.2569
S3-CHH	D2	16.85	17.1558	16.9691	16.8925	17.5125	17.9956	18.692	19.2938	18.7761	20.7089	18.0223	18.159	17.8021	18.4836	18.3727	18.4234	18.6381	18.8431	19.2127	19.2239	20.2514	18.7706	19.6209	20.348	19.981	18.8444	18.4663	18.5291	18.4078	18.2287
	D4	10.8222	10.6226	10.1619	10.1223	9.37986	8.93024	8.56675	7.86889	6.66804	5.79671	5.99447	6.37325	6.54918	6.59107	6.79842	6.56247	6.35811	6.41969	6.23273	5.97561	6.32564	7.22454	8.52841	9.23125	9.9895	9.68317	10.3109	10.9109	10.9215	11.1968
	D6	11.0173	10.7605	10.8084	10.2203	9.21087	8.61528	7.35517	5.16424	2.65207	1.26838	1.35001	2.33725	2.26996	2.07383	2.31208	2.18607	2.28868	2.3659	2.32801	1.92976	1.82803	2.55167	3.64885	5.00872	5.79678	6.71477	7.19049	7.56672	7.74646	8.33723
	D8	10.9062	11.5004	10.8903	10.6258	10.1365	8.89281	7.56012	4.81332	2.42086	0.710006	0.803752	1.15767	1.41403	1.69475	1.64254	1.9058	1.86215	1.77707	1.34226	1.09141	0.756701	1.53676	2.73134	4.20615	4.84979	6.26517	6.55348	6.97016	7.2513	8.11323
	D10	10.6349	10.6341	10.6335	10.4867	9.58873	8.12439	7.46558	5.69251	2.09516	0.710008	0.677531	0.872339	1.06558	1.11865	1.04719	1.34244	0.954983	0.941514	1.0273	0.941612	0.758993	1.2233	1.98233	3.02522	4.48246	5.77671	6.42095	6.76481	7.18619	7.00883
S5-CG	D2	35.2452	36.6772	36.3111	36.9901	37.4685	38.0582	40.054	40.9028	41.8213	44.4679	35.635	34.364	32.775	33.3124	34.7509	34.9199	35.1599	35.6939	37.9851	34.1178	36.5034	33.8295	37.0267	41.4954	43.5389	41.5476	39.5362	39.935	40.1414	40.6529
	D4	24.4225	24.5371	22.667	21.733	20.8074	19.7849	17.8645	15.6245	12.7062	12.5261	18.5247	23.1776	26.7244	28.6755	29.5479	28.4964	29.0898	29.3375	28.7622	24.2326	15.5508	16.7373	18.8143	21.6774	24.1678	24.8539	26.8401	27.3911	29.2171	29.2896
	D6	25.9632	23.945	22.2209	19.9014	19.2568	17.4884	15.1244	11.9188	8.37581	8.7405	21.1323	33.1422	39.5963	45.0489	46.0515	46.9841	48.1008	48.6937	47.5418	44.9589	18.4232	14.2668	14.8922	15.9874	19.1412	20.4018	22.3097	23.0721	24.2847	24.8788
	D8	24.9231	23.4585	22.4845	21.0392	19.0711	17.5369	14.9723	11.6307	8.22084	8.04072	23.647	37.8863	45.8533	49.8673	52.326	52.665	54.6807	55.4073	54.5412	54.6107	20.0507	12.8016	12.5923	14.3727	16.867	18.9134	22.5119	22.6097	24.2593	24.3771
	D10	25.1264	24.6661	23.2992	21.9414	20.2255	18.2916	14.6578	11.4234	6.51612	6.07073	12.8977	21.6981	28.3156	32.351	34.7597	37.1297	38.7716	38.9822	39.1407	41.2219	17.0092	10.487	10.4477	12.8818	13.8885	17.0784	19.4102	21.1079	21.5536	22.4943
S5-CHG	D2	33.5383	34.3583	34.0956	34.6837	35.6676	35.913	37.2536	38.6623	39.036	43.0742	35.7786	37.0135	36.5732	35.9422	37.2293	37.8436	38.6295	38.8807	39.1069	37.958	42.2294	37.6939	39.1029	40.2746	40.0135	38.0305	37.4007	37.269	36.9994	36.4415
	D4	17.7321	18.1363	16.679	16.0648	15.6068	14.1684	13.4069	11.2896	9.5303	9.24284	9.88356	11.9837	12.2298	11.904	12.5757	11.9897	12.5561	12.3214	12.2273	11.6907	10.4248	11.1214	12.506	14.1497	15.7	15.9196	17.5747	18.0992	18.0552	17.5556
	D6	17.1644	16.031	15.8101	14.4686	12.9317	11.821	9.194	6.6437	3.67622	2.17629	3.35479	5.17447	5.62527	5.7662	5.40256	5.36664	5.71824	5.46233	5.00011	4.50523	3.59357	4.37268	5.57604	7.52797	8.81735	10.5816	11.3064	11.7982	12.0664	12.5297
	D8	16.4376	16.0293	14.9286	13.5152	12.2098	9.99954	8.74985	5.73342	2.37183	1.2531	2.37739	4.42707	4.5957	4.47873	4.79354	4.60705	4.53824	4.44361	4.12528	3.58298	2.29074	2.93612	4.56055	5.67275	7.67657	9.03057	10.7683	12.1648	13.3182	13.9716
	D10	15.8811	15.7803	15.3	14.7674	13.4048	10.9664	9.41635	6.12552	2.93371	1.58312	1.35422	1.87405	2.71874	2.46581	2.42447	2.79066	2.53758	2.71722	2.6501	2.42859	1.43303	2.19938	3.70411	5.12727	6.68236	9.0107	10.6067	10.7423	11.6703	12.3532
S5-CHH	D2	17.5723	17.934	17.8961	17.9562	18.4701	18.6913	19.4401	20.0564	19.4118	21.2573	19.4084	19.258	19.0303	19.6838	19.7276	19.794	20.1051	20.2708	20.3298	20.162	20.7754	19.0627	20.2378	21.1896	20.8422	19.9165	19.2888	19.332	19.3164	19.0982
	D4	11.9413	11.9043	11.5813	11.1451	11.2683	10.384	9.20537	7.99682	6.1629	5.10777	5.58797	6.75759	6.7008	6.82248	7.04247	6.44488	6.65589	6.5691	6.38981	5.87113	6.35363	7.30862	8.62518	9.50048	10.3027	10.4804	10.929	11.6135	11.5302	11.6459
	D6	12.6575	12.1435	11.6917	10.7595	10.7034	10.0262	8.08777	5.81573	3.24016	1.50066	1.87478	2.60823	2.78778	3.05372	2.67475	2.70639	2.90717	2.8371	2.30351	2.17237	2.14621	2.68913	4.29006	5.79946	7.11963	7.63913	7.62518	8.19349	8.64671	8.8253
	D8	12.0664	12.2585	11.6995	10.9042	10.479	9.43372	7.77554	5.657	2.83173	0.670041	1.30583	2.06274	1.96688	2.2873	1.9398	2.21054	2.22343	1.73588	1.66362	1.46322	1.17011	1.92152	3.26237	4.47187	5.90625	6.79308	7.72508	8.74718	9.38824	9.43341
	D10	12.4739	11.9057	12.1939	11.8788	10.565	9.41264	8.20899	6.06209	2.31903	0.839718	0.676965	1.10922	1.41935	1.43117	1.28912	1.55033	1.23121	1.3235	1.40001	1.20825	1.02228	1.53208	2.63292	3.85484	5.85522	6.82707	7.98276	8.07637	8.03057	8.29001
S7-CG	D2	37.1432	37.5718	37.5067	37.4603	37.9632	37.8147	38.9686	39.4949	38.9558	40.1103	32.8921	33.3463	32.581	33.1145	34.4141	34.5111	34.5566	34.7951	36.5051	32.9448	35.4807	35.2816	37.5936	41.6766	43.8622	42.5693	41.4031	42.3108	42.9168	43.1669
	D4	28.4218	27.9525	26.7046	25.8897	23.8963	23.146	23.1457	19.9711	17.7695	16.7894	22.1489	28.4109	30.4188	33.3163	33.7496	35.3806	36.1896	36.4914	35.8692	30.9012	18.1626	21.6367	24.5465	27.1528	30.6719	29.9821	31.8637	32.707	32.7054	34.2006
	D6	28.4545	27.6926	26.278	23.9914	22.5231	21.7485	18.5483	14.9378	11.1399	9.24931	19.5095	30.1762	39.1077	44.5363	47.3658	47.1716	49.241	50.4542	49.4293	44.589	21.6636	18.072	20.3425	21.1762	25.1865	26.2227	27.6376	29.0794	31.1961	32.0675
	D8	29.7108	29.5283	28.1587	27.1826	25.5255	23.8242	20.6284	17.3763	12.3598	10.56	26.6266	43.7672	54.0287	58.9704	61.4379	63.3325	63.8063	64.2677	63.8524	60.8376	24.458	17.0314	17.4697	18.9862	20.7406	24.4254	26.2239	27.5093	29.5799	28.9957
	D10	32.7283	30.8158	29.8249	27.9959	25.8325	23.9019	20.4664	16.3189	10.2022	8.62033	16.1211	26.6512	37.063	42.1785	45.9863	48.6887	49.7556	50.6808	50.0921	48.9867	22.9182	14.1796	14.0193	15.849	17.7769	20.2785	24.3061	25.5501	26.2091	27.6527
S7-CHG	D2	33.8458	34.497	34.314	34.4915	35.0415	35.4292	35.9324	36.6738	36.3245	38.8263	32.3244	34.521	33.9682	33.3471	34.4427	34.6485	35.7156	35.5854	35.8458	34.8087	39.2024	37.6145	38.3927	39.9041	39.3934	38.2317	37.6992	37.804	37.5386	36.9277
	D4	21.305	21.1167	21.0887	20.7962	18.8353	17.9778	17.2935	16.2903	14.0568	13.4257	14.5897	16.9371	16.3849	16.405	16.258	16.9101	17.2148	18.2227	17.4124	16.8269	15.53	16.9014	18.3902	19.2091	20.1477	20.1378	20.3021	21.8419	20.704	21.2552
	D6	19.5701	18.4885	18.1509	18.0606	16.4907	15.156	12.3488	9.69941	6.00062	4.09611	4.58639	6.37688	7.57541	6.9852	7.15386	7.59518	7.69355	7.85183	7.15074	5.83797	5.21869	6.70345	8.02607	9.85339	12.0224	13.3507	15.1384	15.3347	16.3937	16.2184
	D8	19.7029	19.8094	18.6987	18.1046	16.1511	14.6028	12.5186	8.58327	4.22348	1.77712	3.25921	4.96113	5.18383	5.32894	5.29694	5.0909	5.0676	6.07283	5.20032	4.0715	2.84918	3.8738	6.03474	7.88253	10.31	11.7936	13.2491	14.5311	15.3897	16.1538
	D10	20.8666	20.9626	19.6833	18.7025	16.3127	14.6482	11.5118	7.81371	3.3751	1.08344	1.33098	2.58046	3.3376	3.18581	3.30783	3.03895	3.40178	2.75338	2.92429	2.46549	1.68451	2.36654	4.02416	5.51648	7.78395	10.0773	12.2707	13.5061	13.9013	14.6541
S7-CHH	D2	21.2238	21.5563	21.6322	21.3515	21.4177	21.5228	22.0161	22.2566	20.9877	21.5767	20.1471	20.7014	20.1824	20.4235	20.8658	20.7262	20.8561	21.0794	21.1166	21.0916	22.5004	23.1058	23.7413	24.5956	24.1773	23.4804	23.3461	23.4829	23.0548	23.0243
	D4	16.631	16.9065	16.3655	16.6214	15.2757	15.0264	14.5389	12.5301	9.52686	7.91323	8.90243	11.2302	10.2098	10.4455	10.3267	10.0358	10.7217	10.8061	10.819	9.65001	9.85999	11.9474	13.8724	15.2444	16.0421	15.6582	16.0154	16.6089	15.8646	15.8728
	D6	16.5106	16.3951	16.5846	15.906	15.0575	14.7096	12.4241	9.7857	5.93273	2.77191	3.32967	4.75626	4.99448	4.49694	4.14684	4.57071	4.69388	4.68491	4.38813	3.24414	3.74112	5.92813	7.70783	9.02226	10.938	11.9045	12.577	12.8993	13.09	13.674
	D8	17.0578	17.2206	16.8951	16.1526	15.8828	15.0433	12.925	9.56514	5.18796	1.56924	2.10763	3.0369	3.25828	2.88181	2.89322	2.93095	2.84109	3.31445	3.24728	2.56581	1.91148	3.45723	5.76484	7.71467	9.29348	10.5807	11.9094	12.6117	13.1683	12.9814
	D10	18.3329	17.7629	17.857	16.5611	15.9799	15.3804	12.8032	9.14716	4.02545	0.931478	0.96249	1.76068	1.84784	2.05733	1.95338	1.94607	1.86813	1.55114	1.74067	1.41636	1.49322	2.34046	3.75276	5.56857	7.94622	9.73662	11.6865	12.3991	12.3401	12.4985
Each region was divided into 10 bins of equal size and normalized methylation level for the respective set of genes in each bin is given.
D2, non-expressed (2nd decile); D4, low (4th decile); D6, moderate (6th decile); D8, high (8th decile); D10, highest (10th decile)
