# Supplementary material for: DNA methylation reprogramming during seed development and its functional relevance in seed size/weight determination in chickpea
Source: Commun Biol. 2020 Jul 3;3:340. doi: 10.1038/s42003-020-1059-1 (PMC7335156; doi:10.1038/s42003-020-1059-1)
Supplement: Supplementary file 3 — Supplementary Dataset 2 [file 42003_2020_1059_MOESM3_ESM.xlsx]

## Sheet: JS2_JS1
Supplementary Dataset 2. Differentially methylated regions in different sequence contexts between successive stages of seed development in JGK 3.
CG								CHG								CHH
Chr.	Start	End	p-value	q-value	% methylation difference	hyper/hypo		Chr.	Start	End	p-value	q-value	% methylation difference	hyper/hypo		Chr.	Start	End	p-value	q-value	% methylation difference	hyper/hypo
Ca1	4291601	4291750	1.56104e-09	2.62148e-06	28.0227	hyper		Ca1	5176401	5176500	4.96765e-07	0.000846946	33.6441	hyper		Ca5	30847051	30847150	8.66761e-07	2.26886e-05	-40.2778	hypo
Ca1	4508001	4508150	2.04169e-09	3.3226e-06	25.0563	hyper		Ca1	5993951	5994050	5.01678e-09	2.11864e-05	31.7141	hyper		Ca8	2176501	2176600	3.89247e-06	7.80226e-05	-35.7927	hypo
Ca1	16848551	16848700	8.77076e-15	6.10816e-11	27.8794	hyper		Ca1	9253501	9253650	0	0	-37.5521	hypo		Ca5	33728901	33729050	0.000383045	0.00303126	-30.1417	hypo
Ca1	31783551	31783750	4.7673e-13	2.12985e-09	-36.279	hypo		Ca1	18764001	18764100	7.51807e-07	0.00115143	-25.2647	hypo		Ca4	8835151	8835250	5.92575e-07	1.65446e-05	-29.121	hypo
Ca1	45027551	45027650	2.35045e-08	2.47906e-05	28.514	hyper		Ca1	19938351	19938500	3.37014e-09	1.5193e-05	37.332	hyper		Ca6	55533001	55533100	1.15288e-05	0.000188357	-29.0984	hypo
Ca1	47663651	47663750	4.91678e-08	4.60164e-05	26.9658	hyper		Ca1	21666051	21666200	1.11022e-16	6.79847e-12	-28.3091	hypo		Ca5	8531601	8531700	8.26694e-09	4.55395e-07	-28.8793	hypo
Ca2	49451	49550	0	0	-27.3908	hypo		Ca1	31783601	31783700	6.07351e-10	3.38102e-06	-30.5194	hypo		Ca6	9171701	9171800	1.1209e-07	4.13634e-06	-27.2493	hypo
Ca2	10537651	10537750	1.12927e-07	9.31684e-05	-25.1077	hypo		Ca1	45044901	45045000	1.23695e-07	0.000285829	-28.8947	hypo		Ca8	4967751	4967850	0.000362555	0.00290386	-26.9697	hypo
Ca2	14778701	14778800	3.93389e-07	0.000254357	-25.2895	hypo		Ca2	15177301	15177400	7.35282e-06	0.00596359	-27.3561	hypo		Ca8	4575251	4575350	3.03921e-05	0.000410185	-26.3426	hypo
Ca2	20947951	20948050	1.12122e-06	0.000580932	-25.8036	hypo		Ca3	8779551	8779700	6.61747e-10	3.60197e-06	34.7134	hyper		Ca3	34213351	34213450	8.58251e-06	0.000148289	-26.0714	hypo
Ca2	25501551	25501650	6.64785e-06	0.00225147	27.4966	hyper		Ca3	9116351	9116500	1.77636e-15	5.67524e-11	-27.0573	hypo		Ca3	34006001	34006100	4.32128e-08	1.85245e-06	-26.0117	hypo
Ca2	30739401	30739500	3.12797e-06	0.0012726	26.6124	hyper		Ca3	13281551	13281650	1.71445e-08	5.58311e-05	25.0321	hyper		Ca6	17387651	17387750	0.000211406	0.00190587	-25.6863	hypo
Ca2	33399651	33399800	1.14405e-10	2.80718e-07	26.8418	hyper		Ca3	20792451	20792600	4.31444e-12	4.57591e-08	37.84	hyper		Ca2	9246151	9246250	0.000120358	0.0012229	-25.5611	hypo
Ca3	2670151	2670250	2.69504e-09	4.21216e-06	28.3421	hyper		Ca3	38000251	38000400	2.77556e-15	7.55385e-11	44.8701	hyper		Ca4	20290151	20290250	6.02427e-07	1.677e-05	-25.5356	hypo
Ca3	10332601	10332700	4.20025e-11	1.11747e-07	26.7152	hyper		Ca4	20804701	20804800	3.03358e-08	8.98848e-05	26.4543	hyper		Ca3	35376801	35376900	0.000178704	0.00166987	-25.2518	hypo
Ca3	20673151	20673250	1.3908e-08	1.65903e-05	-26.5694	hypo		Ca4	26485801	26485950	8.42354e-09	3.20715e-05	26.4302	hyper		Ca1	33756451	33756550	8.08683e-07	2.14248e-05	-25.2405	hypo
Ca3	32576601	32576700	7.23865e-14	3.89545e-10	25.1533	hyper		Ca4	26486601	26486700	1.50262e-05	0.00975296	29.375	hyper		Ca6	43705151	43705250	5.41788e-05	0.000650204	-25.1468	hypo
Ca3	35277551	35277650	8.94364e-07	0.00048739	27.7018	hyper		Ca4	26487001	26487150	8.88178e-16	3.43502e-11	42.8139	hyper		Ca7	40443801	40443900	2.58697e-07	8.3148e-06	25	hyper
Ca3	36648201	36648300	1.44329e-15	1.24272e-11	29.8288	hyper		Ca4	31923401	31923500	5.57238e-07	0.000916041	25.3055	hyper		Ca2	5493401	5493500	2.21102e-09	1.4728e-07	25.0016	hyper
Ca4	324251	324400	4.44044e-06	0.00165579	27.3511	hyper		Ca4	32617101	32617200	1.1916e-05	0.00840317	25.588	hyper		Ca3	19902951	19903050	4.88703e-10	4.02142e-08	25.0031	hyper
Ca4	676951	677050	2.48901e-12	9.06704e-09	-28.7389	hypo		Ca4	39564351	39564450	3.6146e-08	0.000101766	-26.0259	hypo		Ca7	38951401	38951500	1.24063e-09	8.96611e-08	25.0037	hyper
Ca4	1127401	1127550	2.4572e-08	2.57445e-05	28.6127	hyper		Ca4	42244651	42244750	3.73109e-07	0.000685421	26.8176	hyper		Ca3	34308201	34308300	5.00657e-08	2.09858e-06	25.0037	hyper
Ca4	4451451	4451550	2.18336e-05	0.00536849	25.1872	hyper		Ca5	10410951	10411050	3.33543e-06	0.00348145	28.8756	hyper		Ca6	22604101	22604200	9.17385e-07	2.37664e-05	25.0061	hyper
Ca4	5355251	5355350	3.44603e-07	0.000227923	-26.9658	hypo		Ca5	11996351	11996450	7.01729e-07	0.00108102	28.3333	hyper		Ca3	20535801	20535900	0	0	25.0079	hyper
Ca4	8842701	8842900	2.43954e-07	0.000173206	-26.9042	hypo		Ca5	11997201	11997300	0	0	42.2047	hyper		Ca6	8765701	8765800	7.46058e-08	2.94032e-06	25.0082	hyper
Ca4	8934751	8934850	2.76454e-08	2.86692e-05	25.7358	hyper		Ca5	16365301	16365400	2.26341e-09	1.05936e-05	27.0307	hyper		Ca6	50422651	50422750	1.00195e-07	3.76529e-06	25.0084	hyper
Ca4	11164351	11164450	1.1127e-08	1.35112e-05	31.6012	hyper		Ca5	16420951	16421050	6.75687e-07	0.00105284	26.0612	hyper		Ca1	16987101	16987200	1.72499e-11	2.20437e-09	25.0086	hyper
Ca4	13915051	13915200	5.36141e-06	0.00191189	-27.9256	hypo		Ca5	20744751	20744850	1.60313e-07	0.000353758	-27.8139	hypo		Ca4	23063651	23063750	2.50874e-08	1.17032e-06	25.0086	hyper
Ca4	14149251	14149350	2.2558e-06	0.000998234	-25.0193	hypo		Ca5	39063701	39063850	1.65598e-07	0.000361083	-28.5425	hypo		Ca8	7884701	7884800	3.28213e-07	1.01398e-05	25.009	hyper
Ca4	15414701	15414800	1.56922e-07	0.000121626	25.6992	hyper		Ca5	44043951	44044100	3.59498e-08	0.000101603	-30.031	hypo		Ca1	18879951	18880050	4.95836e-09	2.93689e-07	25.01	hyper
Ca4	20447451	20447550	1.16408e-11	3.52042e-08	-30.1683	hypo		Ca6	6580701	6580800	6.813e-08	0.000172039	36.4652	hyper		Ca6	50701501	50701600	4.44089e-16	1.9879e-13	25.01	hyper
Ca4	26361251	26361350	1.31197e-05	0.00370486	27.7021	hyper		Ca6	12535701	12535800	6.63531e-08	0.00016813	25.9955	hyper		Ca3	24836251	24836350	2.19093e-07	7.24371e-06	25.01	hyper
Ca4	35097301	35097400	2.72036e-11	7.53377e-08	32.4618	hyper		Ca6	19306601	19306700	5.85711e-09	2.37786e-05	25.245	hyper		Ca6	59461551	59461650	3.56982e-05	0.000466561	25.0109	hyper
Ca4	43759751	43759850	5.87376e-09	7.85769e-06	25.7991	hyper		Ca6	20803051	20803150	3.85057e-09	1.67425e-05	28.7115	hyper		Ca4	10240301	10240400	1.72798e-09	1.19007e-07	25.0131	hyper
Ca4	44493701	44493800	1.71376e-08	1.92318e-05	-36.3316	hypo		Ca6	34539851	34539950	1.37785e-09	6.74984e-06	35.5228	hyper		Ca5	29152651	29152750	3.9968e-14	1.08089e-11	25.0132	hyper
Ca4	46058851	46058950	9.72555e-14	4.89969e-10	27.1528	hyper		Ca6	38335751	38335900	2.38699e-09	1.09147e-05	30.1358	hyper		Ca5	24970801	24970900	9.54736e-07	2.45556e-05	25.0135	hyper
Ca5	2530051	2530150	2.85582e-09	4.40529e-06	31.9401	hyper		Ca6	38353601	38353700	1.50546e-07	0.000336245	30.1471	hyper		Ca7	19132401	19132500	7.74785e-09	4.30762e-07	25.0148	hyper
Ca5	9026951	9027150	4.27844e-08	4.11816e-05	-28.307	hypo		Ca6	41494751	41494850	2.31936e-08	7.16099e-05	33.5714	hyper		Ca6	58023501	58023600	6.31587e-11	6.83702e-09	25.0158	hyper
Ca5	10318601	10318700	2.21391e-10	5.01644e-07	25.4058	hyper		Ca6	48915401	48915550	4.07044e-09	1.75944e-05	26.3385	hyper		Ca4	10516801	10516900	1.623e-08	8.08766e-07	25.0169	hyper
Ca5	15556551	15556650	8.56915e-07	0.000473958	26.3889	hyper		Ca7	1077051	1077150	4.04788e-06	0.00399958	27.234	hyper		Ca7	20702501	20702600	9.10675e-06	0.000155594	25.0171	hyper
Ca5	20952251	20952350	1.44128e-08	1.69527e-05	25.9577	hyper		Ca7	14333751	14333900	8.99281e-15	2.06503e-10	27.1476	hyper		Ca6	31692051	31692150	3.33067e-16	1.53048e-13	25.0176	hyper
Ca5	26610001	26610100	9.86988e-14	4.92006e-10	-37.4248	hypo		Ca7	24310801	24310900	1.94949e-06	0.00236001	32.5837	hyper		Ca6	13538401	13538500	0	0	25.0177	hyper
Ca5	27611551	27611700	3.10862e-15	2.45357e-11	31.4857	hyper		Ca7	28343401	28343500	2.18003e-08	6.78786e-05	27.3053	hyper		Ca7	5814301	5814400	1.15625e-07	4.24465e-06	25.018	hyper
Ca5	28010101	28010200	5.80647e-13	2.43341e-09	-28.7873	hypo		Ca7	32530451	32530550	1.85089e-06	0.00226223	-30.3967	hypo		Ca4	4349301	4349400	1.68444e-11	2.15929e-09	25.0182	hyper
Ca5	30036301	30036400	3.2588e-11	8.92061e-08	26.4971	hyper		Ca7	35587201	35587300	6.59668e-08	0.000167729	27.451	hyper		Ca6	23089301	23089400	1.38778e-14	4.22557e-12	25.0183	hyper
Ca5	42455151	42455250	2.82718e-07	0.00019574	26.963	hyper		Ca7	41429951	41430100	1.20126e-08	4.28869e-05	26.7424	hyper		Ca5	47475801	47475900	4.68625e-13	9.38453e-11	25.019	hyper
Ca5	44916201	44916350	7.5677e-08	6.72387e-05	-35.5462	hypo		Ca7	45730601	45730700	1.29361e-07	0.000297986	31.6674	hyper		Ca6	15943901	15944000	1.66149e-07	5.74535e-06	25.0193	hyper
Ca5	46092351	46092450	5.92386e-06	0.00206276	26.4336	hyper										Ca6	26387401	26387500	1.53969e-10	1.4835e-08	25.0198	hyper
Ca6	4934051	4934150	3.07082e-07	0.000208945	25.6831	hyper										Ca1	26603701	26603800	2.90923e-09	1.86317e-07	25.0202	hyper
Ca6	6580701	6580800	1.13438e-06	0.00058647	25.6666	hyper										Ca3	36386001	36386100	9.62708e-12	1.32372e-09	25.0206	hyper
Ca6	10512901	10513000	2.34189e-06	0.0010288	-28.524	hypo										Ca5	39423351	39423450	1.5929e-06	3.74458e-05	25.0221	hyper
Ca6	11428101	11428200	7.55936e-08	6.72387e-05	-26.7506	hypo										Ca2	15547001	15547100	8.14692e-08	3.16508e-06	25.0237	hyper
Ca6	14309301	14309400	1.00142e-12	4.01899e-09	-30.7124	hypo										Ca6	55395701	55395800	9.31521e-08	3.54136e-06	25.0237	hyper
Ca6	14788651	14788750	2.5404e-05	0.00600025	29.1419	hyper										Ca2	3667001	3667100	2.3968e-08	1.126e-06	25.0252	hyper
Ca6	21980951	21981050	3.42983e-09	5.10773e-06	-26.9989	hypo										Ca2	34788151	34788250	2.30716e-10	2.10721e-08	25.0254	hyper
Ca6	26420801	26420900	3.64735e-08	3.60599e-05	-27.8759	hypo										Ca7	14530051	14530150	3.10187e-07	9.67932e-06	25.0258	hyper
Ca6	31870201	31870300	5.68708e-10	1.10832e-06	34.6778	hyper										Ca4	10265851	10265950	1.89997e-09	1.29231e-07	25.0273	hyper
Ca6	37299401	37299500	1.64386e-06	0.000779523	27.7778	hyper										Ca7	12107701	12107800	2.5524e-13	5.51404e-11	25.0274	hyper
Ca6	37702351	37702450	5.58766e-07	0.000337088	-27.4105	hypo										Ca4	6520351	6520450	3.13887e-07	9.77552e-06	25.0278	hyper
Ca6	52353051	52353150	3.88605e-08	3.78991e-05	32.3841	hyper										Ca6	45490201	45490300	3.1506e-07	9.80515e-06	25.0279	hyper
Ca6	57577251	57577350	4.02582e-11	1.07712e-07	30.0552	hyper										Ca6	8827551	8827650	5.99977e-09	3.45845e-07	25.028	hyper
Ca6	57809501	57809600	6.72291e-09	8.74657e-06	-29.9794	hypo										Ca6	32889551	32889650	2.26932e-08	1.07465e-06	25.0297	hyper
Ca7	90501	90650	1.40695e-09	2.3796e-06	-28.0253	hypo										Ca4	958901	959000	0.000145632	0.00142072	25.03	hyper
Ca7	955751	955850	8.23198e-08	7.23266e-05	27.9692	hyper										Ca3	27693101	27693200	1.41602e-07	5.02756e-06	25.0312	hyper
Ca7	2528301	2528400	3.86542e-08	3.7821e-05	-26.2161	hypo										Ca6	10440801	10440900	8.72352e-08	3.35377e-06	25.0323	hyper
Ca7	5979701	5979800	5.11747e-05	0.0097289	25.7769	hyper										Ca7	28759351	28759450	7.22976e-07	1.95198e-05	25.0327	hyper
Ca7	10844951	10845050	7.19645e-08	6.44236e-05	29.746	hyper										Ca6	1718901	1719000	5.46135e-08	2.25924e-06	25.0332	hyper
Ca7	14933901	14934000	5.35476e-06	0.00191096	-30.4999	hypo										Ca3	30605701	30605800	2.73137e-06	5.83575e-05	25.0335	hyper
Ca7	17762101	17762250	5.96012e-12	1.88168e-08	31.2867	hyper										Ca7	5197301	5197400	9.48586e-12	1.30662e-09	25.0348	hyper
Ca7	21978151	21978250	2.05547e-12	7.60471e-09	-36.6829	hypo										Ca7	4220851	4220950	0	0	25.0363	hyper
Ca7	32451701	32451800	8.78389e-07	0.000481952	25.125	hyper										Ca4	15683651	15683750	1.15266e-07	4.23378e-06	25.0365	hyper
Ca7	38850051	38850150	4.21563e-07	0.000268332	-29.45	hypo										Ca8	15322501	15322600	7.77156e-16	3.27884e-13	25.0376	hyper
Ca7	44091101	44091200	5.7112e-11	1.46991e-07	25.9455	hyper										Ca1	7301351	7301450	8.14124e-07	2.15424e-05	25.0377	hyper
Ca7	47065651	47065800	4.3985e-06	0.00164533	27.9205	hyper										Ca1	10385051	10385150	1.38034e-12	2.40516e-10	25.0378	hyper
Ca7	47721901	47722000	2.30493e-07	0.000166393	30.553	hyper										Ca3	25517151	25517250	4.69555e-09	2.80252e-07	25.038	hyper
Ca8	6864301	6864400	1.78709e-06	0.000833802	-26.4848	hypo										Ca5	24726801	24726900	0	0	25.0381	hyper
Ca8	7575051	7575150	3.70745e-06	0.00145101	26.395	hyper										Ca7	36156301	36156400	6.52324e-10	5.15525e-08	25.0384	hyper
Ca8	12821401	12821500	8.79846e-08	7.62567e-05	26.1583	hyper										Ca4	23172201	23172300	1.49306e-05	0.000231827	25.0393	hyper
Ca8	12864451	12864600	1.68532e-13	8.22797e-10	-30.015	hypo										Ca6	49664901	49665000	9.38621e-09	5.07563e-07	25.04	hyper
																Ca2	5813601	5813700	0.000208267	0.00188334	25.0402	hyper
																Ca6	27319801	27319900	1.49636e-05	0.000232241	25.0407	hyper
																Ca1	37316951	37317050	2.3996e-07	7.81193e-06	25.0411	hyper
																Ca2	27330001	27330100	1.19308e-07	4.35758e-06	25.0411	hyper
																Ca6	57809601	57809700	1.55431e-15	6.07942e-13	25.0414	hyper
																Ca5	12180401	12180500	4.42097e-10	3.69046e-08	25.0434	hyper
																Ca8	7955051	7955150	0	0	25.0443	hyper
																Ca7	18898201	18898300	5.21811e-09	3.06774e-07	25.0446	hyper
																Ca4	42371001	42371100	3.51429e-05	0.000460758	25.046	hyper
																Ca7	6163701	6163800	3.27427e-10	2.8521e-08	25.0464	hyper
																Ca4	17097001	17097100	3.5199e-05	0.000461354	25.0468	hyper
																Ca3	24901951	24902050	2.44324e-06	5.32704e-05	25.0469	hyper
																Ca3	9232901	9233000	2.82314e-11	3.38452e-09	25.0469	hyper
																Ca1	10709001	10709100	1.53986e-07	5.39379e-06	25.0493	hyper
																Ca4	46068501	46068600	1.03254e-05	0.000172239	25.0493	hyper
																Ca1	13822501	13822600	6.44532e-09	3.67864e-07	25.0496	hyper
																Ca8	12451851	12451950	2.98878e-06	6.28452e-05	25.0502	hyper
																Ca7	4804251	4804350	3.16747e-13	6.65964e-11	25.0513	hyper
																Ca6	54807601	54807700	1.11022e-16	5.58068e-14	25.0517	hyper
																Ca2	29534901	29535000	7.6158e-12	1.07631e-09	25.0521	hyper
																Ca6	51523601	51523700	1.27854e-11	1.69821e-09	25.0522	hyper
																Ca5	32569901	32570000	1.61968e-09	1.1263e-07	25.0526	hyper
																Ca6	53913301	53913400	8.37703e-09	4.60585e-07	25.0538	hyper
																Ca4	1736651	1736750	1.46805e-12	2.53974e-10	25.0543	hyper
																Ca4	40997801	40997900	6.12464e-07	1.70005e-05	25.056	hyper
																Ca5	18061801	18061900	7.59737e-12	1.07392e-09	25.0565	hyper
																Ca1	41703351	41703450	0.000142173	0.00139401	25.0595	hyper
																Ca3	28087851	28087950	8.66684e-09	4.74077e-07	25.0596	hyper
																Ca6	33534551	33534650	3.07285e-06	6.42641e-05	25.0601	hyper
																Ca6	10759151	10759250	4.36964e-10	3.6545e-08	25.0603	hyper
																Ca1	14400001	14400100	7.02261e-08	2.79601e-06	25.0612	hyper
																Ca7	16204601	16204700	1.02806e-10	1.04388e-08	25.0614	hyper
																Ca8	10607351	10607450	7.69129e-12	1.08609e-09	25.0621	hyper
																Ca3	3049201	3049300	5.55112e-16	2.42836e-13	25.0626	hyper
																Ca1	14201101	14201200	1.36536e-09	9.73457e-08	25.0627	hyper
																Ca1	5994001	5994100	3.66905e-08	1.61344e-06	25.0628	hyper
																Ca1	18704401	18704500	1.05234e-06	2.66041e-05	25.063	hyper
																Ca3	36692201	36692300	1.22169e-12	2.16154e-10	25.0639	hyper
																Ca7	1256201	1256300	7.48472e-07	2.00833e-05	25.0641	hyper
																Ca2	2664701	2664800	6.90298e-08	2.75512e-06	25.0643	hyper
																Ca5	29208201	29208300	4.99972e-11	5.57479e-09	25.0651	hyper
																Ca6	45566251	45566350	3.46036e-06	7.08752e-05	25.0663	hyper
																Ca6	29461201	29461300	0.000450467	0.00343689	25.0683	hyper
																Ca6	27525151	27525250	4.40004e-05	0.000551084	25.0686	hyper
																Ca3	253251	253350	6.05031e-05	0.00070989	25.0687	hyper
																Ca6	31830401	31830500	1.19703e-06	2.96033e-05	25.0687	hyper
																Ca6	45627651	45627750	0.000365836	0.00292452	25.0697	hyper
																Ca4	19097451	19097550	1.13273e-11	1.52568e-09	25.072	hyper
																Ca2	10259401	10259500	2.98591e-05	0.000404505	25.0722	hyper
																Ca1	44858101	44858200	4.78173e-13	9.54899e-11	25.0723	hyper
																Ca4	18664751	18664850	1.3855e-10	1.35218e-08	25.0728	hyper
																Ca8	15134901	15135000	2.8047e-06	5.96409e-05	25.0731	hyper
																Ca6	15399351	15399450	0.000111425	0.00115091	25.0753	hyper
																Ca5	45583951	45584050	1.62315e-13	3.71397e-11	25.0758	hyper
																Ca8	4683451	4683550	2.25674e-07	7.42223e-06	25.0763	hyper
																Ca7	30823651	30823750	9.58563e-11	9.82908e-09	25.0766	hyper
																Ca4	1880201	1880300	1.17684e-14	3.64295e-12	25.0776	hyper
																Ca3	6946201	6946300	2.65378e-05	0.00036821	25.0794	hyper
																Ca6	30479551	30479650	5.81586e-08	2.38415e-06	25.0795	hyper
																Ca6	56646901	56647000	3.45218e-11	4.03038e-09	25.0796	hyper
																Ca5	28700101	28700200	5.77427e-13	1.12287e-10	25.0797	hyper
																Ca1	25452551	25452650	3.26994e-12	5.13291e-10	25.08	hyper
																Ca1	15504201	15504300	4.73811e-06	9.15508e-05	25.0801	hyper
																Ca3	23427401	23427500	6.39211e-12	9.2287e-10	25.0802	hyper
																Ca3	16508501	16508600	8.25229e-13	1.53078e-10	25.0818	hyper
																Ca7	13410901	13411000	2.7802e-10	2.47743e-08	25.082	hyper
																Ca2	31212051	31212150	3.70148e-13	7.63562e-11	25.0822	hyper
																Ca6	22703951	22704050	2.43648e-05	0.000343823	25.0822	hyper
																Ca5	28418151	28418250	5.8842e-08	2.40798e-06	25.0824	hyper
																Ca2	27341701	27341800	2.39076e-09	1.57489e-07	25.0827	hyper
																Ca3	36534351	36534450	2.36703e-09	1.56155e-07	25.0832	hyper
																Ca4	40945301	40945400	2.23937e-06	4.95584e-05	25.0839	hyper
																Ca6	16997601	16997750	8.07837e-10	6.19534e-08	25.0842	hyper
																Ca7	1952701	1952800	0	0	25.085	hyper
																Ca5	26668701	26668800	1.15095e-05	0.000188098	25.0858	hyper
																Ca4	20641751	20641850	5.00489e-13	9.93628e-11	25.0861	hyper
																Ca5	45296651	45296750	1.85482e-07	6.30006e-06	25.0863	hyper
																Ca4	9282801	9282900	1.60316e-13	3.67639e-11	25.0865	hyper
																Ca4	14977451	14977550	2.93312e-10	2.59435e-08	25.0872	hyper
																Ca2	35743151	35743250	2.80814e-08	1.28732e-06	25.0873	hyper
																Ca4	49076001	49076100	1.43302e-05	0.000224257	25.0897	hyper
																Ca1	15601401	15601500	1.96509e-14	5.76621e-12	25.0897	hyper
																Ca8	12556151	12556250	8.85617e-08	3.39597e-06	25.0898	hyper
																Ca1	6214201	6214300	3.09862e-11	3.66841e-09	25.0905	hyper
																Ca1	271751	271850	1.15787e-06	2.88e-05	25.0906	hyper
																Ca3	39965351	39965450	4.10102e-10	3.46423e-08	25.0906	hyper
																Ca3	24819001	24819100	9.10447e-08	3.47436e-06	25.0907	hyper
																Ca3	22042651	22042750	2.29594e-13	5.03528e-11	25.0914	hyper
																Ca6	15931951	15932050	0.000153873	0.00148389	25.0915	hyper
																Ca3	21800151	21800250	0	0	25.092	hyper
																Ca7	39987051	39987150	1.80306e-07	6.15463e-06	25.092	hyper
																Ca1	28929151	28929250	2.78011e-07	8.83233e-06	25.0925	hyper
																Ca3	31740051	31740150	0.000164114	0.00156145	25.0928	hyper
																Ca4	40495151	40495250	2.02187e-11	2.52896e-09	25.093	hyper
																Ca5	10001101	10001200	1.58262e-12	2.70988e-10	25.0931	hyper
																Ca5	42105351	42105450	4.1124e-11	4.69907e-09	25.0936	hyper
																Ca6	22099051	22099150	1.56541e-14	4.70075e-12	25.0947	hyper
																Ca2	7556251	7556350	4.12492e-08	1.7808e-06	25.0957	hyper
																Ca6	18100751	18100850	2.69419e-07	8.60524e-06	25.096	hyper
																Ca6	46931701	46931800	1.49484e-07	5.26206e-06	25.096	hyper
																Ca6	19055651	19055750	0	0	25.0968	hyper
																Ca7	4912951	4913050	3.5032e-12	5.44754e-10	25.0969	hyper
																Ca2	19662851	19662950	1.89295e-05	0.000280604	25.0971	hyper
																Ca2	3407451	3407550	1.46361e-12	2.53331e-10	25.0991	hyper
																Ca6	2753501	2753600	0	0	25.0999	hyper
																Ca3	17692501	17692600	0	0	25.1001	hyper
																Ca8	7746951	7747050	0	0	25.1004	hyper
																Ca2	10934251	10934350	0	0	25.1005	hyper
																Ca6	31181551	31181650	7.5422e-05	0.000846142	25.1011	hyper
																Ca7	46709551	46709650	2.50729e-06	5.43988e-05	25.1016	hyper
																Ca2	16435151	16435250	4.64895e-12	6.98915e-10	25.1016	hyper
																Ca6	31830701	31830800	7.83817e-14	1.95816e-11	25.1032	hyper
																Ca6	55400601	55400700	4.13405e-08	1.78408e-06	25.104	hyper
																Ca6	2021951	2022050	0	0	25.104	hyper
																Ca5	27263251	27263350	1.32117e-14	4.03995e-12	25.1048	hyper
																Ca4	15153801	15153900	4.00861e-05	0.000511645	25.1052	hyper
																Ca5	46222401	46222500	4.79639e-10	3.95753e-08	25.1054	hyper
																Ca5	25196901	25197000	3.36209e-12	5.25861e-10	25.1054	hyper
																Ca5	44848501	44848600	1.01169e-06	2.57612e-05	25.1071	hyper
																Ca1	17668651	17668750	8.85847e-13	1.62871e-10	25.1071	hyper
																Ca4	15482001	15482100	2.23158e-10	2.04662e-08	25.1075	hyper
																Ca4	21855501	21855600	1.11022e-16	5.58068e-14	25.1089	hyper
																Ca3	10486801	10486900	2.32462e-09	1.53735e-07	25.1092	hyper
																Ca5	32433601	32433700	1.58334e-07	5.51844e-06	25.1095	hyper
																Ca6	11059251	11059350	1.23679e-13	2.93343e-11	25.1096	hyper
																Ca5	38778301	38778400	1.04809e-05	0.000174351	25.1102	hyper
																Ca1	7069701	7069850	3.64504e-07	1.10587e-05	25.1104	hyper
																Ca4	16978851	16978950	0.00042575	0.00329009	25.111	hyper
																Ca5	19941551	19941650	5.83902e-10	4.6869e-08	25.1111	hyper
																Ca5	14856851	14856950	1.02819e-11	1.40276e-09	25.1122	hyper
																Ca7	12544701	12544800	1.20903e-13	2.87469e-11	25.113	hyper
																Ca6	3215001	3215100	3.33067e-16	1.53048e-13	25.1131	hyper
																Ca5	3993101	3993250	1.04821e-05	0.000174368	25.1131	hyper
																Ca4	10231751	10231850	2.5426e-06	5.5025e-05	25.1137	hyper
																Ca3	24339951	24340050	3.35509e-13	7.00869e-11	25.1139	hyper
																Ca2	5366301	5366400	2.47244e-05	0.000347873	25.1141	hyper
																Ca3	20353251	20353350	3.47531e-09	2.16791e-07	25.1142	hyper
																Ca3	26154701	26154800	2.22045e-16	1.05743e-13	25.1148	hyper
																Ca8	1071351	1071450	5.51448e-13	1.0792e-10	25.1152	hyper
																Ca3	21603201	21603300	1.65227e-07	5.71836e-06	25.1154	hyper
																Ca2	35971101	35971200	5.90344e-09	3.41075e-07	25.1162	hyper
																Ca6	6368401	6368500	2.9208e-06	6.16622e-05	25.1163	hyper
																Ca7	17331501	17331600	3.0808e-10	2.70723e-08	25.1168	hyper
																Ca4	19672751	19672850	0	0	25.117	hyper
																Ca6	17457301	17457400	6.26517e-05	0.000729974	25.1173	hyper
																Ca1	25854251	25854350	1.69198e-13	3.85188e-11	25.1181	hyper
																Ca8	12508151	12508250	4.695e-06	9.08759e-05	25.1181	hyper
																Ca1	18296151	18296250	3.62201e-11	4.20319e-09	25.1196	hyper
																Ca6	15380351	15380450	3.28964e-08	1.47082e-06	25.1196	hyper
																Ca2	2222951	2223050	1.38251e-10	1.34954e-08	25.1199	hyper
																Ca4	39109151	39109250	2.36478e-06	5.18592e-05	25.1205	hyper
																Ca5	27924101	27924200	6.91298e-07	1.87999e-05	25.1205	hyper
																Ca1	16599301	16599400	2.10942e-15	7.97763e-13	25.1206	hyper
																Ca1	34383801	34383900	0.000212354	0.0019127	25.1209	hyper
																Ca7	15066051	15066150	1.71171e-06	3.97092e-05	25.1211	hyper
																Ca6	5079751	5079850	1.33645e-08	6.84753e-07	25.1222	hyper
																Ca7	10780751	10780850	0	0	25.1231	hyper
																Ca1	28837751	28837850	1.07018e-11	1.45251e-09	25.1238	hyper
																Ca3	15400001	15400100	2.80664e-13	5.9941e-11	25.1248	hyper
																Ca4	42358701	42358800	1.05471e-14	3.30266e-12	25.1253	hyper
																Ca2	8196451	8196550	1.55098e-13	3.57082e-11	25.1255	hyper
																Ca8	11755301	11755400	3.10399e-05	0.000417196	25.1277	hyper
																Ca3	15070151	15070250	5.40212e-12	7.96895e-10	25.1285	hyper
																Ca1	22579501	22579600	0	0	25.1291	hyper
																Ca7	35684051	35684150	0	0	25.1307	hyper
																Ca8	7893351	7893450	8.98243e-08	3.43644e-06	25.1309	hyper
																Ca8	13185151	13185250	6.03053e-05	0.000708126	25.1309	hyper
																Ca8	15022551	15022700	9.10178e-09	4.94446e-07	25.1314	hyper
																Ca5	47042251	47042350	3.25268e-06	6.73432e-05	25.1318	hyper
																Ca8	7514051	7514150	5.83332e-09	3.37584e-07	25.1322	hyper
																Ca4	6656651	6656750	2.46124e-08	1.15163e-06	25.1323	hyper
																Ca8	12472051	12472150	1.00817e-05	0.000169	25.1323	hyper
																Ca2	29099551	29099650	3.33281e-08	1.48714e-06	25.1324	hyper
																Ca1	16727151	16727250	9.27855e-06	0.000157964	25.1329	hyper
																Ca1	28554451	28554550	7.77156e-16	3.27884e-13	25.1339	hyper
																Ca2	35458851	35458950	1.52102e-09	1.06754e-07	25.1341	hyper
																Ca6	39475651	39475750	4.12538e-10	3.48164e-08	25.1354	hyper
																Ca6	50468551	50468650	2.9248e-05	0.000397878	25.1362	hyper
																Ca1	16332551	16332650	7.77156e-16	3.27884e-13	25.1363	hyper
																Ca4	6397501	6397600	8.63642e-13	1.59335e-10	25.1364	hyper
																Ca7	13073751	13073850	9.84791e-11	1.00581e-08	25.137	hyper
																Ca5	17760051	17760150	4.21885e-15	1.47751e-12	25.137	hyper
																Ca3	28295101	28295200	6.4906e-05	0.000750816	25.1374	hyper
																Ca6	7046351	7046450	2.54112e-05	0.000355585	25.1374	hyper
																Ca7	10889301	10889400	0	0	25.138	hyper
																Ca7	34942301	34942400	6.16937e-07	1.71022e-05	25.138	hyper
																Ca6	24028501	24028600	4.48965e-05	0.000560076	25.1389	hyper
																Ca3	27962701	27962800	3.11182e-08	1.40346e-06	25.1403	hyper
																Ca4	46257501	46257600	1.1079e-10	1.1138e-08	25.1416	hyper
																Ca3	25416201	25416300	2.08876e-05	0.000303705	25.1419	hyper
																Ca8	480701	480800	9.59172e-09	5.16972e-07	25.1419	hyper
																Ca5	24672051	24672150	1.59654e-05	0.000244639	25.1421	hyper
																Ca6	46223951	46224050	3.70814e-14	1.01166e-11	25.1424	hyper
																Ca1	16218301	16218400	2.13327e-09	1.42848e-07	25.1428	hyper
																Ca4	405151	405250	9.18154e-14	2.25141e-11	25.1444	hyper
																Ca5	14007801	14007900	5.22471e-13	1.03067e-10	25.1462	hyper
																Ca4	33346501	33346600	3.3991e-09	2.1278e-07	25.1476	hyper
																Ca5	45881051	45881150	1.64719e-05	0.000250881	25.1478	hyper
																Ca5	7122001	7122100	2.05463e-11	2.56533e-09	25.1484	hyper
																Ca2	6575351	6575450	1.97429e-07	6.63878e-06	25.1491	hyper
																Ca2	9891551	9891650	6.35093e-11	6.86858e-09	25.1494	hyper
																Ca1	35986451	35986550	0	0	25.1507	hyper
																Ca4	36032851	36032950	7.61613e-14	1.90901e-11	25.1512	hyper
																Ca6	25372101	25372200	1.55314e-09	1.08682e-07	25.1513	hyper
																Ca5	3980001	3980100	3.85626e-08	1.68288e-06	25.1515	hyper
																Ca1	19691651	19691750	2.99774e-06	6.30023e-05	25.1516	hyper
																Ca6	3824651	3824750	9.18112e-08	3.49868e-06	25.1523	hyper
																Ca1	10444901	10445000	0	0	25.1525	hyper
																Ca6	5964901	5965000	6.48906e-06	0.000118188	25.1527	hyper
																Ca4	40779601	40779700	4.81837e-14	1.27659e-11	25.1531	hyper
																Ca5	23692851	23692950	6.91902e-06	0.00012446	25.154	hyper
																Ca7	23117751	23117850	6.45008e-08	2.60195e-06	25.1541	hyper
																Ca4	26487851	26487950	8.86497e-09	4.83492e-07	25.1545	hyper
																Ca8	7659801	7659900	1.31115e-10	1.28846e-08	25.1547	hyper
																Ca1	33166751	33166850	9.37361e-12	1.2925e-09	25.1549	hyper
																Ca6	53200851	53200950	4.44089e-16	1.9879e-13	25.1553	hyper
																Ca6	30180601	30180700	9.22172e-10	6.95174e-08	25.1557	hyper
																Ca8	9645051	9645150	7.72937e-13	1.44416e-10	25.1561	hyper
																Ca6	11015001	11015100	1.15936e-05	0.000189212	25.1564	hyper
																Ca5	23719251	23719350	1.74263e-09	1.19847e-07	25.1574	hyper
																Ca5	28586251	28586350	1.30523e-07	4.69548e-06	25.1579	hyper
																Ca6	18276051	18276150	1.55706e-08	7.80259e-07	25.1593	hyper
																Ca3	20939301	20939400	9.12256e-07	2.3659e-05	25.1607	hyper
																Ca6	22752101	22752200	7.9656e-09	4.41284e-07	25.161	hyper
																Ca1	4972801	4972900	1.98803e-09	1.3443e-07	25.1615	hyper
																Ca5	25455001	25455100	8.65648e-10	6.57971e-08	25.1621	hyper
																Ca1	38625501	38625600	4.9738e-14	1.31303e-11	25.1634	hyper
																Ca1	43028201	43028300	1.95066e-12	3.25628e-10	25.1643	hyper
																Ca7	15454451	15454550	4.59947e-10	3.81923e-08	25.1646	hyper
																Ca7	35389951	35390050	1.93237e-09	1.31188e-07	25.1648	hyper
																Ca5	28139951	28140050	2.32306e-08	1.09638e-06	25.1654	hyper
																Ca5	30342501	30342600	7.2928e-07	1.96559e-05	25.1658	hyper
																Ca1	15402351	15402450	6.25531e-09	3.58545e-07	25.1659	hyper
																Ca2	26799151	26799250	2.22045e-16	1.05743e-13	25.1666	hyper
																Ca3	17837901	17838000	8.75798e-07	2.28829e-05	25.1667	hyper
																Ca1	48207651	48207750	5.53668e-12	8.14075e-10	25.1668	hyper
																Ca4	4294601	4294700	2.96358e-05	0.000402013	25.1671	hyper
																Ca3	19373251	19373350	0	0	25.1679	hyper
																Ca6	1748851	1748950	1.4756e-12	2.55137e-10	25.1699	hyper
																Ca4	2882501	2882650	1.73839e-12	2.94369e-10	25.1706	hyper
																Ca2	22490951	22491050	1.62744e-08	8.10619e-07	25.1709	hyper
																Ca1	15051001	15051100	0	0	25.1714	hyper
																Ca1	41480801	41480900	2.09011e-05	0.000303869	25.1716	hyper
																Ca8	5658001	5658100	1.4766e-14	4.46239e-12	25.1738	hyper
																Ca4	32919001	32919100	3.90244e-06	7.81831e-05	25.1739	hyper
																Ca7	43593601	43593700	3.10479e-10	2.72445e-08	25.1753	hyper
																Ca6	8314601	8314700	0	0	25.1762	hyper
																Ca5	33019951	33020050	8.77959e-05	0.000954093	25.1764	hyper
																Ca8	10928951	10929050	1.80966e-14	5.35577e-12	25.1767	hyper
																Ca4	17327651	17327750	2.81702e-05	0.000386149	25.1774	hyper
																Ca6	22115201	22115300	4.36488e-05	0.000547566	25.1778	hyper
																Ca4	13456701	13456800	6.30117e-07	1.74051e-05	25.1784	hyper
																Ca6	10596451	10596550	4.88232e-07	1.40873e-05	25.1784	hyper
																Ca5	29055401	29055500	3.33067e-16	1.53048e-13	25.1785	hyper
																Ca3	21038701	21038800	2.6951e-09	1.74609e-07	25.179	hyper
																Ca5	27650651	27650750	3.2146e-09	2.02879e-07	25.1809	hyper
																Ca4	46203451	46203550	1.556e-08	7.79822e-07	25.181	hyper
																Ca3	35359601	35359700	0.00155546	0.008956	25.1811	hyper
																Ca6	34426751	34426850	1.47926e-05	0.000230085	25.1825	hyper
																Ca1	40155901	40156000	1.41134e-08	7.17422e-07	25.1844	hyper
																Ca5	48053351	48053450	0	0	25.1854	hyper
																Ca7	12181801	12181900	1.30783e-05	0.000208495	25.1865	hyper
																Ca1	35404751	35404850	2.31725e-09	1.53324e-07	25.1872	hyper
																Ca4	34780651	34780750	1.93496e-08	9.38448e-07	25.189	hyper
																Ca4	41191401	41191500	2.64727e-06	5.68787e-05	25.1898	hyper
																Ca5	32600601	32600700	6.18237e-06	0.000113644	25.1902	hyper
																Ca3	37050501	37050600	4.28778e-05	0.000539876	25.1905	hyper
																Ca5	46182751	46182850	1.11757e-08	5.88647e-07	25.1913	hyper
																Ca7	29328701	29328800	2.09016e-05	0.000303873	25.1921	hyper
																Ca4	14824551	14824650	1.75815e-12	2.97373e-10	25.1922	hyper
																Ca2	10051651	10051750	5.37348e-14	1.40497e-11	25.1931	hyper
																Ca4	41401501	41401600	9.86902e-06	0.000166073	25.1931	hyper
																Ca2	25784951	25785050	2.0528e-13	4.56487e-11	25.1938	hyper
																Ca6	10303201	10303300	2.22045e-16	1.05743e-13	25.1938	hyper
																Ca2	2864451	2864550	0	0	25.197	hyper
																Ca4	14079351	14079450	9.10404e-08	3.47425e-06	25.1976	hyper
																Ca3	25395351	25395450	1.13907e-08	5.97984e-07	25.1979	hyper
																Ca7	34568001	34568100	6.00835e-07	1.67335e-05	25.1981	hyper
																Ca7	30868351	30868450	3.84633e-11	4.42844e-09	25.1985	hyper
																Ca5	40989751	40989850	3.89331e-07	1.16844e-05	25.1992	hyper
																Ca7	25204351	25204450	7.77156e-16	3.27884e-13	25.1993	hyper
																Ca4	20964401	20964500	4.95523e-06	9.4924e-05	25.1994	hyper
																Ca2	14144201	14144300	2.4042e-09	1.58247e-07	25.2022	hyper
																Ca4	5308301	5308400	4.94692e-09	2.93104e-07	25.2025	hyper
																Ca7	35165051	35165150	2.68214e-05	0.00037137	25.2026	hyper
																Ca1	37187401	37187500	3.00123e-07	9.41871e-06	25.2041	hyper
																Ca5	35070801	35070900	2.15383e-14	6.25617e-12	25.2041	hyper
																Ca5	5473451	5473550	2.85488e-08	1.3057e-06	25.2047	hyper
																Ca7	8865351	8865450	6.66134e-16	2.85975e-13	25.2051	hyper
																Ca6	53599051	53599150	2.7514e-05	0.000379132	25.2055	hyper
																Ca4	35273301	35273400	6.93178e-07	1.88409e-05	25.2064	hyper
																Ca5	41824051	41824150	2.45647e-05	0.000346059	25.2083	hyper
																Ca5	12055351	12055450	0	0	25.2087	hyper
																Ca6	4340051	4340150	8.65262e-10	6.57732e-08	25.2108	hyper
																Ca3	29733701	29733800	1.11022e-16	5.58068e-14	25.2124	hyper
																Ca2	395351	395450	8.57303e-12	1.19432e-09	25.2128	hyper
																Ca8	14384351	14384450	0	0	25.2129	hyper
																Ca2	7099801	7099950	9.14978e-11	9.44747e-09	25.2143	hyper
																Ca7	21026951	21027050	0	0	25.215	hyper
																Ca4	6574951	6575050	2.92034e-06	6.16538e-05	25.216	hyper
																Ca5	12023551	12023650	2.00857e-07	6.73243e-06	25.2161	hyper
																Ca7	17947151	17947250	6.36167e-06	0.000116298	25.2174	hyper
																Ca5	23076101	23076200	9.44433e-10	7.09214e-08	25.2184	hyper
																Ca4	43633951	43634050	0.000287042	0.0024202	25.2189	hyper
																Ca2	11186551	11186650	1.8342e-10	1.72606e-08	25.2204	hyper
																Ca7	13311151	13311250	2.9976e-14	8.37639e-12	25.2208	hyper
																Ca2	25923351	25923450	9.79778e-09	5.26409e-07	25.2227	hyper
																Ca7	39427901	39428000	2.14367e-09	1.43422e-07	25.223	hyper
																Ca4	39975851	39975950	9.31033e-13	1.70169e-10	25.2249	hyper
																Ca7	5432601	5432700	1.52622e-09	1.07073e-07	25.2264	hyper
																Ca2	1645301	1645450	0	0	25.2285	hyper
																Ca1	12378751	12378850	8.45267e-07	2.22295e-05	25.2321	hyper
																Ca2	4048951	4049050	2.79638e-06	5.94944e-05	25.2325	hyper
																Ca4	30277851	30277950	5.27586e-10	4.29645e-08	25.2326	hyper
																Ca4	39734401	39734500	0.000351614	0.00283512	25.2335	hyper
																Ca5	30794151	30794250	2.54277e-08	1.18349e-06	25.2338	hyper
																Ca3	26709701	26709800	4.22396e-09	2.56063e-07	25.2342	hyper
																Ca5	31467901	31468000	2.88202e-11	3.4446e-09	25.2354	hyper
																Ca6	13597051	13597150	2.32315e-08	1.0964e-06	25.2359	hyper
																Ca6	11641301	11641400	1.03138e-09	7.64546e-08	25.2361	hyper
																Ca5	7122251	7122350	1.95146e-08	9.45136e-07	25.2376	hyper
																Ca4	10786901	10787000	1.10573e-05	0.000182121	25.2378	hyper
																Ca5	31900651	31900750	7.22858e-09	4.05913e-07	25.2387	hyper
																Ca3	23109501	23109600	1.79301e-13	4.05506e-11	25.239	hyper
																Ca4	887851	887950	8.18901e-13	1.52096e-10	25.2396	hyper
																Ca6	14826451	14826550	2.88658e-15	1.05588e-12	25.2398	hyper
																Ca4	20532651	20532750	1.86612e-09	1.27201e-07	25.2415	hyper
																Ca6	16215801	16215900	9.29316e-10	6.99933e-08	25.2415	hyper
																Ca7	33649701	33649800	3.21533e-07	9.96912e-06	25.2415	hyper
																Ca5	25066201	25066300	5.2118e-10	4.25073e-08	25.2431	hyper
																Ca6	55478501	55478600	3.82933e-07	1.15248e-05	25.2433	hyper
																Ca4	36012951	36013050	7.12953e-09	4.01329e-07	25.2437	hyper
																Ca7	6679351	6679450	0	0	25.2441	hyper
																Ca6	1780251	1780350	0	0	25.2447	hyper
																Ca6	57166601	57166700	3.42656e-08	1.52317e-06	25.2447	hyper
																Ca8	5319901	5320000	1.23963e-09	8.95965e-08	25.2448	hyper
																Ca1	15463051	15463150	1.3696e-07	4.89006e-06	25.2449	hyper
																Ca2	24239301	24239400	1.01009e-08	5.40261e-07	25.2451	hyper
																Ca6	57259101	57259200	1.65652e-07	5.73023e-06	25.2478	hyper
																Ca6	34838051	34838150	7.77156e-16	3.27884e-13	25.2482	hyper
																Ca2	8608851	8608950	9.7765e-10	7.30696e-08	25.2483	hyper
																Ca1	766451	766550	1.28231e-13	3.02723e-11	25.2489	hyper
																Ca4	45967601	45967700	2.6312e-06	5.65946e-05	25.2492	hyper
																Ca8	15562101	15562200	1.64179e-11	2.1115e-09	25.2493	hyper
																Ca8	12198001	12198100	1.11022e-16	5.58068e-14	25.2494	hyper
																Ca2	35886701	35886800	4.00203e-06	7.98051e-05	25.2497	hyper
																Ca4	9766801	9766900	1.52067e-12	2.61665e-10	25.2504	hyper
																Ca6	27336301	27336400	6.89376e-07	1.87561e-05	25.2522	hyper
																Ca4	18202051	18202150	0	0	25.253	hyper
																Ca2	34763551	34763650	1.28329e-09	9.22869e-08	25.2533	hyper
																Ca4	44687301	44687400	9.57886e-07	2.4623e-05	25.2539	hyper
																Ca1	10256501	10256600	2.25031e-12	3.69175e-10	25.254	hyper
																Ca7	34961201	34961300	3.04264e-07	9.52617e-06	25.2546	hyper
																Ca3	20074651	20074750	1.11022e-16	5.58068e-14	25.2546	hyper
																Ca6	16785951	16786050	8.84054e-11	9.16959e-09	25.2553	hyper
																Ca8	7898551	7898650	1.9662e-13	4.39649e-11	25.2553	hyper
																Ca1	42280451	42280550	4.99955e-08	2.09591e-06	25.2555	hyper
																Ca5	35394301	35394400	1.77783e-11	2.2633e-09	25.257	hyper
																Ca1	15223251	15223400	3.08586e-12	4.87856e-10	25.2576	hyper
																Ca1	16507451	16507550	4.12819e-08	1.78199e-06	25.2577	hyper
																Ca4	16357851	16357950	6.20679e-08	2.51947e-06	25.2578	hyper
																Ca7	35067401	35067500	3.10862e-15	1.12851e-12	25.2584	hyper
																Ca3	4578801	4578900	5.32089e-09	3.11896e-07	25.2586	hyper
																Ca3	35747101	35747200	1.88385e-05	0.000279526	25.2618	hyper
																Ca3	22534601	22534700	4.01294e-05	0.000512083	25.2621	hyper
																Ca5	38817201	38817300	3.10715e-06	6.48661e-05	25.2627	hyper
																Ca4	18518601	18518700	2.22045e-16	1.05743e-13	25.2633	hyper
																Ca5	30960001	30960150	8.56391e-06	0.000148045	25.2635	hyper
																Ca1	47583401	47583500	2.23044e-13	4.90822e-11	25.2642	hyper
																Ca4	44563151	44563250	2.67272e-08	1.23459e-06	25.2651	hyper
																Ca6	19220601	19220700	1.11216e-08	5.86208e-07	25.2673	hyper
																Ca5	46925901	46926000	5.21805e-13	1.02957e-10	25.2673	hyper
																Ca6	25186001	25186100	1.23352e-09	8.92277e-08	25.2682	hyper
																Ca4	22188401	22188500	2.06468e-05	0.000300897	25.2694	hyper
																Ca5	35411201	35411300	1.93634e-08	9.38993e-07	25.2697	hyper
																Ca4	14178201	14178300	1.34226e-11	1.77162e-09	25.2703	hyper
																Ca3	20470701	20470800	2.08563e-07	6.94766e-06	25.2712	hyper
																Ca2	27552051	27552150	1.72212e-10	1.63532e-08	25.2722	hyper
																Ca4	21348901	21349000	2.88978e-08	1.31915e-06	25.2726	hyper
																Ca2	3412151	3412250	2.70023e-05	0.000373371	25.2726	hyper
																Ca2	12275601	12275700	6.70546e-05	0.000770441	25.2734	hyper
																Ca3	7704701	7704800	2.08306e-08	9.99567e-07	25.2743	hyper
																Ca6	15427951	15428050	4.00791e-14	1.08327e-11	25.2758	hyper
																Ca3	37375801	37375900	3.10807e-05	0.000417623	25.2768	hyper
																Ca7	6795901	6796000	2.60744e-11	3.16031e-09	25.2778	hyper
																Ca5	14153501	14153600	4.70937e-08	1.99181e-06	25.2783	hyper
																Ca6	31562851	31563000	6.82139e-06	0.000123037	25.2784	hyper
																Ca1	6219301	6219400	1.01585e-13	2.46454e-11	25.2802	hyper
																Ca3	30572751	30572850	6.66134e-16	2.85975e-13	25.2807	hyper
																Ca2	28468451	28468550	2.27223e-06	5.01718e-05	25.2829	hyper
																Ca1	47121051	47121150	1.11022e-16	5.58068e-14	25.2831	hyper
																Ca5	4427251	4427350	6.72616e-10	5.29252e-08	25.2833	hyper
																Ca5	7715451	7715550	4.10863e-09	2.50105e-07	25.2834	hyper
																Ca4	12307651	12307750	4.9189e-11	5.49389e-09	25.2848	hyper
																Ca5	37089851	37089950	2.41956e-06	5.28516e-05	25.2849	hyper
																Ca1	41128251	41128350	3.3481e-07	1.0307e-05	25.2857	hyper
																Ca7	7713351	7713500	1.68093e-11	2.15558e-09	25.2863	hyper
																Ca4	9260651	9260750	1.23394e-06	3.03607e-05	25.287	hyper
																Ca4	43271001	43271100	4.54359e-12	6.84958e-10	25.2874	hyper
																Ca1	48063651	48063750	1.09906e-09	8.07757e-08	25.2893	hyper
																Ca6	22157151	22157250	4.29228e-06	8.44936e-05	25.2901	hyper
																Ca3	23540451	23540550	2.40487e-07	7.82584e-06	25.2909	hyper
																Ca2	10596201	10596300	1.54519e-07	5.4092e-06	25.2915	hyper
																Ca2	33964951	33965050	6.48586e-06	0.000118137	25.2916	hyper
																Ca7	19654351	19654450	4.41358e-08	1.88558e-06	25.2924	hyper
																Ca7	40082551	40082650	5.49512e-09	3.20673e-07	25.2925	hyper
																Ca1	22630651	22630750	7.68355e-07	2.0534e-05	25.2941	hyper
																Ca4	24602501	24602600	0	0	25.2947	hyper
																Ca6	33534101	33534200	5.49426e-07	1.55359e-05	25.2953	hyper
																Ca2	34618651	34618800	3.25493e-07	1.00701e-05	25.2966	hyper
																Ca2	28588601	28588700	1.06886e-06	2.69522e-05	25.2966	hyper
																Ca3	17015501	17015600	5.84441e-07	1.63525e-05	25.2971	hyper
																Ca5	31324101	31324200	4.07754e-07	1.21411e-05	25.2971	hyper
																Ca5	6325901	6326000	3.37877e-06	6.94932e-05	25.2976	hyper
																Ca7	15874101	15874200	1.10275e-09	8.1017e-08	25.2982	hyper
																Ca4	6928801	6928950	2.22045e-16	1.05743e-13	25.2986	hyper
																Ca1	45494701	45494800	2.9754e-13	6.30573e-11	25.2989	hyper
																Ca4	19468301	19468400	1.85874e-05	0.000276504	25.3001	hyper
																Ca6	54369601	54369700	4.35479e-05	0.000546542	25.3007	hyper
																Ca5	43587051	43587150	0	0	25.301	hyper
																Ca4	24265451	24265550	0	0	25.3028	hyper
																Ca3	1604051	1604150	2.1692e-11	2.69114e-09	25.3028	hyper
																Ca5	13540701	13540800	4.71987e-06	9.12686e-05	25.3029	hyper
																Ca7	12212401	12212500	1.11109e-05	0.000182836	25.303	hyper
																Ca7	7400751	7400900	2.22045e-15	8.34657e-13	25.3036	hyper
																Ca6	4869351	4869450	2.96544e-09	1.89525e-07	25.3043	hyper
																Ca7	10175951	10176100	4.84368e-10	3.99005e-08	25.3043	hyper
																Ca4	21158201	21158300	1.55431e-15	6.07942e-13	25.3045	hyper
																Ca6	29396701	29396800	1.12607e-10	1.12956e-08	25.3054	hyper
																Ca6	53127601	53127700	1.94029e-08	9.40714e-07	25.3055	hyper
																Ca5	35014701	35014800	9.23161e-06	0.000157308	25.3056	hyper
																Ca3	23871601	23871700	2.46374e-08	1.15251e-06	25.3064	hyper
																Ca5	37098901	37099000	1.36198e-07	4.86768e-06	25.3073	hyper
																Ca7	14175501	14175600	8.36096e-10	6.3838e-08	25.3076	hyper
																Ca2	17779601	17779700	3.59608e-08	1.58671e-06	25.308	hyper
																Ca2	31597951	31598050	1.6915e-09	1.1687e-07	25.3081	hyper
																Ca5	11400201	11400300	3.37023e-10	2.92552e-08	25.3089	hyper
																Ca4	44998901	44999000	1.53655e-09	1.07698e-07	25.3089	hyper
																Ca5	26752151	26752250	8.03688e-08	3.12992e-06	25.3104	hyper
																Ca1	13546601	13546700	4.20775e-14	1.13016e-11	25.3106	hyper
																Ca5	40316151	40316250	2.95161e-08	1.34263e-06	25.3114	hyper
																Ca5	12117751	12117850	2.52798e-13	5.47017e-11	25.3115	hyper
																Ca3	22760601	22760750	2.69492e-08	1.2431e-06	25.3123	hyper
																Ca4	45981051	45981200	2.22045e-12	3.64705e-10	25.3131	hyper
																Ca6	3796751	3796850	1.15896e-08	6.06837e-07	25.3137	hyper
																Ca5	36785851	36785950	1.55557e-07	5.4384e-06	25.3139	hyper
																Ca5	34664901	34665000	0	0	25.3145	hyper
																Ca8	2394301	2394400	0	0	25.3156	hyper
																Ca1	9471251	9471350	1.87199e-09	1.27561e-07	25.3156	hyper
																Ca2	4119851	4119950	1.59232e-07	5.54427e-06	25.3157	hyper
																Ca1	11980251	11980350	7.1054e-07	1.92382e-05	25.3159	hyper
																Ca1	5098051	5098150	4.5711e-11	5.15332e-09	25.3167	hyper
																Ca3	36635151	36635250	2.08801e-06	4.67759e-05	25.3171	hyper
																Ca5	44626601	44626700	1.32573e-11	1.75279e-09	25.3176	hyper
																Ca7	23043601	23043700	4.56462e-07	1.33362e-05	25.3183	hyper
																Ca1	6714651	6714750	1.06586e-06	2.68904e-05	25.3188	hyper
																Ca3	39699701	39699800	1.55685e-08	7.80164e-07	25.3191	hyper
																Ca5	46106101	46106200	6.8926e-12	9.84981e-10	25.3197	hyper
																Ca3	20939651	20939750	4.72111e-12	7.08313e-10	25.3199	hyper
																Ca7	10400951	10401050	1.34395e-06	3.25662e-05	25.3201	hyper
																Ca3	31399451	31399600	0	0	25.3201	hyper
																Ca4	2827051	2827150	3.83431e-07	1.15373e-05	25.3205	hyper
																Ca7	15692151	15692250	0.00034544	0.0027962	25.3205	hyper
																Ca5	35557201	35557300	1.29336e-07	4.65982e-06	25.3209	hyper
																Ca6	2180851	2180950	2.48929e-11	3.03438e-09	25.3215	hyper
																Ca6	23819151	23819250	1.04361e-14	3.27268e-12	25.3217	hyper
																Ca5	31854051	31854150	1.04333e-09	7.72397e-08	25.322	hyper
																Ca4	7941001	7941100	3.94808e-08	1.71655e-06	25.3226	hyper
																Ca5	24451801	24451900	0	0	25.3229	hyper
																Ca4	18651651	18651800	7.77156e-16	3.27884e-13	25.3235	hyper
																Ca6	1773001	1773100	1.11022e-16	5.58068e-14	25.3243	hyper
																Ca3	21288851	21288950	1.58046e-06	3.72014e-05	25.3247	hyper
																Ca3	15018851	15018950	1.58914e-06	3.73713e-05	25.3259	hyper
																Ca3	38976001	38976100	1.11022e-15	4.49762e-13	25.327	hyper
																Ca4	6964901	6965000	1.02414e-08	5.46591e-07	25.3279	hyper
																Ca6	4365451	4365550	8.55185e-07	2.24408e-05	25.3281	hyper
																Ca4	16355301	16355450	1.04361e-14	3.27268e-12	25.3282	hyper
																Ca7	9986101	9986200	6.14421e-09	3.53149e-07	25.3283	hyper
																Ca5	12423001	12423100	2.67009e-12	4.297e-10	25.3296	hyper
																Ca7	18621751	18621850	4.7126e-06	9.11589e-05	25.3297	hyper
																Ca6	21953251	21953350	4.98126e-08	2.08915e-06	25.3302	hyper
																Ca1	1323001	1323100	8.71525e-13	1.60608e-10	25.3308	hyper
																Ca8	9006551	9006700	1.77636e-15	6.84234e-13	25.3322	hyper
																Ca4	18952651	18952750	1.1128e-05	0.00018307	25.3333	hyper
																Ca2	29215601	29215700	2.74225e-13	5.87232e-11	25.3341	hyper
																Ca6	19614701	19614800	2.22045e-16	1.05743e-13	25.3349	hyper
																Ca6	43891351	43891450	6.73955e-08	2.69928e-06	25.3355	hyper
																Ca5	44508451	44508600	7.50415e-08	2.95463e-06	25.3358	hyper
																Ca4	9735901	9736000	2.18902e-07	7.23862e-06	25.3361	hyper
																Ca3	26924251	26924350	1.60622e-11	2.071e-09	25.3376	hyper
																Ca1	8459751	8459850	1.31962e-08	6.7735e-07	25.3378	hyper
																Ca2	35002601	35002700	1.66573e-09	1.15347e-07	25.3378	hyper
																Ca7	27140151	27140250	3.93463e-13	8.04752e-11	25.3382	hyper
																Ca7	40772751	40772850	2.30845e-08	1.09061e-06	25.3388	hyper
																Ca1	2752601	2752700	4.18892e-07	1.24189e-05	25.3395	hyper
																Ca1	41629901	41630000	1.55748e-10	1.49868e-08	25.3399	hyper
																Ca3	6829101	6829200	5.21805e-15	1.78377e-12	25.3405	hyper
																Ca8	5864651	5864750	0	0	25.341	hyper
																Ca6	16381551	16381650	1.05697e-06	2.67009e-05	25.3425	hyper
																Ca5	2791001	2791100	0	0	25.3429	hyper
																Ca4	2721051	2721150	2.01205e-07	6.7428e-06	25.343	hyper
																Ca3	17539301	17539400	7.66165e-13	1.43352e-10	25.3438	hyper
																Ca5	22124901	22125000	8.46895e-10	6.45441e-08	25.3455	hyper
																Ca6	49401201	49401300	1.77457e-08	8.72325e-07	25.3464	hyper
																Ca7	13560001	13560150	8.3646e-09	4.60071e-07	25.3476	hyper
																Ca6	18675101	18675200	1.48143e-09	1.04383e-07	25.3478	hyper
																Ca7	16899351	16899450	5.82849e-05	0.000689085	25.3483	hyper
																Ca6	23100951	23101050	4.98179e-12	7.42668e-10	25.3484	hyper
																Ca4	43429051	43429150	1.52089e-12	2.61671e-10	25.3494	hyper
																Ca3	38065101	38065200	1.4825e-08	7.48205e-07	25.3505	hyper
																Ca5	38329101	38329200	2.55351e-15	9.45581e-13	25.3512	hyper
																Ca6	17533851	17533950	1.21334e-11	1.62118e-09	25.3514	hyper
																Ca7	5909351	5909450	5.55112e-16	2.42836e-13	25.3525	hyper
																Ca5	8462901	8463000	3.80571e-10	3.24753e-08	25.3534	hyper
																Ca6	40789801	40789900	2.66512e-09	1.72947e-07	25.3546	hyper
																Ca6	13537601	13537700	0.000125543	0.00126431	25.3548	hyper
																Ca6	57552651	57552750	9.32587e-15	2.96723e-12	25.3551	hyper
																Ca7	16795151	16795300	6.29496e-14	1.61591e-11	25.3555	hyper
																Ca8	12134651	12134750	1.85155e-05	0.000275645	25.358	hyper
																Ca1	41872201	41872300	1.24997e-08	6.47106e-07	25.3586	hyper
																Ca5	8750151	8750250	8.51541e-14	2.10565e-11	25.3601	hyper
																Ca6	22344551	22344650	1.11022e-16	5.58068e-14	25.3602	hyper
																Ca3	38249351	38249500	2.53418e-07	8.17684e-06	25.3604	hyper
																Ca6	7712201	7712300	3.16849e-07	9.85084e-06	25.3605	hyper
																Ca6	37640351	37640450	1.90627e-09	1.29605e-07	25.361	hyper
																Ca6	31488751	31488850	1.24831e-06	3.06489e-05	25.3612	hyper
																Ca7	33166951	33167050	4.24133e-06	8.36756e-05	25.3613	hyper
																Ca4	30504051	30504150	1.2912e-09	9.27936e-08	25.3615	hyper
																Ca7	32153651	32153750	5.83716e-05	0.000689894	25.3617	hyper
																Ca1	15701351	15701450	8.67565e-06	0.000149588	25.3619	hyper
																Ca3	18527501	18527700	4.17495e-08	1.79948e-06	25.362	hyper
																Ca6	15196151	15196250	1.09069e-08	5.76515e-07	25.3626	hyper
																Ca4	42447901	42448000	1.85134e-07	6.2904e-06	25.3632	hyper
																Ca3	28486851	28486950	2.22045e-16	1.05743e-13	25.3638	hyper
																Ca6	47428801	47428900	1.11022e-16	5.58068e-14	25.364	hyper
																Ca3	22424451	22424550	6.41822e-06	0.000117156	25.3641	hyper
																Ca4	12408401	12408550	8.10463e-15	2.62295e-12	25.3642	hyper
																Ca5	9480651	9480750	0	0	25.3642	hyper
																Ca6	24218251	24218350	1.26832e-12	2.23341e-10	25.3645	hyper
																Ca2	26747701	26747800	1.96561e-08	9.50947e-07	25.3649	hyper
																Ca4	36484601	36484700	1.32211e-10	1.29794e-08	25.3651	hyper
																Ca2	29972201	29972300	8.2914e-08	3.2128e-06	25.366	hyper
																Ca5	48024301	48024400	1.44704e-10	1.40515e-08	25.3661	hyper
																Ca1	19211901	19212000	8.75106e-06	0.000150617	25.3666	hyper
																Ca6	29285251	29285350	0	0	25.3666	hyper
																Ca8	11902751	11902850	9.22951e-12	1.27465e-09	25.3668	hyper
																Ca7	30233001	30233100	5.24577e-08	2.1837e-06	25.3668	hyper
																Ca1	35060901	35061050	2.22045e-16	1.05743e-13	25.3723	hyper
																Ca5	43105301	43105400	4.33433e-09	2.6186e-07	25.3723	hyper
																Ca1	2643751	2643850	2.58124e-07	8.29979e-06	25.3731	hyper
																Ca7	15062251	15062350	9.27245e-07	2.39766e-05	25.3735	hyper
																Ca8	15896051	15896150	7.77156e-16	3.27884e-13	25.374	hyper
																Ca5	38280451	38280550	9.3018e-05	0.000998384	25.374	hyper
																Ca7	215851	215950	1.19153e-09	8.65654e-08	25.3751	hyper
																Ca6	9188551	9188650	3.69149e-13	7.61896e-11	25.3762	hyper
																Ca1	5854001	5854100	2.24023e-08	1.06311e-06	25.3763	hyper
																Ca3	30705701	30705800	1.41371e-11	1.85156e-09	25.3764	hyper
																Ca4	2027901	2028000	2.16198e-05	0.000312219	25.3765	hyper
																Ca2	34557601	34557700	1.09981e-08	5.80806e-07	25.3771	hyper
																Ca1	3100251	3100350	3.24655e-06	6.72456e-05	25.3772	hyper
																Ca6	27258601	27258700	1.34004e-12	2.34446e-10	25.3774	hyper
																Ca2	14241251	14241350	5.44579e-08	2.25438e-06	25.3782	hyper
																Ca7	36215501	36215600	1.19208e-09	8.66011e-08	25.3786	hyper
																Ca5	13131151	13131300	2.86833e-11	3.43066e-09	25.3789	hyper
																Ca4	17133201	17133300	4.19338e-07	1.24303e-05	25.3794	hyper
																Ca5	40068951	40069050	3.00582e-05	0.000406608	25.3795	hyper
																Ca5	45068001	45068100	2.702e-08	1.24576e-06	25.3803	hyper
																Ca4	23865701	23865900	1.42681e-09	1.01084e-07	25.3808	hyper
																Ca6	36185701	36185800	3.17413e-13	6.67214e-11	25.3811	hyper
																Ca6	50995151	50995300	8.91448e-05	0.000965853	25.3814	hyper
																Ca1	10073451	10073550	1.90351e-06	4.33711e-05	25.3821	hyper
																Ca1	20271251	20271350	3.68034e-09	2.27726e-07	25.3832	hyper
																Ca1	20887951	20888050	5.61995e-13	1.09707e-10	25.3836	hyper
																Ca2	14559201	14559300	5.10703e-15	1.74989e-12	25.3853	hyper
																Ca5	35557001	35557100	0.000120778	0.00122616	25.3854	hyper
																Ca5	34962651	34962750	2.90643e-11	3.46952e-09	25.3861	hyper
																Ca5	31048301	31048400	1.13572e-08	5.96541e-07	25.3867	hyper
																Ca4	44203601	44203700	3.27138e-12	5.13459e-10	25.3868	hyper
																Ca7	38783401	38783500	1.43525e-05	0.000224521	25.3873	hyper
																Ca7	20312451	20312550	3.44169e-15	1.23655e-12	25.3874	hyper
																Ca3	33208701	33208800	6.75013e-07	1.84376e-05	25.3876	hyper
																Ca4	45863401	45863550	1.3953e-09	9.91739e-08	25.3887	hyper
																Ca6	17387101	17387200	4.60655e-07	1.34356e-05	25.3888	hyper
																Ca7	22441301	22441400	4.56337e-06	8.88187e-05	25.3889	hyper
																Ca6	48835501	48835600	3.14485e-10	2.75414e-08	25.3903	hyper
																Ca5	9885051	9885200	1.75326e-09	1.20498e-07	25.3907	hyper
																Ca7	4601851	4601950	2.70005e-07	8.62049e-06	25.3909	hyper
																Ca3	15761751	15761850	0	0	25.3914	hyper
																Ca5	13880601	13880700	1.05264e-06	2.66105e-05	25.3916	hyper
																Ca6	45504401	45504500	3.76149e-09	2.32009e-07	25.3927	hyper
																Ca8	16360301	16360400	0	0	25.3928	hyper
																Ca2	25017101	25017200	2.76755e-08	1.27163e-06	25.3933	hyper
																Ca1	16713201	16713300	7.33783e-07	1.97559e-05	25.3934	hyper
																Ca5	20245551	20245650	1.38779e-11	1.82283e-09	25.3934	hyper
																Ca6	21010601	21010700	1.04361e-14	3.27268e-12	25.3952	hyper
																Ca6	7432651	7432750	7.81968e-10	6.02446e-08	25.3959	hyper
																Ca5	7276851	7276950	2.81349e-06	5.97992e-05	25.3962	hyper
																Ca6	49910351	49910450	2.65267e-08	1.2269e-06	25.3964	hyper
																Ca7	30013551	30013650	1.50172e-08	7.56545e-07	25.3968	hyper
																Ca4	36028251	36028350	1.67644e-13	3.82055e-11	25.3974	hyper
																Ca4	38311851	38311950	1.91436e-12	3.20296e-10	25.3977	hyper
																Ca5	44636401	44636500	1.70006e-10	1.61663e-08	25.3982	hyper
																Ca6	29036551	29036650	3.77265e-07	1.13815e-05	25.3984	hyper
																Ca6	23491101	23491200	5.62386e-10	4.53876e-08	25.3985	hyper
																Ca7	8473451	8473550	3.77476e-15	1.34084e-12	25.3995	hyper
																Ca5	28736151	28736300	4.35885e-12	6.59962e-10	25.4008	hyper
																Ca3	18018751	18018850	2.86665e-09	1.84005e-07	25.4019	hyper
																Ca2	24137251	24137350	2.76446e-14	7.79755e-12	25.402	hyper
																Ca8	5317101	5317250	1.38231e-10	1.34944e-08	25.4056	hyper
																Ca2	33363251	33363350	3.5102e-05	0.000460328	25.4056	hyper
																Ca1	16120001	16120100	6.6186e-10	5.21952e-08	25.4073	hyper
																Ca5	24975201	24975300	2.94674e-11	3.51233e-09	25.4079	hyper
																Ca6	39445801	39445900	0	0	25.4083	hyper
																Ca6	58823751	58823900	9.82968e-08	3.70613e-06	25.4092	hyper
																Ca1	14928401	14928500	2.22045e-16	1.05743e-13	25.4097	hyper
																Ca1	37767751	37767850	0	0	25.412	hyper
																Ca1	41705401	41705500	0	0	25.4121	hyper
																Ca3	33004251	33004350	1.11675e-07	4.12434e-06	25.4122	hyper
																Ca4	18577151	18577250	1.04959e-08	5.58062e-07	25.4122	hyper
																Ca6	12362101	12362200	2.72526e-12	4.37393e-10	25.4128	hyper
																Ca6	13509951	13510100	0	0	25.4129	hyper
																Ca1	16662251	16662350	1.70497e-08	8.43492e-07	25.4135	hyper
																Ca7	41768251	41768350	1.0802e-06	2.71911e-05	25.4147	hyper
																Ca5	46593101	46593200	3.26961e-13	6.85115e-11	25.4165	hyper
																Ca5	30043051	30043150	0	0	25.4169	hyper
																Ca8	3443001	3443100	0	0	25.4187	hyper
																Ca7	12137401	12137500	1.14983e-05	0.000187948	25.4203	hyper
																Ca5	41212301	41212400	3.1057e-11	3.67526e-09	25.4209	hyper
																Ca5	41437301	41437400	1.32224e-09	9.47052e-08	25.4215	hyper
																Ca7	9037801	9037900	1.0713e-07	3.98529e-06	25.4218	hyper
																Ca7	4909351	4909450	2.38797e-06	5.22836e-05	25.4229	hyper
																Ca4	16189351	16189450	0	0	25.4252	hyper
																Ca6	17057451	17057550	1.12526e-07	4.14939e-06	25.4255	hyper
																Ca1	8595751	8595850	5.31296e-09	3.11503e-07	25.4257	hyper
																Ca5	36327251	36327400	5.1195e-07	1.46483e-05	25.4259	hyper
																Ca4	19386651	19386750	1.60785e-11	2.07272e-09	25.426	hyper
																Ca7	7331651	7331750	0.000886641	0.00580952	25.4278	hyper
																Ca3	38361201	38361300	3.55029e-07	1.08179e-05	25.4279	hyper
																Ca7	30849401	30849550	1.65573e-06	3.86512e-05	25.4282	hyper
																Ca7	12260751	12260850	1.57963e-07	5.50811e-06	25.4286	hyper
																Ca1	14836601	14836700	5.55112e-15	1.88171e-12	25.4287	hyper
																Ca4	36246401	36246500	3.53178e-07	1.07707e-05	25.4291	hyper
																Ca1	13270351	13270450	2.2507e-08	1.0673e-06	25.4295	hyper
																Ca7	48764301	48764400	0	0	25.4297	hyper
																Ca6	1342051	1342150	3.15703e-09	1.99801e-07	25.4298	hyper
																Ca3	39000451	39000550	8.53442e-06	0.000147626	25.4299	hyper
																Ca4	24824951	24825050	5.3824e-10	4.37249e-08	25.4302	hyper
																Ca1	28925251	28925350	1.11022e-16	5.58068e-14	25.4307	hyper
																Ca6	43893901	43894000	1.36497e-05	0.000215743	25.4307	hyper
																Ca3	23656101	23656200	8.05906e-05	0.000891546	25.431	hyper
																Ca6	17027901	17028000	6.0755e-05	0.000712267	25.431	hyper
																Ca6	754101	754200	8.63706e-06	0.000149062	25.4317	hyper
																Ca6	9719401	9719500	0	0	25.433	hyper
																Ca5	40424151	40424250	0.000215965	0.00193845	25.4331	hyper
																Ca6	24568651	24568750	5.25492e-07	1.49688e-05	25.434	hyper
																Ca1	13692701	13692800	1.68154e-05	0.000255096	25.4354	hyper
																Ca3	27278401	27278500	1.10003e-08	5.80899e-07	25.4358	hyper
																Ca4	15489601	15489700	1.73432e-06	4.01457e-05	25.4359	hyper
																Ca2	2186651	2186800	5.18474e-14	1.36175e-11	25.4362	hyper
																Ca6	34837901	34838000	3.9968e-15	1.41073e-12	25.4373	hyper
																Ca5	19675601	19675700	0	0	25.4374	hyper
																Ca2	7747401	7747500	0	0	25.438	hyper
																Ca6	7049951	7050150	8.26837e-07	2.18236e-05	25.4381	hyper
																Ca8	1097401	1097500	1.10377e-05	0.000181862	25.4386	hyper
																Ca4	8321551	8321650	2.97563e-07	9.35185e-06	25.4388	hyper
																Ca6	12840101	12840200	2.33147e-15	8.72392e-13	25.4389	hyper
																Ca6	31049851	31049950	8.53918e-05	0.000933155	25.4399	hyper
																Ca4	36596051	36596150	1.19681e-07	4.36823e-06	25.4401	hyper
																Ca6	55216451	55216550	4.44089e-16	1.9879e-13	25.4404	hyper
																Ca6	7896551	7896700	1.49802e-12	2.58358e-10	25.4415	hyper
																Ca7	4909251	4909350	3.41625e-10	2.95939e-08	25.4423	hyper
																Ca7	45181001	45181100	2.38085e-09	1.5694e-07	25.4435	hyper
																Ca6	59018951	59019050	0.00010376	0.00108834	25.444	hyper
																Ca4	4940551	4940650	7.59489e-09	4.23566e-07	25.4444	hyper
																Ca5	19320151	19320250	1.15148e-09	8.40304e-08	25.446	hyper
																Ca3	17083201	17083300	2.84903e-06	6.04131e-05	25.4464	hyper
																Ca4	20198601	20198700	1.12671e-05	0.000184904	25.4471	hyper
																Ca2	35176201	35176300	1.81182e-11	2.29974e-09	25.4474	hyper
																Ca4	7876051	7876200	0	0	25.4489	hyper
																Ca4	43846301	43846400	2.34891e-06	5.15692e-05	25.45	hyper
																Ca3	24929201	24929300	0	0	25.4505	hyper
																Ca1	7288701	7288800	0	0	25.4506	hyper
																Ca7	7167801	7167950	1.53518e-09	1.07621e-07	25.451	hyper
																Ca3	16943551	16943700	4.86051e-09	2.88635e-07	25.4511	hyper
																Ca7	9865051	9865150	0.00012963	0.00129654	25.4513	hyper
																Ca2	788251	788350	4.81326e-12	7.20819e-10	25.4545	hyper
																Ca6	13536201	13536300	3.31211e-09	2.08165e-07	25.4545	hyper
																Ca3	15335251	15335350	3.07006e-07	9.59714e-06	25.4564	hyper
																Ca2	14275951	14276050	0	0	25.4578	hyper
																Ca8	10090901	10091000	2.97606e-12	4.7256e-10	25.4586	hyper
																Ca6	10948751	10948850	7.95732e-09	4.40896e-07	25.459	hyper
																Ca7	21827701	21827800	1.71406e-06	3.97549e-05	25.4595	hyper
																Ca8	12358301	12358400	2.91945e-11	3.48382e-09	25.4601	hyper
																Ca5	40941751	40941900	4.44632e-07	1.3047e-05	25.4603	hyper
																Ca1	7932151	7932250	5.55112e-16	2.42836e-13	25.4607	hyper
																Ca4	12603301	12603400	9.41003e-06	0.00015979	25.461	hyper
																Ca1	40172051	40172150	2.08646e-06	4.67507e-05	25.4622	hyper
																Ca6	15255901	15256000	1.88738e-15	7.22112e-13	25.4622	hyper
																Ca7	36881051	36881150	8.15578e-05	0.000900026	25.4622	hyper
																Ca5	8581201	8581350	6.43156e-09	3.67221e-07	25.4626	hyper
																Ca8	2133301	2133400	5.46146e-09	3.18943e-07	25.4628	hyper
																Ca2	20746301	20746450	3.6448e-09	2.25838e-07	25.4628	hyper
																Ca6	40731951	40732050	1.53942e-07	5.39251e-06	25.4634	hyper
																Ca5	30736601	30736700	1.87984e-09	1.28011e-07	25.4641	hyper
																Ca4	7986301	7986400	1.20903e-12	2.14295e-10	25.4642	hyper
																Ca4	18646201	18646300	1.95336e-11	2.45581e-09	25.4646	hyper
																Ca7	1883301	1883400	1.62507e-10	1.5542e-08	25.4648	hyper
																Ca1	38010851	38010950	0.000216922	0.00194505	25.4651	hyper
																Ca2	17106501	17106600	7.92464e-08	3.09308e-06	25.4651	hyper
																Ca1	16535601	16535700	9.58334e-05	0.00102185	25.4656	hyper
																Ca1	39449201	39449350	2.34146e-13	5.1166e-11	25.4665	hyper
																Ca8	3613451	3613550	1.35434e-06	3.27683e-05	25.4673	hyper
																Ca2	14765751	14765850	3.94252e-10	3.34916e-08	25.4686	hyper
																Ca8	1160301	1160400	1.11022e-15	4.49762e-13	25.4686	hyper
																Ca1	8065151	8065250	4.79058e-08	2.02073e-06	25.4693	hyper
																Ca1	7223151	7223250	5.32907e-15	1.81526e-12	25.4695	hyper
																Ca3	19306251	19306350	2.77556e-15	1.01821e-12	25.4697	hyper
																Ca5	16828701	16828800	4.62221e-11	5.20274e-09	25.4705	hyper
																Ca6	30197851	30197950	1.26007e-05	0.000202369	25.471	hyper
																Ca4	14739651	14739750	9.45313e-09	5.10676e-07	25.4711	hyper
																Ca3	31774601	31774700	7.15312e-06	0.000127861	25.4725	hyper
																Ca6	17360501	17360600	0.000131027	0.00130739	25.4726	hyper
																Ca1	42180251	42180350	0	0	25.4727	hyper
																Ca6	20982301	20982400	9.58164e-10	7.18153e-08	25.4732	hyper
																Ca5	27649701	27649850	1.50083e-06	3.56575e-05	25.4732	hyper
																Ca4	1909001	1909100	1.31006e-14	4.00908e-12	25.4736	hyper
																Ca5	17914351	17914450	7.70417e-09	4.28778e-07	25.4738	hyper
																Ca4	8796801	8796950	2.32353e-11	2.85529e-09	25.4741	hyper
																Ca5	25985501	25985600	3.42169e-09	2.13979e-07	25.4741	hyper
																Ca4	4507551	4507650	1.60144e-08	7.99465e-07	25.4747	hyper
																Ca2	3579351	3579450	1.69607e-08	8.39821e-07	25.4765	hyper
																Ca7	28824201	28824300	4.92293e-10	4.04661e-08	25.477	hyper
																Ca4	14348001	14348150	0	0	25.4777	hyper
																Ca5	25370101	25370200	3.55271e-15	1.27136e-12	25.4781	hyper
																Ca4	6949101	6949250	1.3561e-06	3.28039e-05	25.4783	hyper
																Ca2	30210551	30210650	1.71988e-09	1.18531e-07	25.4787	hyper
																Ca8	10384401	10384550	5.05247e-07	1.44903e-05	25.4796	hyper
																Ca1	13397751	13397850	2.48616e-09	1.62793e-07	25.4821	hyper
																Ca2	35693251	35693350	1.03328e-12	1.86826e-10	25.4826	hyper
																Ca6	39930751	39930850	3.14036e-08	1.41462e-06	25.4829	hyper
																Ca8	3313451	3313550	1.11022e-16	5.58068e-14	25.4832	hyper
																Ca7	1422751	1422850	3.25993e-08	1.45994e-06	25.4839	hyper
																Ca1	21664651	21664750	6.06958e-08	2.47249e-06	25.4839	hyper
																Ca6	43680701	43680800	3.01215e-11	3.57912e-09	25.4845	hyper
																Ca6	57809301	57809400	1.24644e-08	6.45527e-07	25.4858	hyper
																Ca5	7295701	7295800	1.11022e-14	3.46017e-12	25.486	hyper
																Ca1	2678851	2678950	1.62552e-06	3.80724e-05	25.4869	hyper
																Ca3	22649201	22649300	1.89269e-05	0.000280579	25.4872	hyper
																Ca1	7379501	7379600	4.14814e-05	0.000525781	25.4882	hyper
																Ca2	9993601	9993700	1.83195e-11	2.32169e-09	25.489	hyper
																Ca4	7549701	7549800	2.26759e-07	7.45227e-06	25.49	hyper
																Ca4	20212851	20212950	1.4404e-06	3.44765e-05	25.4902	hyper
																Ca6	21222101	21222250	9.09526e-08	3.47152e-06	25.4905	hyper
																Ca5	23946551	23946650	2.09331e-07	6.96929e-06	25.4906	hyper
																Ca5	18081551	18081650	1.74052e-10	1.65003e-08	25.4912	hyper
																Ca6	29124401	29124500	7.27289e-07	1.96142e-05	25.4917	hyper
																Ca4	38338651	38338750	1.78357e-12	3.01107e-10	25.4917	hyper
																Ca6	9230851	9230950	9.96266e-06	0.000167388	25.4917	hyper
																Ca2	2100551	2100650	0	0	25.4937	hyper
																Ca7	44722101	44722200	2.71062e-08	1.24912e-06	25.4941	hyper
																Ca2	12147551	12147650	4.13909e-08	1.78593e-06	25.4944	hyper
																Ca6	45949451	45949550	0	0	25.4944	hyper
																Ca6	30203651	30203750	1.20974e-09	8.77378e-08	25.4954	hyper
																Ca4	4041001	4041100	1.29561e-05	0.000206914	25.496	hyper
																Ca7	29993751	29993850	6.86867e-09	3.88464e-07	25.4988	hyper
																Ca6	7953501	7953600	6.54854e-12	9.42138e-10	25.4989	hyper
																Ca4	18205601	18205700	1.65237e-07	5.71858e-06	25.4991	hyper
																Ca2	28298101	28298250	0	0	25.5007	hyper
																Ca6	45976051	45976150	1.77636e-15	6.84234e-13	25.502	hyper
																Ca4	20414851	20415000	5.57463e-11	6.1281e-09	25.5021	hyper
																Ca5	36813751	36813850	1.77302e-10	1.67566e-08	25.5022	hyper
																Ca4	1532051	1532150	8.35557e-06	0.000145142	25.5039	hyper
																Ca6	13113501	13113600	4.60392e-07	1.34297e-05	25.504	hyper
																Ca6	57679101	57679200	9.67594e-11	9.90966e-09	25.5043	hyper
																Ca2	13852551	13852650	2.57544e-07	8.28468e-06	25.5051	hyper
																Ca3	33216651	33216750	4.78418e-08	2.01849e-06	25.5064	hyper
																Ca4	6608451	6608550	1.42279e-09	1.00853e-07	25.5074	hyper
																Ca2	29101901	29102000	1.16773e-07	4.27956e-06	25.5078	hyper
																Ca2	9017401	9017500	4.21634e-10	3.54736e-08	25.5081	hyper
																Ca1	25168801	25168900	2.00643e-10	1.86454e-08	25.5081	hyper
																Ca8	14695051	14695150	2.55344e-08	1.18774e-06	25.5081	hyper
																Ca6	18675251	18675350	2.35848e-05	0.000334951	25.5083	hyper
																Ca6	58773351	58773450	2.10942e-14	6.14382e-12	25.5083	hyper
																Ca6	36768351	36768500	1.33948e-12	2.34378e-10	25.5094	hyper
																Ca7	26501	26650	2.46157e-09	1.61455e-07	25.5098	hyper
																Ca2	30130951	30131050	3.61578e-10	3.10781e-08	25.51	hyper
																Ca6	37158151	37158250	3.87368e-10	3.29756e-08	25.5102	hyper
																Ca3	5229051	5229150	2.20813e-09	1.47116e-07	25.5104	hyper
																Ca6	3899951	3900050	5.3446e-07	1.51847e-05	25.5105	hyper
																Ca4	19665251	19665350	1.13345e-07	4.17462e-06	25.5107	hyper
																Ca2	31234451	31234550	4.16184e-10	3.50732e-08	25.5112	hyper
																Ca5	41592901	41593000	0.00138739	0.00820141	25.5114	hyper
																Ca5	6965051	6965150	1.38523e-12	2.41231e-10	25.5133	hyper
																Ca2	34107951	34108050	4.67894e-08	1.98089e-06	25.5135	hyper
																Ca6	49893751	49893850	6.53136e-09	3.72068e-07	25.5139	hyper
																Ca4	3617401	3617500	3.00616e-05	0.000406642	25.514	hyper
																Ca2	2473901	2474000	0	0	25.5143	hyper
																Ca1	11409051	11409150	7.1164e-05	0.000807876	25.5154	hyper
																Ca7	11291451	11291550	1.99492e-08	9.62937e-07	25.5161	hyper
																Ca4	156901	157000	2.88658e-15	1.05588e-12	25.517	hyper
																Ca8	2884651	2884750	6.1976e-07	1.71665e-05	25.5172	hyper
																Ca4	35490901	35491000	5.21285e-07	1.48686e-05	25.5175	hyper
																Ca1	12682201	12682300	3.76696e-07	1.13678e-05	25.5176	hyper
																Ca5	9473601	9473700	1.25903e-09	9.07792e-08	25.5191	hyper
																Ca2	27969301	27969400	9.21067e-10	6.94398e-08	25.5202	hyper
																Ca2	9296601	9296700	2.37628e-06	5.20685e-05	25.5208	hyper
																Ca2	28330751	28330850	1.05372e-10	1.06664e-08	25.5226	hyper
																Ca8	15643051	15643150	2.62557e-07	8.42039e-06	25.5239	hyper
																Ca1	16594401	16594500	3.475e-13	7.22884e-11	25.524	hyper
																Ca6	31508901	31509000	3.65619e-12	5.65506e-10	25.5241	hyper
																Ca3	35702651	35702800	1.77044e-06	4.08366e-05	25.5244	hyper
																Ca5	29316151	29316250	7.24878e-07	1.95624e-05	25.5246	hyper
																Ca4	14281601	14281700	3.15762e-06	6.5728e-05	25.5252	hyper
																Ca7	33541701	33541800	4.87343e-07	1.40672e-05	25.5262	hyper
																Ca4	47251501	47251650	7.76113e-08	3.03977e-06	25.5262	hyper
																Ca6	14697001	14697100	0.000576648	0.00416389	25.5266	hyper
																Ca2	10858701	10858800	3.9968e-15	1.41073e-12	25.5267	hyper
																Ca5	7258501	7258600	3.00052e-08	1.36123e-06	25.5273	hyper
																Ca3	509501	509600	0	0	25.5283	hyper
																Ca4	14652751	14652850	3.68619e-10	3.15956e-08	25.5297	hyper
																Ca4	18211251	18211350	9.34997e-09	5.05946e-07	25.5302	hyper
																Ca7	4923251	4923350	3.38431e-09	2.12006e-07	25.5309	hyper
																Ca7	7448101	7448300	1.04516e-12	1.88716e-10	25.5317	hyper
																Ca5	22049601	22049700	5.46572e-05	0.00065466	25.5319	hyper
																Ca8	465951	466050	2.85343e-05	0.000390132	25.5329	hyper
																Ca5	47663151	47663250	0	0	25.5331	hyper
																Ca2	33366001	33366100	1.88849e-10	1.76939e-08	25.5335	hyper
																Ca7	39925501	39925600	7.73757e-09	4.30319e-07	25.5337	hyper
																Ca1	3461001	3461100	2.63905e-08	1.22167e-06	25.5338	hyper
																Ca5	47683301	47683400	0.000107944	0.00112263	25.5348	hyper
																Ca4	43967001	43967100	5.6086e-07	1.58066e-05	25.535	hyper
																Ca1	19599601	19599700	4.15534e-12	6.32688e-10	25.5352	hyper
																Ca3	30058651	30058750	1.22125e-15	4.90393e-13	25.5364	hyper
																Ca2	34312201	34312300	1.0668e-07	3.97046e-06	25.5376	hyper
																Ca1	47813751	47813850	3.08561e-07	9.63647e-06	25.5382	hyper
																Ca4	37986751	37986850	1.11549e-08	5.87752e-07	25.5383	hyper
																Ca5	17452551	17452650	6.13571e-10	4.89196e-08	25.5391	hyper
																Ca1	18295151	18295250	0	0	25.5404	hyper
																Ca3	20361101	20361200	1.81352e-11	2.30158e-09	25.541	hyper
																Ca1	23192051	23192150	5.58632e-05	0.000666073	25.5411	hyper
																Ca7	19737951	19738050	2.39046e-06	5.23319e-05	25.5411	hyper
																Ca7	43066001	43066100	7.92644e-12	1.1149e-09	25.5416	hyper
																Ca7	20695201	20695300	2.41069e-09	1.58607e-07	25.5417	hyper
																Ca4	14910051	14910150	7.70207e-06	0.000135841	25.5418	hyper
																Ca7	48769451	48769550	0	0	25.5422	hyper
																Ca8	1086751	1086850	1.54173e-11	1.99942e-09	25.5424	hyper
																Ca3	18003651	18003750	0	0	25.5424	hyper
																Ca6	54673551	54673650	2.62286e-11	3.17555e-09	25.5425	hyper
																Ca1	30407251	30407350	5.22127e-09	3.06934e-07	25.5427	hyper
																Ca4	39922001	39922100	6.32747e-08	2.56004e-06	25.5429	hyper
																Ca5	2882101	2882200	3.80107e-08	1.6628e-06	25.5435	hyper
																Ca5	40013001	40013100	2.70228e-13	5.79652e-11	25.5438	hyper
																Ca1	14333551	14333650	1.28688e-05	0.000205831	25.5452	hyper
																Ca4	21196301	21196400	7.43977e-08	2.93293e-06	25.5461	hyper
																Ca1	46965901	46966000	0	0	25.5479	hyper
																Ca4	47251101	47251200	2.403e-07	7.82101e-06	25.5507	hyper
																Ca4	3719651	3719750	6.19262e-08	2.51442e-06	25.5507	hyper
																Ca5	29866351	29866500	1.68421e-13	3.837e-11	25.5508	hyper
																Ca7	41770851	41770950	1.54949e-08	7.76924e-07	25.5515	hyper
																Ca6	32825251	32825350	1.83057e-11	2.32016e-09	25.5526	hyper
																Ca7	32588901	32589000	1.07217e-08	5.68371e-07	25.5528	hyper
																Ca5	38407901	38408000	6.78022e-06	0.00012245	25.5537	hyper
																Ca1	5105351	5105450	8.69292e-08	3.34343e-06	25.5538	hyper
																Ca4	4727451	4727550	2.41228e-10	2.19052e-08	25.5541	hyper
																Ca6	45980201	45980300	1.61204e-13	3.69281e-11	25.5541	hyper
																Ca3	27405501	27405650	4.26443e-09	2.58247e-07	25.5543	hyper
																Ca3	23219851	23219950	1.1425e-10	1.14438e-08	25.5543	hyper
																Ca6	4773351	4773450	8.78187e-08	3.37262e-06	25.555	hyper
																Ca7	4419351	4419450	1.97735e-11	2.48128e-09	25.5555	hyper
																Ca6	18536001	18536150	1.47139e-05	0.00022909	25.556	hyper
																Ca4	21191001	21191100	1.56712e-10	1.50618e-08	25.5562	hyper
																Ca7	33537301	33537400	5.53794e-08	2.28625e-06	25.557	hyper
																Ca4	6382601	6382700	9.93391e-06	0.000166984	25.5575	hyper
																Ca5	8993401	8993550	1.11022e-16	5.58068e-14	25.5586	hyper
																Ca5	13515351	13515450	8.50942e-12	1.18725e-09	25.5591	hyper
																Ca2	10487101	10487200	1.08371e-07	4.02243e-06	25.5599	hyper
																Ca3	25168251	25168350	9.44014e-09	5.10088e-07	25.561	hyper
																Ca7	8890851	8890950	0	0	25.5631	hyper
																Ca6	9451751	9451850	2.00414e-10	1.86284e-08	25.5633	hyper
																Ca6	5549551	5549650	7.1959e-06	0.00012848	25.5637	hyper
																Ca4	405351	405450	4.45259e-08	1.89989e-06	25.5645	hyper
																Ca7	12104651	12104750	1.34459e-12	2.35124e-10	25.5646	hyper
																Ca6	21077651	21077750	9.38605e-07	2.42176e-05	25.5653	hyper
																Ca3	5118451	5118550	0	0	25.5661	hyper
																Ca4	2553401	2553500	1.02778e-07	3.84706e-06	25.567	hyper
																Ca7	46253001	46253100	3.19171e-06	6.63103e-05	25.5671	hyper
																Ca4	48337301	48337400	1.07642e-07	4.0005e-06	25.5688	hyper
																Ca4	42669251	42669350	2.86185e-06	6.0633e-05	25.5688	hyper
																Ca5	45084351	45084450	1.52206e-06	3.6065e-05	25.5689	hyper
																Ca6	15410201	15410300	1.14203e-07	4.20058e-06	25.5708	hyper
																Ca4	42661951	42662050	2.18853e-06	4.86196e-05	25.5717	hyper
																Ca5	23808651	23808750	5.28023e-09	3.09884e-07	25.5721	hyper
																Ca3	37050201	37050300	9.33597e-08	3.54824e-06	25.5732	hyper
																Ca2	26088901	26089000	5.54945e-12	8.15737e-10	25.5738	hyper
																Ca2	6698101	6698200	0	0	25.5739	hyper
																Ca1	6474201	6474300	9.39249e-14	2.29788e-11	25.574	hyper
																Ca3	27481851	27481950	1.12936e-07	4.16197e-06	25.5751	hyper
																Ca2	13713801	13713900	8.52429e-13	1.57537e-10	25.5754	hyper
																Ca2	10425101	10425200	2.364e-12	3.86077e-10	25.577	hyper
																Ca1	6171251	6171350	4.73191e-05	0.000583953	25.5781	hyper
																Ca6	19904951	19905050	1.74496e-08	8.59967e-07	25.5789	hyper
																Ca1	29162301	29162400	4.14999e-10	3.49882e-08	25.579	hyper
																Ca6	18325801	18325900	1.66089e-13	3.7907e-11	25.5793	hyper
																Ca5	39888001	39888100	0.000400896	0.00314053	25.5797	hyper
																Ca4	23006501	23006600	1.52339e-09	1.06905e-07	25.5803	hyper
																Ca7	7931751	7931850	1.41696e-07	5.03039e-06	25.5805	hyper
																Ca6	12956601	12956700	6.58122e-09	3.74424e-07	25.5807	hyper
																Ca5	28567001	28567100	1.90885e-09	1.29765e-07	25.5817	hyper
																Ca1	16713051	16713200	3.18653e-07	9.8969e-06	25.5821	hyper
																Ca3	23838551	23838650	3.80917e-07	1.14722e-05	25.5825	hyper
																Ca7	15576351	15576450	1.59224e-07	5.54404e-06	25.583	hyper
																Ca7	28014301	28014400	4.13044e-06	8.18719e-05	25.5854	hyper
																Ca4	7021101	7021200	3.33067e-16	1.53048e-13	25.5861	hyper
																Ca4	15218101	15218200	7.77156e-16	3.27884e-13	25.5866	hyper
																Ca7	11344251	11344350	1.21361e-06	2.99466e-05	25.5869	hyper
																Ca5	45328351	45328450	6.11182e-07	1.69719e-05	25.5871	hyper
																Ca4	39402351	39402550	4.45056e-09	2.67797e-07	25.5873	hyper
																Ca6	24246801	24246950	4.67384e-06	9.05524e-05	25.5881	hyper
																Ca6	5183301	5183400	1.81338e-06	4.16613e-05	25.5889	hyper
																Ca4	109751	109850	3.01391e-08	1.36639e-06	25.5899	hyper
																Ca4	13903701	13903800	7.08062e-10	5.53008e-08	25.5907	hyper
																Ca2	7094601	7094700	5.55112e-16	2.42836e-13	25.591	hyper
																Ca4	23005101	23005200	1.12133e-14	3.49243e-12	25.5912	hyper
																Ca4	36828901	36829000	2.10327e-07	6.99694e-06	25.5921	hyper
																Ca6	14195501	14195600	6.2162e-08	2.52227e-06	25.5932	hyper
																Ca5	9908751	9908850	3.35434e-08	1.49523e-06	25.5942	hyper
																Ca5	23013901	23014050	2.36111e-12	3.85696e-10	25.5944	hyper
																Ca8	4531301	4531400	2.39243e-06	5.23641e-05	25.5952	hyper
																Ca1	7649451	7649550	7.18912e-06	0.000128378	25.5953	hyper
																Ca5	30840351	30840450	2.1399e-10	1.97201e-08	25.5956	hyper
																Ca4	10870351	10870450	5.55112e-16	2.42836e-13	25.5963	hyper
																Ca7	27882151	27882250	8.21565e-15	2.6518e-12	25.5975	hyper
																Ca1	17056851	17056950	4.63299e-09	2.77142e-07	25.5987	hyper
																Ca1	5105801	5105900	9.4591e-14	2.31235e-11	25.5992	hyper
																Ca3	32721251	32721400	4.98412e-12	7.42936e-10	25.5993	hyper
																Ca2	3692901	3693000	7.26141e-08	2.87501e-06	25.5996	hyper
																Ca3	36362801	36362900	1.10347e-06	2.7676e-05	25.5999	hyper
																Ca3	11185001	11185100	1.58553e-05	0.000243252	25.6011	hyper
																Ca4	12636101	12636200	4.19142e-06	8.28649e-05	25.6016	hyper
																Ca4	7020951	7021050	0	0	25.6021	hyper
																Ca8	1769251	1769350	6.90831e-11	7.39595e-09	25.6022	hyper
																Ca1	9335501	9335600	0	0	25.6022	hyper
																Ca8	15788701	15788800	5.76178e-08	2.36479e-06	25.6023	hyper
																Ca6	30952601	30952700	3.23293e-08	1.4499e-06	25.6026	hyper
																Ca2	7123101	7123200	2.37337e-06	5.2014e-05	25.6034	hyper
																Ca1	21844551	21844650	3.20405e-07	9.94077e-06	25.6052	hyper
																Ca6	19559501	19559600	6.74012e-07	1.84147e-05	25.6059	hyper
																Ca5	38443801	38443900	1.13243e-14	3.5219e-12	25.6074	hyper
																Ca3	23424451	23424550	2.84165e-09	1.82635e-07	25.6079	hyper
																Ca5	25960701	25960800	1.22556e-06	3.01887e-05	25.6081	hyper
																Ca7	34556551	34556700	4.85226e-07	1.40167e-05	25.6091	hyper
																Ca4	46581201	46581300	4.77396e-15	1.64771e-12	25.6101	hyper
																Ca1	11560701	11560800	7.9145e-07	2.10371e-05	25.6109	hyper
																Ca2	35379401	35379500	3.66374e-15	1.30707e-12	25.6114	hyper
																Ca2	29574551	29574650	2.16493e-14	6.28449e-12	25.6127	hyper
																Ca1	35898301	35898400	1.11022e-16	5.58068e-14	25.6144	hyper
																Ca3	20038851	20038950	2.39737e-08	1.12619e-06	25.6145	hyper
																Ca3	18536951	18537050	6.21725e-15	2.07572e-12	25.6146	hyper
																Ca4	16557451	16557550	3.39151e-12	5.2972e-10	25.6154	hyper
																Ca6	29280801	29280900	3.23399e-11	3.80688e-09	25.6166	hyper
																Ca1	7928001	7928100	0.000112013	0.00115567	25.6167	hyper
																Ca2	11524851	11524950	3.55041e-10	3.0585e-08	25.6173	hyper
																Ca3	4426001	4426100	1.97862e-09	1.33881e-07	25.6178	hyper
																Ca4	35239801	35239900	0	0	25.618	hyper
																Ca1	41170501	41170600	1.23733e-09	8.94616e-08	25.618	hyper
																Ca6	48140001	48140100	3.00512e-09	1.91688e-07	25.6197	hyper
																Ca7	8430751	8430900	1.19904e-14	3.70592e-12	25.6198	hyper
																Ca1	28940901	28941000	3.16758e-12	4.99246e-10	25.6202	hyper
																Ca4	20272951	20273050	7.67136e-11	8.10644e-09	25.622	hyper
																Ca7	48921151	48921250	1.09955e-10	1.10641e-08	25.6232	hyper
																Ca7	40966251	40966350	1.21458e-12	2.15088e-10	25.6235	hyper
																Ca1	7021101	7021200	3.9571e-07	1.18446e-05	25.6246	hyper
																Ca7	5492201	5492300	0	0	25.6261	hyper
																Ca3	715801	715900	0.000149985	0.00145427	25.627	hyper
																Ca4	886251	886400	3.33067e-16	1.53048e-13	25.6272	hyper
																Ca2	14531551	14531650	6.70396e-07	1.83284e-05	25.6272	hyper
																Ca2	9713051	9713150	4.44089e-16	1.9879e-13	25.6274	hyper
																Ca4	12040601	12040700	2.98608e-09	1.9067e-07	25.6278	hyper
																Ca5	28031751	28031850	4.21974e-12	6.41512e-10	25.6294	hyper
																Ca4	21346751	21346850	4.48974e-13	9.03317e-11	25.6306	hyper
																Ca3	25685851	25685950	2.56287e-08	1.19133e-06	25.6314	hyper
																Ca5	29901351	29901450	5.73086e-06	0.00010684	25.6319	hyper
																Ca1	7297551	7297650	4.99794e-06	9.55811e-05	25.6326	hyper
																Ca3	4365351	4365450	1.07789e-11	1.46114e-09	25.6327	hyper
																Ca7	14618551	14618650	1.77554e-05	0.00026656	25.634	hyper
																Ca4	37434801	37434900	1.00929e-08	5.39891e-07	25.6342	hyper
																Ca6	9740501	9740600	1.79845e-09	1.23215e-07	25.6352	hyper
																Ca7	28589201	28589300	0	0	25.6378	hyper
																Ca6	996901	997000	0	0	25.6382	hyper
																Ca5	36173401	36173500	8.80476e-10	6.67793e-08	25.6385	hyper
																Ca8	5212851	5212950	1.78524e-12	3.0137e-10	25.6392	hyper
																Ca5	8619051	8619150	4.55191e-15	1.57908e-12	25.6396	hyper
																Ca2	26659801	26659900	0	0	25.6397	hyper
																Ca4	43994651	43994750	1.17784e-12	2.09378e-10	25.6399	hyper
																Ca4	36434251	36434400	4.44089e-16	1.9879e-13	25.6409	hyper
																Ca1	4744951	4745050	9.62189e-06	0.000162733	25.641	hyper
																Ca6	22422751	22422850	7.31615e-07	1.97076e-05	25.641	hyper
																Ca6	29327951	29328050	3.53904e-09	2.2022e-07	25.6417	hyper
																Ca7	33556101	33556200	7.53758e-06	0.000133501	25.6421	hyper
																Ca8	10813751	10813850	2.28549e-07	7.50177e-06	25.6424	hyper
																Ca6	41274051	41274150	1.06435e-08	5.64702e-07	25.6431	hyper
																Ca1	3963651	3963750	3.77476e-15	1.34084e-12	25.6436	hyper
																Ca6	26760601	26760700	1.23235e-14	3.7975e-12	25.644	hyper
																Ca5	28628201	28628300	8.22396e-10	6.2935e-08	25.6448	hyper
																Ca6	30040451	30040550	1.33227e-15	5.29258e-13	25.6456	hyper
																Ca6	12868701	12868800	1.00988e-10	1.02819e-08	25.6463	hyper
																Ca5	30251701	30251800	0	0	25.6463	hyper
																Ca6	26861101	26861250	1.27465e-10	1.25728e-08	25.6489	hyper
																Ca6	6613451	6613550	0.000520684	0.00384733	25.6494	hyper
																Ca4	41822951	41823050	1.64101e-05	0.000250108	25.6498	hyper
																Ca3	23433501	23433600	1.45365e-10	1.41074e-08	25.6505	hyper
																Ca4	42492151	42492250	1.96582e-09	1.33112e-07	25.6506	hyper
																Ca7	6692801	6692950	5.88762e-12	8.58972e-10	25.6509	hyper
																Ca4	27517301	27517400	1.80966e-14	5.35577e-12	25.6512	hyper
																Ca7	22753101	22753200	1.66644e-13	3.80057e-11	25.6512	hyper
																Ca3	22390551	22390650	2.42751e-10	2.20241e-08	25.6521	hyper
																Ca2	24589551	24589700	2.32578e-09	1.53808e-07	25.6522	hyper
																Ca7	28964651	28964750	1.56838e-11	2.02888e-09	25.6532	hyper
																Ca3	36704451	36704550	4.10478e-07	1.22109e-05	25.6539	hyper
																Ca7	18662201	18662300	1.11022e-16	5.58068e-14	25.654	hyper
																Ca5	20222851	20222950	5.63346e-07	1.58656e-05	25.6541	hyper
																Ca6	1547601	1547700	0	0	25.6544	hyper
																Ca2	27648351	27648500	2.61588e-09	1.70195e-07	25.655	hyper
																Ca6	19651701	19651800	1.30977e-05	0.000208754	25.6558	hyper
																Ca6	18485901	18486050	9.1531e-07	2.37221e-05	25.6564	hyper
																Ca4	48723151	48723250	0.000177074	0.00165778	25.6566	hyper
																Ca7	9103951	9104050	1.9807e-07	6.65557e-06	25.6573	hyper
																Ca4	36237101	36237200	0.00044529	0.00340673	25.6584	hyper
																Ca1	4609101	4609200	1.59174e-05	0.000244033	25.6599	hyper
																Ca6	19510801	19510900	2.83583e-10	2.52016e-08	25.66	hyper
																Ca8	10215701	10215800	1.52324e-09	1.06897e-07	25.6605	hyper
																Ca5	34473401	34473500	5.80195e-07	1.62535e-05	25.6615	hyper
																Ca7	9342201	9342300	1.11022e-16	5.58068e-14	25.6629	hyper
																Ca5	30315301	30315400	4.71692e-09	2.81336e-07	25.663	hyper
																Ca7	33054751	33054850	5.87753e-07	1.64291e-05	25.6632	hyper
																Ca8	5318501	5318600	1.12133e-14	3.49243e-12	25.6634	hyper
																Ca3	30266301	30266400	0	0	25.664	hyper
																Ca6	11332051	11332150	3.75701e-06	7.57911e-05	25.6648	hyper
																Ca7	15525401	15525500	4.20362e-05	0.000531456	25.6655	hyper
																Ca7	39410451	39410550	1.27269e-09	9.16066e-08	25.6656	hyper
																Ca7	5843801	5843950	2.78213e-11	3.34212e-09	25.6656	hyper
																Ca2	36287651	36287750	0.000280765	0.00237886	25.6662	hyper
																Ca5	16557501	16557600	1.08349e-07	4.02181e-06	25.6667	hyper
																Ca7	12172001	12172100	3.58602e-13	7.43318e-11	25.6673	hyper
																Ca1	8935551	8935650	0	0	25.6674	hyper
																Ca7	25037451	25037600	1.58266e-09	1.10414e-07	25.6674	hyper
																Ca7	30005351	30005450	1.3554e-09	9.67443e-08	25.6679	hyper
																Ca2	29715551	29715650	1.6189e-08	8.07125e-07	25.6679	hyper
																Ca4	25664751	25664850	1.18128e-13	2.81662e-11	25.6681	hyper
																Ca6	50773651	50773750	1.73879e-09	1.19636e-07	25.6684	hyper
																Ca1	23695051	23695200	4.753e-09	2.83064e-07	25.6701	hyper
																Ca5	34697201	34697300	9.79905e-12	1.34432e-09	25.6703	hyper
																Ca8	404601	404700	6.42486e-13	1.23187e-10	25.6705	hyper
																Ca4	42513701	42513800	1.89113e-05	0.000280403	25.6705	hyper
																Ca2	9287651	9287750	6.0498e-10	4.83334e-08	25.672	hyper
																Ca4	40702701	40702800	1.28786e-14	3.94936e-12	25.6723	hyper
																Ca4	7751201	7751350	5.39234e-07	1.52983e-05	25.6738	hyper
																Ca1	47821951	47822050	1.12062e-09	8.2131e-08	25.6748	hyper
																Ca5	43991451	43991550	1.18716e-07	4.33938e-06	25.675	hyper
																Ca6	47237801	47237900	4.32365e-12	6.55184e-10	25.6755	hyper
																Ca2	6888951	6889050	1.00453e-09	7.47679e-08	25.676	hyper
																Ca3	28472751	28472850	6.55999e-07	1.8001e-05	25.677	hyper
																Ca6	2871451	2871550	9.2848e-13	1.69834e-10	25.6773	hyper
																Ca6	26972601	26972700	1.63221e-07	5.66097e-06	25.6789	hyper
																Ca7	3896851	3896950	2.15594e-09	1.44166e-07	25.6792	hyper
																Ca5	40612801	40612900	7.39237e-05	0.000832837	25.68	hyper
																Ca4	9630251	9630350	0	0	25.6802	hyper
																Ca1	12103551	12103650	1.9194e-08	9.31842e-07	25.6808	hyper
																Ca6	45072501	45072600	5.55112e-16	2.42836e-13	25.6809	hyper
																Ca3	19532201	19532300	4.1544e-09	2.52455e-07	25.6813	hyper
																Ca7	21389951	21390050	1.86181e-09	1.26938e-07	25.6818	hyper
																Ca1	27563451	27563550	5.96009e-11	6.49804e-09	25.6821	hyper
																Ca6	53082801	53082900	1.5056e-07	5.29406e-06	25.6831	hyper
																Ca7	3788351	3788500	4.56768e-12	6.87995e-10	25.684	hyper
																Ca8	15142201	15142350	9.42333e-09	5.09323e-07	25.6841	hyper
																Ca6	53949101	53949200	3.44283e-08	1.52899e-06	25.6863	hyper
																Ca6	29966901	29967000	1.14974e-08	6.02722e-07	25.6883	hyper
																Ca4	20386651	20386750	1.61426e-10	1.54588e-08	25.6892	hyper
																Ca5	14892101	14892200	2.11473e-11	2.63e-09	25.691	hyper
																Ca7	8349351	8349450	5.49875e-07	1.55457e-05	25.6918	hyper
																Ca2	22543051	22543150	4.64535e-05	0.000575448	25.6919	hyper
																Ca4	12333951	12334050	1.42907e-07	5.06662e-06	25.6923	hyper
																Ca4	47967301	47967400	2.16875e-07	7.1812e-06	25.6938	hyper
																Ca7	14646501	14646600	2.37611e-06	5.20656e-05	25.6952	hyper
																Ca5	44453601	44453700	0	0	25.6965	hyper
																Ca5	18343351	18343450	1.21093e-06	2.98909e-05	25.6974	hyper
																Ca1	22261701	22261800	6.79456e-14	1.72714e-11	25.6978	hyper
																Ca2	31011751	31011850	4.50973e-13	9.0688e-11	25.6982	hyper
																Ca5	32901951	32902050	5.39871e-10	4.38394e-08	25.6987	hyper
																Ca6	46018901	46019000	3.59752e-07	1.09391e-05	25.6988	hyper
																Ca3	22339451	22339550	0	0	25.6997	hyper
																Ca5	44537251	44537400	0	0	25.7007	hyper
																Ca7	19441351	19441500	0	0	25.7033	hyper
																Ca5	9009751	9009850	1.37113e-12	2.39134e-10	25.7035	hyper
																Ca1	48243201	48243300	5.55112e-16	2.42836e-13	25.7041	hyper
																Ca6	48138251	48138350	3.34726e-08	1.49258e-06	25.7064	hyper
																Ca2	8427301	8427400	2.64289e-12	4.25838e-10	25.7064	hyper
																Ca2	30107101	30107200	5.16254e-13	1.01992e-10	25.7067	hyper
																Ca4	18947151	18947250	1.9037e-07	6.43942e-06	25.707	hyper
																Ca7	46061901	46062000	7.47897e-06	0.000132646	25.7074	hyper
																Ca7	43088051	43088150	3.66374e-15	1.30707e-12	25.7075	hyper
																Ca2	35355751	35355900	3.17898e-09	2.00972e-07	25.7079	hyper
																Ca5	31485451	31485550	2.1078e-09	1.41346e-07	25.7082	hyper
																Ca2	780401	780500	0	0	25.7084	hyper
																Ca4	28853451	28853550	3.05915e-10	2.69117e-08	25.7085	hyper
																Ca5	1745751	1745850	2.23644e-08	1.06161e-06	25.7089	hyper
																Ca3	37979201	37979350	1.55431e-15	6.07942e-13	25.7107	hyper
																Ca5	20836851	20836950	5.08482e-14	1.33803e-11	25.7113	hyper
																Ca8	1985351	1985550	9.04562e-08	3.4564e-06	25.7114	hyper
																Ca7	22436651	22436750	3.38942e-10	2.94034e-08	25.7118	hyper
																Ca2	29018801	29018900	4.17177e-06	8.25444e-05	25.7124	hyper
																Ca5	34295651	34295750	3.82478e-09	2.35333e-07	25.7128	hyper
																Ca5	9022101	9022200	1.7238e-07	5.92586e-06	25.7132	hyper
																Ca6	16019201	16019300	1.77636e-15	6.84234e-13	25.7139	hyper
																Ca4	42742751	42742900	0	0	25.7142	hyper
																Ca1	22277751	22277850	5.2659e-06	9.97439e-05	25.7143	hyper
																Ca2	13938401	13938500	2.22045e-16	1.05743e-13	25.7148	hyper
																Ca8	5858501	5858650	4.8197e-12	7.21629e-10	25.715	hyper
																Ca6	41575351	41575500	9.54357e-08	3.61507e-06	25.7167	hyper
																Ca1	47669001	47669100	4.21853e-07	1.24905e-05	25.7171	hyper
																Ca3	22592751	22592850	7.43231e-11	7.8828e-09	25.7174	hyper
																Ca6	9509551	9509650	7.19036e-06	0.000128397	25.7175	hyper
																Ca5	29356351	29356450	2.56239e-13	5.53177e-11	25.7177	hyper
																Ca7	15447101	15447250	4.80205e-12	7.1941e-10	25.7177	hyper
																Ca4	15010001	15010100	6.17095e-12	8.95064e-10	25.7179	hyper
																Ca7	32534751	32534850	1.2279e-10	1.21746e-08	25.7188	hyper
																Ca1	28922351	28922450	2.86524e-07	9.0586e-06	25.7188	hyper
																Ca7	30686601	30686700	3.46617e-08	1.53754e-06	25.7202	hyper
																Ca5	2904051	2904150	0	0	25.7202	hyper
																Ca7	1406351	1406450	4.30367e-10	3.60809e-08	25.7204	hyper
																Ca4	15839401	15839500	6.32854e-05	0.00073574	25.7204	hyper
																Ca3	3028551	3028700	5.19584e-14	1.36415e-11	25.7207	hyper
																Ca5	46052451	46052550	2.22045e-16	1.05743e-13	25.7219	hyper
																Ca7	9606201	9606300	4.55214e-10	3.785e-08	25.7228	hyper
																Ca5	23927951	23928050	8.96258e-11	9.28132e-09	25.7231	hyper
																Ca7	38407001	38407100	3.2041e-13	6.72704e-11	25.7233	hyper
																Ca7	40438751	40438850	5.51355e-06	0.000103532	25.7234	hyper
																Ca6	49437551	49437650	3.03473e-07	9.50673e-06	25.7236	hyper
																Ca6	31912201	31912300	0	0	25.7239	hyper
																Ca6	36287651	36287750	1.17684e-14	3.64295e-12	25.7241	hyper
																Ca5	8781601	8781700	1.96243e-12	3.27299e-10	25.7246	hyper
																Ca6	22896601	22896700	1.11022e-16	5.58068e-14	25.7253	hyper
																Ca6	2478551	2478700	3.5083e-14	9.61749e-12	25.7262	hyper
																Ca5	8664401	8664500	3.91861e-08	1.70573e-06	25.7274	hyper
																Ca7	14566851	14566950	3.16144e-09	2.00044e-07	25.7284	hyper
																Ca8	1739701	1739800	3.69182e-11	4.27419e-09	25.7294	hyper
																Ca1	47932201	47932300	2.14138e-05	0.000309798	25.731	hyper
																Ca3	9346101	9346250	0	0	25.7311	hyper
																Ca3	3668701	3668850	4.38587e-09	2.64447e-07	25.7312	hyper
																Ca8	5945851	5945950	7.68829e-13	1.43754e-10	25.7317	hyper
																Ca5	14150701	14150800	4.87883e-10	4.01533e-08	25.7318	hyper
																Ca5	10133351	10133500	6.97031e-08	2.77798e-06	25.7318	hyper
																Ca3	28589101	28589200	9.95695e-10	7.42134e-08	25.7318	hyper
																Ca4	19926351	19926450	5.67552e-08	2.33489e-06	25.7327	hyper
																Ca6	16045801	16045900	7.59458e-05	0.000850712	25.7328	hyper
																Ca5	11630451	11630550	1.4996e-09	1.05471e-07	25.733	hyper
																Ca4	20584701	20584800	2.73304e-06	5.83878e-05	25.7338	hyper
																Ca7	10028451	10028550	2.21101e-10	2.02996e-08	25.7338	hyper
																Ca1	14494951	14495050	1.11022e-16	5.58068e-14	25.7349	hyper
																Ca5	3538351	3538450	4.74101e-07	1.37531e-05	25.735	hyper
																Ca1	38617001	38617100	7.94717e-08	3.10035e-06	25.7351	hyper
																Ca5	24376251	24376350	1.98427e-05	0.000291438	25.7359	hyper
																Ca4	26101451	26101550	6.65581e-09	3.78043e-07	25.7366	hyper
																Ca7	3788601	3788750	0	0	25.7368	hyper
																Ca8	1447201	1447300	0	0	25.7375	hyper
																Ca5	38735001	38735100	6.16788e-11	6.69683e-09	25.7376	hyper
																Ca4	44062801	44062950	1.33984e-10	1.31323e-08	25.7389	hyper
																Ca8	12251601	12251700	3.71925e-14	1.01449e-11	25.7402	hyper
																Ca6	21157201	21157300	6.24875e-08	2.53323e-06	25.741	hyper
																Ca6	14208701	14208800	2.28347e-05	0.000326328	25.7413	hyper
																Ca6	9137351	9137450	4.97141e-08	2.08568e-06	25.7413	hyper
																Ca5	22213301	22213400	1.11022e-16	5.58068e-14	25.7428	hyper
																Ca7	21841151	21841300	2.18492e-13	4.81679e-11	25.7434	hyper
																Ca3	21974851	21974950	1.03721e-11	1.41349e-09	25.7435	hyper
																Ca4	9880901	9881050	4.57157e-07	1.33532e-05	25.7447	hyper
																Ca6	17963951	17964100	1.36666e-06	3.30149e-05	25.745	hyper
																Ca6	50271151	50271250	1.07719e-07	4.00276e-06	25.7454	hyper
																Ca7	5892851	5893000	2.42804e-09	1.59584e-07	25.7463	hyper
																Ca6	47238601	47238700	9.4602e-08	3.58851e-06	25.7465	hyper
																Ca2	26659901	26660000	1.249e-13	2.95586e-11	25.7469	hyper
																Ca1	961701	961800	4.02691e-07	1.20152e-05	25.7485	hyper
																Ca6	24034701	24034800	2.49603e-09	1.63339e-07	25.7507	hyper
																Ca4	43424801	43424900	4.76175e-13	9.51453e-11	25.7508	hyper
																Ca1	5671951	5672050	1.28183e-05	0.000205199	25.7512	hyper
																Ca4	47095201	47095300	4.67965e-10	3.876e-08	25.7515	hyper
																Ca6	18193751	18193850	2.6564e-07	8.50217e-06	25.7517	hyper
																Ca8	10427301	10427400	1.99561e-06	4.50778e-05	25.7518	hyper
																Ca8	14564701	14564800	2.38282e-10	2.16786e-08	25.7525	hyper
																Ca6	47815901	47816000	3.65522e-09	2.26383e-07	25.7526	hyper
																Ca4	49028551	49028650	1.11022e-16	5.58068e-14	25.7531	hyper
																Ca6	43753051	43753150	1.0081e-10	1.02669e-08	25.7537	hyper
																Ca1	15183201	15183300	6.23887e-08	2.52982e-06	25.7537	hyper
																Ca4	4250151	4250250	1.19682e-13	2.84929e-11	25.7539	hyper
																Ca2	36113901	36114000	2.01783e-07	6.75859e-06	25.7541	hyper
																Ca5	45007751	45007850	1.28839e-07	4.64493e-06	25.7557	hyper
																Ca5	47424951	47425100	1.32305e-12	2.3194e-10	25.7574	hyper
																Ca7	47991751	47991900	6.52811e-14	1.6664e-11	25.7597	hyper
																Ca6	50427951	50428050	4.2939e-10	3.60142e-08	25.76	hyper
																Ca6	27252751	27252850	2.23872e-07	7.37167e-06	25.7602	hyper
																Ca5	33854451	33854550	3.593e-11	4.17347e-09	25.7622	hyper
																Ca2	8943451	8943550	2.55718e-12	4.13702e-10	25.7625	hyper
																Ca6	943501	943600	1.37361e-09	9.78515e-08	25.7636	hyper
																Ca5	42238451	42238550	2.53131e-14	7.21952e-12	25.7637	hyper
																Ca6	45418851	45418950	4.64256e-06	9.00677e-05	25.7637	hyper
																Ca2	8146151	8146250	1.0015e-07	3.76387e-06	25.7645	hyper
																Ca4	7848951	7849050	7.28684e-08	2.88324e-06	25.7673	hyper
																Ca3	29866601	29866700	1.60982e-14	4.81596e-12	25.7674	hyper
																Ca3	25745051	25745150	5.02165e-09	2.9694e-07	25.7675	hyper
																Ca4	4601701	4601850	4.23661e-13	8.59644e-11	25.7681	hyper
																Ca2	25325801	25325900	2.24023e-10	2.05354e-08	25.7686	hyper
																Ca6	57873951	57874050	3.88578e-15	1.3752e-12	25.7691	hyper
																Ca4	3922401	3922500	1.48015e-12	2.55829e-10	25.7701	hyper
																Ca6	42182201	42182300	1.11054e-06	2.78219e-05	25.7705	hyper
																Ca3	18553001	18553100	2.28176e-06	5.03475e-05	25.7715	hyper
																Ca6	14519401	14519500	1.3326e-08	6.83151e-07	25.7716	hyper
																Ca1	3722601	3722700	1.18075e-06	2.92705e-05	25.7722	hyper
																Ca1	47137701	47137850	1.96849e-10	1.8338e-08	25.7727	hyper
																Ca4	9117151	9117250	5.85166e-07	1.63691e-05	25.7727	hyper
																Ca4	8981701	8981800	2.46424e-07	7.98834e-06	25.7743	hyper
																Ca3	28875801	28875900	1.65746e-08	8.2354e-07	25.7744	hyper
																Ca2	13521901	13522000	3.51763e-12	5.46633e-10	25.7745	hyper
																Ca6	52014851	52015000	2.39272e-10	2.17516e-08	25.775	hyper
																Ca4	11809551	11809650	1.9806e-05	0.000291004	25.7752	hyper
																Ca2	6804301	6804400	8.82549e-10	6.69139e-08	25.7755	hyper
																Ca6	17379951	17380050	2.87182e-08	1.31213e-06	25.7756	hyper
																Ca8	10226101	10226200	1.63181e-12	2.78469e-10	25.7756	hyper
																Ca1	19634201	19634300	1.14174e-07	4.19976e-06	25.778	hyper
																Ca2	32841901	32842050	2.92616e-11	3.49093e-09	25.7796	hyper
																Ca3	24849651	24849750	7.19621e-10	5.60669e-08	25.7808	hyper
																Ca2	29543501	29543600	1.73958e-05	0.000262208	25.7808	hyper
																Ca4	20666851	20666950	2.98217e-10	2.63175e-08	25.7822	hyper
																Ca5	28478301	28478400	5.43383e-08	2.2502e-06	25.7823	hyper
																Ca7	12807651	12807750	0	0	25.783	hyper
																Ca5	44787451	44787550	1.27124e-07	4.59307e-06	25.7848	hyper
																Ca5	8697201	8697300	0	0	25.7848	hyper
																Ca5	32279801	32279900	1.90592e-12	3.19077e-10	25.7862	hyper
																Ca2	26005401	26005500	2.27285e-08	1.07611e-06	25.7866	hyper
																Ca3	24650351	24650450	1.72916e-09	1.19082e-07	25.7877	hyper
																Ca6	44569851	44569950	3.70093e-07	1.12011e-05	25.7882	hyper
																Ca1	37852401	37852500	2.10555e-06	4.70946e-05	25.7882	hyper
																Ca2	34070101	34070200	7.67669e-11	8.11176e-09	25.7887	hyper
																Ca1	16047251	16047350	0	0	25.7896	hyper
																Ca8	9750351	9750450	9.46509e-07	2.43857e-05	25.7907	hyper
																Ca4	8663901	8664000	7.96425e-10	6.12045e-08	25.7911	hyper
																Ca4	4130601	4130700	1.37113e-13	3.20597e-11	25.7913	hyper
																Ca5	3364401	3364500	7.24332e-12	1.02961e-09	25.7915	hyper
																Ca6	637251	637350	7.20201e-08	2.85526e-06	25.7932	hyper
																Ca6	22619251	22619350	1.44339e-06	3.45356e-05	25.7937	hyper
																Ca3	21975001	21975150	0	0	25.794	hyper
																Ca3	18401701	18401800	2.69285e-05	0.000372535	25.7945	hyper
																Ca2	12657851	12657950	8.89307e-10	6.73659e-08	25.7965	hyper
																Ca7	16395501	16395600	4.48454e-10	3.73715e-08	25.7969	hyper
																Ca5	42314901	42315000	4.27335e-09	2.58737e-07	25.7976	hyper
																Ca3	24924801	24924900	2.81219e-13	6.00458e-11	25.7985	hyper
																Ca8	2238201	2238300	1.05471e-14	3.30266e-12	25.799	hyper
																Ca1	11482201	11482300	0	0	25.8012	hyper
																Ca6	48657251	48657350	1.01407e-10	1.0317e-08	25.8018	hyper
																Ca1	15749301	15749400	6.89822e-06	0.000124154	25.8022	hyper
																Ca4	12388151	12388250	8.28851e-08	3.2119e-06	25.8023	hyper
																Ca4	16466001	16466150	5.06261e-09	2.98981e-07	25.8025	hyper
																Ca7	14818651	14818750	2.95016e-08	1.34203e-06	25.8028	hyper
																Ca1	43119701	43119800	3.04218e-09	1.9368e-07	25.8065	hyper
																Ca2	10561601	10561700	3.11797e-09	1.97684e-07	25.8065	hyper
																Ca8	16292501	16292600	1.00398e-06	2.56041e-05	25.8065	hyper
																Ca7	28958001	28958100	3.58562e-07	1.09076e-05	25.8078	hyper
																Ca7	1217001	1217100	1.96076e-12	3.27061e-10	25.8081	hyper
																Ca6	9004401	9004500	1.17244e-07	4.29351e-06	25.8085	hyper
																Ca2	35092401	35092500	4.73002e-07	1.37271e-05	25.8098	hyper
																Ca2	23500101	23500200	7.03732e-08	2.80072e-06	25.8117	hyper
																Ca3	36483101	36483200	2.21666e-07	7.31066e-06	25.8118	hyper
																Ca1	24275201	24275300	1.89293e-13	4.249e-11	25.812	hyper
																Ca6	5029451	5029550	6.66134e-16	2.85975e-13	25.8127	hyper
																Ca5	48097751	48097850	1.63774e-06	3.83039e-05	25.8136	hyper
																Ca2	26054101	26054200	2.00674e-08	9.67906e-07	25.8141	hyper
																Ca3	38271251	38271350	1.3149e-07	4.72551e-06	25.8143	hyper
																Ca6	58388351	58388450	1.51682e-07	5.32733e-06	25.8145	hyper
																Ca5	22153751	22153850	1.11022e-16	5.58068e-14	25.8165	hyper
																Ca2	5619651	5619750	8.38694e-06	0.000145567	25.817	hyper
																Ca8	2102351	2102450	7.3576e-09	4.1213e-07	25.8182	hyper
																Ca6	52660101	52660200	5.96453e-09	3.4412e-07	25.8189	hyper
																Ca2	15199451	15199550	1.1996e-08	6.24984e-07	25.8194	hyper
																Ca7	7192701	7192800	1.46602e-10	1.42116e-08	25.8199	hyper
																Ca6	53657401	53657500	1.74963e-07	5.99948e-06	25.8199	hyper
																Ca4	21672101	21672200	0	0	25.8203	hyper
																Ca6	1011051	1011150	1.22976e-06	3.0273e-05	25.8208	hyper
																Ca3	26531851	26531950	0.000170869	0.00161206	25.8211	hyper
																Ca6	53431001	53431100	1.23235e-14	3.7975e-12	25.8215	hyper
																Ca6	20656901	20657000	2.62835e-07	8.42766e-06	25.8222	hyper
																Ca4	19730901	19731000	1.11671e-07	4.12429e-06	25.8237	hyper
																Ca3	27931351	27931450	1.38792e-06	3.34421e-05	25.8244	hyper
																Ca3	12389601	12389750	0	0	25.8253	hyper
																Ca7	40439351	40439450	4.99611e-05	0.000609723	25.8261	hyper
																Ca6	2733401	2733500	3.06251e-09	1.94783e-07	25.8272	hyper
																Ca7	32745901	32746050	2.39744e-07	7.80608e-06	25.8294	hyper
																Ca6	55478351	55478500	1.66533e-15	6.45661e-13	25.8295	hyper
																Ca5	19351601	19351700	2.28414e-07	7.49839e-06	25.8295	hyper
																Ca3	39677351	39677500	4.98261e-08	2.0896e-06	25.8299	hyper
																Ca1	20807751	20807850	2.60216e-07	8.35502e-06	25.8304	hyper
																Ca7	31972051	31972200	5.46853e-08	2.2616e-06	25.831	hyper
																Ca1	38471151	38471250	6.09159e-07	1.69239e-05	25.8311	hyper
																Ca4	2186501	2186600	1.14683e-07	4.21599e-06	25.8323	hyper
																Ca6	53622001	53622100	2.01576e-06	4.54538e-05	25.8329	hyper
																Ca1	12257951	12258050	4.44192e-08	1.89629e-06	25.8333	hyper
																Ca4	36776001	36776100	8.67998e-10	6.59434e-08	25.835	hyper
																Ca7	11543201	11543300	2.66142e-08	1.23021e-06	25.8373	hyper
																Ca6	47631051	47631150	5.87331e-08	2.40406e-06	25.8376	hyper
																Ca3	18038651	18038750	7.80084e-09	4.3338e-07	25.8379	hyper
																Ca4	9761601	9761700	0.000209993	0.00189578	25.8385	hyper
																Ca2	31111751	31111850	8.80285e-12	1.22184e-09	25.8387	hyper
																Ca5	38318351	38318450	0	0	25.8389	hyper
																Ca5	47185751	47185850	7.06746e-07	1.91526e-05	25.839	hyper
																Ca8	2102251	2102350	3.39401e-06	6.97545e-05	25.8408	hyper
																Ca4	41522151	41522250	5.46989e-11	6.02674e-09	25.8409	hyper
																Ca7	33289901	33290000	1.95634e-11	2.45911e-09	25.8441	hyper
																Ca2	28644351	28644450	5.80235e-07	1.62544e-05	25.8447	hyper
																Ca6	6458951	6459050	7.4038e-07	1.99047e-05	25.8452	hyper
																Ca6	1913351	1913450	7.06546e-13	1.33731e-10	25.8459	hyper
																Ca2	30245901	30246000	1.19961e-06	2.96551e-05	25.8464	hyper
																Ca7	19265951	19266050	4.69044e-10	3.88378e-08	25.8474	hyper
																Ca7	43534101	43534200	0.000246923	0.00215264	25.8482	hyper
																Ca1	3385251	3385400	9.83324e-10	7.3413e-08	25.849	hyper
																Ca6	50465801	50465900	7.71605e-14	1.93024e-11	25.8492	hyper
																Ca6	35243351	35243450	4.17879e-09	2.53672e-07	25.8493	hyper
																Ca4	2855651	2855750	0	0	25.8504	hyper
																Ca6	50660451	50660550	2.41988e-08	1.13525e-06	25.8505	hyper
																Ca3	10481751	10481850	2.4869e-14	7.10813e-12	25.8512	hyper
																Ca6	20712451	20712600	1.22304e-07	4.44762e-06	25.8515	hyper
																Ca3	4211401	4211500	0	0	25.8517	hyper
																Ca1	2821651	2821750	6.08497e-07	1.69084e-05	25.8522	hyper
																Ca7	18224501	18224600	3.10255e-10	2.72282e-08	25.8525	hyper
																Ca1	5105001	5105100	3.57236e-12	5.54027e-10	25.8532	hyper
																Ca7	11057901	11058000	4.80128e-06	9.2543e-05	25.8534	hyper
																Ca6	38320101	38320200	5.17136e-10	4.22325e-08	25.8535	hyper
																Ca5	43071301	43071400	8.06022e-14	2.00751e-11	25.8546	hyper
																Ca6	18542401	18542500	6.53688e-09	3.7232e-07	25.8546	hyper
																Ca8	14302801	14302900	5.49525e-05	0.000657472	25.8548	hyper
																Ca4	33172051	33172150	7.57328e-12	1.07084e-09	25.8548	hyper
																Ca6	18756801	18756900	1.47065e-07	5.1916e-06	25.8548	hyper
																Ca6	45694551	45694650	3.09808e-09	1.96637e-07	25.8551	hyper
																Ca6	16913901	16914000	6.63137e-09	3.76832e-07	25.8551	hyper
																Ca4	34268801	34268900	1.29674e-08	6.67734e-07	25.8563	hyper
																Ca7	36280201	36280300	6.975e-07	1.89411e-05	25.8565	hyper
																Ca3	37853301	37853450	0	0	25.8567	hyper
																Ca7	10264901	10265000	1.79881e-10	1.69617e-08	25.8569	hyper
																Ca7	42684651	42684750	2.04939e-07	6.84776e-06	25.8569	hyper
																Ca7	36510951	36511050	1.95512e-09	1.32491e-07	25.8577	hyper
																Ca7	38212301	38212400	2.80707e-05	0.000385084	25.8599	hyper
																Ca1	14965251	14965350	3.46137e-10	2.99317e-08	25.8609	hyper
																Ca1	43581551	43581650	7.98026e-07	2.11867e-05	25.8615	hyper
																Ca3	18425351	18425450	3.63326e-06	7.37815e-05	25.862	hyper
																Ca2	14852851	14852950	6.78462e-07	1.85098e-05	25.8621	hyper
																Ca6	6854351	6854450	1.40666e-05	0.000220926	25.8621	hyper
																Ca8	11800851	11800950	2.83229e-05	0.000387818	25.8622	hyper
																Ca1	24235651	24235750	0	0	25.8624	hyper
																Ca6	45622001	45622100	3.39809e-08	1.51201e-06	25.8639	hyper
																Ca4	11056101	11056200	4.957e-11	5.53069e-09	25.8645	hyper
																Ca4	36261201	36261300	1.82163e-08	8.92028e-07	25.8645	hyper
																Ca5	32499951	32500050	4.07902e-08	1.76404e-06	25.8649	hyper
																Ca7	44183751	44183850	5.14555e-12	7.64221e-10	25.8653	hyper
																Ca4	19440351	19440450	2.81711e-05	0.000386158	25.8657	hyper
																Ca3	38323751	38323950	0	0	25.8663	hyper
																Ca2	3373151	3373300	7.66395e-11	8.09952e-09	25.867	hyper
																Ca5	13803551	13803650	2.91304e-08	1.32805e-06	25.8671	hyper
																Ca3	31231851	31231950	1.31888e-11	1.74489e-09	25.8693	hyper
																Ca5	35907801	35907900	7.75178e-07	2.06825e-05	25.8696	hyper
																Ca1	5798951	5799050	0	0	25.871	hyper
																Ca7	29745751	29745900	4.75413e-07	1.37845e-05	25.8719	hyper
																Ca8	11977001	11977100	3.37509e-06	6.9428e-05	25.8721	hyper
																Ca5	12402101	12402200	0	0	25.8721	hyper
																Ca6	1108901	1109000	4.10968e-06	8.15449e-05	25.8725	hyper
																Ca7	5480751	5480850	2.68561e-05	0.000371768	25.8741	hyper
																Ca7	38021301	38021400	3.44169e-15	1.23655e-12	25.8741	hyper
																Ca5	34133051	34133150	2.41301e-08	1.13248e-06	25.8744	hyper
																Ca4	43893451	43893550	1.54746e-08	7.76049e-07	25.8745	hyper
																Ca1	23397151	23397250	2.04349e-05	0.000298414	25.8752	hyper
																Ca5	21002501	21002600	0	0	25.8752	hyper
																Ca1	15619201	15619300	6.55032e-15	2.17184e-12	25.8757	hyper
																Ca3	29343301	29343400	4.24961e-10	3.5699e-08	25.8772	hyper
																Ca1	1048001	1048100	2.21674e-07	7.31077e-06	25.8775	hyper
																Ca8	13834501	13834600	8.99217e-06	0.000153998	25.8781	hyper
																Ca4	11199501	11199600	2.25572e-11	2.78411e-09	25.8804	hyper
																Ca2	24880751	24880850	2.45626e-11	2.99871e-09	25.8809	hyper
																Ca1	19139251	19139400	1.3245e-13	3.11076e-11	25.8816	hyper
																Ca6	18800101	18800200	1.05237e-07	3.924e-06	25.8819	hyper
																Ca1	46661751	46661850	1.68692e-05	0.000255773	25.8829	hyper
																Ca4	16691001	16691100	5.55112e-16	2.42836e-13	25.8829	hyper
																Ca5	25816551	25816650	2.09037e-06	4.68186e-05	25.883	hyper
																Ca4	42492401	42492500	2.87246e-11	3.4345e-09	25.8851	hyper
																Ca8	10701951	10702100	0	0	25.8852	hyper
																Ca5	32045901	32046050	2.82118e-09	1.81537e-07	25.8868	hyper
																Ca3	33629301	33629400	2.34626e-07	7.66793e-06	25.8879	hyper
																Ca7	14786951	14787050	2.82981e-06	6.00819e-05	25.8881	hyper
																Ca8	8782751	8782850	1.79222e-06	4.12521e-05	25.8889	hyper
																Ca1	4984701	4984800	3.90942e-06	7.8296e-05	25.8897	hyper
																Ca4	43316451	43316550	2.60073e-05	0.000362356	25.8904	hyper
																Ca2	16947051	16947150	7.27115e-08	2.87829e-06	25.8909	hyper
																Ca3	16591301	16591400	2.88617e-10	2.55731e-08	25.8915	hyper
																Ca6	8906401	8906500	6.66134e-16	2.85975e-13	25.8925	hyper
																Ca5	31275501	31275600	3.57915e-07	1.08912e-05	25.8936	hyper
																Ca3	10823601	10823700	2.60902e-14	7.41388e-12	25.8938	hyper
																Ca4	35355651	35355750	3.625e-10	3.11449e-08	25.8939	hyper
																Ca3	30706701	30706800	4.94067e-11	5.51578e-09	25.8941	hyper
																Ca7	18077551	18077700	2.06501e-14	6.02706e-12	25.8942	hyper
																Ca3	1308801	1308900	3.4454e-06	7.06239e-05	25.8945	hyper
																Ca1	5774201	5774300	0	0	25.8947	hyper
																Ca3	19459451	19459550	1.26647e-06	3.101e-05	25.8958	hyper
																Ca5	44136551	44136650	4.11878e-09	2.5062e-07	25.8976	hyper
																Ca5	3317951	3318050	1.82667e-06	4.19104e-05	25.8991	hyper
																Ca7	17101001	17101100	1.7164e-13	3.89857e-11	25.8995	hyper
																Ca3	3622551	3622650	1.61734e-06	3.79111e-05	25.9005	hyper
																Ca7	35818101	35818200	7.49734e-13	1.40646e-10	25.9008	hyper
																Ca6	52981301	52981400	1.35432e-11	1.78475e-09	25.9021	hyper
																Ca8	1183701	1183800	2.40462e-05	0.000340181	25.9033	hyper
																Ca4	20415701	20415800	3.5083e-14	9.61749e-12	25.9037	hyper
																Ca5	7623401	7623500	2.8999e-13	6.16729e-11	25.9048	hyper
																Ca2	13463451	13463550	2.48135e-09	1.62542e-07	25.9048	hyper
																Ca3	32689401	32689500	3.02271e-08	1.36981e-06	25.905	hyper
																Ca4	32174701	32174800	3.13083e-14	8.69985e-12	25.9063	hyper
																Ca4	6477651	6477850	1.29181e-09	9.28331e-08	25.9063	hyper
																Ca3	35372451	35372550	1.16552e-06	2.89556e-05	25.9064	hyper
																Ca6	45545901	45546000	4.38731e-08	1.87596e-06	25.9066	hyper
																Ca2	2880851	2880950	5.60712e-06	0.000104949	25.9081	hyper
																Ca6	12615551	12615650	6.65477e-08	2.67094e-06	25.9084	hyper
																Ca3	16771351	16771450	0	0	25.9095	hyper
																Ca4	48745401	48745600	2.92032e-08	1.3308e-06	25.9096	hyper
																Ca5	40258351	40258450	4.08651e-12	6.23569e-10	25.9113	hyper
																Ca3	22571651	22571800	3.64857e-10	3.13136e-08	25.9125	hyper
																Ca3	4818801	4818900	1.65972e-08	8.244e-07	25.9126	hyper
																Ca4	7733901	7734050	7.57172e-14	1.89976e-11	25.9128	hyper
																Ca6	3617351	3617450	1.41025e-08	7.16985e-07	25.9141	hyper
																Ca7	3826851	3826950	2.46188e-07	7.98226e-06	25.9161	hyper
																Ca1	6731201	6731350	2.65689e-11	3.21085e-09	25.9174	hyper
																Ca6	1588151	1588250	3.53245e-06	7.20871e-05	25.9179	hyper
																Ca5	46003351	46003500	0	0	25.9188	hyper
																Ca2	29765401	29765500	9.00913e-06	0.000154223	25.9192	hyper
																Ca3	17371401	17371500	2.53867e-07	8.18832e-06	25.9202	hyper
																Ca2	10743301	10743400	9.81643e-09	5.27279e-07	25.9211	hyper
																Ca7	30156451	30156650	4.70541e-11	5.28636e-09	25.9211	hyper
																Ca2	17517751	17517850	5.94135e-07	1.65795e-05	25.9218	hyper
																Ca2	24333701	24333800	1.06174e-10	1.07378e-08	25.9222	hyper
																Ca5	22584401	22584500	9.78474e-05	0.00103888	25.9229	hyper
																Ca2	34857751	34857850	3.69182e-12	5.70365e-10	25.9229	hyper
																Ca5	17860501	17860600	4.09738e-09	2.49518e-07	25.9232	hyper
																Ca1	25957951	25958050	1.09016e-09	8.01978e-08	25.9245	hyper
																Ca6	8636101	8636200	0.000176541	0.00165397	25.9259	hyper
																Ca1	16018901	16019000	2.87326e-13	6.11716e-11	25.9265	hyper
																Ca5	35814951	35815050	4.11893e-14	1.10983e-11	25.9276	hyper
																Ca6	11167501	11167600	1.00331e-12	1.81889e-10	25.9279	hyper
																Ca1	47554751	47554900	4.37206e-13	8.83144e-11	25.928	hyper
																Ca5	9955351	9955450	4.36066e-08	1.86633e-06	25.9295	hyper
																Ca1	12497001	12497150	2.6914e-12	4.32606e-10	25.9305	hyper
																Ca7	42856651	42856750	2.69784e-14	7.6305e-12	25.9319	hyper
																Ca1	43376401	43376550	2.66454e-15	9.81999e-13	25.932	hyper
																Ca6	19337501	19337600	1.33615e-12	2.33913e-10	25.9325	hyper
																Ca3	20918851	20918950	2.30192e-06	5.07225e-05	25.9328	hyper
																Ca1	15313751	15313900	1.60528e-05	0.000245702	25.9329	hyper
																Ca1	44574401	44574500	1.41546e-06	3.39772e-05	25.935	hyper
																Ca6	2763351	2763500	0	0	25.9353	hyper
																Ca1	84651	84750	1.14614e-11	1.54129e-09	25.9354	hyper
																Ca7	22215201	22215300	5.60233e-11	6.15297e-09	25.9355	hyper
																Ca5	46898901	46899000	8.29005e-08	3.21241e-06	25.9362	hyper
																Ca4	26203351	26203500	1.0565e-06	2.6691e-05	25.9366	hyper
																Ca4	21035601	21035700	7.01095e-12	1.00051e-09	25.9376	hyper
																Ca4	29261101	29261200	4.21885e-15	1.47751e-12	25.9382	hyper
																Ca4	2489801	2489900	3.31678e-11	3.89119e-09	25.9385	hyper
																Ca7	17228651	17228750	0	0	25.939	hyper
																Ca6	14076701	14076800	2.87437e-13	6.11905e-11	25.9396	hyper
																Ca7	8851001	8851100	1.39859e-06	3.3645e-05	25.9397	hyper
																Ca4	16438001	16438100	1.70863e-13	3.8844e-11	25.9399	hyper
																Ca6	25900951	25901050	7.72271e-13	1.4432e-10	25.94	hyper
																Ca5	22091701	22091800	2.73115e-14	7.71297e-12	25.9403	hyper
																Ca2	27082451	27082600	3.65685e-10	3.13731e-08	25.9405	hyper
																Ca6	54598301	54598400	8.04834e-12	1.13039e-09	25.9408	hyper
																Ca3	9739351	9739450	2.09388e-13	4.64473e-11	25.942	hyper
																Ca8	13820351	13820450	8.61548e-05	0.000939931	25.942	hyper
																Ca7	16392751	16392850	3.41193e-10	2.95656e-08	25.9421	hyper
																Ca7	12372151	12372250	1.00009e-12	1.81341e-10	25.9427	hyper
																Ca2	19662501	19662600	8.21565e-15	2.6518e-12	25.9436	hyper
																Ca6	8354151	8354250	1.2277e-06	3.02302e-05	25.9451	hyper
																Ca6	5163301	5163400	4.78929e-07	1.38674e-05	25.9454	hyper
																Ca6	3560901	3561000	5.55112e-14	1.44694e-11	25.9464	hyper
																Ca6	35313101	35313250	2.92611e-08	1.33298e-06	25.9465	hyper
																Ca4	5545051	5545150	4.82113e-05	0.000592572	25.947	hyper
																Ca7	21074151	21074300	4.61057e-11	5.19194e-09	25.9485	hyper
																Ca3	16937301	16937400	5.4331e-07	1.53938e-05	25.9489	hyper
																Ca1	33154451	33154550	1.44329e-15	5.68826e-13	25.9494	hyper
																Ca1	19939401	19939500	2.01911e-08	9.72934e-07	25.95	hyper
																Ca6	22117351	22117450	1.85407e-14	5.47442e-12	25.9504	hyper
																Ca2	2928901	2929000	9.61484e-11	9.85288e-09	25.9509	hyper
																Ca6	27604251	27604400	5.61611e-11	6.16689e-09	25.9515	hyper
																Ca5	31921451	31921550	8.23064e-12	1.15332e-09	25.9519	hyper
																Ca3	39070051	39070150	2.44987e-05	0.000345295	25.9531	hyper
																Ca2	7512001	7512100	0	0	25.9533	hyper
																Ca7	27126451	27126550	1.08458e-07	4.02513e-06	25.9536	hyper
																Ca7	39799651	39799750	8.79326e-08	3.3763e-06	25.9539	hyper
																Ca6	1547801	1547950	0	0	25.954	hyper
																Ca4	21195751	21195850	1.88738e-15	7.22112e-13	25.9546	hyper
																Ca7	35716251	35716350	8.09476e-09	4.47302e-07	25.9561	hyper
																Ca6	56121401	56121550	6.71685e-14	1.70973e-11	25.9562	hyper
																Ca7	710251	710350	1.12728e-09	8.25547e-08	25.9562	hyper
																Ca5	43312601	43312700	3.6091e-08	1.5916e-06	25.9563	hyper
																Ca5	11736951	11737050	3.69512e-06	7.47835e-05	25.9565	hyper
																Ca4	4272851	4272950	0	0	25.9568	hyper
																Ca5	12798801	12798900	8.04912e-14	2.00529e-11	25.957	hyper
																Ca3	19164001	19164100	1.15659e-09	8.43635e-08	25.957	hyper
																Ca3	770751	770850	1.20716e-10	1.20003e-08	25.9577	hyper
																Ca3	26055051	26055200	6.32967e-06	0.000115837	25.958	hyper
																Ca8	4872051	4872200	4.44089e-16	1.9879e-13	25.9586	hyper
																Ca6	10085151	10085300	3.29253e-05	0.000437294	25.9587	hyper
																Ca3	24339551	24339650	1.92341e-11	2.42241e-09	25.9597	hyper
																Ca1	5671201	5671300	0	0	25.9599	hyper
																Ca1	12222201	12222300	8.70295e-07	2.27636e-05	25.9613	hyper
																Ca1	46978551	46978650	0.000151666	0.00146708	25.9615	hyper
																Ca3	39678051	39678150	1.63203e-14	4.87715e-12	25.9615	hyper
																Ca4	5952601	5952700	1.86481e-08	9.09759e-07	25.9615	hyper
																Ca7	14657001	14657100	5.97663e-05	0.000703035	25.9615	hyper
																Ca7	29895401	29895550	7.0944e-11	7.56642e-09	25.9625	hyper
																Ca4	46540001	46540100	9.58218e-09	5.16527e-07	25.9631	hyper
																Ca4	42085951	42086100	3.87448e-08	1.68945e-06	25.9632	hyper
																Ca4	42813501	42813600	2.58147e-05	0.000360204	25.9636	hyper
																Ca3	17899401	17899500	3.4093e-10	2.95466e-08	25.9645	hyper
																Ca5	42859851	42860000	2.19208e-09	1.462e-07	25.9649	hyper
																Ca5	32776051	32776250	2.12268e-09	1.42225e-07	25.9656	hyper
																Ca1	12339801	12339900	3.60648e-06	7.33445e-05	25.9662	hyper
																Ca3	29441051	29441150	2.90878e-14	8.1568e-12	25.9662	hyper
																Ca1	11993851	11993950	6.97215e-09	3.93663e-07	25.9664	hyper
																Ca4	13349951	13350050	7.59388e-10	5.87416e-08	25.967	hyper
																Ca4	20114301	20114450	2.46352e-08	1.15245e-06	25.9682	hyper
																Ca3	9346001	9346150	5.5849e-10	4.5115e-08	25.9685	hyper
																Ca8	12438101	12438200	3.21965e-15	1.16548e-12	25.9696	hyper
																Ca7	33559201	33559300	7.10628e-09	4.00255e-07	25.9698	hyper
																Ca1	11553751	11553850	8.90383e-09	4.85194e-07	25.9703	hyper
																Ca3	33161151	33161250	5.7887e-13	1.12521e-10	25.9708	hyper
																Ca5	45893801	45893900	1.29918e-06	3.16563e-05	25.971	hyper
																Ca7	12933751	12933900	8.88178e-16	3.6881e-13	25.9716	hyper
																Ca2	27367351	27367450	4.49352e-12	6.78253e-10	25.9718	hyper
																Ca7	10898901	10899000	4.32987e-15	1.51165e-12	25.972	hyper
																Ca6	45182951	45183050	1.16678e-05	0.000190232	25.9721	hyper
																Ca1	44879401	44879500	0	0	25.9727	hyper
																Ca3	31106651	31106750	0	0	25.9733	hyper
																Ca4	40763951	40764100	4.02923e-08	1.74585e-06	25.9752	hyper
																Ca7	16898501	16898600	3.09546e-09	1.96506e-07	25.9767	hyper
																Ca5	16394501	16394600	6.42307e-09	3.66841e-07	25.9778	hyper
																Ca4	12431151	12431250	9.05231e-11	9.36e-09	25.9781	hyper
																Ca8	5042051	5042150	1.33696e-06	3.24249e-05	25.9789	hyper
																Ca8	3441751	3441850	4.33498e-06	8.51705e-05	25.9798	hyper
																Ca6	59293151	59293250	1.59318e-09	1.11053e-07	25.9804	hyper
																Ca7	37008851	37008950	2.7949e-09	1.80087e-07	25.9816	hyper
																Ca1	4830651	4830750	8.4231e-06	0.000146082	25.9821	hyper
																Ca2	34255251	34255350	1.38767e-12	2.41536e-10	25.9821	hyper
																Ca4	21381451	21381550	6.55032e-15	2.17184e-12	25.9822	hyper
																Ca8	12048801	12048900	0	0	25.9822	hyper
																Ca7	35127201	35127300	6.8309e-06	0.000123179	25.9826	hyper
																Ca4	13865751	13865850	9.82429e-06	0.00016547	25.9848	hyper
																Ca7	15147301	15147400	9.82173e-08	3.70393e-06	25.9853	hyper
																Ca2	8255901	8256000	0	0	25.9854	hyper
																Ca6	54535851	54535950	4.16273e-11	4.74918e-09	25.9854	hyper
																Ca4	5173151	5173250	2.43031e-11	2.97132e-09	25.986	hyper
																Ca3	21841401	21841500	2.41644e-07	7.85703e-06	25.986	hyper
																Ca7	30636701	30636800	2.40044e-05	0.000339677	25.9868	hyper
																Ca4	6649951	6650050	1.16653e-07	4.27607e-06	25.9871	hyper
																Ca1	11668001	11668100	0	0	25.9891	hyper
																Ca3	29093651	29093850	8.14795e-06	0.000142204	25.9892	hyper
																Ca2	26496001	26496150	2.35735e-05	0.000334836	25.9899	hyper
																Ca1	20574451	20574550	2.19988e-08	1.04712e-06	25.9918	hyper
																Ca1	38564601	38564700	7.26577e-06	0.00012953	25.9921	hyper
																Ca2	4359151	4359250	0	0	25.9922	hyper
																Ca6	44922051	44922150	7.50511e-14	1.8844e-11	25.9932	hyper
																Ca7	31929001	31929100	1.7302e-07	5.94374e-06	25.9933	hyper
																Ca7	20329051	20329200	1.90883e-11	2.40612e-09	25.9933	hyper
																Ca5	7684951	7685050	1.39056e-06	3.34935e-05	25.9938	hyper
																Ca7	1066151	1066250	1.23257e-12	2.17885e-10	25.9942	hyper
																Ca3	11575451	11575550	0.00011438	0.00117484	25.995	hyper
																Ca3	26382151	26382250	3.44586e-08	1.53009e-06	25.9951	hyper
																Ca4	30739451	30739550	1.94409e-08	9.42219e-07	25.9951	hyper
																Ca6	214401	214500	1.06897e-08	5.66848e-07	25.9954	hyper
																Ca2	15556501	15556600	3.227e-07	9.99918e-06	25.9959	hyper
																Ca5	15491801	15491900	3.2685e-13	6.84934e-11	25.9971	hyper
																Ca6	13266351	13266500	4.17296e-09	2.53363e-07	25.9971	hyper
																Ca7	33054551	33054700	4.67868e-07	1.3606e-05	25.9982	hyper
																Ca7	44255401	44255500	3.94129e-14	1.06775e-11	25.9985	hyper
																Ca5	37002451	37002600	2.78656e-08	1.27898e-06	25.9993	hyper
																Ca8	2613501	2613600	1.82843e-12	3.0771e-10	25.9994	hyper
																Ca7	38550451	38550600	0	0	25.9996	hyper
																Ca7	11755301	11755400	7.69436e-10	5.94169e-08	25.9998	hyper
																Ca1	36775751	36775850	2.77225e-09	1.78838e-07	26	hyper
																Ca4	13826101	13826200	6.55958e-05	0.000757106	26	hyper
																Ca6	481751	481850	0.000172215	0.0016219	26	hyper
																Ca5	8776101	8776250	8.21735e-10	6.28965e-08	26.0001	hyper
																Ca8	4978301	4978400	3.7178e-12	5.73807e-10	26.0009	hyper
																Ca6	5916001	5916100	2.85054e-07	9.01971e-06	26.0017	hyper
																Ca2	14419701	14419850	8.16348e-05	0.000900733	26.0037	hyper
																Ca6	6341601	6341700	0	0	26.0045	hyper
																Ca6	21011051	21011200	3.80218e-12	5.85242e-10	26.0055	hyper
																Ca5	42494601	42494700	2.90556e-12	4.62788e-10	26.008	hyper
																Ca6	56437651	56437750	9.72874e-10	7.27614e-08	26.008	hyper
																Ca7	15950251	15950350	9.48317e-09	5.11982e-07	26.0104	hyper
																Ca3	39145651	39145750	6.32447e-11	6.84474e-09	26.0121	hyper
																Ca4	36052201	36052300	1.11022e-16	5.58068e-14	26.0128	hyper
																Ca3	124501	124600	1.32692e-08	6.80674e-07	26.0135	hyper
																Ca2	29478151	29478250	3.25565e-10	2.83816e-08	26.0142	hyper
																Ca6	31509001	31509100	1.03424e-10	1.04932e-08	26.0146	hyper
																Ca1	18523401	18523500	8.13517e-10	6.23308e-08	26.0158	hyper
																Ca5	17207851	17207950	6.68422e-10	5.26389e-08	26.0165	hyper
																Ca1	8788551	8788650	3.8388e-09	2.36081e-07	26.0176	hyper
																Ca7	15806001	15806100	1.89632e-08	9.22549e-07	26.0178	hyper
																Ca1	14550251	14550350	9.1897e-05	0.000989078	26.018	hyper
																Ca2	7916001	7916100	3.24767e-06	6.72619e-05	26.018	hyper
																Ca6	23961101	23961200	2.69424e-05	0.000372697	26.0181	hyper
																Ca4	15755751	15755850	3.21988e-06	6.67916e-05	26.0194	hyper
																Ca3	24837001	24837100	4.61853e-14	1.22772e-11	26.0196	hyper
																Ca6	54965101	54965200	1.53542e-10	1.47985e-08	26.0216	hyper
																Ca3	33169851	33169950	1.45922e-07	5.15756e-06	26.022	hyper
																Ca1	38752701	38752800	9.3746e-06	0.00015929	26.024	hyper
																Ca1	36728951	36729050	0	0	26.0246	hyper
																Ca5	40120101	40120200	3.42323e-07	1.04961e-05	26.0249	hyper
																Ca2	32011951	32012050	3.33067e-15	1.20084e-12	26.0251	hyper
																Ca5	40173901	40174000	2.12408e-11	2.6408e-09	26.0256	hyper
																Ca5	44703951	44704050	4.70354e-08	1.98976e-06	26.0261	hyper
																Ca7	48874601	48874700	1.38778e-14	4.22557e-12	26.0276	hyper
																Ca1	4709301	4709400	0	0	26.0281	hyper
																Ca6	15945301	15945400	5.82133e-08	2.38597e-06	26.029	hyper
																Ca4	12691201	12691300	0.000716465	0.00492654	26.0291	hyper
																Ca8	12170651	12170750	2.16747e-07	7.17756e-06	26.0293	hyper
																Ca5	6966401	6966500	1.56541e-14	4.70075e-12	26.0301	hyper
																Ca4	19557101	19557200	3.62813e-06	7.36987e-05	26.0331	hyper
																Ca4	17970601	17970700	6.57939e-06	0.000119524	26.0345	hyper
																Ca2	35356851	35356950	1.14685e-09	8.37626e-08	26.0351	hyper
																Ca6	9530201	9530300	3.80681e-07	1.1466e-05	26.0359	hyper
																Ca1	37716551	37716650	2.42473e-13	5.27664e-11	26.0365	hyper
																Ca2	28466101	28466200	1.95931e-07	6.59665e-06	26.0371	hyper
																Ca5	28188501	28188600	3.21965e-15	1.16548e-12	26.0388	hyper
																Ca6	57245101	57245200	3.87841e-08	1.69101e-06	26.0395	hyper
																Ca2	3243901	3244000	4.61231e-12	6.94192e-10	26.0395	hyper
																Ca7	15541451	15541600	4.09813e-08	1.77108e-06	26.0401	hyper
																Ca5	37305851	37305950	1.1404e-09	8.33874e-08	26.0404	hyper
																Ca5	23324201	23324300	0.000921394	0.00598404	26.0411	hyper
																Ca1	34222901	34223000	6.13037e-07	1.70145e-05	26.0418	hyper
																Ca7	30847051	30847150	6.78643e-05	0.000777787	26.0424	hyper
																Ca3	32646601	32646700	1.94111e-12	3.2419e-10	26.0425	hyper
																Ca6	8722101	8722200	1.11022e-16	5.58068e-14	26.0446	hyper
																Ca7	29161701	29161850	8.93899e-07	2.32723e-05	26.0455	hyper
																Ca6	48861501	48861600	1.71874e-12	2.91502e-10	26.05	hyper
																Ca3	10327101	10327250	6.92135e-12	9.88533e-10	26.0501	hyper
																Ca8	11810901	11811000	3.42351e-11	3.99974e-09	26.0504	hyper
																Ca2	2304101	2304200	1.9984e-15	7.60001e-13	26.0509	hyper
																Ca2	14865051	14865150	1.78108e-09	1.22172e-07	26.052	hyper
																Ca5	27508701	27508800	3.22253e-12	5.06733e-10	26.0548	hyper
																Ca1	3065051	3065150	1.54542e-05	0.000238309	26.0554	hyper
																Ca5	2410151	2410250	2.55351e-15	9.45581e-13	26.0555	hyper
																Ca1	8575001	8575100	0	0	26.0556	hyper
																Ca1	682151	682250	8.19214e-11	8.58324e-09	26.0562	hyper
																Ca4	1523401	1523500	1.66533e-15	6.45661e-13	26.0573	hyper
																Ca1	42381601	42381700	0	0	26.0577	hyper
																Ca2	32833551	32833650	1.33227e-15	5.29258e-13	26.0582	hyper
																Ca4	38478551	38478650	0.000244712	0.00213746	26.0582	hyper
																Ca1	12580101	12580200	2.55064e-07	8.21979e-06	26.0587	hyper
																Ca7	6448051	6448200	2.51377e-12	4.07411e-10	26.0599	hyper
																Ca1	7594551	7594650	2.32059e-12	3.79695e-10	26.06	hyper
																Ca6	32098051	32098150	8.64375e-08	3.32737e-06	26.0606	hyper
																Ca3	18519451	18519550	4.46441e-11	5.04793e-09	26.0621	hyper
																Ca3	7067501	7067600	5.97844e-08	2.44143e-06	26.0631	hyper
																Ca2	6800551	6800700	2.85201e-09	1.83208e-07	26.0642	hyper
																Ca6	47097001	47097100	1.02395e-06	2.60144e-05	26.0644	hyper
																Ca1	21447751	21447900	1.9984e-15	7.60001e-13	26.0663	hyper
																Ca7	17834001	17834100	2.23932e-13	4.92543e-11	26.0666	hyper
																Ca4	752701	752850	4.36624e-05	0.000547714	26.0669	hyper
																Ca1	5372451	5372550	1.21974e-06	3.00683e-05	26.0673	hyper
																Ca5	17178051	17178200	1.36324e-12	2.37983e-10	26.0675	hyper
																Ca5	34320201	34320300	0	0	26.0679	hyper
																Ca4	44764451	44764600	1.82032e-06	4.17913e-05	26.0682	hyper
																Ca6	7858751	7858850	8.80562e-08	3.38023e-06	26.0683	hyper
																Ca6	2503751	2503850	8.65641e-12	1.20427e-09	26.0686	hyper
																Ca3	15015101	15015200	1.95368e-08	9.46077e-07	26.0689	hyper
																Ca7	35884751	35884900	1.31754e-09	9.44045e-08	26.0714	hyper
																Ca5	45296751	45296850	5.94764e-07	1.65953e-05	26.0721	hyper
																Ca5	42428101	42428200	2.4454e-10	2.21555e-08	26.0725	hyper
																Ca4	23577151	23577250	7.1255e-08	2.83012e-06	26.0742	hyper
																Ca2	12689451	12689550	1.54055e-07	5.39565e-06	26.0747	hyper
																Ca5	22080301	22080400	9.08401e-11	9.38825e-09	26.0772	hyper
																Ca2	24539601	24539700	4.27372e-05	0.000538492	26.0776	hyper
																Ca5	17343001	17343100	8.46657e-08	3.26887e-06	26.0787	hyper
																Ca5	40970951	40971100	8.62496e-05	0.000940754	26.0793	hyper
																Ca6	27790051	27790150	1.89072e-06	4.31241e-05	26.0801	hyper
																Ca5	36631401	36631500	0	0	26.0801	hyper
																Ca1	875901	876000	5.50893e-13	1.07819e-10	26.0803	hyper
																Ca5	20740051	20740150	6.2228e-13	1.19898e-10	26.0809	hyper
																Ca5	16016451	16016600	1.11022e-15	4.49762e-13	26.0812	hyper
																Ca8	15026351	15026450	3.25623e-11	3.82869e-09	26.0813	hyper
																Ca8	5662451	5662600	0	0	26.0816	hyper
																Ca4	41650251	41650350	1.15496e-07	4.241e-06	26.0821	hyper
																Ca6	50270001	50270150	1.52101e-14	4.58418e-12	26.0834	hyper
																Ca3	31658351	31658450	1.30469e-06	3.17695e-05	26.0834	hyper
																Ca6	19146051	19146150	1.24389e-12	2.19595e-10	26.0841	hyper
																Ca3	27735301	27735400	1.86047e-09	1.26869e-07	26.0846	hyper
																Ca6	39345001	39345100	1.00486e-08	5.37883e-07	26.0847	hyper
																Ca5	28958851	28958950	9.47856e-08	3.5943e-06	26.0863	hyper
																Ca1	3831351	3831450	5.73353e-07	1.60988e-05	26.0868	hyper
																Ca5	37662751	37662850	7.23724e-07	1.95358e-05	26.087	hyper
																Ca3	26564301	26564400	1.60956e-07	5.59374e-06	26.0875	hyper
																Ca3	6483051	6483150	0	0	26.0876	hyper
																Ca3	37048351	37048500	5.05666e-10	4.14043e-08	26.0887	hyper
																Ca2	34826201	34826300	7.77156e-16	3.27884e-13	26.0894	hyper
																Ca2	2540301	2540400	9.25566e-06	0.000157643	26.0907	hyper
																Ca1	37140751	37140900	0	0	26.091	hyper
																Ca6	47467351	47467450	9.05276e-13	1.65984e-10	26.0918	hyper
																Ca3	36841651	36841750	9.4369e-15	2.99879e-12	26.0922	hyper
																Ca4	6447451	6447600	8.64519e-06	0.000149174	26.0934	hyper
																Ca1	26052601	26052700	6.80567e-14	1.72902e-11	26.0938	hyper
																Ca1	8659301	8659450	1.78801e-12	3.01692e-10	26.0949	hyper
																Ca5	17918701	17918800	2.19221e-11	2.71643e-09	26.0952	hyper
																Ca6	32922501	32922600	0.000248259	0.00216147	26.0969	hyper
																Ca5	34724551	34724700	0	0	26.0988	hyper
																Ca1	46752551	46752650	1.72215e-09	1.18658e-07	26.0996	hyper
																Ca1	25949851	25950000	7.46517e-08	2.94178e-06	26.1002	hyper
																Ca4	34126801	34126900	4.85865e-11	5.43707e-09	26.1003	hyper
																Ca7	44224901	44225000	1.81521e-13	4.09631e-11	26.1019	hyper
																Ca8	9022201	9022300	5.92825e-07	1.65501e-05	26.1038	hyper
																Ca7	33290401	33290500	1.14107e-07	4.19769e-06	26.1039	hyper
																Ca7	7104251	7104350	8.17213e-12	1.14593e-09	26.104	hyper
																Ca1	1735851	1735950	2.14275e-08	1.02384e-06	26.1042	hyper
																Ca4	21217001	21217100	4.76208e-12	7.13998e-10	26.105	hyper
																Ca7	38072351	38072450	3.37752e-07	1.03812e-05	26.1058	hyper
																Ca5	37420401	37420500	2.62278e-07	8.41289e-06	26.1058	hyper
																Ca2	33364201	33364300	8.43214e-13	1.56051e-10	26.1065	hyper
																Ca2	6589551	6589650	7.31637e-14	1.84349e-11	26.1067	hyper
																Ca7	33209801	33209900	1.74305e-14	5.17731e-12	26.1079	hyper
																Ca1	47288551	47288650	4.80316e-10	3.96229e-08	26.1085	hyper
																Ca3	23645851	23646000	0	0	26.109	hyper
																Ca3	38632451	38632550	1.43033e-08	7.25447e-07	26.1102	hyper
																Ca6	18621351	18621450	6.3221e-05	0.000735179	26.1106	hyper
																Ca5	25465651	25465750	6.64097e-05	0.000764476	26.1127	hyper
																Ca3	18616351	18616450	1.00825e-06	2.56899e-05	26.1144	hyper
																Ca7	709201	709300	2.22045e-16	1.05743e-13	26.1153	hyper
																Ca7	39618901	39619000	2.88658e-15	1.05588e-12	26.1166	hyper
																Ca2	29910101	29910200	1.87434e-10	1.75819e-08	26.118	hyper
																Ca7	12446551	12446650	2.33782e-10	2.13123e-08	26.1188	hyper
																Ca2	30015801	30015900	4.34133e-09	2.62186e-07	26.119	hyper
																Ca5	40878651	40878750	0.000339462	0.00275785	26.1192	hyper
																Ca4	20803951	20804100	0	0	26.1194	hyper
																Ca6	57030901	57031000	0.00012303	0.00124414	26.12	hyper
																Ca7	20251501	20251600	0.000394152	0.00309929	26.1203	hyper
																Ca1	15100001	15100150	5.55112e-16	2.42836e-13	26.1203	hyper
																Ca2	23208951	23209050	2.61542e-08	1.21222e-06	26.1204	hyper
																Ca1	19553801	19553900	4.91643e-05	0.000601927	26.1207	hyper
																Ca2	10362551	10362700	3.77842e-12	5.81971e-10	26.1219	hyper
																Ca1	42080701	42080800	1.1451e-11	1.54005e-09	26.1226	hyper
																Ca6	16640801	16641000	3.26605e-12	5.1271e-10	26.1229	hyper
																Ca5	9743651	9743750	5.18552e-09	3.05141e-07	26.1238	hyper
																Ca7	17153151	17153250	1.03291e-09	7.65542e-08	26.1241	hyper
																Ca6	18326301	18326450	9.99201e-16	4.1045e-13	26.1245	hyper
																Ca4	37343851	37344000	2.56061e-07	8.24609e-06	26.1249	hyper
																Ca7	13941951	13942050	1.03147e-07	3.85931e-06	26.125	hyper
																Ca3	31006451	31006550	0	0	26.1254	hyper
																Ca3	29808401	29808500	0	0	26.1256	hyper
																Ca4	8829351	8829450	2.29927e-13	5.041e-11	26.1264	hyper
																Ca3	31221051	31221200	0	0	26.1268	hyper
																Ca7	15957301	15957400	6.76559e-12	9.69115e-10	26.1268	hyper
																Ca5	24247551	24247650	2.83355e-06	6.01472e-05	26.1269	hyper
																Ca4	12404101	12404200	2.23673e-07	7.36625e-06	26.129	hyper
																Ca8	9773251	9773350	7.16387e-05	0.000812233	26.1295	hyper
																Ca2	8257851	8257950	3.42746e-06	7.03196e-05	26.1296	hyper
																Ca1	21266551	21266650	0	0	26.1297	hyper
																Ca5	31340051	31340200	0	0	26.1298	hyper
																Ca3	26731351	26731450	1.11022e-16	5.58068e-14	26.1299	hyper
																Ca6	52513651	52513750	1.74868e-07	5.9966e-06	26.1301	hyper
																Ca8	10160051	10160150	0	0	26.1313	hyper
																Ca5	33502051	33502150	0	0	26.1317	hyper
																Ca6	46703701	46703800	1.09539e-08	5.78703e-07	26.1332	hyper
																Ca3	23574101	23574200	1.63074e-06	3.81703e-05	26.1334	hyper
																Ca8	5037051	5037150	1.02873e-11	1.40344e-09	26.1342	hyper
																Ca6	23682451	23682550	7.96231e-05	0.00088321	26.1346	hyper
																Ca4	4125901	4126000	2.22045e-16	1.05743e-13	26.1355	hyper
																Ca7	21840951	21841050	5.66415e-11	6.21255e-09	26.1361	hyper
																Ca6	31179551	31179650	8.32556e-13	1.54263e-10	26.1362	hyper
																Ca6	10566601	10566700	4.36414e-05	0.000547486	26.1375	hyper
																Ca2	25828751	25828850	2.62701e-09	1.70804e-07	26.1376	hyper
																Ca8	7768051	7768150	1.55446e-05	0.000239412	26.1376	hyper
																Ca4	20415001	20415150	1.2231e-10	1.21322e-08	26.138	hyper
																Ca1	14090801	14090900	3.27276e-09	2.06111e-07	26.1381	hyper
																Ca6	11544101	11544200	7.7745e-05	0.000866576	26.1384	hyper
																Ca5	46296301	46296400	1.29929e-07	4.67779e-06	26.1385	hyper
																Ca5	31429401	31429550	0	0	26.1389	hyper
																Ca4	2047401	2047500	2.30096e-08	1.08756e-06	26.1391	hyper
																Ca3	32851401	32851550	3.31263e-09	2.0819e-07	26.1391	hyper
																Ca8	12140751	12140850	8.80976e-10	6.68074e-08	26.1398	hyper
																Ca6	48410501	48410600	8.471e-14	2.09634e-11	26.1408	hyper
																Ca5	21462301	21462400	1.60437e-11	2.0691e-09	26.1416	hyper
																Ca1	38142201	38142300	3.23276e-08	1.44987e-06	26.1426	hyper
																Ca7	13861501	13861600	0.000553417	0.0040331	26.1427	hyper
																Ca5	35407551	35407650	1.02363e-12	1.85187e-10	26.1429	hyper
																Ca1	13317301	13317400	2.22045e-15	8.34657e-13	26.1432	hyper
																Ca1	14071251	14071350	6.0849e-11	6.61704e-09	26.1438	hyper
																Ca5	37633051	37633150	6.69737e-07	1.83127e-05	26.144	hyper
																Ca8	10562501	10562600	3.03479e-12	4.80845e-10	26.1464	hyper
																Ca4	36606201	36606300	1.04699e-08	5.56887e-07	26.147	hyper
																Ca5	14998701	14998800	9.4591e-14	2.31235e-11	26.1475	hyper
																Ca2	270901	271000	2.44249e-15	9.0942e-13	26.1479	hyper
																Ca3	31441051	31441150	7.35662e-09	4.121e-07	26.1493	hyper
																Ca2	5808901	5809050	0.000109384	0.00113436	26.1496	hyper
																Ca1	12696451	12696550	8.12209e-09	4.48537e-07	26.1501	hyper
																Ca6	18252801	18252900	6.40172e-08	2.58533e-06	26.1504	hyper
																Ca2	443201	443300	0	0	26.1509	hyper
																Ca3	3702551	3702650	1.46878e-05	0.000228772	26.1518	hyper
																Ca4	19003801	19003950	4.51861e-14	1.2038e-11	26.1524	hyper
																Ca1	48094351	48094450	1.47842e-08	7.46553e-07	26.1535	hyper
																Ca2	34559201	34559300	0	0	26.1544	hyper
																Ca1	44856801	44856900	2.4929e-09	1.63157e-07	26.1545	hyper
																Ca2	13512551	13512650	6.76953e-09	3.8369e-07	26.155	hyper
																Ca7	33518601	33518700	4.95002e-05	0.000605238	26.156	hyper
																Ca4	20971301	20971400	3.47774e-07	1.06353e-05	26.1571	hyper
																Ca2	1751651	1751800	2.69212e-06	5.76661e-05	26.1574	hyper
																Ca4	36163501	36163600	2.55351e-15	9.45581e-13	26.1584	hyper
																Ca6	8948151	8948250	9.95627e-09	5.33721e-07	26.1593	hyper
																Ca6	54383251	54383350	1.33452e-08	6.8402e-07	26.1616	hyper
																Ca6	6786101	6786200	2.73463e-06	5.84155e-05	26.162	hyper
																Ca8	7276751	7276850	1.57541e-13	3.61959e-11	26.162	hyper
																Ca1	20892601	20892700	1.50435e-13	3.47811e-11	26.1631	hyper
																Ca7	45008401	45008550	0	0	26.1636	hyper
																Ca1	34310651	34310750	0	0	26.1639	hyper
																Ca4	44327751	44327850	5.98184e-08	2.44257e-06	26.164	hyper
																Ca2	15891651	15891750	3.36334e-08	1.4987e-06	26.1642	hyper
																Ca7	11922251	11922350	6.01263e-12	8.74968e-10	26.1643	hyper
																Ca6	48150101	48150250	1.42007e-10	1.38195e-08	26.1651	hyper
																Ca3	265851	265950	3.58602e-14	9.81317e-12	26.1666	hyper
																Ca2	1335101	1335200	1.63896e-08	8.15583e-07	26.1667	hyper
																Ca2	20920451	20920550	3.09467e-07	9.66035e-06	26.1672	hyper
																Ca1	13291751	13291850	0.00060295	0.0043099	26.1673	hyper
																Ca1	16329351	16329450	5.95084e-08	2.43137e-06	26.1674	hyper
																Ca5	40940801	40940900	0.000162951	0.00155255	26.1675	hyper
																Ca7	10341901	10342000	2.33147e-15	8.72392e-13	26.1687	hyper
																Ca2	3201851	3201950	1.21948e-05	0.000197141	26.1695	hyper
																Ca6	16338951	16339050	0	0	26.1702	hyper
																Ca1	1307951	1308050	2.62459e-08	1.21585e-06	26.1704	hyper
																Ca2	26370651	26370800	1.79978e-12	3.03513e-10	26.1705	hyper
																Ca6	43674101	43674200	1.47363e-06	3.51336e-05	26.1718	hyper
																Ca4	45287251	45287450	5.30775e-12	7.84926e-10	26.173	hyper
																Ca7	38031501	38031650	4.47055e-10	3.72716e-08	26.1752	hyper
																Ca7	6485251	6485400	2.90856e-12	4.63239e-10	26.1756	hyper
																Ca2	26370251	26370350	3.42429e-11	4.00033e-09	26.1761	hyper
																Ca6	1057801	1057900	1.06146e-05	0.00017618	26.1761	hyper
																Ca2	1767301	1767400	1.32969e-05	0.000211255	26.1765	hyper
																Ca6	7779301	7779400	3.75117e-08	1.64409e-06	26.177	hyper
																Ca6	14520951	14521100	2.11442e-10	1.95124e-08	26.1777	hyper
																Ca8	6729901	6730000	4.89626e-11	5.47255e-09	26.1778	hyper
																Ca7	19547751	19547850	1.03962e-08	5.53675e-07	26.1779	hyper
																Ca4	7405951	7406100	4.89593e-10	4.02762e-08	26.1794	hyper
																Ca4	638101	638200	0	0	26.1802	hyper
																Ca5	26398151	26398300	1.03805e-10	1.0528e-08	26.1802	hyper
																Ca2	13120501	13120600	6.87182e-08	2.74406e-06	26.1806	hyper
																Ca7	32868951	32869100	5.93022e-09	3.42516e-07	26.1814	hyper
																Ca8	4194201	4194300	2.06643e-10	1.91296e-08	26.182	hyper
																Ca1	476301	476400	0	0	26.1834	hyper
																Ca6	29408801	29408950	3.37951e-06	6.95073e-05	26.184	hyper
																Ca1	46956651	46956750	1.55431e-15	6.07942e-13	26.1851	hyper
																Ca1	29437501	29437600	0.000105865	0.0011056	26.1852	hyper
																Ca8	6615101	6615200	1.47581e-10	1.43e-08	26.1852	hyper
																Ca5	43715151	43715250	1.98145e-11	2.48563e-09	26.1852	hyper
																Ca5	12641151	12641250	0.000133517	0.00132689	26.1852	hyper
																Ca1	39028851	39029000	2.54248e-09	1.66055e-07	26.1855	hyper
																Ca1	13117901	13118000	3.77549e-09	2.32726e-07	26.1862	hyper
																Ca1	21290901	21291000	1.37202e-07	4.89774e-06	26.1876	hyper
																Ca1	29859651	29859750	1.738e-08	8.57184e-07	26.1887	hyper
																Ca6	30681851	30681950	1.22214e-10	1.21252e-08	26.1892	hyper
																Ca8	15322301	15322450	2.53218e-07	8.17116e-06	26.1897	hyper
																Ca5	29123851	29123950	1.03606e-12	1.87267e-10	26.1897	hyper
																Ca1	1201551	1201650	1.564e-06	3.6877e-05	26.1913	hyper
																Ca8	3613901	3614000	2.37668e-09	1.56687e-07	26.1918	hyper
																Ca4	211201	211400	4.03011e-14	1.08842e-11	26.1919	hyper
																Ca6	50428151	50428250	2.9754e-13	6.30573e-11	26.1921	hyper
																Ca7	28596101	28596200	1.09085e-05	0.000180146	26.1926	hyper
																Ca6	16215601	16215700	2.53667e-06	5.49167e-05	26.1926	hyper
																Ca4	23879801	23879900	5.3924e-07	1.52983e-05	26.1928	hyper
																Ca4	10318151	10318250	1.85897e-10	1.74613e-08	26.1932	hyper
																Ca7	45768901	45769000	0	0	26.1933	hyper
																Ca5	16108851	16108950	9.9365e-14	2.41571e-11	26.1934	hyper
																Ca4	46578401	46578500	2.27492e-11	2.80434e-09	26.1936	hyper
																Ca6	51256051	51256150	1.13871e-07	4.19043e-06	26.1942	hyper
																Ca6	17383201	17383350	2.80309e-12	4.48387e-10	26.1949	hyper
																Ca8	6463801	6463900	1.12171e-08	5.9048e-07	26.195	hyper
																Ca6	8623801	8623900	1.76262e-08	8.67385e-07	26.1954	hyper
																Ca1	24852051	24852150	2.83673e-09	1.82352e-07	26.1957	hyper
																Ca3	7145801	7145900	1.33727e-11	1.76571e-09	26.1976	hyper
																Ca1	4840851	4840950	2.12302e-08	1.01572e-06	26.1976	hyper
																Ca5	46507251	46507350	4.30488e-09	2.60357e-07	26.1985	hyper
																Ca5	38609451	38609550	1.99326e-07	6.6898e-06	26.1993	hyper
																Ca7	36874351	36874450	7.29135e-05	0.00082368	26.1995	hyper
																Ca2	1531051	1531150	3.42795e-10	2.96832e-08	26.1997	hyper
																Ca1	42001151	42001250	1.15893e-09	8.45053e-08	26.2008	hyper
																Ca7	13526051	13526150	8.70964e-05	0.000948105	26.2008	hyper
																Ca5	21774001	21774100	1.43813e-06	3.44327e-05	26.2009	hyper
																Ca6	39114951	39115050	3.41971e-12	5.33646e-10	26.2011	hyper
																Ca6	3857351	3857500	1.80782e-08	8.86341e-07	26.2012	hyper
																Ca3	27215751	27215850	2.07865e-11	2.59206e-09	26.2013	hyper
																Ca6	50588601	50588700	4.5409e-05	0.00056513	26.2024	hyper
																Ca8	1212451	1212550	2.3958e-06	5.24267e-05	26.2025	hyper
																Ca4	37468051	37468150	1.65312e-13	3.77544e-11	26.2027	hyper
																Ca7	22311751	22311850	3.76069e-07	1.13523e-05	26.2032	hyper
																Ca4	12475451	12475600	4.89386e-13	9.74083e-11	26.2036	hyper
																Ca5	37089601	37089750	3.25637e-09	2.05217e-07	26.2046	hyper
																Ca3	22488451	22488600	0	0	26.2051	hyper
																Ca2	6529801	6529900	5.77316e-15	1.94421e-12	26.2052	hyper
																Ca4	18059251	18059350	0.000230196	0.00203779	26.2059	hyper
																Ca3	33432651	33432750	3.39506e-13	7.08263e-11	26.2093	hyper
																Ca5	40991901	40992000	4.07582e-05	0.00051844	26.2095	hyper
																Ca3	26897151	26897250	2.98723e-05	0.000404657	26.2097	hyper
																Ca8	6649551	6649650	6.52938e-10	5.15937e-08	26.2099	hyper
																Ca1	13798151	13798250	4.3934e-08	1.87811e-06	26.2101	hyper
																Ca4	2322851	2323000	1.31387e-06	3.19552e-05	26.2109	hyper
																Ca4	37232801	37232900	4.73461e-07	1.37383e-05	26.2112	hyper
																Ca7	2041051	2041200	2.60065e-08	1.20644e-06	26.2116	hyper
																Ca7	19258951	19259100	2.14133e-08	1.02332e-06	26.212	hyper
																Ca4	2322651	2322750	1.38569e-07	4.93787e-06	26.2121	hyper
																Ca5	45001001	45001100	8.08344e-05	0.000893616	26.2127	hyper
																Ca5	26958451	26958550	0	0	26.2135	hyper
																Ca4	3310251	3310350	0	0	26.2138	hyper
																Ca5	22786401	22786500	1.17661e-12	2.09201e-10	26.2143	hyper
																Ca1	10474651	10474750	2.18768e-07	7.23496e-06	26.2151	hyper
[truncated: 7,686 more rows]

## Sheet: JS3_JS2
CG								CHG								CHH
Chr.	Start	End	p-value	q-value	% methylation difference	hyper/hypo		Chr.	Start	End	p-value	q-value	% methylation difference	hyper/hypo		Chr.	Start	End	p-value	q-value	% methylation difference	hyper/hypo
Ca1	2713751	2713900	3.63923e-09	9.73085e-07	28.1947	hyper		Ca1	4119851	4120000	0	0	54.5077	hyper		Ca1	21193951	21194050	4.05584e-09	1.36647e-07	-45.0321	hypo
Ca1	3210651	3210750	1.85063e-07	3.54058e-05	-31.5616	hypo		Ca1	4638651	4638750	0	0	-35.8574	hypo		Ca3	16279501	16279600	1.11022e-16	2.51714e-14	-42.9155	hypo
Ca1	4119951	4120050	2.54496e-12	1.00727e-09	35.6944	hyper		Ca1	12457951	12458050	1.36775e-11	9.83573e-09	-36.0632	hypo		Ca7	46393301	46393400	4.64252e-09	1.53604e-07	-42.6288	hypo
Ca1	4638601	4638800	0	0	-46.3479	hypo		Ca1	12768651	12768750	2.45028e-06	0.000709818	26.5583	hyper		Ca4	27406251	27406350	2.87469e-08	7.37354e-07	-40.8333	hypo
Ca1	4914051	4914200	4.89174e-06	0.000630445	-28.1707	hypo		Ca1	14901051	14901200	0	0	28.879	hyper		Ca3	26182501	26182600	1.59306e-12	1.41214e-10	-40.1139	hypo
Ca1	5505051	5505150	7.23524e-06	0.000879425	-29.5027	hypo		Ca1	15635651	15635750	4.50518e-06	0.00118481	31.4834	hyper		Ca8	14079001	14079100	2.71066e-09	9.6581e-08	-39.8878	hypo
Ca1	6556301	6556400	1.14763e-05	0.00129296	28.4009	hyper		Ca1	16848451	16848550	3.4525e-10	2.11091e-07	25.4005	hyper		Ca3	23435151	23435250	1.38956e-09	5.40023e-08	-38.8936	hypo
Ca1	6889351	6889500	3.87149e-06	0.000517047	28.7076	hyper		Ca1	16935301	16935400	1.1466e-10	7.43899e-08	27.4218	hyper		Ca5	25125051	25125150	9.30155e-09	2.79412e-07	-37.6771	hypo
Ca1	7026351	7026450	4.88709e-12	1.86998e-09	37.7054	hyper		Ca1	17482251	17482350	1.97148e-06	0.000588792	29.5798	hyper		Ca4	9763851	9763950	8.45055e-07	1.30014e-05	-37.4394	hypo
Ca1	7651251	7651350	1.02787e-08	2.55928e-06	33.1649	hyper		Ca1	17827401	17827500	5.47228e-07	0.00019413	26.9231	hyper		Ca5	28350201	28350300	1.61521e-08	4.49859e-07	-37.3081	hypo
Ca1	8412301	8412400	6.20156e-05	0.00522931	26.1675	hyper		Ca1	17827801	17827950	0	0	47.3982	hyper		Ca6	11363701	11363800	1.74954e-08	4.81499e-07	-36.1229	hypo
Ca1	8444301	8444400	8.68539e-09	2.18259e-06	39.1168	hyper		Ca1	17827901	17828050	2.21867e-12	1.70895e-09	41.8195	hyper		Ca4	25456001	25456100	1.68754e-14	2.41895e-12	-36.0078	hypo
Ca1	9692701	9692850	6.93274e-08	1.45694e-05	31.0502	hyper		Ca1	19921751	19921900	4.77501e-06	0.0012433	27.3361	hyper		Ca3	14051801	14051900	5.86519e-08	1.3565e-06	-35.9536	hypo
Ca1	10156301	10156400	9.99201e-16	5.43138e-13	-26.412	hypo		Ca1	19927951	19928050	1.63314e-08	7.92248e-06	25.6647	hyper		Ca3	26526251	26526350	8.64009e-10	3.57018e-08	-35.9519	hypo
Ca1	10489101	10489200	1.46108e-07	2.86307e-05	26.8018	hyper		Ca1	19938351	19938450	3.73495e-06	0.0010108	-32.5874	hypo		Ca4	11595201	11595300	2.66951e-08	6.92202e-07	-35.7405	hypo
Ca1	11246001	11246100	0	0	49.6028	hyper		Ca1	25678851	25678950	1.77865e-10	1.12642e-07	37.1919	hyper		Ca1	36418951	36419050	3.56634e-07	6.28596e-06	-35.0588	hypo
Ca1	12643001	12643100	1.10577e-09	3.19018e-07	-26.3833	hypo		Ca1	26206751	26206850	7.52986e-06	0.00180559	29.419	hyper		Ca6	41575351	41575450	2.6755e-11	1.70811e-09	-34.6654	hypo
Ca1	12739751	12739850	2.91767e-13	1.27278e-10	32.0713	hyper		Ca1	31589751	31589850	6.96416e-06	0.0016985	27.7273	hyper		Ca2	15835751	15835850	3.77267e-06	4.56459e-05	-32.6604	hypo
Ca1	14901051	14901150	0	0	26.7142	hyper		Ca1	32079651	32079750	0	0	26.3478	hyper		Ca5	31729301	31729400	5.28923e-09	1.71819e-07	-32.5605	hypo
Ca1	16081851	16081950	3.80806e-13	1.63307e-10	26.8443	hyper		Ca1	32081051	32081250	1.88738e-15	1.84466e-12	28.0678	hyper		Ca2	27648401	27648550	5.22061e-08	1.22751e-06	-32.5418	hypo
Ca1	17482251	17482350	1.36249e-09	3.87492e-07	34.475	hyper		Ca1	33334201	33334300	2.96348e-10	1.82665e-07	-27.9807	hypo		Ca6	57629901	57630000	2.98052e-08	7.60518e-07	-32.3386	hypo
Ca1	17483051	17483200	1.53811e-09	4.32901e-07	36.9352	hyper		Ca1	33633551	33633700	8.32688e-08	3.52124e-05	28.7695	hyper		Ca3	9938451	9938600	0.0005065	0.00255571	-32.1884	hypo
Ca1	17827701	17827850	3.80825e-06	0.000510396	27.3908	hyper		Ca1	34199201	34199350	9.38293e-10	5.50233e-07	34.9689	hyper		Ca6	28323751	28323900	1.00299e-11	7.19481e-10	-32.1865	hypo
Ca1	18988351	18988550	0	0	34.6741	hyper		Ca1	38381951	38382050	1.07764e-10	7.02594e-08	-30.3894	hypo		Ca1	25098751	25098850	1.13732e-08	3.32414e-07	-31.8466	hypo
Ca1	20184051	20184150	6.92366e-07	0.000114878	28.6037	hyper		Ca1	38613701	38613800	0	0	27.1399	hyper		Ca4	26407251	26407350	3.31828e-06	4.10109e-05	-31.7041	hypo
Ca1	20724551	20724650	6.77711e-07	0.000112741	-26.3529	hypo		Ca1	39867451	39867650	2.06077e-10	1.29582e-07	30.3371	hyper		Ca6	14403251	14403350	7.87244e-10	3.29149e-08	-31.3156	hypo
Ca1	21267101	21267200	6.32827e-15	3.22315e-12	55.3629	hyper		Ca1	42260401	42260600	0	0	36.4819	hyper		Ca5	42518701	42518850	9.71689e-09	2.90297e-07	-31.2579	hypo
Ca1	21947701	21947850	7.54952e-15	3.7943e-12	35.7213	hyper		Ca1	45044901	45045000	4.40095e-11	2.98291e-08	42.888	hyper		Ca1	16780401	16780500	4.44475e-08	1.0705e-06	-31.069	hypo
Ca1	23173351	23173500	2.59903e-13	1.13901e-10	30.5842	hyper		Ca1	46458201	46458300	3.09414e-09	1.69287e-06	26.9962	hyper		Ca2	17296051	17296150	3.4328e-05	0.000284538	-30.9476	hypo
Ca1	23173451	23173600	7.5796e-09	1.92895e-06	27.6857	hyper		Ca1	47827351	47827450	6.66134e-16	6.85122e-13	26.5882	hyper		Ca1	8143351	8143450	3.74544e-06	4.53685e-05	-30.7856	hypo
Ca1	23948351	23948500	1.66278e-12	6.69974e-10	29.0107	hyper		Ca2	6340951	6341050	3.39263e-06	0.000932901	-30.0868	hypo		Ca1	41606751	41606850	8.15055e-06	8.66527e-05	-30.303	hypo
Ca1	25872651	25872750	1.0998e-11	4.06099e-09	38.9386	hyper		Ca2	10628701	10628800	2.50243e-08	1.16599e-05	34.2446	hyper		Ca8	14948151	14948250	1.90631e-06	2.57896e-05	-30.2688	hypo
Ca1	26206651	26206750	0	0	25.513	hyper		Ca2	10629651	10629750	1.51336e-08	7.40919e-06	28.7542	hyper		Ca3	34486801	34486950	2.2965e-12	1.95648e-10	-30.1268	hypo
Ca1	26683401	26683500	3.01542e-09	8.14886e-07	-37.5	hypo		Ca2	15700351	15700500	8.44779e-08	3.56384e-05	32.3599	hyper		Ca4	9031201	9031300	9.3474e-05	0.000646953	-29.6405	hypo
Ca1	26856551	26856650	1.07795e-07	2.17051e-05	-25.1799	hypo		Ca2	18477101	18477200	7.415e-08	3.15827e-05	41.25	hyper		Ca6	44000601	44000700	8.28618e-05	0.000586328	-29.2517	hypo
Ca1	28042501	28042650	2.01702e-05	0.00208439	27.7886	hyper		Ca2	19653501	19653600	2.82544e-06	0.000801864	27.5936	hyper		Ca6	13125751	13125850	1.8478e-05	0.000170871	-29.2458	hypo
Ca1	30582651	30582800	0	0	-25.5116	hypo		Ca2	20890301	20890400	0	0	33.2578	hyper		Ca6	57809401	57809500	1.738e-05	0.000162418	-29.2156	hypo
Ca1	31333901	31334050	9.86753e-09	2.46337e-06	-28.4939	hypo		Ca2	21010551	21010650	1.42614e-06	0.000444951	33.0344	hyper		Ca7	17395501	17395650	4.88042e-05	0.00038014	-29.2129	hypo
Ca1	31879801	31879900	6.90781e-13	2.87478e-10	27.6592	hyper		Ca2	22703251	22703400	0	0	-28.7891	hypo		Ca1	10081001	10081150	4.84026e-06	5.61685e-05	-29.1677	hypo
Ca1	32079701	32079800	0	0	26.7074	hyper		Ca2	23315601	23315750	1.38584e-08	6.84801e-06	31.8757	hyper		Ca3	25717001	25717100	2.63621e-06	3.38358e-05	-29.1667	hypo
Ca1	32079801	32079950	1.9873e-14	9.69306e-12	31.96	hyper		Ca2	23332801	23332950	2.66218e-06	0.000762051	27.5689	hyper		Ca7	31373601	31373700	9.84906e-06	0.00010139	-29.1109	hypo
Ca1	32081151	32081300	0	0	30.5468	hyper		Ca2	23416951	23417050	1.19339e-07	4.87188e-05	27.9412	hyper		Ca6	35486251	35486350	2.72906e-06	3.48307e-05	-29.0761	hypo
Ca1	32202551	32202650	9.37918e-06	0.00108948	25.5946	hyper		Ca2	26504301	26504450	3.33067e-16	3.50023e-13	-30.2292	hypo		Ca2	79401	79500	4.2649e-06	5.05473e-05	-28.9907	hypo
Ca1	34201901	34202000	1.13295e-06	0.000176713	29.2158	hyper		Ca2	30132951	30133100	1.29766e-10	8.32746e-08	37.7288	hyper		Ca4	38536651	38536750	3.79191e-05	0.000308851	-28.936	hypo
Ca1	34840251	34840350	6.88338e-15	3.47791e-12	31.7613	hyper		Ca2	30145601	30145750	0	0	29.0021	hyper		Ca7	2020051	2020150	2.44716e-08	6.42447e-07	-28.75	hypo
Ca1	37905451	37905550	3.10862e-15	1.63367e-12	25.6329	hyper		Ca2	32510251	32510400	3.0087e-14	2.67014e-11	40.1754	hyper		Ca2	30039301	30039400	2.28473e-06	3.00192e-05	-28.7288	hypo
Ca1	38203401	38203550	5.79081e-12	2.2091e-09	-28.4269	hypo		Ca2	32510451	32510600	1.11022e-16	1.19031e-13	39.4117	hyper		Ca2	26942651	26942750	0.000943048	0.00422124	-28.6175	hypo
Ca1	38381901	38382050	0	0	-40.2752	hypo		Ca2	32510551	32510700	3.44169e-14	3.02407e-11	29.7292	hyper		Ca1	21403751	21403850	3.88124e-05	0.000314849	-28.4914	hypo
Ca1	38682301	38682450	2.7583e-09	7.50741e-07	-31.0108	hypo		Ca2	33304851	33304950	3.42012e-05	0.00596284	27.77	hyper		Ca4	9454201	9454300	9.93472e-05	0.000679998	-28.4835	hypo
Ca1	39435451	39435550	3.30347e-08	7.51603e-06	30.2622	hyper		Ca2	33412951	33413150	0	0	41.7609	hyper		Ca7	36570001	36570100	1.03856e-05	0.000105963	-28.4502	hypo
Ca1	40093201	40093350	3.35376e-07	6.04213e-05	27.9492	hyper		Ca2	36515701	36515800	0	0	30.9365	hyper		Ca2	15172601	15172700	1.28136e-09	5.03495e-08	-28.3371	hypo
Ca1	41029901	41030000	1.84173e-07	3.52534e-05	-27.7292	hypo		Ca2	36517901	36518000	8.42356e-09	4.31095e-06	25.4253	hyper		Ca5	34193301	34193400	7.04544e-07	1.11549e-05	-28.245	hypo
Ca1	42288401	42288550	9.20365e-06	0.00107138	32.3848	hyper		Ca3	6828251	6828350	3.74145e-14	3.26582e-11	35.5953	hyper		Ca4	6948851	6948950	4.9876e-05	0.000386945	-28.1329	hypo
Ca1	43429951	43430050	3.8231e-09	1.01652e-06	26.2417	hyper		Ca3	6896551	6896650	8.90621e-13	7.04412e-10	30.4052	hyper		Ca5	27406951	27407050	2.59155e-07	4.79853e-06	-28.1013	hypo
Ca1	43541001	43541150	2.8872e-09	7.81905e-07	-33.5973	hypo		Ca3	7093851	7094000	1.72085e-14	1.55848e-11	-33.3001	hypo		Ca4	47688651	47688750	1.03813e-06	1.54641e-05	-28.0855	hypo
Ca1	46036001	46036100	1.14821e-07	2.29859e-05	27.6364	hyper		Ca3	13158501	13158600	1.3215e-12	1.03137e-09	30.0762	hyper		Ca5	47505401	47505500	1.40311e-05	0.000135993	-27.9245	hypo
Ca1	46772101	46772200	5.03696e-10	1.52133e-07	-29.6209	hypo		Ca3	15750451	15750550	9.29579e-06	0.00214403	29.7927	hyper		Ca6	34455101	34455200	0.000415928	0.00217956	-27.8524	hypo
Ca1	46959401	46959500	3.04045e-11	1.07765e-08	31.3819	hyper		Ca3	18033351	18033450	7.71389e-06	0.00183745	27.7201	hyper		Ca6	4499801	4499900	0.00068327	0.0032558	-27.7828	hypo
Ca1	47805601	47805700	2.0417e-13	9.04148e-11	28.2358	hyper		Ca3	19443851	19443950	3.53105e-06	0.000967456	25.4469	hyper		Ca1	8409951	8410050	8.31944e-06	8.81278e-05	-27.7466	hypo
Ca2	1995551	1995650	9.21485e-15	4.5888e-12	-34.7107	hypo		Ca3	20792451	20792600	3.08731e-12	2.35411e-09	-41.8973	hypo		Ca4	13349951	13350100	4.04922e-07	6.99766e-06	-27.6997	hypo
Ca2	2263801	2263900	2.46086e-09	6.74132e-07	-28.7385	hypo		Ca3	21747801	21747900	5.69895e-09	2.98272e-06	26.2443	hyper		Ca4	14592051	14592150	2.44137e-06	3.172e-05	-27.6396	hypo
Ca2	2313051	2313150	5.82065e-08	1.24247e-05	-25.1268	hypo		Ca3	22614901	22615000	1.08909e-07	4.47015e-05	27.3674	hyper		Ca1	5338851	5338950	2.08327e-09	7.68227e-08	-27.6136	hypo
Ca2	3488401	3488550	0	0	34.1497	hyper		Ca3	24799201	24799400	1.31947e-06	0.000415335	29.4048	hyper		Ca7	21808651	21808750	2.92587e-05	0.000249549	-27.5177	hypo
Ca2	4359751	4359900	0	0	-27.2383	hypo		Ca3	29195201	29195300	1.43752e-06	0.000447713	26.325	hyper		Ca2	34141451	34141550	1.7016e-05	0.000159622	-27.5	hypo
Ca2	7114601	7114700	0	0	44.7563	hyper		Ca3	31615151	31615350	3.88268e-08	1.74773e-05	-29.8052	hypo		Ca4	35282751	35282850	4.66899e-05	0.000366542	-27.3828	hypo
Ca2	7115201	7115300	7.53757e-07	0.000123606	28.3406	hyper		Ca3	35853901	35854000	1.36066e-05	0.00289076	-25.0199	hypo		Ca2	33850101	33850200	7.4556e-09	2.30965e-07	-27.1526	hypo
Ca2	7115401	7115500	3.72651e-10	1.14742e-07	25.9375	hyper		Ca3	37765551	37765650	3.33067e-16	3.50023e-13	26.7617	hyper		Ca2	2587401	2587500	8.49599e-05	0.000598514	-27.022	hypo
Ca2	8515801	8515900	2.38143e-13	1.04848e-10	44.5939	hyper		Ca3	38745751	38745900	3.89152e-09	2.08613e-06	34.1809	hyper		Ca6	57809301	57809400	2.05977e-10	1.02425e-08	-26.9281	hypo
Ca2	8698501	8698600	2.08522e-07	3.94733e-05	-26.8189	hypo		Ca3	39922451	39922550	2.14881e-07	8.39142e-05	-25.9794	hypo		Ca4	21668451	21668600	4.08709e-06	4.87834e-05	-26.9243	hypo
Ca2	9961901	9962000	1.11022e-16	6.40117e-14	37.8254	hyper		Ca4	568451	568550	0	0	26.1737	hyper		Ca3	6856051	6856150	1.95645e-05	0.000179094	-26.86	hypo
Ca2	10628751	10628900	1.33593e-12	5.41148e-10	34.3438	hyper		Ca4	3629701	3629800	2.48707e-08	1.15985e-05	26.3766	hyper		Ca1	12213701	12213800	7.46964e-07	1.17137e-05	-26.8153	hypo
Ca2	13290101	13290200	1.19662e-09	3.42367e-07	28.1321	hyper		Ca4	12689651	12689750	5.46991e-07	0.00019413	29.5029	hyper		Ca1	39811351	39811450	2.31822e-08	6.1317e-07	-26.797	hypo
Ca2	13994801	13994900	1.25561e-06	0.000193306	-25.7959	hypo		Ca4	13637051	13637150	3.99899e-07	0.000147792	29.6186	hyper		Ca7	20650351	20650500	3.47348e-09	1.19558e-07	-26.7626	hypo
Ca2	15417951	15418050	7.27289e-09	1.85587e-06	28.1879	hyper		Ca4	14191551	14191650	7.53194e-08	3.20294e-05	27.9085	hyper		Ca7	9863651	9863750	0.000124353	0.000816528	-26.6667	hypo
Ca2	15700301	15700450	3.7399e-12	1.45297e-09	42.3026	hyper		Ca4	19646801	19646900	3.47303e-08	1.57401e-05	27.4169	hyper		Ca5	48054301	48054400	2.02525e-06	2.71286e-05	-26.6463	hypo
Ca2	18350051	18350150	1.66309e-07	3.22564e-05	-33.8357	hypo		Ca4	22707451	22707550	1.06096e-06	0.00034417	26.1132	hyper		Ca5	9790651	9790750	6.13631e-05	0.000458582	-26.6106	hypo
Ca2	18876701	18876800	0	0	-28.9376	hypo		Ca4	22709601	22709700	0	0	38.7727	hyper		Ca1	29147301	29147400	0.000141279	0.000906294	-26.55	hypo
Ca2	19689501	19689600	3.21454e-11	1.13617e-08	26.3131	hyper		Ca4	22710751	22710850	9.03005e-11	5.94582e-08	31.9737	hyper		Ca2	20759451	20759550	5.18161e-07	8.61471e-06	-26.4133	hypo
Ca2	20558701	20558800	1.1292e-09	3.25282e-07	31.5578	hyper		Ca4	26183051	26183150	2.43416e-08	1.13617e-05	35.1985	hyper		Ca3	8436701	8436800	2.31456e-06	3.03424e-05	-26.3586	hypo
Ca2	23420451	23420550	4.44089e-15	2.30198e-12	-27.4136	hypo		Ca4	26219701	26219850	0	0	31.1078	hyper		Ca6	5955601	5955700	0.00035123	0.0018995	-26.3219	hypo
Ca2	24130851	24130950	3.33067e-16	1.86654e-13	32.5628	hyper		Ca4	34025201	34025300	1.77281e-09	1.0009e-06	25.7241	hyper		Ca4	4178901	4179000	0.000194127	0.00117335	-26.2321	hypo
Ca2	24292301	24292450	1.07178e-07	2.15923e-05	-29.4843	hypo		Ca4	34377851	34378000	6.84276e-10	4.06664e-07	35.9724	hyper		Ca5	7683201	7683300	8.75047e-05	0.000613073	-26.2305	hypo
Ca2	24450051	24450150	9.50233e-09	2.38158e-06	28.8303	hyper		Ca4	34378151	34378250	1.71135e-09	9.68927e-07	30.625	hyper		Ca5	25156201	25156300	0.000242623	0.00140659	-26.1905	hypo
Ca2	25125701	25125800	2.55351e-15	1.35506e-12	40.9338	hyper		Ca4	37704101	37704250	0	0	33.3213	hyper		Ca1	47201451	47201550	2.48795e-07	4.63656e-06	-26.154	hypo
Ca2	25456601	25456700	0	0	-40.6385	hypo		Ca4	39564351	39564450	9.33142e-12	6.84015e-09	25.387	hyper		Ca8	12151901	12152100	1.37029e-05	0.000133384	-26.0526	hypo
Ca2	27472951	27473050	1.08607e-08	2.68659e-06	35.9494	hyper		Ca4	40708851	40708950	1.21867e-11	8.82345e-09	26.7119	hyper		Ca1	21784501	21784600	2.79774e-07	5.12008e-06	-26.0506	hypo
Ca2	28535851	28535950	3.54468e-06	0.000477768	25.1197	hyper		Ca4	42244601	42244700	9.24937e-08	3.853e-05	-26.2054	hypo		Ca6	28247451	28247550	8.95778e-05	0.000624921	-26.0255	hypo
Ca2	30145151	30145300	0	0	27.166	hyper		Ca4	45886401	45886500	8.32057e-07	0.000278951	27.4577	hyper		Ca6	1407051	1407150	2.72768e-05	0.000235468	-26.0064	hypo
Ca2	30145501	30145650	0	0	25.6829	hyper		Ca4	47901601	47901700	7.77433e-07	0.000263166	30.6804	hyper		Ca8	7855801	7855900	8.5396e-11	4.73935e-09	-25.9672	hypo
Ca2	30145651	30145750	0	0	29.4582	hyper		Ca5	2411551	2411650	5.71343e-05	0.00873824	-30.0316	hypo		Ca3	11411351	11411450	0.000117397	0.000779072	-25.9193	hypo
Ca2	31187651	31187850	5.86142e-12	2.23379e-09	28.971	hyper		Ca5	8608501	8608600	1.24462e-05	0.00270485	25.2941	hyper		Ca6	34981351	34981450	1.76724e-08	4.85793e-07	-25.8874	hypo
Ca2	32794101	32794200	1.23379e-12	5.01377e-10	27.3553	hyper		Ca5	8964801	8964900	1.43903e-09	8.22071e-07	26.7226	hyper		Ca3	31943051	31943150	1.92612e-05	0.000176831	-25.8401	hypo
Ca2	33413001	33413100	0	0	41.8909	hyper		Ca5	10184401	10184550	5.91682e-08	2.5426e-05	30.0185	hyper		Ca6	48696351	48696450	5.81914e-05	0.000438969	-25.8356	hypo
Ca2	33822951	33823100	5.21444e-10	1.57243e-07	26.6213	hyper		Ca5	11766251	11766350	3.38955e-06	0.000932537	26.8506	hyper		Ca7	34677551	34677650	0.000824768	0.00378776	-25.8326	hypo
Ca2	33927951	33928100	1.02282e-08	2.54839e-06	30.6376	hyper		Ca5	11766351	11766500	1.40887e-13	1.17195e-10	42.2793	hyper		Ca6	31604101	31604200	5.7623e-05	0.000435487	-25.8044	hypo
Ca3	1082901	1083050	1.37446e-13	6.18762e-11	32.4459	hyper		Ca5	12276001	12276100	6.78309e-11	4.51108e-08	31.0507	hyper		Ca3	35734951	35735050	8.20386e-08	1.80533e-06	-25.7939	hypo
Ca3	1152051	1152200	6.38897e-08	1.35164e-05	-28.0501	hypo		Ca5	14345601	14345700	2.1481e-07	8.39142e-05	26.425	hyper		Ca7	39980251	39980350	2.61441e-07	4.83461e-06	-25.7516	hypo
Ca3	1722751	1722900	4.75771e-08	1.03654e-05	-25.0294	hypo		Ca5	15347301	15347400	5.4079e-13	4.30934e-10	-32.4605	hypo		Ca4	45951801	45951900	4.74661e-06	5.52616e-05	-25.7204	hypo
Ca3	2449001	2449100	2.40325e-06	0.000340401	29.2773	hyper		Ca5	16353151	16353350	1.84734e-11	1.3072e-08	-37.2011	hypo		Ca5	30592351	30592450	4.4314e-06	5.21777e-05	-25.5661	hypo
Ca3	2825401	2825500	4.46172e-09	1.17319e-06	38.6772	hyper		Ca5	18184951	18185050	4.80543e-07	0.000174081	27.2146	hyper		Ca4	3500251	3500350	2.74736e-05	0.000236868	-25.5386	hypo
Ca3	2830201	2830300	9.9634e-08	2.02442e-05	-29.875	hypo		Ca5	21047851	21048000	6.05911e-09	3.16187e-06	30.7022	hyper		Ca7	1020801	1020900	9.14028e-07	1.38929e-05	-25.5176	hypo
Ca3	3907601	3907700	1.61786e-09	4.54001e-07	-26.4793	hypo		Ca5	21817201	21817300	1.00088e-09	5.84349e-07	29.4882	hyper		Ca7	15353301	15353400	3.60778e-06	4.39745e-05	-25.5105	hypo
Ca3	5500301	5500450	1.20182e-12	4.90482e-10	37.4647	hyper		Ca5	23659351	23659500	0	0	47.5773	hyper		Ca2	228601	228700	2.31867e-11	1.50708e-09	-25.3251	hypo
Ca3	7090901	7091000	1.66045e-09	4.65608e-07	33.1974	hyper		Ca5	23663201	23663350	0	0	26.411	hyper		Ca8	2871351	2871450	3.73827e-05	0.000305222	-25.2772	hypo
Ca3	9599551	9599650	1.4771e-06	0.000222008	-25.1152	hypo		Ca5	23672901	23673050	1.11022e-15	1.1223e-12	-33.5649	hypo		Ca4	20971551	20971650	1.3063e-07	2.68305e-06	-25.2446	hypo
Ca3	10159401	10159600	0	0	45.5726	hyper		Ca5	26995001	26995150	0	0	26.573	hyper		Ca8	395001	395100	0.00183372	0.00720684	-25.1348	hypo
Ca3	10332651	10332750	0	0	-26.7562	hypo		Ca5	27002251	27002350	0	0	28.0608	hyper		Ca3	3332851	3332950	7.04091e-05	0.000512916	-25.1025	hypo
Ca3	11324551	11324650	1.6929e-06	0.000250381	-28.5539	hypo		Ca5	29967951	29968050	2.955e-09	1.62512e-06	29.2282	hyper		Ca5	42736451	42736550	0.000179712	0.00110183	-25.0935	hypo
Ca3	15413201	15413300	0	0	29.4018	hyper		Ca5	29968801	29968950	5.48621e-09	2.88275e-06	29.1072	hyper		Ca3	31141451	31141550	0.000958984	0.00427875	25	hyper
Ca3	15471701	15471800	1.3547e-06	0.000206552	31.8375	hyper		Ca5	30082201	30082300	1.36603e-06	0.000427456	28.5674	hyper		Ca5	29142751	29142850	6.30424e-07	1.01647e-05	25	hyper
Ca3	15660451	15660550	0	0	26.7822	hyper		Ca5	30275801	30275900	4.70287e-09	2.49585e-06	28.6467	hyper		Ca4	10713451	10713550	4.96552e-10	2.20182e-08	25.0012	hyper
Ca3	15807151	15807300	0	0	29.0682	hyper		Ca5	33354301	33354400	3.10024e-05	0.00553629	28.3537	hyper		Ca7	12564851	12564950	3.08717e-06	3.86069e-05	25.0021	hyper
Ca3	18968651	18968750	0	0	28.8146	hyper		Ca5	38432501	38432600	3.17775e-10	1.95192e-07	31.0473	hyper		Ca2	34463751	34463850	9.27231e-11	5.09334e-09	25.0028	hyper
Ca3	20521351	20521500	0	0	-33.9134	hypo		Ca5	38661451	38661550	6.36213e-08	2.72954e-05	-27.0285	hypo		Ca1	42888701	42888800	2.27145e-09	8.28097e-08	25.0044	hyper
Ca3	20843051	20843150	0	0	-44.6829	hypo		Ca5	40292351	40292450	1.13894e-05	0.00252273	25.0652	hyper		Ca1	20404151	20404250	0.000614201	0.0029867	25.0058	hyper
Ca3	21744301	21744500	5.54112e-13	2.32897e-10	-30.4883	hypo		Ca5	46018751	46018900	0	0	30.3462	hyper		Ca4	15761151	15761250	4.72185e-05	0.000369943	25.0064	hyper
Ca3	21949301	21949450	1.21693e-10	3.99985e-08	31.2087	hyper		Ca5	47634701	47634850	3.47534e-11	2.3768e-08	25.6437	hyper		Ca5	42303201	42303300	1.64897e-05	0.000155501	25.0068	hyper
Ca3	22779751	22779850	2.3893e-07	4.45891e-05	-26.2026	hypo		Ca6	203001	203200	5.20441e-10	3.128e-07	34.9586	hyper		Ca5	26959751	26959850	2.31353e-09	8.41564e-08	25.0076	hyper
Ca3	23210701	23210800	3.13505e-08	7.16287e-06	-30.1169	hypo		Ca6	1126151	1126300	3.95606e-05	0.00665035	29.0386	hyper		Ca4	12544201	12544300	1.14619e-05	0.000115025	25.0076	hyper
Ca3	23977151	23977250	2.5288e-06	0.000356526	27.2367	hyper		Ca6	1682701	1682800	3.53051e-14	3.09698e-11	25.1172	hyper		Ca5	35565851	35565950	5.62479e-08	1.30893e-06	25.0089	hyper
Ca3	24124301	24124400	1.85701e-05	0.00194752	-26.0328	hypo		Ca6	2423651	2423800	1.46023e-06	0.000452622	27.4714	hyper		Ca3	1819801	1819900	9.88619e-10	4.01583e-08	25.0097	hyper
Ca3	24392351	24392450	1.1636e-09	3.34177e-07	-25.3766	hypo		Ca6	2423801	2423950	0	0	40.433	hyper		Ca3	23469351	23469450	2.68175e-07	4.93985e-06	25.0097	hyper
Ca3	25396701	25396800	6.04571e-06	0.000756127	-28.1513	hypo		Ca6	2675051	2675150	6.55032e-15	6.16367e-12	25.8776	hyper		Ca2	19300301	19300400	2.22045e-16	4.8096e-14	25.0101	hyper
Ca3	26293851	26293950	3.34318e-10	1.03526e-07	29.3505	hyper		Ca6	8296201	8296300	1.06318e-10	6.94023e-08	27.3143	hyper		Ca3	11355151	11355250	3.82816e-12	3.07689e-10	25.0115	hyper
Ca3	28939451	28939550	1.82241e-07	3.49188e-05	-30.3856	hypo		Ca6	8941551	8941650	6.2521e-07	0.000218191	30.4975	hyper		Ca2	11518301	11518400	1.0201e-05	0.000104395	25.012	hyper
Ca3	29182151	29182250	0	0	33.8927	hyper		Ca6	14065151	14065250	3.33614e-08	1.51976e-05	-36.9649	hypo		Ca6	51518151	51518250	0	0	25.0125	hyper
Ca3	29497151	29497250	3.04864e-05	0.00293328	-25.0548	hypo		Ca6	14066001	14066100	1.57652e-14	1.43266e-11	-37.5447	hypo		Ca2	15266701	15266800	3.52786e-07	6.23033e-06	25.0131	hyper
Ca3	30348451	30348550	1.5972e-06	0.00023761	25.6	hyper		Ca6	16182101	16182250	2.25377e-07	8.75302e-05	25.1228	hyper		Ca5	15570151	15570250	1.45193e-08	4.10488e-07	25.0154	hyper
Ca3	30434301	30434400	1.4987e-06	0.000224721	25.2108	hyper		Ca6	18309101	18309200	4.4019e-10	2.66074e-07	27.4536	hyper		Ca2	13870251	13870350	5.35127e-14	6.83256e-12	25.0157	hyper
Ca3	30900851	30900950	1.04594e-12	4.28709e-10	-28.3907	hypo		Ca6	18493251	18493400	6.66134e-16	6.85122e-13	28.686	hyper		Ca4	42344851	42344950	3.79594e-09	1.29013e-07	25.0186	hyper
Ca3	31268251	31268350	6.34715e-13	2.64725e-10	-29.1934	hypo		Ca6	18493401	18493550	1.84836e-05	0.00369748	34.5597	hyper		Ca4	8722251	8722350	0	0	25.0187	hyper
Ca3	31615251	31615350	0	0	-29.6441	hypo		Ca6	18493501	18493650	3.07746e-07	0.000116327	29.748	hyper		Ca4	37850851	37850950	2.8969e-08	7.42113e-07	25.0188	hyper
Ca3	31615451	31615600	0	0	-29.684	hypo		Ca6	19306551	19306700	3.40394e-12	2.58811e-09	-32.462	hypo		Ca7	28967051	28967150	5.30939e-07	8.794e-06	25.0192	hyper
Ca3	34786951	34787100	8.64701e-10	2.5312e-07	29.8047	hyper		Ca6	25649151	25649300	0	0	-30.2982	hypo		Ca5	30316501	30316600	3.91586e-08	9.60523e-07	25.0193	hyper
Ca3	35910401	35910500	1.11022e-15	6.01765e-13	30.4688	hyper		Ca6	25649251	25649400	0	0	-35.1262	hypo		Ca7	10233601	10233700	5.02671e-07	8.39428e-06	25.0194	hyper
Ca3	36202201	36202300	3.60776e-10	1.11266e-07	34.9306	hyper		Ca6	25649351	25649500	0	0	-27.7984	hypo		Ca3	31387501	31387600	6.86118e-14	8.53886e-12	25.0206	hyper
Ca3	37765451	37765650	3.27111e-10	1.01543e-07	30.8105	hyper		Ca6	34836751	34836900	7.61613e-14	6.50877e-11	28.9222	hyper		Ca6	32628951	32629050	1.39191e-06	1.98136e-05	25.0206	hyper
Ca4	407151	407250	5.03767e-05	0.00444313	29.9901	hyper		Ca6	34842851	34842950	2.00457e-06	0.000595657	27.4206	hyper		Ca1	20417551	20417650	2.43949e-05	0.000214855	25.0209	hyper
Ca4	676951	677050	2.67475e-11	9.51583e-09	27.1746	hyper		Ca6	37653951	37654050	1.62447e-05	0.00334545	29.0664	hyper		Ca5	38438001	38438100	3.36328e-07	5.98382e-06	25.0225	hyper
Ca4	910801	910900	1.9881e-06	0.000288305	25.0922	hyper		Ca6	38353601	38353700	4.03084e-09	2.15428e-06	-34.496	hypo		Ca4	13380901	13381000	6.74281e-08	1.52683e-06	25.0232	hyper
Ca4	2071501	2071600	2.79051e-05	0.00272634	27.7339	hyper		Ca6	40742201	40742300	1.19904e-14	1.09525e-11	32.9134	hyper		Ca7	21371201	21371300	0.00014375	0.000919245	25.0234	hyper
Ca4	2399651	2399850	0	0	28.8073	hyper		Ca6	48174651	48174750	8.85324e-09	4.52213e-06	28.8007	hyper		Ca3	27055001	27055100	0	0	25.0246	hyper
Ca4	4452151	4452250	2.05173e-06	0.000296077	-27.7321	hypo		Ca6	48591701	48591850	3.22173e-06	0.000895184	-29.3518	hypo		Ca2	31653251	31653350	1.31358e-06	1.88647e-05	25.0257	hyper
Ca4	4926751	4926900	1.9873e-14	9.69306e-12	-28.9662	hypo		Ca6	49703701	49703800	7.41333e-07	0.000253174	30.4452	hyper		Ca7	11555451	11555550	9.71141e-08	2.08503e-06	25.0261	hyper
Ca4	6004101	6004200	2.83811e-08	6.51577e-06	29.9261	hyper		Ca6	53857451	53857550	2.10942e-15	2.05035e-12	-35.6031	hypo		Ca4	16682701	16682800	5.56583e-07	9.14925e-06	25.0266	hyper
Ca4	6387751	6387850	1.14024e-07	2.28625e-05	29.7577	hyper		Ca6	54086201	54086300	0	0	-30.2138	hypo		Ca5	42898901	42899000	1.09004e-07	2.29897e-06	25.0276	hyper
Ca4	6570801	6570900	4.75645e-06	0.00061723	25.2273	hyper		Ca6	55226351	55226500	1.66309e-11	1.18313e-08	25.348	hyper		Ca7	20093651	20093750	9.45736e-09	2.83408e-07	25.0286	hyper
Ca4	8270751	8270850	7.4673e-07	0.000122613	-28.6154	hypo		Ca6	55939401	55939550	4.51431e-11	3.05195e-08	29.1306	hyper		Ca6	4777901	4778000	1.11022e-16	2.51714e-14	25.0291	hyper
Ca4	8934801	8934900	7.80215e-10	2.29983e-07	-34.6858	hypo		Ca6	57608151	57608250	5.58287e-11	3.74574e-08	25.957	hyper		Ca6	11275101	11275200	2.71695e-06	3.46996e-05	25.0292	hyper
Ca4	10117451	10117550	4.67711e-08	1.02074e-05	31.804	hyper		Ca7	3420451	3420550	4.94044e-07	0.000177758	28.8515	hyper		Ca2	7757101	7757200	0	0	25.0299	hyper
Ca4	13361901	13362000	8.98423e-07	0.000144523	-26.486	hypo		Ca7	8140751	8140850	3.42726e-13	2.76846e-10	27.7814	hyper		Ca4	13853951	13854050	1.4015e-05	0.000135868	25.0303	hyper
Ca4	13915051	13915200	3.02658e-12	1.19045e-09	43.7587	hyper		Ca7	9382201	9382350	3.20825e-09	1.74989e-06	32.3639	hyper		Ca1	27858651	27858750	0	0	25.0304	hyper
Ca4	14435601	14435750	2.88658e-15	1.52542e-12	-36.6812	hypo		Ca7	14502851	14502950	5.05909e-07	0.000181658	28.5964	hyper		Ca2	23815951	23816050	5.0459e-07	8.42208e-06	25.0305	hyper
Ca4	14925551	14925650	1.43617e-06	0.000216455	25.0531	hyper		Ca7	16095601	16095750	1.43208e-12	1.11439e-09	-26.5924	hypo		Ca5	27225451	27225550	1.72883e-06	2.37574e-05	25.0316	hyper
Ca4	15929751	15929850	1.11949e-08	2.76386e-06	30.4365	hyper		Ca7	16914301	16914400	4.5937e-06	0.00120272	26.7358	hyper		Ca3	14181501	14181600	1.11022e-14	1.66214e-12	25.0325	hyper
Ca4	16291151	16291350	0	0	27.2315	hyper		Ca7	19954051	19954150	2.31783e-08	1.08761e-05	34.231	hyper		Ca5	12115701	12115800	1.14547e-11	8.08353e-10	25.0326	hyper
Ca4	18778701	18778800	3.8792e-07	6.87789e-05	26.6141	hyper		Ca7	22646751	22646850	2.20116e-09	1.22579e-06	-38.0597	hypo		Ca2	6583451	6583550	5.01481e-08	1.18598e-06	25.0347	hyper
Ca4	20227901	20228000	0	0	31.3136	hyper		Ca7	25403851	25403950	6.33937e-14	5.47051e-11	30.3626	hyper		Ca1	40687451	40687550	5.45242e-07	8.99293e-06	25.0354	hyper
Ca4	20401451	20401550	9.62422e-08	1.9618e-05	36.9826	hyper		Ca7	26702251	26702400	0	0	28.7593	hyper		Ca7	44060501	44060600	3.76554e-09	1.28121e-07	25.0359	hyper
Ca4	20815001	20815100	1.06581e-14	5.29365e-12	39.8032	hyper		Ca7	28449501	28449650	1.16146e-07	4.75984e-05	27.3015	hyper		Ca2	18714051	18714150	4.86405e-05	0.000379098	25.0361	hyper
Ca4	22959201	22959350	1.82857e-05	0.00192406	25.9032	hyper		Ca7	32550851	32550950	7.94097e-09	4.07971e-06	-27.0642	hypo		Ca1	42108051	42108150	6.30044e-05	0.000468603	25.0368	hyper
Ca4	23533051	23533150	5.11118e-06	0.000653662	25.2239	hyper		Ca7	36451901	36452000	2.27392e-08	1.0689e-05	27.4262	hyper		Ca4	36210001	36210100	2.43904e-07	4.56073e-06	25.0371	hyper
Ca4	23568101	23568200	9.79084e-09	2.44905e-06	25.727	hyper		Ca7	37728101	37728200	8.59313e-14	7.30841e-11	25.617	hyper		Ca2	25491051	25491150	2.49438e-10	1.21141e-08	25.0374	hyper
Ca4	25935901	25936050	5.47562e-13	2.30654e-10	27.9675	hyper		Ca7	38292851	38292950	1.52447e-08	7.44294e-06	-25.9069	hypo		Ca6	30952151	30952250	5.22643e-05	0.000402075	25.0378	hyper
Ca4	26183351	26183500	9.65639e-12	3.6006e-09	37.1864	hyper		Ca7	43537851	43538000	3.96272e-12	2.9958e-09	28.3382	hyper		Ca3	19758801	19758900	2.48152e-08	6.50279e-07	25.0379	hyper
Ca4	27388051	27388150	1.38829e-06	0.000210576	25.5517	hyper		Ca8	3556301	3556400	1.1507e-06	0.000368771	28.927	hyper		Ca7	28356251	28356350	0	0	25.0389	hyper
Ca4	28044451	28044550	0	0	30.4017	hyper		Ca8	5271351	5271450	0	0	28.3895	hyper		Ca7	34594651	34594750	0.00192749	0.00750066	25.039	hyper
Ca4	28938101	28938200	7.4383e-10	2.19941e-07	35.2015	hyper		Ca8	5271651	5271750	0	0	25.9249	hyper		Ca3	9352551	9352650	1.57874e-13	1.79437e-11	25.0397	hyper
Ca4	29929451	29929550	7.47635e-10	2.20894e-07	41.1202	hyper		Ca8	6886101	6886200	2.46451e-06	0.00071355	29.1497	hyper		Ca1	18108751	18108850	7.47669e-12	5.54849e-10	25.0398	hyper
Ca4	30594051	30594150	0	0	26.5916	hyper		Ca8	9769751	9769850	6.32244e-06	0.00157229	30.9589	hyper		Ca7	10973101	10973200	4.37071e-07	7.46404e-06	25.0399	hyper
Ca4	31258751	31258900	5.24025e-13	2.2123e-10	28.2135	hyper		Ca8	9870301	9870400	2.2306e-07	8.68525e-05	28.2973	hyper		Ca1	16720851	16720950	1.91292e-08	5.19844e-07	25.0403	hyper
Ca4	32501301	32501400	4.2133e-13	1.80076e-10	47.0748	hyper		Ca8	12779101	12779200	4.61652e-06	0.00120692	-29.7013	hypo		Ca6	55181101	55181200	2.50519e-10	1.21602e-08	25.0406	hyper
Ca4	34025201	34025300	0	0	26.8878	hyper		Ca8	14282051	14282150	2.71405e-05	0.00500302	25.9259	hyper		Ca7	30407651	30407750	8.08592e-07	1.25229e-05	25.041	hyper
Ca4	34375651	34375800	4.66856e-08	1.01946e-05	31.3782	hyper		Ca8	15097901	15098000	1.66533e-15	1.64277e-12	36.0213	hyper		Ca6	53782701	53782800	4.27276e-07	7.3207e-06	25.0415	hyper
Ca4	34377951	34378100	1.74005e-12	6.98886e-10	35.9292	hyper										Ca3	19481101	19481200	2.42087e-05	0.00021352	25.0421	hyper
Ca4	34378101	34378300	5.20059e-10	1.5695e-07	31.5689	hyper										Ca7	16432201	16432300	9.67859e-08	2.0791e-06	25.0428	hyper
Ca4	36030001	36030100	5.88607e-09	1.52555e-06	26.5069	hyper										Ca5	41152851	41152950	8.55853e-06	9.02405e-05	25.043	hyper
Ca4	36078951	36079050	3.1785e-07	5.75916e-05	26.573	hyper										Ca7	43536301	43536400	0	0	25.0432	hyper
Ca4	37704101	37704200	0	0	35.1553	hyper										Ca7	20518951	20519050	2.71104e-07	4.98584e-06	25.0432	hyper
Ca4	39561101	39561200	1.579e-10	5.09297e-08	28.8178	hyper										Ca2	32997951	32998050	1.13734e-08	3.32414e-07	25.0433	hyper
Ca4	39964751	39964850	3.09531e-08	7.0806e-06	27.1483	hyper										Ca2	25404601	25404700	3.65089e-08	9.04399e-07	25.0441	hyper
Ca4	42553301	42553400	1.70873e-10	5.48349e-08	-32.6265	hypo										Ca4	47494301	47494400	2.6692e-12	2.23565e-10	25.0443	hyper
Ca4	47901101	47901200	2.58296e-07	4.77574e-05	26.5681	hyper										Ca5	1266951	1267050	1.32457e-05	0.000129685	25.045	hyper
Ca4	48142501	48142650	3.07265e-12	1.20607e-09	26.783	hyper										Ca4	17933451	17933550	0	0	25.0452	hyper
Ca5	7768551	7768650	9.5346e-13	3.93349e-10	-29.5859	hypo										Ca4	6739601	6739700	1.40781e-07	2.85947e-06	25.0458	hyper
Ca5	8535651	8535800	4.44089e-16	2.4705e-13	-29.0087	hypo										Ca7	10270451	10270550	1.13167e-09	4.52125e-08	25.0459	hyper
Ca5	10965751	10965850	5.59869e-09	1.45404e-06	25.4161	hyper										Ca1	25389751	25389850	1.93552e-07	3.74933e-06	25.046	hyper
Ca5	11090001	11090100	1.7123e-07	3.30589e-05	-32.0379	hypo										Ca7	11543901	11544000	0	0	25.0461	hyper
Ca5	13406351	13406450	6.55032e-14	3.07644e-11	-28.4278	hypo										Ca6	24687801	24687900	5.5143e-08	1.28684e-06	25.0462	hyper
Ca5	14793201	14793300	0	0	38.1261	hyper										Ca1	12771351	12771450	8.92994e-08	1.94141e-06	25.0464	hyper
Ca5	16823001	16823100	7.43849e-15	3.74842e-12	25.2755	hyper										Ca7	8523201	8523300	5.83292e-08	1.35003e-06	25.0473	hyper
Ca5	19150851	19150950	0.000100852	0.00763654	-26.0108	hypo										Ca4	20545101	20545200	2.9865e-14	4.05868e-12	25.0475	hyper
Ca5	20008651	20008750	4.90909e-08	1.06585e-05	-27.8021	hypo										Ca1	40199701	40199800	0	0	25.0482	hyper
Ca5	23659401	23659550	0	0	31.8357	hyper										Ca3	26730551	26730650	0.00170836	0.00680754	25.0487	hyper
Ca5	23663201	23663350	0	0	45.61	hyper										Ca3	23379101	23379200	1.74216e-12	1.52882e-10	25.0492	hyper
Ca5	23672951	23673050	4.21055e-07	7.38611e-05	-25.0786	hypo										Ca3	2607851	2607950	4.68674e-09	1.54838e-07	25.0494	hyper
Ca5	26589651	26589800	4.88498e-15	2.50822e-12	31.0522	hyper										Ca1	22488001	22488100	1.01807e-13	1.21426e-11	25.0497	hyper
Ca5	26610051	26610200	1.10316e-10	3.64797e-08	30.9253	hyper										Ca3	21162101	21162200	2.58105e-09	9.25696e-08	25.0499	hyper
Ca5	26995051	26995150	0	0	27.0229	hyper										Ca8	12048001	12048100	2.69494e-11	1.7194e-09	25.0501	hyper
Ca5	27002051	27002250	0	0	35.1729	hyper										Ca1	34758101	34758200	5.72875e-14	7.26305e-12	25.0504	hyper
Ca5	27797951	27798050	9.09711e-08	1.86435e-05	31.5584	hyper										Ca2	13601201	13601300	2.10942e-15	3.72498e-13	25.0504	hyper
Ca5	30173001	30173150	3.97747e-09	1.05388e-06	30.7298	hyper										Ca7	44896101	44896200	8.18754e-07	1.26563e-05	25.0506	hyper
Ca5	31245451	31245600	1.6705e-07	3.2367e-05	-28.6665	hypo										Ca5	1343801	1343900	4.61045e-07	7.80889e-06	25.0507	hyper
Ca5	32149951	32150050	6.09872e-11	2.08199e-08	33.2425	hyper										Ca3	1623751	1623850	2.90691e-07	5.28813e-06	25.0515	hyper
Ca5	32638101	32638200	2.41362e-13	1.06143e-10	29.6833	hyper										Ca6	28925451	28925550	6.93479e-12	5.19257e-10	25.0541	hyper
Ca5	33335851	33336050	0	0	-39.3317	hypo										Ca7	5199151	5199250	0	0	25.0544	hyper
Ca5	33795701	33795800	6.92446e-12	2.61531e-09	-36.345	hypo										Ca3	27082851	27082950	3.79558e-09	1.29009e-07	25.0549	hyper
Ca5	35889201	35889300	2.9613e-12	1.16598e-09	28.1857	hyper										Ca8	3992951	3993050	2.09252e-09	7.71104e-08	25.0553	hyper
Ca5	39971601	39971700	3.20215e-05	0.00305392	-25.3788	hypo										Ca2	18343351	18343500	4.53081e-10	2.03503e-08	25.0554	hyper
Ca5	41912051	41912150	2.93384e-07	5.34388e-05	25.8046	hyper										Ca4	47525451	47525550	9.54436e-06	9.88021e-05	25.0579	hyper
Ca5	42808351	42808500	0	0	28.5222	hyper										Ca6	58193701	58193800	0	0	25.058	hyper
Ca5	42810001	42810100	3.6698e-08	8.25071e-06	27.2006	hyper										Ca6	11522701	11522800	5.35545e-06	6.11332e-05	25.059	hyper
Ca5	43384601	43384750	0	0	32.2392	hyper										Ca3	18866851	18866950	9.6204e-05	0.000662376	25.0593	hyper
Ca5	45921901	45922000	5.193e-07	8.88392e-05	-29.6555	hypo										Ca7	21732701	21732800	1.12309e-06	1.65283e-05	25.0593	hyper
Ca5	46018751	46018850	2.34257e-14	1.1353e-11	30.155	hyper										Ca4	20870701	20870800	2.22045e-16	4.8096e-14	25.0606	hyper
Ca5	47319951	47320050	6.87397e-09	1.76117e-06	28.4693	hyper										Ca3	27600651	27600750	8.98948e-13	8.49008e-11	25.0608	hyper
Ca6	352701	352800	6.36307e-10	1.9007e-07	29.8701	hyper										Ca8	7275351	7275450	6.66134e-16	1.31188e-13	25.0618	hyper
Ca6	925901	926050	0	0	28.1372	hyper										Ca6	6796401	6796500	1.1755e-09	4.67125e-08	25.0633	hyper
Ca6	1125951	1126050	2.78666e-14	1.34027e-11	38.2228	hyper										Ca6	41558601	41558700	1.4555e-12	1.30276e-10	25.0633	hyper
Ca6	1126151	1126300	2.75152e-05	0.0026931	30.6132	hyper										Ca1	29227101	29227200	5.08247e-08	1.19968e-06	25.0645	hyper
Ca6	1557501	1557600	1.058e-07	2.13599e-05	-29.2618	hypo										Ca6	19249451	19249550	5.94053e-09	1.8996e-07	25.0648	hyper
Ca6	2423551	2423700	1.79612e-05	0.00189674	29.386	hyper										Ca5	27542601	27542700	4.84647e-10	2.15582e-08	25.0649	hyper
Ca6	2423851	2423950	4.68514e-14	2.21964e-11	39.6976	hyper										Ca5	14306051	14306150	5.58175e-08	1.30044e-06	25.0657	hyper
Ca6	4048451	4048550	1.50076e-10	4.88207e-08	38.7302	hyper										Ca8	8245801	8245900	3.00407e-11	1.89185e-09	25.0658	hyper
Ca6	5123651	5123750	2.18756e-08	5.14344e-06	34.5763	hyper										Ca8	9515151	9515250	3.66374e-15	6.12523e-13	25.0659	hyper
Ca6	5223551	5223700	5.08371e-13	2.151e-10	27.9163	hyper										Ca6	7780251	7780350	2.77646e-08	7.15742e-07	25.0667	hyper
Ca6	7343601	7343750	4.85312e-12	1.86072e-09	48.5766	hyper										Ca6	36310801	36310900	0	0	25.0678	hyper
Ca6	7481351	7481500	0	0	-41.9633	hypo										Ca2	9879501	9879600	7.31497e-11	4.14266e-09	25.068	hyper
Ca6	7765451	7765550	5.8011e-05	0.00495653	-26.0493	hypo										Ca6	450901	451000	6.95459e-05	0.000507821	25.0682	hyper
Ca6	7859051	7859150	1.63522e-05	0.00174969	-27.4443	hypo										Ca2	18957701	18957800	2.24139e-08	5.95792e-07	25.0691	hyper
Ca6	9255801	9255900	3.42408e-09	9.20088e-07	27.9558	hyper										Ca2	26487951	26488050	0	0	25.0693	hyper
Ca6	14063651	14063750	2.76446e-14	1.33127e-11	-27.0459	hypo										Ca5	7217051	7217150	0.000352648	0.00190578	25.0699	hyper
Ca6	14063751	14063900	6.11078e-12	2.32649e-09	-40.472	hypo										Ca7	46066601	46066700	3.59706e-09	1.23223e-07	25.0704	hyper
Ca6	14065951	14066100	4.44089e-16	2.4705e-13	-37.5096	hypo										Ca3	2303651	2303750	3.04523e-12	2.51483e-10	25.071	hyper
Ca6	14066051	14066200	0	0	-51.0534	hypo										Ca7	36819901	36820000	0.000312196	0.00172622	25.0721	hyper
Ca6	14066151	14066300	0	0	-55.293	hypo										Ca3	9391501	9391600	0.000233084	0.00136148	25.0732	hyper
Ca6	14982701	14982800	2.70117e-13	1.18241e-10	36.2793	hyper										Ca3	32780501	32780600	1.88768e-09	7.04983e-08	25.0733	hyper
Ca6	15457451	15457550	4.67737e-13	1.99238e-10	33.5258	hyper										Ca7	11055251	11055350	1.02998e-07	2.19194e-06	25.0735	hyper
Ca6	18493251	18493400	0	0	31.0159	hyper										Ca2	29606051	29606150	1.15319e-05	0.000115602	25.0738	hyper
Ca6	18493351	18493550	1.11022e-16	6.40117e-14	28.4905	hyper										Ca3	17077501	17077600	5.03537e-05	0.000389995	25.0748	hyper
Ca6	19270451	19270550	7.93845e-09	2.01353e-06	-27.0576	hypo										Ca7	19440851	19440950	1.57319e-13	1.78873e-11	25.0748	hyper
Ca6	19272951	19273050	1.51484e-06	0.000227051	-30.6051	hypo										Ca3	19137451	19137550	1.40049e-07	2.847e-06	25.0756	hyper
Ca6	21980951	21981050	5.61329e-13	2.35409e-10	45.1434	hyper										Ca6	39724551	39724650	0	0	25.0767	hyper
Ca6	26171251	26171350	6.4384e-06	0.000795052	-26.2669	hypo										Ca4	7671151	7671250	1.14737e-06	1.68293e-05	25.0769	hyper
Ca6	26452901	26453050	8.65644e-07	0.000139961	29.9837	hyper										Ca6	27804001	27804100	8.41549e-14	1.02441e-11	25.0777	hyper
Ca6	27228501	27228600	1.5873e-06	0.000236234	-28.8105	hypo										Ca4	19904401	19904500	4.26086e-06	5.05092e-05	25.0779	hyper
Ca6	28436151	28436300	1.48268e-09	4.18231e-07	29.4012	hyper										Ca2	27604301	27604400	2.43361e-13	2.64064e-11	25.0783	hyper
Ca6	29256601	29256700	3.26254e-07	5.90016e-05	29.1366	hyper										Ca3	22336851	22336950	5.61572e-05	0.00042642	25.0789	hyper
Ca6	32460651	32460750	7.82048e-05	0.00628362	-30.7018	hypo										Ca6	6431651	6431750	4.77885e-10	2.12993e-08	25.0794	hyper
Ca6	39221651	39221800	0	0	40.4521	hyper										Ca7	25749851	25749950	0	0	25.0819	hyper
Ca6	39927551	39927700	1.96881e-10	6.24426e-08	34.1284	hyper										Ca4	40515351	40515450	6.81533e-09	2.13769e-07	25.0821	hyper
Ca6	39929651	39929750	2.583e-10	8.09762e-08	-25.0519	hypo										Ca2	34492551	34492650	0	0	25.0829	hyper
Ca6	39992001	39992100	2.56393e-09	7.00851e-07	-26.239	hypo										Ca4	33786551	33786650	4.35833e-08	1.05258e-06	25.0833	hyper
Ca6	42218501	42218600	2.71221e-07	5.00498e-05	25.6045	hyper										Ca1	5565351	5565450	1.55355e-08	4.35119e-07	25.0835	hyper
Ca6	42376151	42376250	4.74584e-06	0.000616063	25.1897	hyper										Ca7	35877201	35877300	1.03313e-07	2.19766e-06	25.0856	hyper
Ca6	42639051	42639150	2.00082e-06	0.000289545	-30.4348	hypo										Ca2	27537451	27537550	0	0	25.0858	hyper
Ca6	44197851	44197950	3.53023e-07	6.33856e-05	30.2637	hyper										Ca2	10933851	10933950	9.2351e-10	3.78681e-08	25.0864	hyper
Ca6	47114101	47114200	1.03303e-05	0.00118048	26.5836	hyper										Ca3	35139651	35139750	1.87227e-05	0.000172748	25.0868	hyper
Ca6	48276751	48276850	1.80587e-06	0.000265128	-25.1325	hypo										Ca4	6472151	6472250	0.00032288	0.00177408	25.087	hyper
Ca6	50637351	50637450	1.19571e-13	5.40213e-11	25.0273	hyper										Ca8	15561951	15562050	0	0	25.0876	hyper
Ca6	53161001	53161100	2.20205e-06	0.000315492	-29.0878	hypo										Ca2	33654351	33654450	1.02697e-07	2.1863e-06	25.0887	hyper
Ca6	54698651	54698750	2.23344e-12	8.88597e-10	-34.7046	hypo										Ca1	5029501	5029600	2.22045e-16	4.8096e-14	25.0888	hyper
Ca6	55226101	55226250	6.29336e-10	1.88284e-07	28.4341	hyper										Ca3	12429501	12429600	0	0	25.0893	hyper
Ca6	55226201	55226350	2.19713e-13	9.69589e-11	28.421	hyper										Ca1	11512751	11512850	1.30613e-08	3.74456e-07	25.0897	hyper
Ca6	55226301	55226450	2.22045e-16	1.26299e-13	28.2122	hyper										Ca1	14223401	14223500	3.55271e-15	5.96353e-13	25.0897	hyper
Ca6	55226401	55226550	0	0	36.6452	hyper										Ca5	20755751	20755850	2.57632e-10	1.24593e-08	25.0903	hyper
Ca6	55939351	55939450	8.84406e-08	1.8174e-05	27.7805	hyper										Ca7	31749251	31749350	4.75458e-10	2.1204e-08	25.0904	hyper
Ca6	56881751	56881850	2.83565e-05	0.00276154	-28.6909	hypo										Ca6	29280551	29280650	2.72187e-06	3.4752e-05	25.0906	hyper
Ca6	57941001	57941100	4.10783e-15	2.13808e-12	31.6251	hyper										Ca7	22435951	22436050	2.6276e-09	9.40304e-08	25.0907	hyper
Ca6	58120551	58120700	0	0	44.9975	hyper										Ca4	23097401	23097500	1.43724e-06	2.03554e-05	25.0912	hyper
Ca7	3241251	3241350	2.79707e-09	7.59663e-07	-31.0606	hypo										Ca4	5554901	5555000	1.63576e-07	3.24946e-06	25.0913	hyper
Ca7	4480751	4480850	1.2603e-07	2.49667e-05	-29.0039	hypo										Ca3	15751651	15751750	2.94753e-12	2.44326e-10	25.0924	hyper
Ca7	4678401	4678500	1.7176e-05	0.00182754	-31.6173	hypo										Ca7	32813501	32813600	1.46001e-05	0.00014055	25.093	hyper
Ca7	5108401	5108500	7.40265e-11	2.50462e-08	28.0831	hyper										Ca1	3380851	3380950	8.08865e-06	8.60987e-05	25.0933	hyper
Ca7	5108551	5108700	0	0	44.1242	hyper										Ca5	29203851	29203950	3.31014e-06	4.09265e-05	25.0935	hyper
Ca7	5108651	5108800	1.70977e-09	4.78732e-07	29.6268	hyper										Ca6	53950901	53951000	4.28903e-06	5.07837e-05	25.0935	hyper
Ca7	5523601	5523700	4.82562e-11	1.66988e-08	-25.208	hypo										Ca2	477151	477250	1.00531e-08	2.98933e-07	25.0936	hyper
Ca7	5730351	5730450	1.63885e-06	0.000243145	26.796	hyper										Ca5	29636651	29636750	0	0	25.0939	hyper
Ca7	6277601	6277700	4.05803e-05	0.00371058	-25.1039	hypo										Ca6	34420151	34420250	2.9976e-15	5.11124e-13	25.0943	hyper
Ca7	11575551	11575700	0	0	-25.3906	hypo										Ca6	41458801	41458900	7.00872e-05	0.000511049	25.0955	hyper
Ca7	13769401	13769500	1.05936e-09	3.06093e-07	-25.2251	hypo										Ca5	10671851	10671950	1.69265e-12	1.48998e-10	25.0955	hyper
Ca7	16095651	16095750	3.33067e-16	1.86654e-13	-29.0639	hypo										Ca5	12378401	12378550	3.33067e-15	5.61564e-13	25.0961	hyper
Ca7	18964001	18964100	4.69003e-08	1.02297e-05	28.4101	hyper										Ca6	42288501	42288600	2.24039e-09	8.18265e-08	25.0976	hyper
Ca7	19055751	19055850	4.34079e-06	0.000570106	-26.0268	hypo										Ca3	8638151	8638250	0	0	25.0977	hyper
Ca7	26698551	26698650	0	0	48.6257	hyper										Ca1	2259401	2259500	4.96807e-06	5.74079e-05	25.098	hyper
Ca7	26702101	26702200	0	0	29.8444	hyper										Ca4	1773701	1773800	0	0	25.0984	hyper
Ca7	26702251	26702350	0	0	30.2555	hyper										Ca7	37659101	37659250	3.10551e-10	1.46614e-08	25.0984	hyper
Ca7	28449501	28449700	1.84164e-12	7.38906e-10	30.3185	hyper										Ca7	33537001	33537100	6.18466e-11	3.57336e-09	25.0992	hyper
Ca7	32137351	32137450	2.2281e-07	4.19515e-05	-29.5814	hypo										Ca4	45835151	45835250	0	0	25.1011	hyper
Ca7	32390051	32390150	1.37572e-09	3.90376e-07	26.3174	hyper										Ca8	15430251	15430350	2.08167e-13	2.29543e-11	25.1012	hyper
Ca7	32411801	32411900	8.27046e-11	2.78091e-08	-25.2159	hypo										Ca6	50038751	50038850	0.000124155	0.000815429	25.1013	hyper
Ca7	33890151	33890250	1.27418e-11	4.67763e-09	28.0179	hyper										Ca1	26515301	26515400	2.28221e-06	2.99912e-05	25.1013	hyper
Ca7	34365701	34365850	0	0	44.5018	hyper										Ca5	10872401	10872500	1.58762e-14	2.28869e-12	25.1017	hyper
Ca7	34476051	34476200	2.95804e-05	0.00286498	27.7188	hyper										Ca4	21358551	21358650	3.25356e-08	8.19893e-07	25.1027	hyper
Ca7	35089651	35089750	1.05988e-10	3.51404e-08	30.7478	hyper										Ca2	11228451	11228550	1.11022e-16	2.51714e-14	25.104	hyper
Ca7	35125051	35125150	1.13526e-05	0.00128035	-37.8571	hypo										Ca4	26389951	26390050	3.4631e-08	8.64478e-07	25.1046	hyper
Ca7	44844301	44844400	9.76723e-06	0.00112595	-26.513	hypo										Ca7	26812301	26812450	0	0	25.1048	hyper
Ca7	47792801	47792900	1.22125e-15	6.59121e-13	-36.7251	hypo										Ca4	9161901	9162000	3.92746e-11	2.39592e-09	25.1053	hyper
Ca7	47822501	47822600	6.49892e-07	0.00010878	-30.6893	hypo										Ca7	48754301	48754400	2.07346e-11	1.36529e-09	25.1056	hyper
Ca8	2103801	2103900	0	0	-51.5973	hypo										Ca6	54060701	54060800	6.2942e-11	3.62759e-09	25.1059	hyper
Ca8	2129651	2129750	3.33067e-16	1.86654e-13	33.2898	hyper										Ca6	52579551	52579650	4.27188e-11	2.57932e-09	25.1061	hyper
Ca8	2309501	2309650	2.61061e-11	9.29636e-09	-29.3318	hypo										Ca1	12682101	12682200	2.21695e-11	1.44819e-09	25.1062	hyper
Ca8	3020451	3020600	4.67792e-12	1.799e-09	29.6544	hyper										Ca4	40234651	40234750	3.39912e-10	1.58514e-08	25.1074	hyper
Ca8	4659651	4659750	9.92586e-11	3.29957e-08	27.1312	hyper										Ca3	1320651	1320750	1.2642e-10	6.6774e-09	25.1082	hyper
Ca8	4717951	4718100	1.51533e-10	4.91682e-08	28.7977	hyper										Ca1	26099251	26099350	0	0	25.1083	hyper
Ca8	4866251	4866400	2.21255e-10	6.97657e-08	47.2393	hyper										Ca7	1402401	1402550	1.61644e-07	3.21668e-06	25.1085	hyper
Ca8	5269601	5269700	0	0	41.1967	hyper										Ca5	37131551	37131650	1.99696e-10	9.96868e-09	25.1086	hyper
Ca8	5270101	5270200	1.16331e-10	3.83354e-08	33.307	hyper										Ca7	24896101	24896200	2.98255e-09	1.04913e-07	25.1096	hyper
Ca8	5271651	5271800	0	0	29.7823	hyper										Ca6	21633851	21633950	6.47366e-07	1.03929e-05	25.111	hyper
Ca8	6220001	6220150	6.26695e-10	1.87642e-07	28.0746	hyper										Ca1	26811351	26811450	2.63042e-09	9.41045e-08	25.111	hyper
Ca8	7006201	7006300	3.01815e-11	1.07075e-08	-27.9821	hypo										Ca7	47758101	47758200	0	0	25.1113	hyper
Ca8	9343451	9343550	1.78713e-11	6.47931e-09	-26.435	hypo										Ca4	30729301	30729400	6.48701e-08	1.47738e-06	25.1126	hyper
Ca8	10447601	10447700	6.31428e-12	2.39916e-09	31.6691	hyper										Ca7	12818801	12818900	9.92507e-06	0.000102039	25.114	hyper
Ca8	15019401	15019550	6.55032e-15	3.32733e-12	-45.8652	hypo										Ca1	46783301	46783400	1.53679e-11	1.04848e-09	25.1145	hyper
Ca8	15097651	15097750	0	0	42.6747	hyper										Ca1	43431901	43432000	9.54792e-15	1.45214e-12	25.1147	hyper
Ca8	15775501	15775600	9.02471e-05	0.00702953	-27.2157	hypo										Ca4	12514401	12514500	2.91811e-12	2.42123e-10	25.1151	hyper
Ca8	15793451	15793600	1.50435e-10	4.88955e-08	33.5162	hyper										Ca2	34189251	34189350	1.11022e-16	2.51714e-14	25.1153	hyper
Ca8	15793551	15793700	4.28363e-09	1.13106e-06	33.5975	hyper										Ca1	46473651	46473750	2.81219e-12	2.34259e-10	25.1165	hyper
Ca8	16352251	16352350	0	0	30.1841	hyper										Ca7	34465251	34465350	6.33018e-05	0.000470398	25.1165	hyper
																Ca1	21123851	21123950	5.5032e-09	1.77853e-07	25.1169	hyper
																Ca8	12495501	12495600	0.000130962	0.000851643	25.117	hyper
																Ca6	16059801	16059900	1.16456e-06	1.70419e-05	25.1171	hyper
																Ca1	11980201	11980300	6.20379e-05	0.000462752	25.1175	hyper
																Ca7	36508551	36508650	4.96583e-09	1.62803e-07	25.1178	hyper
																Ca4	7007151	7007250	3.17413e-13	3.34363e-11	25.118	hyper
																Ca3	32096001	32096100	2.66963e-07	4.92122e-06	25.1181	hyper
																Ca1	23025151	23025250	2.28606e-06	3.0033e-05	25.119	hyper
																Ca1	23186151	23186250	1.04024e-05	0.000106108	25.1195	hyper
																Ca6	50007251	50007350	1.11022e-16	2.51714e-14	25.1199	hyper
																Ca6	31326001	31326100	7.15079e-08	1.60477e-06	25.12	hyper
																Ca2	35623451	35623550	3.33e-12	2.71853e-10	25.1206	hyper
																Ca7	36387451	36387550	1.34116e-11	9.29175e-10	25.1206	hyper
																Ca8	16177401	16177500	1.4285e-05	0.000138021	25.1208	hyper
																Ca5	4839651	4839750	9.01578e-10	3.7069e-08	25.1216	hyper
																Ca6	40534351	40534450	3.45738e-09	1.19089e-07	25.1217	hyper
																Ca1	7596801	7596900	3.38207e-12	2.75596e-10	25.1218	hyper
																Ca6	49506851	49506950	5.81435e-12	4.44713e-10	25.1219	hyper
																Ca1	6558851	6558950	1.11022e-16	2.51714e-14	25.1227	hyper
																Ca2	4723701	4723800	4.44089e-16	9.08767e-14	25.1227	hyper
																Ca4	20812051	20812150	6.49492e-08	1.47894e-06	25.123	hyper
																Ca7	48928501	48928600	2.11854e-08	5.67615e-07	25.123	hyper
																Ca1	17978251	17978350	1.7697e-13	1.98646e-11	25.1236	hyper
																Ca6	7472651	7472750	8.17009e-07	1.26331e-05	25.1237	hyper
																Ca5	41984551	41984650	0	0	25.1247	hyper
																Ca6	27476551	27476650	2.83218e-13	3.02084e-11	25.125	hyper
																Ca1	31593951	31594050	3.74419e-10	1.7242e-08	25.1251	hyper
																Ca5	17595901	17596000	7.06549e-09	2.20496e-07	25.1255	hyper
																Ca7	11645701	11645800	3.49665e-12	2.83975e-10	25.126	hyper
																Ca5	19673101	19673200	3.19368e-06	3.97234e-05	25.1261	hyper
																Ca8	3713451	3713550	3.5092e-10	1.62976e-08	25.1265	hyper
																Ca3	15322951	15323050	1.88548e-08	5.13606e-07	25.1282	hyper
																Ca6	47325551	47325650	3.12481e-08	7.92106e-07	25.1282	hyper
																Ca6	51001801	51001900	9.30367e-14	1.11926e-11	25.1296	hyper
																Ca7	27353901	27354000	2.46052e-09	8.8789e-08	25.1299	hyper
																Ca6	4631701	4631800	9.44911e-12	6.82334e-10	25.1307	hyper
																Ca4	10232801	10232900	1.32495e-08	3.79211e-07	25.1314	hyper
																Ca3	28483651	28483750	1.84625e-05	0.000170752	25.1316	hyper
																Ca2	29212301	29212400	1.29563e-12	1.17455e-10	25.1317	hyper
																Ca2	30104301	30104400	0	0	25.1329	hyper
																Ca2	27188501	27188600	0.000292086	0.00163562	25.1333	hyper
																Ca6	30591751	30591850	3.78171e-08	9.31867e-07	25.1336	hyper
																Ca6	43784351	43784450	1.51464e-09	5.82415e-08	25.1347	hyper
																Ca1	40464351	40464450	1.30376e-07	2.67853e-06	25.1348	hyper
																Ca8	959451	959550	0.000268596	0.0015278	25.1351	hyper
																Ca2	16397451	16397550	6.01189e-10	2.60415e-08	25.1362	hyper
																Ca5	40133051	40133150	4.05754e-09	1.36685e-07	25.1364	hyper
																Ca2	3157601	3157700	0	0	25.1366	hyper
																Ca1	17011801	17011900	0	0	25.1379	hyper
																Ca3	3348451	3348550	0	0	25.1386	hyper
																Ca4	15800451	15800550	4.34911e-09	1.45269e-07	25.139	hyper
																Ca6	50485051	50485150	2.49911e-13	2.70371e-11	25.139	hyper
																Ca7	39175251	39175350	1.86763e-09	6.98624e-08	25.1392	hyper
																Ca3	36056451	36056550	0	0	25.1395	hyper
																Ca4	23643151	23643250	4.44089e-16	9.08767e-14	25.14	hyper
																Ca6	50751851	50751950	1.46166e-08	4.12849e-07	25.1402	hyper
																Ca4	48792501	48792600	1.37352e-05	0.00013365	25.1405	hyper
																Ca1	14504201	14504300	4.80862e-11	2.86065e-09	25.1405	hyper
																Ca5	10278051	10278150	9.71099e-11	5.30252e-09	25.1412	hyper
																Ca3	12432201	12432300	2.53877e-09	9.12478e-08	25.1424	hyper
																Ca8	7202651	7202750	1.92368e-12	1.67073e-10	25.1429	hyper
																Ca4	31479801	31479900	9.79932e-09	2.92361e-07	25.1444	hyper
																Ca4	47513001	47513100	5.0949e-05	0.000393787	25.1447	hyper
																Ca4	43964651	43964750	9.95138e-08	2.12871e-06	25.1449	hyper
																Ca7	31860201	31860300	1.39661e-09	5.42483e-08	25.145	hyper
																Ca4	847251	847350	0	0	25.145	hyper
																Ca6	12997301	12997400	8.35336e-07	1.28728e-05	25.1457	hyper
																Ca6	20497901	20498000	2.98632e-05	0.000253782	25.1495	hyper
																Ca7	31331401	31331500	0	0	25.1502	hyper
																Ca7	16607501	16607600	0	0	25.1502	hyper
																Ca3	29596551	29596650	6.22913e-09	1.97902e-07	25.1511	hyper
																Ca3	13673101	13673200	2.39992e-09	8.68779e-08	25.1515	hyper
																Ca7	23265851	23265950	0.00104936	0.00460189	25.1515	hyper
																Ca5	34367351	34367450	8.43547e-12	6.17295e-10	25.1515	hyper
																Ca6	12290351	12290450	4.50504e-05	0.000355974	25.1515	hyper
																Ca5	33225201	33225300	2.08681e-07	3.99631e-06	25.1521	hyper
																Ca7	11056201	11056300	2.49986e-08	6.54511e-07	25.1526	hyper
																Ca7	17847801	17847900	0	0	25.1538	hyper
																Ca6	11443951	11444050	1.04866e-05	0.000106814	25.1548	hyper
																Ca3	31808251	31808350	1.3143e-05	0.000128863	25.155	hyper
																Ca4	40934101	40934200	1.26675e-08	3.64587e-07	25.1555	hyper
																Ca7	30529351	30529450	2.15677e-10	1.06628e-08	25.1557	hyper
																Ca2	3845701	3845800	7.05376e-10	2.99252e-08	25.1561	hyper
																Ca3	16223901	16224000	0	0	25.1566	hyper
																Ca4	19985001	19985100	0.00012361	0.000812541	25.157	hyper
																Ca8	7856401	7856500	3.33067e-16	6.98314e-14	25.1578	hyper
																Ca3	31470801	31470900	0	0	25.1583	hyper
																Ca4	31252051	31252150	1.77121e-09	6.67037e-08	25.1587	hyper
																Ca4	39666251	39666350	2.83379e-09	1.00368e-07	25.1592	hyper
																Ca5	19813301	19813400	9.2505e-11	5.08228e-09	25.1593	hyper
																Ca5	31236951	31237050	1.08259e-11	7.69263e-10	25.1594	hyper
																Ca1	9836801	9836900	1.71178e-05	0.000160403	25.1603	hyper
																Ca7	4280501	4280600	7.99723e-11	4.47609e-09	25.1607	hyper
																Ca4	2453201	2453300	4.89608e-14	6.31969e-12	25.1608	hyper
																Ca4	20031851	20031950	2.41763e-07	4.52803e-06	25.1609	hyper
																Ca1	21890601	21890700	3.56899e-05	0.000293749	25.1612	hyper
																Ca4	21946501	21946600	3.85001e-11	2.35327e-09	25.1616	hyper
																Ca5	11544851	11544950	6.66134e-16	1.31188e-13	25.1621	hyper
																Ca3	30067101	30067200	3.1616e-05	0.000265889	25.1623	hyper
																Ca6	37392501	37392600	2.62752e-10	1.2673e-08	25.1635	hyper
																Ca2	20958601	20958700	6.34715e-13	6.2232e-11	25.1639	hyper
																Ca3	37729601	37729700	9.88098e-15	1.49691e-12	25.1645	hyper
																Ca7	38463501	38463600	1.40307e-06	1.995e-05	25.1651	hyper
																Ca1	17186101	17186200	3.33067e-16	6.98314e-14	25.1677	hyper
																Ca5	47677601	47677700	2.89768e-14	3.94883e-12	25.1682	hyper
																Ca6	19559801	19559900	4.44705e-06	5.23312e-05	25.1683	hyper
																Ca1	17147201	17147300	0.000254111	0.0014603	25.1684	hyper
																Ca2	18741751	18741850	2.22045e-16	4.8096e-14	25.1684	hyper
																Ca5	19258001	19258100	2.42834e-07	4.54471e-06	25.169	hyper
																Ca7	42749701	42749800	4.5358e-10	2.03688e-08	25.1701	hyper
																Ca2	30564401	30564500	5.5652e-05	0.000423269	25.1702	hyper
																Ca2	24483251	24483350	7.00262e-10	2.97355e-08	25.1707	hyper
																Ca2	3031001	3031100	1.41622e-07	2.87412e-06	25.1714	hyper
																Ca3	15603701	15603800	3.89163e-07	6.76784e-06	25.1722	hyper
																Ca6	15732601	15732700	1.97467e-05	0.000180473	25.173	hyper
																Ca7	39334451	39334550	0	0	25.1735	hyper
																Ca6	8972001	8972100	7.39051e-07	1.16084e-05	25.1735	hyper
																Ca8	13646451	13646550	1.05888e-06	1.5724e-05	25.174	hyper
																Ca6	55046051	55046150	1.11345e-10	5.97274e-09	25.1748	hyper
																Ca1	30757351	30757450	2.71665e-07	4.99464e-06	25.1752	hyper
																Ca3	5309251	5309350	9.63724e-09	2.88221e-07	25.1753	hyper
																Ca2	11062651	11062750	5.61958e-06	6.36241e-05	25.1753	hyper
																Ca6	54170601	54170700	1.90139e-07	3.69333e-06	25.1778	hyper
																Ca7	11980201	11980300	0.000526946	0.00263908	25.1786	hyper
																Ca1	10273101	10273200	1.9073e-07	3.70311e-06	25.1795	hyper
																Ca6	49562351	49562450	7.2876e-07	1.1473e-05	25.1808	hyper
																Ca6	4073401	4073500	7.50082e-08	1.67208e-06	25.1809	hyper
																Ca1	6899151	6899250	3.77344e-09	1.28343e-07	25.1813	hyper
																Ca6	58407601	58407700	9.60035e-09	2.87239e-07	25.1815	hyper
																Ca6	15548501	15548600	9.83116e-09	2.93183e-07	25.1815	hyper
																Ca2	33561501	33561600	5.69544e-14	7.22427e-12	25.1818	hyper
																Ca3	23130701	23130800	1.68619e-05	0.000158408	25.1818	hyper
																Ca3	9748251	9748350	7.45439e-06	8.04673e-05	25.1818	hyper
																Ca5	24753201	24753300	9.56539e-06	9.89765e-05	25.1819	hyper
																Ca6	17904851	17905000	2.9871e-08	7.61968e-07	25.1821	hyper
																Ca1	30647851	30647950	2.86597e-07	5.22467e-06	25.1825	hyper
																Ca5	32060601	32060700	1.95806e-05	0.000179218	25.1835	hyper
																Ca4	47666501	47666600	0	0	25.184	hyper
																Ca5	35784551	35784650	2.34257e-14	3.25857e-12	25.1842	hyper
																Ca1	11137451	11137550	3.33067e-16	6.98314e-14	25.1845	hyper
																Ca2	15456701	15456800	7.08804e-06	7.71801e-05	25.1855	hyper
																Ca4	11721551	11721650	0	0	25.1856	hyper
																Ca2	5236701	5236800	1.01575e-10	5.51565e-09	25.1869	hyper
																Ca4	38845801	38845900	6.32269e-05	0.000469942	25.1877	hyper
																Ca5	5666301	5666400	1.3299e-05	0.000130119	25.1878	hyper
																Ca7	2373751	2373850	0	0	25.191	hyper
																Ca1	23106451	23106600	0	0	25.192	hyper
																Ca1	43866451	43866550	2.27942e-10	1.11936e-08	25.1928	hyper
																Ca7	36203151	36203250	9.0461e-13	8.53483e-11	25.1943	hyper
																Ca3	24676501	24676600	2.0208e-07	3.89018e-06	25.1944	hyper
																Ca2	12345801	12345900	1.20066e-11	8.42044e-10	25.1946	hyper
																Ca1	20720451	20720550	1.06064e-10	5.72512e-09	25.1948	hyper
																Ca1	27134701	27134800	3.18634e-14	4.29757e-12	25.1962	hyper
																Ca5	27354251	27354350	7.23343e-05	0.000524401	25.1968	hyper
																Ca5	13115151	13115250	9.55084e-09	2.85891e-07	25.1978	hyper
																Ca3	27599551	27599650	0	0	25.1984	hyper
																Ca3	20622001	20622100	2.35222e-11	1.52605e-09	25.1986	hyper
																Ca7	16775901	16776000	4.72178e-13	4.76789e-11	25.1989	hyper
																Ca3	24902101	24902200	2.76975e-08	7.14308e-07	25.1998	hyper
																Ca4	32933551	32933650	2.76152e-07	5.06452e-06	25.2005	hyper
																Ca6	44031451	44031550	9.64451e-10	3.93042e-08	25.2006	hyper
																Ca6	47817001	47817100	9.08688e-11	5.00389e-09	25.2011	hyper
																Ca8	4218151	4218250	2.7827e-08	7.17057e-07	25.2027	hyper
																Ca4	2744301	2744450	3.73801e-09	1.27321e-07	25.2029	hyper
																Ca6	49700501	49700600	3.49279e-08	8.70753e-07	25.2034	hyper
																Ca4	43428701	43428800	5.67013e-12	4.3506e-10	25.2045	hyper
																Ca7	19377551	19377700	2.41739e-08	6.3577e-07	25.2045	hyper
																Ca7	3496901	3497000	8.97416e-07	1.36803e-05	25.2046	hyper
																Ca6	49738951	49739050	5.37892e-05	0.000411617	25.2089	hyper
																Ca7	1952651	1952750	7.77156e-16	1.51231e-13	25.2096	hyper
																Ca1	9133201	9133300	1.55431e-15	2.82232e-13	25.2103	hyper
																Ca6	5037651	5037750	7.00551e-14	8.69963e-12	25.2106	hyper
																Ca6	5335601	5335700	2.54593e-05	0.000222481	25.2107	hyper
																Ca1	24685401	24685500	1.88516e-13	2.10241e-11	25.2109	hyper
																Ca2	22259451	22259550	7.25251e-05	0.000525516	25.211	hyper
																Ca4	24085601	24085700	4.05742e-09	1.36683e-07	25.2112	hyper
																Ca2	28642751	28642850	3.01656e-06	3.78637e-05	25.2113	hyper
																Ca7	38095351	38095450	2.22045e-16	4.8096e-14	25.2115	hyper
																Ca7	30147551	30147650	0	0	25.2116	hyper
																Ca7	23442101	23442200	1.65028e-08	4.58199e-07	25.212	hyper
																Ca8	11434451	11434550	0	0	25.213	hyper
																Ca7	3961101	3961200	0.00039862	0.00210583	25.2139	hyper
																Ca1	14757701	14757800	1.90914e-05	0.000175551	25.2148	hyper
																Ca3	5225851	5225950	1.03145e-05	0.000105354	25.2166	hyper
																Ca3	17643301	17643400	3.90822e-10	1.78962e-08	25.2174	hyper
																Ca4	19945201	19945300	2.3137e-12	1.97003e-10	25.2176	hyper
																Ca8	14130051	14130150	1.1237e-06	1.65364e-05	25.218	hyper
																Ca1	26431701	26431800	1.02525e-11	7.33492e-10	25.2188	hyper
																Ca5	40508151	40508250	1.3795e-10	7.20883e-09	25.2189	hyper
																Ca1	2597151	2597250	4.79545e-10	2.13607e-08	25.2193	hyper
																Ca7	33159851	33159950	1.25688e-09	4.95316e-08	25.2205	hyper
																Ca5	44415451	44415550	1.53657e-06	2.15289e-05	25.221	hyper
																Ca2	13611951	13612050	1.77163e-10	8.98092e-09	25.2212	hyper
																Ca7	16039051	16039150	0	0	25.2217	hyper
																Ca7	14818451	14818550	6.36702e-07	1.02502e-05	25.2225	hyper
																Ca5	20245601	20245700	9.71851e-11	5.30608e-09	25.2227	hyper
																Ca7	48772101	48772200	2.40048e-05	0.000212019	25.2228	hyper
																Ca6	24647901	24648000	0	0	25.2234	hyper
																Ca4	11402901	11403000	1.03972e-12	9.65618e-11	25.2235	hyper
																Ca3	24753201	24753300	5.19584e-13	5.19917e-11	25.2238	hyper
																Ca1	15422251	15422350	2.62093e-10	1.26449e-08	25.224	hyper
																Ca2	7611401	7611500	7.29256e-11	4.13128e-09	25.224	hyper
																Ca7	36284601	36284750	3.88578e-14	5.13473e-12	25.2241	hyper
																Ca2	24660901	24661000	1.62692e-06	2.25826e-05	25.2246	hyper
																Ca5	14715801	14715950	0	0	25.2251	hyper
																Ca5	4585951	4586100	4.59251e-09	1.52158e-07	25.2252	hyper
																Ca6	52361451	52361550	3.29465e-06	4.07678e-05	25.2252	hyper
																Ca8	4206001	4206100	1.11611e-12	1.0282e-10	25.2254	hyper
																Ca7	29359801	29359900	2.65428e-06	3.40334e-05	25.2257	hyper
																Ca4	35098801	35098900	0	0	25.2257	hyper
																Ca6	47995951	47996050	1.72586e-11	1.16174e-09	25.2262	hyper
																Ca2	1559501	1559600	3.84945e-05	0.000312717	25.2262	hyper
																Ca7	17284901	17285000	1.43767e-10	7.4777e-09	25.2264	hyper
																Ca2	13661751	13661850	4.75645e-06	5.53592e-05	25.2273	hyper
																Ca6	5413801	5413900	7.13044e-11	4.05078e-09	25.2273	hyper
																Ca8	8246001	8246100	1.35497e-06	1.93693e-05	25.2278	hyper
																Ca2	20028251	20028350	7.99816e-07	1.24084e-05	25.228	hyper
																Ca2	3542051	3542150	9.70938e-05	0.000667366	25.2283	hyper
																Ca2	15533501	15533600	0	0	25.2293	hyper
																Ca6	55921801	55921900	3.51966e-07	6.21745e-06	25.2306	hyper
																Ca5	28653451	28653550	1.53526e-08	4.30638e-07	25.2307	hyper
																Ca4	21228751	21228850	2.65343e-14	3.64236e-12	25.2319	hyper
																Ca3	23506751	23506850	8.04184e-10	3.35341e-08	25.2321	hyper
																Ca2	29973451	29973550	0.000535379	0.00267324	25.2322	hyper
																Ca4	30095901	30096000	8.68638e-09	2.63435e-07	25.2328	hyper
																Ca2	26838051	26838150	1.37717e-06	1.96343e-05	25.2339	hyper
																Ca3	37751501	37751600	3.19877e-09	1.11451e-07	25.2357	hyper
																Ca2	19531401	19531500	0	0	25.2365	hyper
																Ca4	19443401	19443500	2.29833e-07	4.33637e-06	25.2381	hyper
																Ca5	4785901	4786000	1.06195e-07	2.24945e-06	25.2381	hyper
																Ca7	23937501	23937600	2.87104e-13	3.05707e-11	25.2381	hyper
																Ca6	50310001	50310100	7.77156e-16	1.51231e-13	25.2388	hyper
																Ca7	35245001	35245100	1.08961e-05	0.00011029	25.2391	hyper
																Ca6	35776751	35776850	2.55657e-05	0.000223248	25.2392	hyper
																Ca7	42097901	42098000	2.51278e-10	1.21926e-08	25.2399	hyper
																Ca7	40504451	40504550	9.43482e-10	3.85703e-08	25.2404	hyper
																Ca8	11447551	11447650	4.94139e-07	8.27523e-06	25.2406	hyper
																Ca7	14837851	14838000	5.77316e-15	9.24959e-13	25.2419	hyper
																Ca7	3326451	3326550	0.000372159	0.00199111	25.2421	hyper
																Ca5	33201201	33201300	1.39071e-05	0.000134998	25.2426	hyper
																Ca6	26980601	26980700	9.36956e-05	0.000648175	25.243	hyper
																Ca5	27395301	27395400	5.17786e-06	5.94287e-05	25.2444	hyper
																Ca6	4367251	4367350	5.75568e-08	1.33493e-06	25.2444	hyper
																Ca2	65701	65800	4.34726e-05	0.000345648	25.2444	hyper
																Ca4	47440501	47440600	2.30818e-06	3.0276e-05	25.2444	hyper
																Ca2	17542251	17542350	9.906e-08	2.12022e-06	25.2455	hyper
																Ca7	26621951	26622050	2.71852e-08	7.02938e-07	25.2456	hyper
																Ca3	23782801	23782900	1.89589e-07	3.68453e-06	25.2468	hyper
																Ca2	27604401	27604550	0	0	25.2474	hyper
																Ca6	29239651	29239750	8.50637e-05	0.00059909	25.2479	hyper
																Ca6	58464501	58464600	0	0	25.2481	hyper
																Ca8	8699151	8699250	0	0	25.2486	hyper
																Ca4	14083401	14083500	1.2376e-09	4.88621e-08	25.2498	hyper
																Ca4	10758101	10758200	1.44742e-10	7.52253e-09	25.2506	hyper
																Ca3	38219901	38220000	5.57776e-06	6.32248e-05	25.2513	hyper
																Ca8	15945001	15945100	1.11956e-06	1.64846e-05	25.2525	hyper
																Ca7	10914951	10915050	9.33791e-05	0.000646446	25.2528	hyper
																Ca6	21257151	21257250	6.82335e-05	0.000499998	25.2529	hyper
																Ca5	36884201	36884300	3.38322e-06	4.16859e-05	25.2529	hyper
																Ca1	17938151	17938250	3.6548e-05	0.000299578	25.2534	hyper
																Ca1	27038551	27038650	2.33977e-07	4.40279e-06	25.2548	hyper
																Ca6	32309551	32309650	3.59683e-07	6.33083e-06	25.2548	hyper
																Ca3	35340401	35340500	3.49498e-11	2.16093e-09	25.2549	hyper
																Ca8	14584201	14584300	0	0	25.2555	hyper
																Ca6	42859201	42859300	7.67143e-06	8.24096e-05	25.2564	hyper
																Ca4	25342101	25342200	2.7024e-11	1.72368e-09	25.2571	hyper
																Ca7	36363701	36363800	6.31368e-05	0.000469402	25.2576	hyper
																Ca1	42663151	42663250	0	0	25.2586	hyper
																Ca7	44895601	44895700	2.81219e-13	3.00193e-11	25.2608	hyper
																Ca2	19024051	19024150	2.02727e-13	2.24172e-11	25.2611	hyper
																Ca3	28759501	28759600	4.33856e-08	1.04854e-06	25.2621	hyper
																Ca4	21341651	21341750	1.11022e-16	2.51714e-14	25.2623	hyper
																Ca4	42075051	42075150	6.08338e-10	2.63071e-08	25.2632	hyper
																Ca5	12194651	12194750	0	0	25.2634	hyper
																Ca1	1189251	1189350	9.68281e-07	1.45834e-05	25.2643	hyper
																Ca4	40304651	40304750	1.43747e-10	7.47684e-09	25.2644	hyper
																Ca7	30847051	30847150	0.000170855	0.00105748	25.2646	hyper
																Ca7	21342151	21342250	1.06882e-05	0.000108534	25.2652	hyper
																Ca1	6538901	6539000	6.57985e-10	2.81721e-08	25.2661	hyper
																Ca4	40408951	40409050	6.50902e-09	2.0553e-07	25.2668	hyper
																Ca1	42662051	42662150	1.87628e-13	2.09371e-11	25.267	hyper
																Ca5	43899551	43899700	0	0	25.2686	hyper
																Ca4	13563101	13563200	1.16294e-08	3.3881e-07	25.2688	hyper
																Ca4	33782151	33782250	1.59428e-13	1.80962e-11	25.2688	hyper
																Ca1	42182301	42182400	0	0	25.2693	hyper
																Ca2	31734001	31734100	4.25813e-06	5.04822e-05	25.2694	hyper
																Ca6	41450301	41450450	4.77396e-15	7.78243e-13	25.2701	hyper
																Ca2	8305501	8305600	6.17483e-08	1.41668e-06	25.2701	hyper
																Ca4	1955701	1955800	0	0	25.2706	hyper
																Ca1	38184001	38184100	8.45768e-13	8.04178e-11	25.2712	hyper
																Ca2	20112601	20112700	3.07591e-11	1.93177e-09	25.2715	hyper
																Ca3	8813651	8813750	1.57529e-07	3.14681e-06	25.2715	hyper
																Ca1	44973151	44973250	3.25684e-10	1.52767e-08	25.2717	hyper
																Ca6	35344701	35344800	7.5668e-05	0.00054414	25.272	hyper
																Ca8	11507401	11507500	1.12211e-05	0.00011302	25.2723	hyper
																Ca1	29452301	29452400	0	0	25.2732	hyper
																Ca5	11068501	11068600	4.44089e-16	9.08767e-14	25.2737	hyper
																Ca6	36899701	36899800	0	0	25.2739	hyper
																Ca2	12173251	12173350	2.53747e-05	0.000221871	25.2747	hyper
																Ca6	15671851	15671950	0.00032766	0.00179532	25.2754	hyper
																Ca6	55872451	55872550	1.17684e-14	1.75138e-12	25.2757	hyper
																Ca4	39968301	39968400	8.36138e-10	3.46992e-08	25.2761	hyper
																Ca6	27872351	27872450	1.05564e-10	5.70148e-09	25.2781	hyper
																Ca7	12107251	12107350	2.33924e-13	2.54773e-11	25.2802	hyper
																Ca6	13903601	13903700	3.54033e-05	0.000291823	25.281	hyper
																Ca2	1083301	1083400	5.29625e-08	1.24267e-06	25.2811	hyper
																Ca4	14251701	14251850	0	0	25.2821	hyper
																Ca2	34492301	34492400	5.97955e-08	1.37863e-06	25.2821	hyper
																Ca1	34501	34600	1.73456e-08	4.77927e-07	25.2826	hyper
																Ca3	39704551	39704650	3.96407e-08	9.70489e-07	25.2833	hyper
																Ca4	14892301	14892400	1.0103e-14	1.52782e-12	25.2834	hyper
																Ca5	27053301	27053400	1.22451e-10	6.49147e-09	25.2834	hyper
																Ca6	1788951	1789050	3.00204e-12	2.48235e-10	25.284	hyper
																Ca5	43117901	43118000	7.11358e-10	3.01441e-08	25.2853	hyper
																Ca4	683051	683150	1.75135e-06	2.40128e-05	25.2856	hyper
																Ca6	58521001	58521100	3.26264e-07	5.83063e-06	25.2858	hyper
																Ca2	6246051	6246150	3.60919e-07	6.34923e-06	25.2866	hyper
																Ca7	43960401	43960500	9.99201e-16	1.90124e-13	25.2867	hyper
																Ca1	38965451	38965550	7.85616e-12	5.79852e-10	25.2874	hyper
																Ca3	20443101	20443200	0	0	25.2877	hyper
																Ca6	30309351	30309450	1.06159e-05	0.000107917	25.2879	hyper
																Ca3	28474051	28474150	0	0	25.2888	hyper
																Ca1	6949051	6949200	0	0	25.2889	hyper
																Ca1	22574051	22574150	1.43066e-08	4.05335e-07	25.2903	hyper
																Ca5	19410001	19410100	6.00467e-05	0.000450499	25.2909	hyper
																Ca7	12405751	12405850	3.29989e-08	8.29828e-07	25.2909	hyper
																Ca5	24972401	24972500	7.61058e-13	7.31916e-11	25.2915	hyper
																Ca8	9474951	9475050	0	0	25.2923	hyper
																Ca7	29786201	29786300	1.84924e-07	3.60649e-06	25.2927	hyper
																Ca4	39395501	39395600	0.000274376	0.00155437	25.2941	hyper
																Ca7	12788051	12788150	2.359e-12	2.00395e-10	25.2942	hyper
																Ca2	16055301	16055400	0	0	25.2947	hyper
																Ca1	21791551	21791650	3.44891e-09	1.18841e-07	25.2955	hyper
																Ca2	17770051	17770150	7.77156e-16	1.51231e-13	25.2958	hyper
																Ca1	13662301	13662400	6.47761e-10	2.77791e-08	25.2976	hyper
																Ca6	29282551	29282650	7.22362e-07	1.13893e-05	25.2983	hyper
																Ca4	9442201	9442300	5.9207e-09	1.89428e-07	25.2991	hyper
																Ca1	12986451	12986550	6.66134e-16	1.31188e-13	25.3007	hyper
																Ca5	13084451	13084550	5.55112e-16	1.11324e-13	25.3012	hyper
																Ca2	11992901	11993000	1.9984e-15	3.54572e-13	25.3021	hyper
																Ca7	35486901	35487000	1.01012e-06	1.51142e-05	25.3024	hyper
																Ca6	48234401	48234500	1.04752e-08	3.09658e-07	25.3029	hyper
																Ca5	14661301	14661400	8.69537e-06	9.14475e-05	25.303	hyper
																Ca1	40650451	40650550	5.48727e-08	1.28121e-06	25.3049	hyper
																Ca5	112951	113150	1.75541e-06	2.40598e-05	25.3072	hyper
																Ca5	24430851	24430950	0.000112125	0.000750357	25.3089	hyper
																Ca4	44399801	44399900	1.95183e-06	2.63e-05	25.3091	hyper
																Ca8	11788401	11788500	3.57113e-07	6.29315e-06	25.3096	hyper
																Ca6	47310951	47311050	3.33067e-16	6.98314e-14	25.3102	hyper
																Ca2	25015651	25015750	1.31894e-12	1.1936e-10	25.3105	hyper
																Ca2	19386201	19386300	1.23945e-07	2.56583e-06	25.3108	hyper
																Ca4	5848851	5848950	4.96495e-07	8.30811e-06	25.3125	hyper
																Ca3	13800651	13800750	4.69035e-11	2.79907e-09	25.313	hyper
																Ca6	50437951	50438050	3.51333e-06	4.30085e-05	25.313	hyper
																Ca8	8174101	8174250	0	0	25.3148	hyper
																Ca6	49499101	49499200	0	0	25.3151	hyper
																Ca6	30539001	30539150	1.11022e-15	2.08967e-13	25.3158	hyper
																Ca5	25801551	25801650	9.43093e-05	0.000651659	25.3159	hyper
																Ca8	11777001	11777100	0	0	25.3163	hyper
																Ca1	4007501	4007600	0	0	25.3168	hyper
																Ca8	15377501	15377650	0	0	25.3178	hyper
																Ca4	16540851	16540950	1.66651e-11	1.12664e-09	25.318	hyper
																Ca1	22504501	22504600	5.39702e-12	4.16737e-10	25.3185	hyper
																Ca2	15347701	15347800	0	0	25.319	hyper
																Ca7	12016851	12016950	2.13428e-08	5.71249e-07	25.3191	hyper
																Ca5	10089651	10089750	6.19491e-07	1.0016e-05	25.3201	hyper
																Ca7	9730901	9731000	4.59776e-05	0.000361962	25.3204	hyper
																Ca1	23704451	23704550	7.09757e-05	0.00051633	25.3212	hyper
																Ca2	27330251	27330350	5.71351e-11	3.33056e-09	25.3216	hyper
																Ca8	3301101	3301200	5.55479e-08	1.29508e-06	25.3219	hyper
																Ca6	26459901	26460000	7.03897e-07	1.11465e-05	25.322	hyper
																Ca6	20524651	20524750	2.04505e-11	1.34875e-09	25.3222	hyper
																Ca8	5690301	5690400	5.20835e-06	5.97144e-05	25.3229	hyper
																Ca1	24229351	24229450	1.88072e-13	2.09767e-11	25.324	hyper
																Ca7	14488251	14488350	0.00010003	0.000683831	25.3254	hyper
																Ca5	43723151	43723250	0	0	25.326	hyper
																Ca3	26231901	26232050	3.44114e-07	6.10024e-06	25.3261	hyper
																Ca3	18008201	18008300	0.000191474	0.00116032	25.3266	hyper
																Ca3	28517451	28517550	7.59437e-06	8.17243e-05	25.3267	hyper
																Ca5	22593601	22593700	2.38312e-10	1.16416e-08	25.3274	hyper
																Ca7	42147801	42147900	0	0	25.328	hyper
																Ca6	31502001	31502100	2.22045e-16	4.8096e-14	25.3282	hyper
																Ca4	4102701	4102800	1.36675e-07	2.78817e-06	25.3292	hyper
																Ca7	8964451	8964600	2.42259e-09	8.76105e-08	25.3292	hyper
																Ca7	42044751	42044850	2.1855e-10	1.0788e-08	25.3295	hyper
																Ca5	25359651	25359750	2.73781e-13	2.9324e-11	25.3296	hyper
																Ca3	28880851	28880950	2.51971e-05	0.000220604	25.3308	hyper
																Ca1	25846751	25846850	0	0	25.3309	hyper
																Ca6	33512001	33512100	1.08673e-10	5.84694e-09	25.3309	hyper
																Ca3	6059301	6059400	1.4916e-08	4.20161e-07	25.3315	hyper
																Ca5	14010101	14010200	0	0	25.3327	hyper
																Ca4	5648701	5648800	0	0	25.3331	hyper
																Ca2	24795801	24795900	0.000123325	0.000811058	25.3333	hyper
																Ca3	30558251	30558350	0.000312973	0.00172979	25.3333	hyper
																Ca7	3281651	3281750	0	0	25.3333	hyper
																Ca1	43789551	43789650	8.62976e-13	8.18636e-11	25.334	hyper
																Ca5	2801951	2802050	5.18947e-07	8.62542e-06	25.3342	hyper
																Ca6	43761201	43761300	1.14029e-06	1.67419e-05	25.3343	hyper
																Ca7	13524801	13524950	4.0658e-05	0.000327155	25.3361	hyper
																Ca5	38702601	38702700	2.16456e-07	4.12021e-06	25.337	hyper
																Ca2	36542551	36542650	1.62829e-07	3.23718e-06	25.337	hyper
																Ca7	20154001	20154150	3.19356e-11	1.99657e-09	25.3371	hyper
																Ca2	31028201	31028400	3.89577e-13	4.01741e-11	25.3372	hyper
																Ca2	3625151	3625250	2.02847e-09	7.50614e-08	25.3376	hyper
																Ca3	18867201	18867300	4.22691e-06	5.01711e-05	25.3378	hyper
																Ca7	2888251	2888350	1.37816e-05	0.000134007	25.3378	hyper
																Ca1	10350351	10350450	4.28385e-07	7.33633e-06	25.338	hyper
																Ca1	44352651	44352750	1.85257e-09	6.93808e-08	25.3385	hyper
																Ca6	45674701	45674800	8.55615e-10	3.54043e-08	25.3385	hyper
																Ca2	27043951	27044050	7.12097e-13	6.89635e-11	25.3386	hyper
																Ca7	36268251	36268350	1.9686e-10	9.8443e-09	25.3388	hyper
																Ca5	29027951	29028050	2.84341e-05	0.000243734	25.3394	hyper
																Ca8	11945401	11945500	2.08e-12	1.79041e-10	25.3397	hyper
																Ca7	45006801	45006900	6.1668e-05	0.00046046	25.3416	hyper
																Ca3	28011551	28011650	1.8463e-12	1.61077e-10	25.3421	hyper
																Ca1	47730501	47730600	2.30727e-12	1.96494e-10	25.3422	hyper
																Ca1	40902401	40902500	2.64093e-07	4.87664e-06	25.3425	hyper
																Ca6	9128401	9128500	2.1206e-06	2.82017e-05	25.3429	hyper
																Ca3	37960101	37960250	0	0	25.3436	hyper
																Ca5	20741751	20741850	8.30486e-06	8.8005e-05	25.3439	hyper
																Ca2	26287301	26287450	4.73249e-10	2.11201e-08	25.3455	hyper
																Ca7	43303751	43303850	1.79262e-10	9.07413e-09	25.3456	hyper
																Ca4	1597951	1598050	3.17857e-13	3.34764e-11	25.3481	hyper
																Ca5	11460351	11460450	7.57921e-08	1.68674e-06	25.3494	hyper
																Ca5	23880201	23880300	0	0	25.3494	hyper
																Ca2	23573101	23573200	1.11022e-16	2.51714e-14	25.3497	hyper
																Ca7	6548401	6548500	1.44003e-07	2.91501e-06	25.3499	hyper
																Ca1	28383801	28383900	2.33281e-05	0.000207058	25.3501	hyper
																Ca3	36189201	36189300	2.60347e-13	2.80363e-11	25.3505	hyper
																Ca5	44872301	44872400	3.14996e-09	1.09965e-07	25.3516	hyper
																Ca5	29384901	29385000	2.84217e-13	3.02983e-11	25.352	hyper
																Ca7	12660751	12660850	1.67149e-08	4.63113e-07	25.3524	hyper
																Ca5	32289601	32289700	2.64677e-13	2.8442e-11	25.3526	hyper
																Ca1	14699951	14700050	5.54979e-07	9.1262e-06	25.3528	hyper
																Ca1	10193101	10193200	2.66225e-09	9.50984e-08	25.3529	hyper
																Ca5	32257501	32257600	6.85491e-10	2.9187e-08	25.353	hyper
																Ca3	23012801	23012900	0	0	25.3537	hyper
																Ca4	9014451	9014550	0.000151456	0.000958577	25.3538	hyper
																Ca7	1915251	1915350	8.95066e-08	1.94537e-06	25.3545	hyper
																Ca1	21630051	21630150	3.54647e-06	4.33445e-05	25.357	hyper
																Ca4	41659601	41659700	9.09687e-11	5.00823e-09	25.3571	hyper
																Ca7	7112001	7112100	8.21232e-12	6.0277e-10	25.3571	hyper
																Ca4	25101301	25101400	2.72954e-06	3.48362e-05	25.3573	hyper
																Ca7	30082001	30082100	1.9873e-14	2.80774e-12	25.3576	hyper
																Ca5	33425001	33425100	3.19951e-07	5.73516e-06	25.3581	hyper
																Ca5	41225901	41226000	6.75982e-05	0.00049624	25.3586	hyper
																Ca6	49882001	49882100	4.21441e-13	4.31335e-11	25.3589	hyper
																Ca6	47356951	47357050	0.000875856	0.00397671	25.3612	hyper
																Ca4	30951801	30951900	1.44854e-09	5.60148e-08	25.362	hyper
																Ca4	39782601	39782700	4.91496e-11	2.91575e-09	25.3622	hyper
																Ca8	407951	408050	4.79111e-06	5.56906e-05	25.3627	hyper
																Ca3	19226051	19226150	1.7365e-12	1.52411e-10	25.3654	hyper
																Ca1	21490151	21490250	2.22045e-16	4.8096e-14	25.3673	hyper
																Ca6	39021751	39021850	0	0	25.3678	hyper
																Ca5	47948751	47948850	6.38578e-12	4.83049e-10	25.3685	hyper
																Ca1	28023851	28023950	0	0	25.3694	hyper
																Ca1	14551701	14551800	1.25707e-05	0.00012422	25.3695	hyper
																Ca8	3895801	3895900	9.03952e-09	2.7262e-07	25.3695	hyper
																Ca3	22348151	22348250	0.000741722	0.00347821	25.37	hyper
																Ca8	8476151	8476250	0	0	25.3711	hyper
																Ca4	48686801	48686900	0.000110255	0.000740126	25.3713	hyper
																Ca7	39447601	39447700	3.04945e-05	0.000258153	25.3724	hyper
																Ca4	22767651	22767750	2.80425e-06	3.56224e-05	25.3731	hyper
																Ca5	5498351	5498450	1.43441e-12	1.28583e-10	25.3735	hyper
																Ca6	11943601	11943700	0	0	25.3741	hyper
																Ca4	9044951	9045050	5.64734e-11	3.29616e-09	25.3744	hyper
																Ca3	3114801	3114950	6.43929e-15	1.02084e-12	25.3744	hyper
																Ca1	21120201	21120300	5.98732e-12	4.56105e-10	25.3751	hyper
																Ca7	41358851	41358950	6.27319e-05	0.000466952	25.3754	hyper
																Ca6	29152451	29152550	4.24568e-05	0.00033902	25.3756	hyper
																Ca6	24092501	24092600	1.75146e-06	2.40138e-05	25.3762	hyper
																Ca3	25600201	25600300	1.99116e-05	0.000181724	25.3763	hyper
																Ca1	4967301	4967400	0	0	25.3767	hyper
																Ca1	31171351	31171450	0	0	25.3776	hyper
																Ca7	30339851	30339950	4.25585e-08	1.03165e-06	25.378	hyper
																Ca7	13743951	13744050	0	0	25.3796	hyper
																Ca4	18275501	18275600	1.14723e-05	0.00011511	25.3818	hyper
																Ca5	24696201	24696300	4.32736e-05	0.000344356	25.382	hyper
																Ca5	29046151	29046250	0	0	25.382	hyper
																Ca6	31828201	31828300	0	0	25.3822	hyper
																Ca2	7654651	7654750	6.59778e-10	2.82381e-08	25.3823	hyper
																Ca6	29269251	29269350	4.33432e-11	2.61368e-09	25.3825	hyper
																Ca4	44436501	44436600	2.65343e-13	2.85093e-11	25.3827	hyper
																Ca4	21938801	21938900	6.40479e-05	0.000474966	25.3837	hyper
																Ca6	38219801	38219900	2.22045e-16	4.8096e-14	25.384	hyper
																Ca4	5510051	5510150	0.000213172	0.00126633	25.3858	hyper
																Ca6	16081901	16082000	3.23352e-12	2.65077e-10	25.3863	hyper
																Ca4	13905301	13905450	7.97549e-11	4.46663e-09	25.3873	hyper
																Ca5	11624351	11624450	0	0	25.3898	hyper
																Ca6	18115751	18115850	3.06873e-11	1.92794e-09	25.3919	hyper
																Ca2	9320801	9320950	1.68641e-10	8.60247e-09	25.392	hyper
																Ca4	21356601	21356700	1.89432e-11	1.2614e-09	25.3924	hyper
																Ca3	26768901	26769000	3.0713e-07	5.54118e-06	25.3933	hyper
																Ca5	47837401	47837500	1.77212e-06	2.42561e-05	25.3943	hyper
																Ca7	36148401	36148500	3.49172e-10	1.62345e-08	25.395	hyper
																Ca2	7175551	7175650	0.000573443	0.00282563	25.3952	hyper
																Ca3	25519201	25519350	1.35447e-14	1.98928e-12	25.3961	hyper
																Ca6	33159851	33159950	1.18551e-07	2.47017e-06	25.3962	hyper
																Ca5	43031501	43031600	1.96923e-09	7.31442e-08	25.3971	hyper
																Ca6	52933601	52933700	6.90592e-12	5.1735e-10	25.3973	hyper
																Ca2	31417951	31418050	1.5816e-10	8.13065e-09	25.3975	hyper
																Ca6	33004201	33004300	0	0	25.3977	hyper
																Ca6	59303601	59303700	1.12928e-06	1.66049e-05	25.3984	hyper
																Ca7	12761901	12762000	6.63196e-07	1.06048e-05	25.3991	hyper
																Ca7	38500751	38500850	3.70446e-11	2.27516e-09	25.3996	hyper
																Ca6	38820301	38820450	2.53187e-09	9.10363e-08	25.4001	hyper
																Ca7	37171451	37171550	6.34056e-10	2.7281e-08	25.4006	hyper
																Ca6	23447301	23447450	2.8626e-12	2.37963e-10	25.402	hyper
																Ca1	42080501	42080600	4.41078e-05	0.000349846	25.4026	hyper
																Ca7	4639451	4639550	6.24586e-08	1.43052e-06	25.4033	hyper
																Ca1	681851	681950	9.79014e-07	1.47185e-05	25.4034	hyper
																Ca5	26724301	26724400	0	0	25.4035	hyper
																Ca7	11682351	11682450	0	0	25.405	hyper
																Ca4	44915501	44915600	0.000277939	0.00157068	25.4055	hyper
																Ca2	4184401	4184500	3.49346e-06	4.28034e-05	25.4056	hyper
																Ca1	24873451	24873550	2.78238e-06	3.539e-05	25.4058	hyper
																Ca5	8638401	8638500	0.000144047	0.0009208	25.4063	hyper
																Ca4	25775951	25776050	1.12191e-10	6.01293e-09	25.4065	hyper
																Ca5	13830951	13831050	2.33004e-09	8.46802e-08	25.4066	hyper
																Ca6	27703651	27703750	0.00017461	0.00107626	25.4068	hyper
																Ca1	44077101	44077250	1.11022e-16	2.51714e-14	25.4069	hyper
																Ca7	35887301	35887400	0	0	25.407	hyper
																Ca7	37796651	37796750	5.31729e-09	1.72593e-07	25.407	hyper
																Ca3	4185501	4185600	1.34791e-09	5.26057e-08	25.4075	hyper
																Ca3	18395351	18395450	5.61009e-09	1.80819e-07	25.408	hyper
																Ca2	11012301	11012400	1.72336e-09	6.51338e-08	25.4083	hyper
																Ca1	34857101	34857200	3.77489e-11	2.31334e-09	25.4084	hyper
																Ca5	36928151	36928250	2.62198e-11	1.67741e-09	25.4094	hyper
																Ca6	4794101	4794200	6.90359e-12	5.17194e-10	25.4096	hyper
																Ca3	14182801	14182900	0	0	25.4106	hyper
																Ca7	8373901	8374050	0	0	25.4112	hyper
																Ca3	19023051	19023150	1.06581e-08	3.14222e-07	25.4114	hyper
																Ca5	7288851	7288950	8.80402e-08	1.9175e-06	25.4118	hyper
																Ca3	4693051	4693150	3.97682e-13	4.09245e-11	25.4121	hyper
																Ca8	1115151	1115250	8.38583e-10	3.47884e-08	25.4122	hyper
																Ca4	21213951	21214050	4.48318e-10	2.01667e-08	25.4127	hyper
																Ca1	14495051	14495150	6.94889e-13	6.75091e-11	25.4134	hyper
																Ca4	23692501	23692600	1.56303e-08	4.37411e-07	25.4135	hyper
																Ca5	23861201	23861300	0	0	25.4136	hyper
																Ca2	19379801	19379950	0	0	25.4142	hyper
																Ca1	20233501	20233600	4.4635e-06	5.24893e-05	25.4143	hyper
																Ca3	3674551	3674650	5.97297e-06	6.69346e-05	25.4145	hyper
																Ca8	15006551	15006650	1.02315e-05	0.000104652	25.4151	hyper
																Ca2	32076251	32076350	3.57131e-08	8.87415e-07	25.4152	hyper
																Ca3	19981751	19981850	4.80486e-07	8.08229e-06	25.4162	hyper
																Ca6	13830201	13830300	4.96854e-05	0.00038574	25.4167	hyper
																Ca1	27483201	27483350	5.01063e-07	8.37215e-06	25.4179	hyper
																Ca1	25846851	25847000	1.11022e-16	2.51714e-14	25.4183	hyper
																Ca3	2948601	2948700	1.02462e-12	9.53345e-11	25.4192	hyper
																Ca1	6384301	6384400	3.84226e-05	0.000312223	25.4192	hyper
																Ca4	3757601	3757700	6.11094e-10	2.64108e-08	25.4208	hyper
																Ca7	30231951	30232050	1.14769e-05	0.000115149	25.4212	hyper
																Ca5	6269151	6269250	1.6591e-05	0.000156299	25.4213	hyper
																Ca5	14360451	14360600	3.34732e-13	3.50592e-11	25.4215	hyper
																Ca7	29784451	29784550	1.10758e-06	1.63341e-05	25.4217	hyper
																Ca2	27774951	27775050	3.25875e-11	2.03195e-09	25.4219	hyper
																Ca6	2131051	2131150	6.89105e-09	2.15787e-07	25.4225	hyper
																Ca7	35963901	35964000	3.7399e-12	3.01335e-10	25.4227	hyper
																Ca8	14204351	14204450	4.52553e-07	7.6873e-06	25.4227	hyper
																Ca7	34240401	34240550	5.71441e-06	6.4515e-05	25.4229	hyper
																Ca5	45367401	45367500	2.14748e-09	7.88489e-08	25.4237	hyper
																Ca3	38226651	38226750	1.08397e-08	3.18863e-07	25.4238	hyper
																Ca2	30546551	30546650	5.51984e-11	3.22971e-09	25.4246	hyper
																Ca7	23177901	23178000	2.21429e-05	0.000198405	25.4252	hyper
																Ca6	23800451	23800550	1.72418e-13	1.94141e-11	25.4255	hyper
																Ca2	6245951	6246050	3.86924e-08	9.50743e-07	25.4255	hyper
																Ca5	48043251	48043350	0	0	25.4265	hyper
																Ca3	21813201	21813300	7.30026e-10	3.08331e-08	25.4271	hyper
																Ca5	2801851	2801950	2.09832e-14	2.9495e-12	25.4273	hyper
																Ca2	13921951	13922050	1.5243e-05	0.000145656	25.4294	hyper
																Ca4	10488401	10488500	0	0	25.4297	hyper
																Ca2	5978151	5978250	1.99886e-10	9.97744e-09	25.431	hyper
																Ca1	22579751	22579850	2.22045e-16	4.8096e-14	25.4311	hyper
																Ca4	9048001	9048100	1.54068e-05	0.000146965	25.4317	hyper
																Ca2	3284251	3284350	5.67213e-13	5.62965e-11	25.4317	hyper
																Ca4	6443651	6443750	8.23059e-07	1.27117e-05	25.4323	hyper
																Ca1	8920751	8920850	9.69641e-11	5.29565e-09	25.4323	hyper
																Ca5	17449001	17449100	3.20306e-11	2.00145e-09	25.4324	hyper
																Ca3	15275051	15275150	2.30132e-09	8.37612e-08	25.4348	hyper
																Ca8	6075701	6075800	0	0	25.4353	hyper
																Ca7	16454501	16454600	4.18545e-05	0.000335011	25.4359	hyper
																Ca1	28671401	28671500	3.03091e-14	4.11272e-12	25.4359	hyper
																Ca2	14200201	14200300	1.27088e-06	1.83477e-05	25.4365	hyper
																Ca3	143901	144000	4.67621e-08	1.11735e-06	25.4371	hyper
																Ca1	16361351	16361450	2.23488e-13	2.44686e-11	25.4372	hyper
																Ca7	10304701	10304800	2.33801e-05	0.000207442	25.4374	hyper
																Ca7	40642601	40642700	0	0	25.4374	hyper
																Ca3	9746751	9746850	2.9976e-15	5.11124e-13	25.4375	hyper
																Ca6	29122451	29122550	3.66416e-09	1.25138e-07	25.4376	hyper
																Ca4	2910201	2910300	1.64986e-09	6.27305e-08	25.4379	hyper
																Ca1	16363901	16364000	0	0	25.438	hyper
																Ca4	22014351	22014450	0.000222162	0.00130953	25.4382	hyper
																Ca6	35021151	35021250	0	0	25.4385	hyper
																Ca1	16155601	16155700	1.49966e-06	2.10972e-05	25.4386	hyper
																Ca1	39471151	39471250	0.000558641	0.00276655	25.4386	hyper
																Ca6	43759251	43759350	1.00886e-12	9.40034e-11	25.4387	hyper
																Ca5	24904751	24904850	1.69938e-09	6.43615e-08	25.4392	hyper
																Ca5	45362951	45363050	7.93024e-09	2.43546e-07	25.4406	hyper
																Ca5	38046151	38046250	1.75071e-12	1.53569e-10	25.4407	hyper
																Ca1	16911301	16911400	1.76636e-13	1.98314e-11	25.4409	hyper
																Ca4	31835801	31835950	0	0	25.4412	hyper
																Ca7	34840651	34840750	2.98661e-12	2.47142e-10	25.4415	hyper
																Ca1	36961651	36961750	0	0	25.4418	hyper
																Ca8	14810301	14810400	2.36708e-06	3.09127e-05	25.4421	hyper
																Ca7	15765451	15765550	1.7867e-06	2.44261e-05	25.4425	hyper
																Ca1	16025351	16025500	2.10942e-15	3.72498e-13	25.4426	hyper
																Ca8	10928451	10928550	1.02973e-09	4.16285e-08	25.4429	hyper
																Ca4	20987951	20988050	0	0	25.444	hyper
																Ca8	7648851	7648950	2.53677e-05	0.000221823	25.4442	hyper
																Ca6	39718251	39718350	9.81741e-06	0.000101123	25.4444	hyper
																Ca7	19291901	19292000	8.25595e-12	6.05638e-10	25.4447	hyper
																Ca5	34596251	34596350	2.55795e-05	0.000223344	25.4453	hyper
																Ca7	41696301	41696400	3.45108e-07	6.11506e-06	25.4453	hyper
																Ca5	45668001	45668100	1.13208e-11	8.00126e-10	25.4457	hyper
																Ca2	20949251	20949350	4.70957e-13	4.75624e-11	25.4472	hyper
																Ca6	39307501	39307600	1.39948e-07	2.84529e-06	25.448	hyper
																Ca6	1268251	1268350	7.87285e-07	1.22461e-05	25.4486	hyper
																Ca4	14696401	14696500	2.03239e-09	7.51906e-08	25.4489	hyper
																Ca5	19963951	19964050	1.79391e-05	0.000166722	25.4492	hyper
																Ca3	33629101	33629200	5.69387e-09	1.83111e-07	25.4497	hyper
																Ca3	10534001	10534100	1.1393e-06	1.67296e-05	25.4524	hyper
																Ca4	28134951	28135050	1.06954e-09	4.30367e-08	25.4525	hyper
																Ca5	19143751	19143850	0	0	25.4532	hyper
																Ca5	28312101	28312200	6.06343e-09	1.93311e-07	25.4536	hyper
																Ca3	26503601	26503700	3.01146e-11	1.89605e-09	25.454	hyper
																Ca6	59434001	59434100	3.99829e-05	0.000322671	25.4542	hyper
																Ca6	5317101	5317200	1.19327e-06	1.73958e-05	25.4544	hyper
																Ca2	17314201	17314300	1.17575e-08	3.41977e-07	25.4554	hyper
																Ca7	23145601	23145700	3.69709e-11	2.27119e-09	25.4554	hyper
																Ca3	16659201	16659300	2.4619e-06	3.19435e-05	25.4567	hyper
																Ca6	21561751	21561850	9.00992e-07	1.3725e-05	25.4569	hyper
																Ca3	31904901	31905000	9.4271e-07	1.42592e-05	25.4575	hyper
																Ca5	21490751	21490850	4.09348e-07	7.06185e-06	25.4591	hyper
																Ca4	14062451	14062650	3.39295e-09	1.1721e-07	25.4602	hyper
																Ca7	4817301	4817400	0.000525011	0.00263094	25.4608	hyper
																Ca1	20674601	20674700	5.30687e-14	6.78523e-12	25.4611	hyper
																Ca5	24573751	24573900	9.40881e-10	3.84773e-08	25.4624	hyper
																Ca6	11234001	11234100	4.44737e-08	1.0711e-06	25.4628	hyper
																Ca6	22696201	22696300	2.42664e-08	6.37839e-07	25.463	hyper
																Ca2	3026351	3026450	3.86602e-12	3.10391e-10	25.4633	hyper
																Ca1	18279301	18279400	1.15853e-09	4.61388e-08	25.4634	hyper
																Ca3	24388151	24388250	1.7149e-09	6.48638e-08	25.4637	hyper
																Ca3	12433201	12433300	6.17235e-05	0.000460802	25.4658	hyper
																Ca4	5951451	5951550	7.66755e-07	1.19753e-05	25.4668	hyper
																Ca5	22219201	22219300	3.27701e-11	2.04184e-09	25.468	hyper
																Ca1	8094701	8094800	2.39442e-12	2.03038e-10	25.4684	hyper
																Ca2	18633151	18633250	2.54337e-11	1.63302e-09	25.47	hyper
																Ca4	2916601	2916700	3.10862e-15	5.27979e-13	25.4703	hyper
																Ca6	38609751	38609850	4.49041e-12	3.5422e-10	25.4712	hyper
																Ca3	19139301	19139400	1.08776e-07	2.29501e-06	25.472	hyper
																Ca8	13632751	13632850	6.66134e-16	1.31188e-13	25.4725	hyper
																Ca4	36986351	36986450	1.66923e-05	0.000157085	25.4733	hyper
																Ca4	21106951	21107050	5.78381e-08	1.34036e-06	25.4748	hyper
																Ca1	13513701	13513800	2.7045e-13	2.90052e-11	25.4755	hyper
																Ca5	8564951	8565050	5.6795e-05	0.000430355	25.4755	hyper
																Ca3	21926651	21926800	3.44047e-12	2.79915e-10	25.4757	hyper
																Ca2	23660951	23661050	0.000458399	0.00235848	25.4762	hyper
																Ca4	6447551	6447650	3.23871e-06	4.01894e-05	25.4763	hyper
																Ca6	9457151	9457250	7.88258e-15	1.22337e-12	25.4763	hyper
																Ca6	15276751	15276850	0	0	25.4765	hyper
																Ca3	16118651	16118750	7.07155e-06	7.70313e-05	25.4769	hyper
																Ca2	8244401	8244500	1.45185e-05	0.000139885	25.477	hyper
																Ca4	23879951	23880050	1.43718e-12	1.28804e-10	25.477	hyper
																Ca3	13090751	13090850	6.40203e-08	1.46097e-06	25.4775	hyper
																Ca4	4525901	4526000	2.0019e-11	1.32371e-09	25.478	hyper
																Ca8	8061701	8061800	6.2975e-11	3.62938e-09	25.478	hyper
																Ca8	6766301	6766400	1.63461e-05	0.00015437	25.4785	hyper
																Ca7	27972751	27972850	9.21255e-10	3.77895e-08	25.4794	hyper
																Ca1	26097251	26097350	2.897e-07	5.27254e-06	25.4795	hyper
																Ca4	21502951	21503050	7.72321e-10	3.23814e-08	25.4798	hyper
																Ca3	30499101	30499200	0	0	25.4809	hyper
																Ca7	29328951	29329050	5.16119e-06	5.92708e-05	25.4812	hyper
																Ca7	34600701	34600800	1.33227e-14	1.96005e-12	25.4813	hyper
																Ca5	37668601	37668700	3.18068e-05	0.000267199	25.4814	hyper
																Ca7	18407451	18407550	2.09229e-05	0.000189343	25.4816	hyper
																Ca6	36601851	36601950	5.30273e-07	8.78449e-06	25.4819	hyper
																Ca6	12037051	12037150	0.000103615	0.000703683	25.482	hyper
																Ca3	33286251	33286350	6.9024e-08	1.55708e-06	25.4826	hyper
																Ca2	10190351	10190450	2.50815e-08	6.56366e-07	25.4828	hyper
																Ca5	43924901	43925000	5.63688e-05	0.000427738	25.4831	hyper
																Ca6	23491001	23491100	2.06429e-09	7.62168e-08	25.4831	hyper
																Ca8	10517351	10517450	8.43769e-13	8.02493e-11	25.4838	hyper
																Ca2	9139201	9139300	6.97063e-09	2.17949e-07	25.4839	hyper
																Ca5	10779751	10779850	2.54915e-07	4.73339e-06	25.484	hyper
																Ca2	7952601	7952700	4.60719e-05	0.000362579	25.4844	hyper
																Ca4	1541051	1541150	5.57611e-06	6.32087e-05	25.4847	hyper
																Ca2	11139451	11139550	7.66336e-07	1.19699e-05	25.4852	hyper
																Ca5	46482001	46482100	3.56672e-07	6.28653e-06	25.4855	hyper
																Ca2	11012551	11012650	2.44249e-15	4.25342e-13	25.486	hyper
																Ca6	28914651	28914750	1.74591e-09	6.58724e-08	25.4861	hyper
																Ca6	54896351	54896450	1.13486e-05	0.000114075	25.4864	hyper
																Ca6	47936501	47936600	0.000220984	0.00130376	25.487	hyper
																Ca4	39733351	39733450	3.41406e-07	6.05941e-06	25.4877	hyper
																Ca4	21419201	21419300	4.53736e-11	2.71953e-09	25.4889	hyper
																Ca2	2564901	2565000	1.55431e-15	2.82232e-13	25.4893	hyper
																Ca8	12192201	12192300	1.0159e-06	1.5187e-05	25.4895	hyper
																Ca1	1228101	1228200	2.33845e-05	0.000207475	25.4902	hyper
																Ca2	12856801	12856900	3.95162e-08	9.67887e-07	25.4905	hyper
																Ca5	41158601	41158700	8.10156e-05	0.000575649	25.491	hyper
																Ca5	27381051	27381150	3.03091e-14	4.11272e-12	25.492	hyper
																Ca6	58758301	58758400	8.89269e-09	2.68752e-07	25.492	hyper
																Ca6	48947651	48947750	2.83856e-06	3.59882e-05	25.493	hyper
																Ca5	47777451	47777550	4.97088e-07	8.31634e-06	25.4955	hyper
																Ca6	41801851	41801950	4.82894e-07	8.11663e-06	25.4972	hyper
																Ca7	39607651	39607750	2.59204e-12	2.17711e-10	25.4976	hyper
																Ca4	47687901	47688000	0.000951081	0.00425023	25.4978	hyper
																Ca3	21955801	21955900	3.65067e-07	6.41084e-06	25.4983	hyper
																Ca5	22349151	22349250	1.72284e-12	1.51356e-10	25.4985	hyper
																Ca3	38173651	38173750	3.39085e-06	4.17638e-05	25.4986	hyper
																Ca6	4179801	4179900	2.68743e-07	4.94878e-06	25.4992	hyper
																Ca5	20057201	20057300	2.07445e-12	1.78606e-10	25.4995	hyper
																Ca3	37642301	37642400	1.54518e-07	3.09564e-06	25.4999	hyper
																Ca5	38904751	38904850	3.60822e-14	4.8044e-12	25.5007	hyper
																Ca4	3920351	3920450	3.15827e-11	1.97713e-09	25.5021	hyper
																Ca3	16574151	16574250	1.34028e-06	1.91909e-05	25.5026	hyper
																Ca4	10323301	10323400	0	0	25.5027	hyper
																Ca5	28628951	28629050	1.19571e-13	1.40044e-11	25.5032	hyper
																Ca4	30374451	30374550	4.15466e-06	4.94511e-05	25.5032	hyper
																Ca6	22119901	22120000	1.46594e-12	1.31088e-10	25.5033	hyper
																Ca8	11060301	11060400	1.26743e-12	1.15267e-10	25.5034	hyper
																Ca6	17181451	17181550	0.000199975	0.00120206	25.5035	hyper
																Ca7	26810201	26810300	1.11022e-16	2.51714e-14	25.5037	hyper
																Ca1	3638751	3638850	2.65699e-12	2.22647e-10	25.5037	hyper
																Ca1	24613701	24613800	3.89919e-09	1.32049e-07	25.5038	hyper
																Ca8	3280201	3280300	3.07696e-05	0.000260073	25.5041	hyper
																Ca3	37906401	37906500	1.11022e-16	2.51714e-14	25.5059	hyper
																Ca2	13494001	13494100	2.01942e-05	0.000183871	25.5063	hyper
																Ca8	5052451	5052550	2.22621e-06	2.93711e-05	25.5072	hyper
																Ca5	33451651	33451750	2.37e-11	1.53581e-09	25.5073	hyper
																Ca6	35020951	35021050	0	0	25.5079	hyper
																Ca2	26707551	26707650	1.09518e-07	2.30807e-06	25.5085	hyper
																Ca6	18022301	18022450	1.88091e-05	0.000173398	25.5092	hyper
																Ca1	9089001	9089100	2.22045e-16	4.8096e-14	25.5093	hyper
																Ca3	30378351	30378450	5.66279e-06	6.40356e-05	25.5094	hyper
																Ca7	10139601	10139700	3.75049e-09	1.27689e-07	25.5099	hyper
																Ca4	34089051	34089150	1.61294e-06	2.24207e-05	25.5103	hyper
																Ca3	23350751	23350850	7.50854e-08	1.67356e-06	25.511	hyper
																Ca6	11542451	11542600	0	0	25.5114	hyper
																Ca6	11566451	11566550	1.4988e-14	2.17347e-12	25.5126	hyper
																Ca1	20910601	20910700	4.76791e-09	1.57165e-07	25.513	hyper
																Ca1	38499401	38499550	5.76794e-12	4.41625e-10	25.5135	hyper
																Ca4	7387251	7387350	1.77846e-07	3.48849e-06	25.5143	hyper
																Ca2	12284851	12285000	1.10195e-11	7.80974e-10	25.5149	hyper
																Ca6	45068151	45068250	1.17221e-08	3.41086e-07	25.5156	hyper
																Ca3	8818601	8818700	2.06656e-11	1.36124e-09	25.5159	hyper
																Ca1	7405601	7405700	1.1213e-09	4.48451e-08	25.5161	hyper
																Ca2	25208951	25209100	5.40228e-11	3.16947e-09	25.5165	hyper
																Ca1	9214251	9214350	2.1729e-09	7.96733e-08	25.5179	hyper
																Ca6	44446351	44446450	0	0	25.5182	hyper
																Ca7	26623351	26623450	1.01914e-09	4.125e-08	25.5184	hyper
																Ca2	15416151	15416250	1.10931e-08	3.25313e-07	25.5208	hyper
																Ca7	38151751	38151900	0	0	25.5222	hyper
																Ca2	22525101	22525200	5.57236e-06	6.3174e-05	25.5227	hyper
																Ca5	5240451	5240550	3.52994e-08	8.78634e-07	25.5232	hyper
																Ca8	13975801	13975900	0	0	25.5235	hyper
																Ca6	45902801	45902900	5.48992e-11	3.21388e-09	25.5244	hyper
																Ca2	5159401	5159500	3.09713e-05	0.000261462	25.5245	hyper
																Ca3	20334501	20334600	4.45432e-09	1.48256e-07	25.5251	hyper
																Ca2	23034551	23034650	1.21041e-09	4.79115e-08	25.5252	hyper
																Ca2	13595951	13596050	1.59761e-13	1.81292e-11	25.5252	hyper
																Ca4	40524601	40524700	2.06348e-11	1.35944e-09	25.5255	hyper
																Ca7	29320901	29321000	0	0	25.5256	hyper
																Ca6	11527351	11527450	1.28922e-11	8.96934e-10	25.527	hyper
																Ca7	11370801	11370900	5.60265e-05	0.000425589	25.527	hyper
																Ca6	16480101	16480200	5.13142e-08	1.20941e-06	25.5273	hyper
																Ca1	41014501	41014600	4.51461e-09	1.4999e-07	25.5274	hyper
																Ca6	34840201	34840300	6.41129e-10	2.75375e-08	25.5284	hyper
																Ca1	5136351	5136450	1.88738e-15	3.36643e-13	25.5286	hyper
																Ca2	5191151	5191250	6.57252e-14	8.20749e-12	25.5295	hyper
																Ca5	3188801	3188900	0	0	25.5297	hyper
																Ca6	48778701	48778800	7.93809e-14	9.72033e-12	25.5298	hyper
																Ca5	25798451	25798600	3.41727e-12	2.78197e-10	25.5301	hyper
																Ca6	38963151	38963250	1.43774e-12	1.28843e-10	25.5302	hyper
																Ca8	255951	256050	2.12913e-09	7.82697e-08	25.531	hyper
																Ca6	42858551	42858650	0	0	25.5317	hyper
																Ca7	20203701	20203800	7.58379e-06	8.16273e-05	25.5321	hyper
																Ca6	46521601	46521700	3.02487e-06	3.79553e-05	25.5322	hyper
																Ca7	15344251	15344400	1.11022e-16	2.51714e-14	25.5337	hyper
																Ca7	29572751	29572850	2.17715e-13	2.3919e-11	25.5351	hyper
																Ca1	40172151	40172250	2.96829e-07	5.38183e-06	25.5353	hyper
																Ca3	3630101	3630200	0	0	25.5354	hyper
																Ca8	8206951	8207050	8.38335e-08	1.83921e-06	25.5361	hyper
																Ca8	9125251	9125400	3.30764e-09	1.14697e-07	25.5365	hyper
																Ca1	17298651	17298750	1.20113e-10	6.38374e-09	25.5365	hyper
																Ca4	42181351	42181450	2.0386e-08	5.49126e-07	25.5371	hyper
																Ca5	22260051	22260150	1.18078e-10	6.28818e-09	25.5374	hyper
																Ca7	23167751	23167850	3.18019e-07	5.70583e-06	25.5376	hyper
																Ca4	42388801	42388900	4.22016e-06	5.01025e-05	25.5379	hyper
																Ca3	3923201	3923300	0	0	25.5384	hyper
																Ca1	16314851	16314950	4.272e-07	7.31975e-06	25.539	hyper
																Ca7	32147351	32147450	5.47123e-08	1.27798e-06	25.5401	hyper
																Ca6	29142201	29142300	2.79057e-07	5.10946e-06	25.5411	hyper
																Ca2	34835451	34835550	1.14805e-07	2.40313e-06	25.5412	hyper
																Ca5	8533051	8533150	2.04756e-05	0.000185999	25.5413	hyper
																Ca1	41059801	41059900	1.11022e-16	2.51714e-14	25.543	hyper
																Ca3	22918501	22918600	2.94875e-07	5.35265e-06	25.5431	hyper
																Ca4	1522151	1522250	1.45874e-07	2.94686e-06	25.5449	hyper
																Ca1	18872101	18872200	3.67341e-06	4.46484e-05	25.547	hyper
																Ca1	47413151	47413250	1.40386e-08	3.98584e-07	25.5472	hyper
																Ca3	7724851	7724950	0	0	25.5473	hyper
																Ca8	142301	142400	5.85643e-12	4.47481e-10	25.5493	hyper
																Ca2	21915601	21915700	3.43955e-06	4.22584e-05	25.5495	hyper
																Ca6	30333701	30333800	1.67349e-07	3.31298e-06	25.5495	hyper
																Ca4	2742701	2742800	0.000144169	0.000921405	25.5506	hyper
																Ca7	35647851	35647950	0.000109507	0.000736038	25.5515	hyper
																Ca3	24559401	24559500	1.16246e-05	0.000116368	25.5521	hyper
																Ca6	57552601	57552700	2.29367e-05	0.000204214	25.5524	hyper
																Ca2	1577951	1578100	4.04601e-05	0.000325873	25.5533	hyper
																Ca1	30223751	30223850	2.22045e-16	4.8096e-14	25.554	hyper
																Ca5	45143701	45143800	0	0	25.5552	hyper
																Ca7	41853651	41853750	0	0	25.5555	hyper
																Ca6	22898351	22898450	2.59058e-05	0.000225642	25.557	hyper
																Ca2	19180801	19180900	4.44089e-16	9.08767e-14	25.5571	hyper
																Ca5	7478051	7478150	6.03431e-06	6.75085e-05	25.5574	hyper
																Ca5	22802951	22803050	3.30158e-06	4.08396e-05	25.5575	hyper
																Ca7	24190451	24190550	2.58938e-09	9.28356e-08	25.5575	hyper
																Ca4	25038951	25039050	1.01253e-05	0.000103746	25.558	hyper
																Ca2	27350201	27350300	8.37174e-10	3.47367e-08	25.5586	hyper
																Ca2	23187951	23188050	2.20517e-11	1.44156e-09	25.5592	hyper
																Ca5	13140351	13140450	1.6546e-08	4.59191e-07	25.5609	hyper
																Ca5	39626901	39627000	1.02141e-14	1.5433e-12	25.5611	hyper
																Ca6	32877901	32878000	5.87457e-06	6.60248e-05	25.5611	hyper
																Ca4	45803951	45804050	1.65987e-06	2.29629e-05	25.5616	hyper
																Ca6	40629701	40629800	4.19179e-08	1.01822e-06	25.5627	hyper
																Ca7	7640751	7640850	4.80777e-10	2.14066e-08	25.563	hyper
																Ca6	30854851	30854950	2.04281e-14	2.87794e-12	25.5633	hyper
																Ca8	6270301	6270400	0	0	25.5634	hyper
																Ca4	5640701	5640850	2.96898e-07	5.38295e-06	25.5643	hyper
																Ca7	36193901	36194050	0	0	25.5644	hyper
																Ca5	44630551	44630650	0	0	25.5671	hyper
																Ca4	48893101	48893200	3.27296e-10	1.53428e-08	25.5679	hyper
																Ca6	13361701	13361800	1.21014e-14	1.79604e-12	25.5686	hyper
																Ca5	11366101	11366200	2.31098e-07	4.35675e-06	25.5693	hyper
																Ca1	48166151	48166300	3.80796e-08	9.37529e-07	25.5696	hyper
																Ca5	38778701	38778800	0	0	25.5698	hyper
																Ca7	12313651	12313750	5.82994e-11	3.3909e-09	25.5699	hyper
																Ca5	6965251	6965400	4.80527e-07	8.08291e-06	25.5708	hyper
																Ca3	34625901	34626000	2.96261e-06	3.72975e-05	25.5714	hyper
																Ca4	25595851	25595950	8.03038e-06	8.55814e-05	25.5719	hyper
																Ca1	40510851	40510950	1.66533e-15	3.00646e-13	25.5728	hyper
																Ca7	15249501	15249600	2.06844e-07	3.96707e-06	25.5735	hyper
																Ca1	41156601	41156750	0	0	25.5736	hyper
																Ca8	2291851	2291950	0	0	25.5739	hyper
																Ca7	2808651	2808750	7.29108e-11	4.13056e-09	25.5745	hyper
																Ca2	7140751	7140900	4.09894e-13	4.20794e-11	25.5746	hyper
																Ca5	1745101	1745200	8.3733e-13	7.97082e-11	25.5747	hyper
																Ca6	29094701	29094800	0	0	25.5748	hyper
																Ca1	37852701	37852800	3.12028e-07	5.61558e-06	25.5752	hyper
																Ca5	27861501	27861650	0	0	25.576	hyper
																Ca7	13358801	13358900	5.97223e-07	9.7094e-06	25.5764	hyper
																Ca2	9597201	9597300	5.21805e-15	8.45065e-13	25.5767	hyper
																Ca6	6460301	6460450	0.000214455	0.00127243	25.577	hyper
																Ca6	45939451	45939550	3.83915e-13	3.96479e-11	25.5774	hyper
																Ca1	17227301	17227400	1.72666e-08	4.76042e-07	25.5778	hyper
																Ca2	17108101	17108200	1.01275e-12	9.43076e-11	25.5781	hyper
																Ca1	42967051	42967150	1.60147e-07	3.19149e-06	25.5788	hyper
																Ca4	42703101	42703200	8.2937e-12	6.08134e-10	25.5788	hyper
																Ca6	39639801	39639900	1.53912e-09	5.9061e-08	25.5791	hyper
																Ca4	14410101	14410200	9.18495e-06	9.57071e-05	25.5794	hyper
																Ca5	45262451	45262550	1.55431e-15	2.82232e-13	25.5796	hyper
																Ca3	2225251	2225350	4.45608e-06	5.24171e-05	25.5801	hyper
																Ca7	1763301	1763400	0.000164883	0.00102726	25.5806	hyper
																Ca7	10289551	10289650	9.42884e-07	1.42612e-05	25.5807	hyper
																Ca7	34880151	34880250	6.08057e-08	1.39842e-06	25.5816	hyper
																Ca6	34584651	34584750	2.67093e-07	4.92305e-06	25.5828	hyper
																Ca1	42734801	42734950	8.90061e-11	4.91507e-09	25.5836	hyper
																Ca3	17711501	17711600	0	0	25.5838	hyper
																Ca1	18035001	18035150	2.77556e-15	4.77013e-13	25.5845	hyper
																Ca6	12550901	12551000	6.59906e-06	7.2732e-05	25.5848	hyper
																Ca1	43887151	43887250	0	0	25.5853	hyper
																Ca2	14983351	14983450	0	0	25.5857	hyper
																Ca3	29684301	29684400	0	0	25.5866	hyper
																Ca1	23792951	23793050	0.000186904	0.00113769	25.5867	hyper
																Ca6	56143551	56143650	4.35378e-11	2.62377e-09	25.5873	hyper
																Ca4	10239251	10239350	0.00101266	0.00447117	25.5877	hyper
																Ca8	14024801	14024900	2.21881e-10	1.09298e-08	25.5882	hyper
																Ca6	38148551	38148650	3.06145e-05	0.000258991	25.5882	hyper
																Ca6	49177451	49177550	0	0	25.589	hyper
																Ca6	13364601	13364700	0.000135016	0.00087325	25.5916	hyper
																Ca3	18031901	18032000	1.29189e-07	2.65736e-06	25.5921	hyper
																Ca1	44730601	44730700	7.86592e-09	2.41823e-07	25.5932	hyper
																Ca6	57232101	57232200	5.91795e-10	2.56869e-08	25.5943	hyper
																Ca6	8641601	8641700	3.18661e-11	1.99275e-09	25.5945	hyper
																Ca7	5771001	5771100	1.67234e-08	4.63315e-07	25.5952	hyper
																Ca6	49135751	49135850	2.75732e-09	9.80297e-08	25.5954	hyper
																Ca3	10873751	10873850	2.16795e-06	2.87309e-05	25.5955	hyper
																Ca7	5176501	5176600	5.55112e-16	1.11324e-13	25.596	hyper
																Ca7	29744001	29744100	8.48022e-06	8.95501e-05	25.5965	hyper
																Ca5	38994501	38994600	4.99905e-11	2.96019e-09	25.5971	hyper
																Ca7	27168701	27168850	0	0	25.5994	hyper
																Ca7	33475001	33475100	8.35e-09	2.54628e-07	25.6	hyper
																Ca1	28382401	28382500	0	0	25.6008	hyper
																Ca4	7106851	7106950	3.45579e-12	2.81022e-10	25.601	hyper
																Ca7	19547351	19547450	5.27528e-07	8.74582e-06	25.6015	hyper
																Ca8	5506101	5506200	2.22045e-16	4.8096e-14	25.6017	hyper
																Ca3	34740551	34740650	4.76927e-08	1.13616e-06	25.6027	hyper
																Ca6	13324901	13325000	4.93768e-08	1.17043e-06	25.6031	hyper
																Ca6	39884701	39884800	9.88208e-10	4.01432e-08	25.6038	hyper
																Ca7	33563351	33563450	2.69354e-05	0.000233036	25.6048	hyper
																Ca1	4314701	4314800	1.11022e-16	2.51714e-14	25.6049	hyper
																Ca5	26406601	26406700	5.61863e-10	2.45284e-08	25.6058	hyper
																Ca3	34950601	34950700	1.36285e-10	7.13115e-09	25.6062	hyper
																Ca3	33941901	33942000	5.1816e-10	2.28542e-08	25.6062	hyper
																Ca3	27658651	27658750	3.41218e-08	8.53737e-07	25.6065	hyper
																Ca1	31593651	31593750	1.11022e-16	2.51714e-14	25.6084	hyper
																Ca5	48043551	48043650	5.9952e-15	9.56282e-13	25.6085	hyper
																Ca6	19796451	19796600	5.64164e-07	9.25411e-06	25.609	hyper
																Ca4	6087451	6087550	1.71422e-07	3.38148e-06	25.6094	hyper
																Ca7	43348851	43348950	1.9952e-06	2.67874e-05	25.61	hyper
																Ca2	6041701	6041800	9.29523e-07	1.40924e-05	25.6107	hyper
																Ca6	29058551	29058650	2.46512e-11	1.5895e-09	25.6114	hyper
																Ca3	25334001	25334100	5.12101e-12	3.97926e-10	25.6124	hyper
																Ca6	59198701	59198800	3.69647e-06	4.48746e-05	25.6127	hyper
																Ca4	4380401	4380500	0	0	25.6129	hyper
																Ca4	10514601	10514750	1.62093e-14	2.33211e-12	25.6133	hyper
																Ca2	24080151	24080250	2.42775e-08	6.38067e-07	25.6145	hyper
																Ca6	27068801	27068900	4.4087e-13	4.48585e-11	25.6148	hyper
																Ca7	33756601	33756700	1.0825e-06	1.60231e-05	25.6163	hyper
																Ca1	34279601	34279700	4.48978e-06	5.27473e-05	25.6166	hyper
																Ca4	3627251	3627350	5.30909e-13	5.30325e-11	25.6166	hyper
																Ca4	1050701	1050800	0.000652554	0.00313639	25.6168	hyper
																Ca5	8053701	8053900	0	0	25.617	hyper
																Ca7	30095151	30095250	6.01471e-07	9.76905e-06	25.6185	hyper
																Ca5	46429401	46429500	3.66029e-12	2.95591e-10	25.6185	hyper
																Ca3	6776701	6776800	0	0	25.6186	hyper
																Ca6	9330051	9330150	1.52406e-10	7.87215e-09	25.6188	hyper
																Ca2	9468301	9468400	6.67277e-12	5.01883e-10	25.6189	hyper
																Ca1	12916601	12916700	3.4972e-14	4.67179e-12	25.619	hyper
																Ca1	13492351	13492450	1.34104e-12	1.21143e-10	25.6193	hyper
																Ca4	18461701	18461800	0.000282057	0.00158968	25.6197	hyper
																Ca2	8221301	8221400	2.66037e-06	3.40968e-05	25.6197	hyper
																Ca4	24211451	24211550	1.14018e-10	6.1008e-09	25.6204	hyper
																Ca4	14944201	14944300	1.65307e-07	3.27859e-06	25.6215	hyper
																Ca2	12034201	12034300	2.35661e-09	8.55271e-08	25.6237	hyper
																Ca7	23196701	23196800	3.70388e-05	0.000302933	25.6238	hyper
																Ca3	4774851	4775000	2.24298e-12	1.91526e-10	25.6241	hyper
																Ca3	2197851	2197950	0	0	25.6245	hyper
																Ca1	47147151	47147250	1.77092e-06	2.4242e-05	25.625	hyper
																Ca4	30375751	30375850	2.12107e-08	5.68185e-07	25.625	hyper
																Ca7	23686451	23686600	2.40552e-07	4.50899e-06	25.6259	hyper
																Ca4	16734851	16734950	0	0	25.6268	hyper
																Ca1	42182051	42182150	0	0	25.627	hyper
																Ca2	31098851	31098950	3.09961e-07	5.58434e-06	25.6272	hyper
																Ca5	47576751	47576850	4.44089e-16	9.08767e-14	25.6279	hyper
																Ca5	35558251	35558350	2.06761e-05	0.000187486	25.6287	hyper
																Ca1	7354151	7354250	3.48594e-07	6.16793e-06	25.6314	hyper
																Ca7	10982451	10982550	0	0	25.6322	hyper
																Ca2	28407401	28407550	0	0	25.6323	hyper
																Ca3	10878001	10878100	3.66374e-15	6.12523e-13	25.6324	hyper
																Ca3	19542801	19542900	1.52709e-09	5.86617e-08	25.6325	hyper
																Ca6	25139451	25139550	2.33326e-06	3.05476e-05	25.6326	hyper
																Ca5	27621951	27622050	4.10045e-10	1.86534e-08	25.6326	hyper
																Ca6	7009051	7009150	8.11988e-11	4.53745e-09	25.6327	hyper
																Ca5	42489651	42489750	0	0	25.634	hyper
																Ca4	21670201	21670300	0.000182718	0.00111695	25.634	hyper
																Ca8	14922351	14922450	9.01342e-07	1.3729e-05	25.6345	hyper
																Ca6	29441451	29441550	1.31821e-09	5.16061e-08	25.6349	hyper
																Ca1	33534851	33535000	3.61378e-13	3.75741e-11	25.6352	hyper
																Ca7	5007801	5007900	1.20174e-11	8.42716e-10	25.6353	hyper
																Ca6	6951251	6951350	4.14113e-11	2.51e-09	25.6358	hyper
																Ca4	5761851	5761950	6.29496e-14	7.89987e-12	25.636	hyper
																Ca6	21944001	21944150	7.67142e-12	5.67398e-10	25.6362	hyper
																Ca7	41455851	41455950	5.26812e-12	4.07851e-10	25.6363	hyper
																Ca4	45096701	45096800	1.35447e-12	1.22231e-10	25.6373	hyper
																Ca4	24180251	24180350	1.11022e-16	2.51714e-14	25.6379	hyper
																Ca1	14802651	14802750	1.39777e-13	1.6124e-11	25.638	hyper
																Ca1	11713101	11713200	8.2153e-08	1.80754e-06	25.6388	hyper
																Ca1	999151	999300	2.01685e-09	7.46834e-08	25.6388	hyper
																Ca4	4179751	4179850	2.29717e-06	3.01546e-05	25.6396	hyper
																Ca7	33430301	33430400	1.60603e-09	6.12745e-08	25.6398	hyper
																Ca6	35473401	35473500	1.02728e-05	0.000105005	25.6407	hyper
																Ca5	47778351	47778450	3.33067e-16	6.98314e-14	25.6407	hyper
																Ca4	37746601	37746700	0	0	25.641	hyper
																Ca1	15184051	15184150	4.07688e-09	1.3724e-07	25.643	hyper
																Ca6	27083701	27083800	0	0	25.6438	hyper
																Ca1	12681001	12681100	8.59625e-07	1.31908e-05	25.6446	hyper
																Ca2	12589651	12589800	3.39514e-11	2.10686e-09	25.6451	hyper
																Ca2	7664951	7665050	6.33414e-07	1.02061e-05	25.6465	hyper
																Ca1	21093751	21093850	6.95647e-06	7.59847e-05	25.6469	hyper
																Ca7	31852201	31852300	0	0	25.647	hyper
																Ca3	35278101	35278200	1.03897e-06	1.5474e-05	25.6471	hyper
																Ca2	11329201	11329300	0	0	25.6473	hyper
																Ca3	29526001	29526100	0	0	25.6475	hyper
																Ca5	8964101	8964200	3.5985e-07	6.33338e-06	25.6475	hyper
																Ca5	5810301	5810400	8.03491e-12	5.91341e-10	25.6485	hyper
																Ca2	31360301	31360450	0	0	25.6486	hyper
																Ca3	26496201	26496300	5.93884e-10	2.57665e-08	25.6492	hyper
																Ca5	27066351	27066450	4.27363e-05	0.000340874	25.6497	hyper
																Ca2	14017901	14018000	4.12005e-08	1.00309e-06	25.6507	hyper
																Ca3	2374501	2374600	5.006e-13	5.02885e-11	25.6507	hyper
																Ca6	36944801	36944950	2.07603e-08	5.57763e-07	25.6509	hyper
																Ca5	32570351	32570450	2.858e-08	7.33551e-07	25.651	hyper
																Ca1	12554251	12554350	9.50828e-10	3.88273e-08	25.6511	hyper
																Ca4	8680651	8680800	2.63867e-12	2.21295e-10	25.6512	hyper
																Ca1	4077701	4077800	2.11151e-07	4.03538e-06	25.652	hyper
																Ca4	46023901	46024000	7.36814e-07	1.15781e-05	25.6525	hyper
																Ca7	31649401	31649500	4.46237e-06	5.24777e-05	25.6525	hyper
																Ca5	34071951	34072050	7.38546e-11	4.17668e-09	25.6535	hyper
																Ca1	24858251	24858350	1.31263e-09	5.14272e-08	25.6536	hyper
																Ca3	29115751	29115850	1.16407e-09	4.63353e-08	25.6546	hyper
																Ca6	45424051	45424150	0	0	25.6554	hyper
																Ca2	5550451	5550550	1.37684e-08	3.9201e-07	25.6557	hyper
																Ca4	28274401	28274500	4.45781e-06	5.2434e-05	25.6575	hyper
																Ca4	40006351	40006450	1.9984e-15	3.54572e-13	25.6578	hyper
																Ca2	12656251	12656350	8.73752e-06	9.18086e-05	25.6579	hyper
																Ca6	59032001	59032100	1.45351e-07	2.938e-06	25.6588	hyper
																Ca4	42636051	42636150	2.23735e-05	0.000200081	25.6601	hyper
																Ca3	16633201	16633300	0	0	25.6601	hyper
																Ca5	24803651	24803750	1.31466e-06	1.8878e-05	25.6626	hyper
																Ca2	3412901	3413000	8.79746e-10	3.62759e-08	25.6629	hyper
																Ca4	1230251	1230350	0	0	25.6631	hyper
																Ca8	2568501	2568600	5.28655e-12	4.09113e-10	25.6646	hyper
																Ca5	3231851	3231950	4.98325e-11	2.95223e-09	25.6656	hyper
																Ca4	43425501	43425650	6.75252e-09	2.12115e-07	25.6656	hyper
																Ca7	28287751	28287850	1.60383e-08	4.471e-07	25.6677	hyper
																Ca6	58087051	58087150	1.22788e-07	2.54545e-06	25.6683	hyper
																Ca2	28389701	28389800	1.33821e-08	3.82518e-07	25.6688	hyper
																Ca7	31621801	31621900	4.09842e-08	9.98551e-07	25.6696	hyper
																Ca4	8571751	8571850	1.7881e-07	3.50466e-06	25.6698	hyper
																Ca4	39695351	39695450	4.0411e-12	3.22729e-10	25.67	hyper
																Ca8	188801	188900	1.55719e-08	4.35996e-07	25.6712	hyper
																Ca1	8570901	8571000	5.91709e-11	3.43557e-09	25.6714	hyper
																Ca5	26435351	26435450	0	0	25.6725	hyper
																Ca4	34843751	34843850	3.04839e-09	1.06903e-07	25.6728	hyper
																Ca5	8515201	8515300	3.48801e-07	6.17092e-06	25.6734	hyper
																Ca6	50588901	50589000	1.92616e-08	5.22984e-07	25.674	hyper
																Ca1	11484751	11484850	3.46149e-08	8.64157e-07	25.6745	hyper
																Ca3	12106601	12106750	3.85127e-10	1.76696e-08	25.6753	hyper
																Ca7	9063751	9063850	1.21135e-05	0.000120451	25.6757	hyper
																Ca6	148001	148100	1.11022e-16	2.51714e-14	25.676	hyper
																Ca2	6215001	6215100	1.7625e-07	3.46155e-06	25.6762	hyper
																Ca7	2021801	2021900	3.95767e-07	6.86584e-06	25.6777	hyper
																Ca1	36775401	36775500	5.50116e-13	5.47555e-11	25.6783	hyper
																Ca1	23698401	23698500	3.5828e-07	6.3102e-06	25.6783	hyper
																Ca6	4118751	4118850	3.17524e-14	4.28477e-12	25.6809	hyper
																Ca3	21387101	21387200	1.63272e-06	2.26506e-05	25.6813	hyper
																Ca7	22646151	22646250	0.000143313	0.000916973	25.6813	hyper
																Ca2	12182801	12182900	9.17866e-12	6.64701e-10	25.6814	hyper
																Ca4	12040351	12040450	1.34337e-14	1.97461e-12	25.6817	hyper
																Ca7	20223801	20223900	4.50195e-13	4.56893e-11	25.6823	hyper
																Ca6	35722451	35722550	1.78386e-07	3.49751e-06	25.6823	hyper
																Ca2	18221901	18222000	4.64004e-10	2.07694e-08	25.6824	hyper
																Ca8	9164151	9164250	5.09275e-10	2.25081e-08	25.684	hyper
																Ca5	26098651	26098750	1.63265e-08	4.54014e-07	25.6842	hyper
																Ca4	20569501	20569600	0	0	25.686	hyper
																Ca6	16031701	16031800	4.30092e-08	1.04093e-06	25.6865	hyper
																Ca6	42268501	42268650	0	0	25.6866	hyper
																Ca6	22545501	22545650	0	0	25.6875	hyper
																Ca6	52435701	52435800	3.89566e-10	1.78494e-08	25.6877	hyper
																Ca7	10185201	10185300	1.5096e-08	4.24488e-07	25.6882	hyper
																Ca3	38623501	38623600	3.67841e-05	0.000301215	25.6884	hyper
																Ca2	25997951	25998050	5.5392e-07	9.11223e-06	25.6885	hyper
																Ca5	43320251	43320350	2.55067e-07	4.73583e-06	25.689	hyper
																Ca7	17265251	17265350	0	0	25.6897	hyper
																Ca6	42258351	42258500	1.12244e-10	6.01563e-09	25.6901	hyper
																Ca4	45683951	45684050	1.61404e-12	1.42896e-10	25.6902	hyper
																Ca8	7560151	7560250	5.22751e-06	5.99001e-05	25.6912	hyper
																Ca7	1763701	1763800	5.20561e-08	1.22445e-06	25.6925	hyper
																Ca3	36835201	36835300	8.55223e-07	1.31322e-05	25.6926	hyper
																Ca1	41435451	41435550	1.5212e-08	4.27303e-07	25.6944	hyper
																Ca1	23396051	23396150	1.76176e-08	4.84448e-07	25.6963	hyper
																Ca3	8793901	8794000	7.8311e-08	1.73472e-06	25.6975	hyper
																Ca8	12982751	12982850	0.000477856	0.00243885	25.6977	hyper
																Ca2	35088101	35088200	4.39182e-12	3.47359e-10	25.6993	hyper
																Ca6	20608351	20608450	0.000462719	0.00237634	25.7001	hyper
																Ca5	47580751	47580850	6.43596e-13	6.30214e-11	25.7006	hyper
																Ca2	27228101	27228200	0.000367615	0.00197115	25.7009	hyper
																Ca2	9612051	9612150	2.33732e-08	6.17559e-07	25.7013	hyper
																Ca6	25375151	25375250	7.1692e-09	2.2329e-07	25.7018	hyper
																Ca6	16074251	16074350	1.11022e-16	2.51714e-14	25.7022	hyper
																Ca1	22107101	22107200	5.12923e-14	6.58504e-12	25.703	hyper
																Ca4	13795301	13795400	1.05005e-05	0.000106933	25.7031	hyper
																Ca4	5171651	5171750	4.13003e-14	5.42109e-12	25.7032	hyper
																Ca4	32167051	32167150	2.96405e-06	3.7313e-05	25.7053	hyper
																Ca5	43966451	43966550	4.78373e-10	2.13179e-08	25.7054	hyper
																Ca3	8006801	8006900	7.87925e-13	7.54852e-11	25.7058	hyper
																Ca4	37532951	37533050	7.61613e-14	9.37576e-12	25.706	hyper
																Ca1	29299951	29300050	2.73601e-10	1.31268e-08	25.7068	hyper
																Ca7	35486401	35486500	7.87746e-08	1.74341e-06	25.707	hyper
																Ca4	24867151	24867250	4.52778e-07	7.69063e-06	25.7077	hyper
																Ca1	8505201	8505300	3.83452e-10	1.76042e-08	25.7081	hyper
																Ca1	33663801	33663900	7.46218e-11	4.21423e-09	25.7087	hyper
																Ca6	49740151	49740250	0.000481185	0.00245256	25.7088	hyper
																Ca7	19052751	19052850	0	0	25.7106	hyper
																Ca8	3164201	3164300	5.44009e-15	8.77016e-13	25.7116	hyper
																Ca5	48059751	48059850	1.21214e-08	3.51099e-07	25.7125	hyper
																Ca1	38260351	38260450	1.64727e-08	4.57463e-07	25.7129	hyper
																Ca3	13995401	13995500	3.80806e-14	5.04238e-12	25.7131	hyper
																Ca4	3493451	3493550	0.000625256	0.00303001	25.7131	hyper
																Ca6	11279751	11279850	7.82184e-06	8.37546e-05	25.7132	hyper
																Ca1	39394851	39394950	5.24387e-08	1.23242e-06	25.7133	hyper
																Ca4	13059251	13059350	0	0	25.7138	hyper
																Ca1	38991601	38991700	1.97557e-08	5.3449e-07	25.7143	hyper
																Ca2	559251	559350	6.72442e-08	1.5234e-06	25.7143	hyper
																Ca1	29438801	29438900	9.34086e-12	6.75366e-10	25.7147	hyper
																Ca3	13971701	13971800	5.74512e-05	0.000434438	25.7147	hyper
																Ca5	3374751	3374900	0	0	25.7148	hyper
																Ca4	15004201	15004300	2.25817e-09	8.23779e-08	25.7154	hyper
																Ca7	10200701	10200800	3.07406e-05	0.000259863	25.7155	hyper
																Ca3	22932101	22932200	4.2682e-10	1.93137e-08	25.716	hyper
																Ca3	22905201	22905300	5.77649e-13	5.72068e-11	25.7163	hyper
																Ca7	1835451	1835600	8.63054e-12	6.29748e-10	25.7166	hyper
																Ca3	20342251	20342350	2.03877e-06	2.72792e-05	25.7171	hyper
																Ca6	16476251	16476350	2.15077e-06	2.85404e-05	25.7182	hyper
																Ca8	1355101	1355200	1.02256e-08	3.03314e-07	25.7184	hyper
																Ca1	702851	703000	4.85988e-11	2.88743e-09	25.7193	hyper
																Ca5	5092101	5092200	2.26124e-05	0.000201859	25.7196	hyper
																Ca2	35962501	35962600	1.3673e-08	3.89628e-07	25.7197	hyper
																Ca8	3705851	3705950	0	0	25.7197	hyper
																Ca7	10167701	10167900	7.00884e-13	6.80138e-11	25.7197	hyper
																Ca7	34593651	34593750	5.18888e-11	3.05744e-09	25.7203	hyper
																Ca4	10963351	10963450	5.01051e-09	1.64088e-07	25.7215	hyper
																Ca2	29372651	29372750	4.06001e-08	9.90806e-07	25.7226	hyper
																Ca1	21155101	21155200	1.15208e-12	1.05749e-10	25.7262	hyper
																Ca2	7992101	7992250	1.34167e-08	3.83414e-07	25.7266	hyper
																Ca1	46430651	46430750	1.51e-08	4.24583e-07	25.7276	hyper
																Ca5	41182251	41182350	0	0	25.7281	hyper
																Ca7	33385601	33385700	2.74222e-06	3.49678e-05	25.7285	hyper
																Ca4	1771751	1771850	1.074e-06	1.59165e-05	25.7288	hyper
																Ca6	26501201	26501300	6.03568e-08	1.38952e-06	25.7289	hyper
																Ca3	32431551	32431650	1.37714e-06	1.96341e-05	25.7292	hyper
																Ca1	3432801	3432900	0	0	25.7301	hyper
																Ca6	16278851	16278950	1.91295e-10	9.60295e-09	25.7303	hyper
																Ca8	8779751	8779850	2.81497e-09	9.97939e-08	25.7305	hyper
																Ca5	25712501	25712600	6.46394e-10	2.77306e-08	25.7309	hyper
																Ca3	8659651	8659750	3.08783e-06	3.86129e-05	25.7319	hyper
																Ca5	26525801	26525900	2.74657e-09	9.77083e-08	25.7319	hyper
																Ca5	38947901	38948000	3.80485e-05	0.000309707	25.7324	hyper
																Ca8	10189601	10189700	0.000217802	0.00128857	25.7326	hyper
																Ca2	8040451	8040550	2.04436e-11	1.3484e-09	25.7329	hyper
																Ca3	6829151	6829250	3.19659e-06	3.97549e-05	25.733	hyper
																Ca6	48769451	48769550	2.98049e-07	5.40115e-06	25.7336	hyper
																Ca6	53346701	53346800	1.96603e-06	2.64604e-05	25.7337	hyper
																Ca8	15002101	15002200	7.57836e-11	4.27125e-09	25.7338	hyper
																Ca2	10518701	10518800	0	0	25.7346	hyper
																Ca2	4845851	4845950	2.92598e-09	1.03156e-07	25.7349	hyper
																Ca4	13894401	13894500	0	0	25.7349	hyper
																Ca4	11869051	11869150	0	0	25.735	hyper
																Ca4	23822551	23822650	5.96593e-07	9.70056e-06	25.7351	hyper
																Ca6	46808901	46809000	2.33235e-08	6.16323e-07	25.7352	hyper
																Ca4	124501	124600	9.75183e-06	0.00010056	25.7353	hyper
																Ca6	47029701	47029800	2.24869e-06	2.96199e-05	25.7353	hyper
																Ca8	13897701	13897800	4.17082e-06	4.96109e-05	25.7353	hyper
																Ca4	34922101	34922200	1.64005e-05	0.000154795	25.7355	hyper
																Ca1	39056301	39056400	7.31988e-07	1.15149e-05	25.7369	hyper
																Ca5	8725101	8725200	1.88549e-06	2.55563e-05	25.737	hyper
																Ca1	10824401	10824550	2.84723e-07	5.19561e-06	25.7371	hyper
																Ca3	26190501	26190600	9.42198e-10	3.85275e-08	25.7373	hyper
																Ca5	12118701	12118850	2.97885e-05	0.000253248	25.7375	hyper
																Ca1	42155301	42155450	3.37707e-07	6.00436e-06	25.7376	hyper
																Ca5	31507851	31507950	2.55351e-15	4.42753e-13	25.7381	hyper
																Ca2	8065951	8066050	7.04072e-08	1.58363e-06	25.7385	hyper
																Ca2	5401201	5401300	0	0	25.7396	hyper
																Ca3	37756651	37756750	1.10247e-06	1.62703e-05	25.7396	hyper
																Ca4	19506801	19506900	2.85221e-08	7.32286e-07	25.7396	hyper
																Ca3	33957701	33957800	8.29864e-05	0.000587078	25.7404	hyper
																Ca6	47275651	47275750	1.84184e-06	2.50604e-05	25.7408	hyper
																Ca5	6918551	6918650	1.15538e-08	3.36927e-07	25.7415	hyper
																Ca2	2304251	2304350	3.3595e-10	1.56921e-08	25.7416	hyper
																Ca6	26337101	26337200	1.27669e-09	5.02003e-08	25.7416	hyper
																Ca7	15937651	15937750	3.71706e-07	6.51065e-06	25.7421	hyper
																Ca7	34904401	34904550	8.51963e-07	1.30898e-05	25.7423	hyper
																Ca6	40955101	40955200	2.6824e-10	1.29014e-08	25.7424	hyper
																Ca3	38484551	38484650	1.19829e-09	4.74962e-08	25.7428	hyper
																Ca8	10468651	10468750	4.90175e-05	0.000381491	25.743	hyper
																Ca6	6730851	6730950	1.50228e-06	2.11267e-05	25.7434	hyper
																Ca1	39447051	39447150	1.03703e-10	5.61567e-09	25.744	hyper
																Ca4	43967451	43967550	0	0	25.7444	hyper
																Ca6	33615851	33615950	2.04808e-06	2.73889e-05	25.7444	hyper
																Ca1	36017151	36017300	3.63568e-09	1.24329e-07	25.7445	hyper
																Ca7	36804901	36805000	6.30148e-11	3.63138e-09	25.7445	hyper
																Ca5	22838501	22838600	1.56298e-08	4.37403e-07	25.7447	hyper
																Ca4	15314051	15314200	5.20417e-12	4.03502e-10	25.7462	hyper
																Ca5	13811101	13811200	5.707e-08	1.3253e-06	25.7472	hyper
																Ca3	27870001	27870100	1.0536e-13	1.25116e-11	25.7473	hyper
																Ca4	16886201	16886300	0	0	25.7481	hyper
																Ca4	37420301	37420400	1.11022e-16	2.51714e-14	25.7481	hyper
																Ca6	42550801	42550900	1.43703e-05	0.000138704	25.7483	hyper
																Ca5	7743051	7743150	9.58122e-14	1.14927e-11	25.7484	hyper
																Ca6	53523401	53523500	3.9625e-12	3.17179e-10	25.7488	hyper
																Ca8	7361651	7361750	7.50031e-08	1.67199e-06	25.7492	hyper
																Ca6	16658501	16658600	1.84297e-14	2.62125e-12	25.7493	hyper
																Ca7	14694901	14695000	1.11022e-16	2.51714e-14	25.7493	hyper
																Ca7	17046501	17046600	4.996e-15	8.12136e-13	25.7515	hyper
																Ca3	37258201	37258300	7.75768e-08	1.72055e-06	25.7519	hyper
																Ca2	7747701	7747800	0	0	25.7526	hyper
																Ca2	32540601	32540700	4.77431e-05	0.00037331	25.7526	hyper
																Ca8	6467551	6467650	1.24052e-05	0.000122861	25.7537	hyper
																Ca5	27650501	27650600	1.70056e-09	6.43992e-08	25.7549	hyper
																Ca2	28521501	28521600	1.85754e-08	5.07101e-07	25.7559	hyper
																Ca3	24841651	24841750	5.4461e-06	6.19944e-05	25.7576	hyper
																Ca5	9538351	9538450	1.01399e-07	2.16292e-06	25.7576	hyper
																Ca6	15756801	15756900	6.40079e-07	1.02956e-05	25.7576	hyper
																Ca6	26828201	26828300	1.17998e-07	2.46051e-06	25.759	hyper
																Ca6	51025701	51025800	2.22045e-16	4.8096e-14	25.759	hyper
																Ca4	20501751	20501900	0	0	25.7591	hyper
																Ca4	42686001	42686100	6.77837e-07	1.08e-05	25.7592	hyper
																Ca3	39043051	39043150	0	0	25.7594	hyper
																Ca6	29295201	29295300	0.000168602	0.0010459	25.7594	hyper
																Ca4	14730701	14730800	4.6394e-12	3.64499e-10	25.7596	hyper
																Ca7	42691601	42691700	4.61698e-08	1.10515e-06	25.7597	hyper
																Ca7	17834301	17834400	1.33227e-15	2.4599e-13	25.7598	hyper
																Ca7	5299751	5299850	1.16331e-05	0.000116445	25.7599	hyper
																Ca3	124801	124900	5.64519e-10	2.46331e-08	25.7606	hyper
																Ca7	16399501	16399600	4.55841e-08	1.09312e-06	25.7614	hyper
																Ca1	42470251	42470350	1.27676e-14	1.88569e-12	25.7619	hyper
																Ca6	50045601	50045700	1.08802e-14	1.63373e-12	25.7637	hyper
																Ca2	5810851	5810950	0.000103502	0.000703028	25.7639	hyper
																Ca7	20122901	20123050	1.36055e-07	2.77759e-06	25.7646	hyper
																Ca1	14631451	14631550	1.55061e-06	2.16924e-05	25.7649	hyper
																Ca6	14475951	14476050	5.32996e-12	4.12136e-10	25.7653	hyper
																Ca5	10745451	10745600	3.64875e-12	2.94796e-10	25.7654	hyper
																Ca7	41977801	41977900	3.23337e-05	0.00027084	25.769	hyper
																Ca6	44833751	44833850	1.8044e-05	0.000167538	25.7691	hyper
																Ca2	16817751	16817850	3.5389e-10	1.64183e-08	25.7703	hyper
																Ca5	15020451	15020550	4.68348e-12	3.67473e-10	25.7711	hyper
																Ca7	15217651	15217750	4.90042e-06	5.67486e-05	25.7712	hyper
																Ca1	30223501	30223650	6.99673e-11	3.98397e-09	25.7743	hyper
																Ca1	47199901	47200000	1.51335e-10	7.82444e-09	25.775	hyper
																Ca1	41323951	41324050	6.31683e-08	1.44414e-06	25.7751	hyper
																Ca2	13457301	13457450	2.47243e-07	4.61252e-06	25.7754	hyper
																Ca6	16481551	16481650	1.16986e-10	6.23829e-09	25.7755	hyper
																Ca3	35728051	35728200	1.71529e-13	1.93243e-11	25.7757	hyper
																Ca6	31648551	31648650	3.81001e-11	2.33237e-09	25.7767	hyper
																Ca6	6982101	6982200	1.62093e-14	2.33211e-12	25.7767	hyper
																Ca6	16479951	16480050	1.93401e-13	2.15034e-11	25.7774	hyper
																Ca1	23548751	23548850	7.14287e-09	2.22575e-07	25.7776	hyper
																Ca6	55877151	55877250	1.58251e-12	1.40367e-10	25.779	hyper
																Ca6	10598401	10598500	0	0	25.7793	hyper
																Ca7	24965901	24966000	3.25175e-06	4.03244e-05	25.7797	hyper
																Ca7	16553351	16553450	6.06182e-14	7.64293e-12	25.7798	hyper
																Ca6	51194601	51194750	0	0	25.7808	hyper
																Ca5	36962351	36962450	0	0	25.781	hyper
																Ca6	56622651	56622750	4.46309e-11	2.6809e-09	25.7814	hyper
																Ca1	33146851	33147000	0	0	25.7816	hyper
																Ca5	42089551	42089650	0	0	25.7819	hyper
																Ca3	18958451	18958550	2.13357e-06	2.83471e-05	25.782	hyper
																Ca3	29187401	29187600	8.1721e-10	3.40059e-08	25.7824	hyper
																Ca1	39350251	39350350	1.20323e-08	3.48852e-07	25.7841	hyper
																Ca8	6075601	6075700	3.53092e-09	1.2127e-07	25.7841	hyper
																Ca7	38566801	38566950	7.5057e-10	3.15903e-08	25.7846	hyper
																Ca7	16757201	16757300	6.78962e-11	3.87915e-09	25.785	hyper
																Ca5	30328651	30328750	3.46297e-07	6.13275e-06	25.7858	hyper
																Ca2	34761151	34761250	7.21165e-07	1.13731e-05	25.7873	hyper
																Ca4	6774751	6774850	2.94199e-09	1.03651e-07	25.7905	hyper
																Ca1	14535901	14536000	4.94394e-08	1.17165e-06	25.7916	hyper
																Ca6	29989701	29989800	4.06316e-11	2.46801e-09	25.7923	hyper
																Ca6	31225101	31225250	4.81358e-10	2.14298e-08	25.7931	hyper
																Ca4	19852901	19853000	0	0	25.7932	hyper
																Ca7	7799901	7800050	0	0	25.7938	hyper
																Ca5	26126901	26127000	7.06778e-09	2.20555e-07	25.7939	hyper
																Ca6	7358401	7358550	2.09594e-05	0.000189605	25.794	hyper
																Ca7	31385551	31385650	1.19226e-06	1.73836e-05	25.7946	hyper
																Ca7	24531501	24531600	5.21668e-05	0.00040147	25.7957	hyper
																Ca6	20435751	20435850	6.50922e-10	2.79012e-08	25.7967	hyper
																Ca2	26156051	26156150	2.17135e-10	1.07251e-08	25.7977	hyper
																Ca5	46522251	46522350	0	0	25.7979	hyper
																Ca5	31850851	31850950	0	0	25.7995	hyper
																Ca4	6994351	6994450	1.40449e-08	3.98744e-07	25.7999	hyper
																Ca7	13525151	13525250	3.90354e-06	4.69651e-05	25.7999	hyper
																Ca3	25543951	25544050	6.64508e-06	7.3164e-05	25.8014	hyper
																Ca5	46787051	46787200	2.57764e-10	1.24646e-08	25.8028	hyper
																Ca7	36280801	36280950	9.185e-07	1.39515e-05	25.8034	hyper
																Ca6	9482451	9482550	7.18432e-11	4.07801e-09	25.804	hyper
																Ca2	10243101	10243200	0.000160835	0.00100665	25.8044	hyper
																Ca5	17779851	17779950	1.94647e-05	0.00017834	25.8046	hyper
																Ca5	8518401	8518500	4.20566e-06	4.99574e-05	25.8056	hyper
																Ca2	8817851	8817950	0.00022431	0.00131985	25.8058	hyper
																Ca2	9627751	9627850	4.80828e-10	2.14085e-08	25.806	hyper
																Ca7	23074151	23074250	0.00010931	0.00073495	25.8065	hyper
																Ca8	11206951	11207050	2.09336e-08	5.61823e-07	25.8065	hyper
																Ca3	27981551	27981650	3.30846e-14	4.44648e-12	25.8067	hyper
																Ca3	17320651	17320750	1.0373e-11	7.40798e-10	25.8073	hyper
																Ca2	33753951	33754050	0	0	25.8081	hyper
																Ca2	26865001	26865100	8.26469e-08	1.81676e-06	25.8086	hyper
																Ca6	30131401	30131500	2.22045e-16	4.8096e-14	25.8095	hyper
																Ca7	16329351	16329500	2.22045e-16	4.8096e-14	25.8098	hyper
																Ca6	42270701	42270800	6.70207e-10	2.86251e-08	25.8104	hyper
																Ca3	10770251	10770350	3.56114e-07	6.27869e-06	25.8105	hyper
																Ca6	5070901	5071000	5.93762e-07	9.66192e-06	25.8107	hyper
																Ca6	2423501	2423600	0	0	25.8108	hyper
																Ca6	2371251	2371350	6.57791e-07	1.05328e-05	25.8114	hyper
																Ca6	2318051	2318200	2.22045e-15	3.89836e-13	25.812	hyper
																Ca6	10324251	10324400	0	0	25.8121	hyper
																Ca6	54036051	54036150	4.05908e-09	1.3673e-07	25.8131	hyper
																Ca7	12886351	12886450	2.68107e-10	1.28964e-08	25.8138	hyper
																Ca1	43410951	43411050	8.13978e-05	0.000577857	25.8145	hyper
																Ca2	17413801	17413950	1.70974e-13	1.9273e-11	25.8159	hyper
																Ca7	42173801	42173900	3.584e-07	6.31196e-06	25.816	hyper
																Ca5	26738151	26738250	3.50806e-11	2.16826e-09	25.8177	hyper
																Ca8	1824001	1824100	1.08691e-13	1.28748e-11	25.8179	hyper
																Ca5	36897901	36898000	0	0	25.8185	hyper
																Ca2	14053501	14053600	0	0	25.8186	hyper
																Ca5	5414601	5414700	0	0	25.8187	hyper
																Ca3	39574001	39574100	1.14349e-11	8.07218e-10	25.8189	hyper
																Ca5	40254601	40254700	2.24238e-05	0.000200458	25.819	hyper
																Ca4	7985951	7986050	9.70551e-11	5.29994e-09	25.8192	hyper
																Ca1	22324101	22324200	2.79239e-07	5.11235e-06	25.8197	hyper
																Ca3	10018301	10018400	3.44169e-15	5.79043e-13	25.82	hyper
																Ca3	16394501	16394600	3.33326e-10	1.55853e-08	25.8204	hyper
																Ca1	38759251	38759350	2.12103e-11	1.39294e-09	25.8204	hyper
																Ca5	10405151	10405250	0	0	25.8205	hyper
																Ca4	21726651	21726750	2.41359e-06	3.14244e-05	25.821	hyper
																Ca7	14297651	14297800	5.55112e-16	1.11324e-13	25.8213	hyper
																Ca3	7579201	7579350	7.91882e-07	1.23061e-05	25.8213	hyper
																Ca2	27335001	27335100	7.77156e-15	1.20817e-12	25.8219	hyper
																Ca5	25414001	25414100	9.41801e-08	2.03215e-06	25.8221	hyper
																Ca6	31501801	31501900	1.11022e-16	2.51714e-14	25.8222	hyper
																Ca1	2095801	2095900	3.41133e-06	4.1973e-05	25.8224	hyper
																Ca1	7927751	7927850	8.46961e-06	8.94596e-05	25.8231	hyper
																Ca6	13002101	13002200	3.05749e-05	0.000258723	25.8235	hyper
																Ca6	20696651	20696750	1.617e-06	2.24684e-05	25.824	hyper
																Ca2	4532051	4532150	0	0	25.8247	hyper
																Ca1	26607751	26607850	6.96533e-06	7.60659e-05	25.8251	hyper
																Ca5	11296751	11296850	2.05364e-06	2.74542e-05	25.8272	hyper
																Ca3	12125101	12125200	0	0	25.828	hyper
																Ca2	11488201	11488300	0.00016318	0.00101856	25.8285	hyper
																Ca5	32771901	32772000	4.81837e-13	4.85413e-11	25.8292	hyper
																Ca1	22222451	22222550	5.25044e-09	1.70715e-07	25.83	hyper
																Ca5	4033401	4033500	1.69056e-06	2.33189e-05	25.8304	hyper
																Ca5	7599751	7599850	2.55897e-08	6.67788e-07	25.8308	hyper
																Ca2	16755901	16756000	0	0	25.8313	hyper
																Ca6	46485501	46485600	1.24282e-09	4.904e-08	25.8315	hyper
																Ca3	39878501	39878600	0	0	25.832	hyper
																Ca3	36555101	36555200	1.43561e-11	9.86474e-10	25.8325	hyper
																Ca1	26104951	26105050	3.54724e-09	1.21732e-07	25.8333	hyper
																Ca7	42581951	42582050	0.000756442	0.00353303	25.8333	hyper
																Ca1	37384651	37384750	1.52424e-07	3.05945e-06	25.834	hyper
																Ca2	11022651	11022750	1.36002e-13	1.57261e-11	25.8343	hyper
																Ca5	9028301	9028400	2.89413e-06	3.6571e-05	25.8343	hyper
																Ca1	19445401	19445500	2.72005e-14	3.72514e-12	25.8371	hyper
																Ca8	5364001	5364100	6.42809e-07	1.03313e-05	25.8379	hyper
																Ca3	18639801	18639900	2.40996e-10	1.17546e-08	25.8401	hyper
																Ca7	8503651	8503750	0.000962304	0.00429078	25.8403	hyper
																Ca5	37333451	37333550	0	0	25.8405	hyper
																Ca7	14520001	14520100	9.67936e-10	3.94229e-08	25.8409	hyper
																Ca5	43963401	43963500	5.13134e-11	3.02807e-09	25.8412	hyper
																Ca7	19858051	19858150	1.3069e-08	3.74658e-07	25.8414	hyper
																Ca4	6317851	6317950	6.57762e-08	1.49508e-06	25.8426	hyper
																Ca1	3166201	3166300	3.93204e-09	1.33018e-07	25.8436	hyper
																Ca2	74751	74850	4.20507e-06	4.99518e-05	25.8438	hyper
																Ca5	29153551	29153650	4.76617e-10	2.12494e-08	25.8438	hyper
																Ca6	41603401	41603500	1.42171e-07	2.88363e-06	25.8443	hyper
																Ca1	132001	132100	4.88095e-06	5.65617e-05	25.8444	hyper
																Ca6	40117151	40117250	0	0	25.8449	hyper
																Ca6	17804701	17804800	0	0	25.8451	hyper
																Ca5	32239001	32239100	3.13732e-05	0.000264204	25.8454	hyper
																Ca5	11471501	11471600	2.88895e-07	5.26e-06	25.8457	hyper
																Ca2	19012451	19012550	3.0685e-05	0.000259484	25.8459	hyper
																Ca8	4982401	4982500	3.41359e-09	1.17811e-07	25.8462	hyper
																Ca5	5138201	5138300	6.11505e-08	1.40511e-06	25.8471	hyper
																Ca6	57125651	57125750	2.06574e-09	7.62599e-08	25.8471	hyper
																Ca6	31690151	31690250	1.28589e-10	6.7775e-09	25.8485	hyper
																Ca7	36350851	36351000	5.73653e-07	9.38579e-06	25.8493	hyper
																Ca7	15541751	15541900	0	0	25.8501	hyper
																Ca1	38897751	38897850	6.27986e-06	6.97833e-05	25.8503	hyper
																Ca2	2929351	2929450	1.17345e-05	0.000117311	25.8505	hyper
																Ca1	26514701	26514800	0	0	25.8522	hyper
																Ca3	24687701	24687800	3.81772e-07	6.65876e-06	25.8533	hyper
																Ca7	47392251	47392350	5.46398e-11	3.20099e-09	25.8536	hyper
																Ca5	11628051	11628150	1.48354e-07	2.98941e-06	25.8548	hyper
																Ca7	1483901	1484000	1.7507e-05	0.000163397	25.8558	hyper
																Ca6	22189751	22189850	0	0	25.8558	hyper
																Ca1	20144401	20144500	5.03597e-12	3.91991e-10	25.857	hyper
																Ca5	22726001	22726100	3.90183e-05	0.000316237	25.8578	hyper
																Ca2	13713801	13713950	1.84535e-10	9.30472e-09	25.8579	hyper
																Ca5	47916201	47916300	2.34317e-07	4.40819e-06	25.8581	hyper
																Ca6	4158051	4158150	8.45728e-06	8.93469e-05	25.8585	hyper
																Ca7	41526951	41527050	7.46605e-10	3.14403e-08	25.8591	hyper
																Ca6	24332651	24332750	3.89787e-05	0.000315966	25.8595	hyper
																Ca7	19557801	19557900	1.10276e-07	2.32179e-06	25.8601	hyper
																Ca5	24109801	24109950	1.7204e-12	1.5116e-10	25.8602	hyper
																Ca7	6453301	6453400	1.1634e-11	8.19319e-10	25.8612	hyper
																Ca5	26654051	26654150	1.02252e-13	1.21901e-11	25.8618	hyper
																Ca6	42649601	42649700	6.227e-10	2.68512e-08	25.8621	hyper
																Ca5	43792101	43792200	1.82432e-12	1.59348e-10	25.8623	hyper
																Ca5	3749251	3749350	1.25688e-05	0.000124208	25.8632	hyper
																Ca6	45003751	45003850	0	0	25.8633	hyper
																Ca3	23352401	23352500	4.31933e-08	1.04466e-06	25.8634	hyper
																Ca1	21463601	21463700	0	0	25.8643	hyper
																Ca7	27970501	27970650	6.66134e-16	1.31188e-13	25.8647	hyper
																Ca7	32347801	32347900	8.47444e-08	1.85634e-06	25.8654	hyper
																Ca1	11695001	11695100	2.7842e-11	1.7691e-09	25.8654	hyper
																Ca6	57384351	57384450	3.64955e-08	9.04096e-07	25.8679	hyper
																Ca4	42265951	42266050	0	0	25.8681	hyper
																Ca7	26407451	26407550	0	0	25.869	hyper
																Ca5	33362701	33362800	0	0	25.8694	hyper
																Ca1	23201801	23201900	2.61255e-05	0.000227211	25.8709	hyper
																Ca1	16649551	16649650	4.1332e-07	7.11922e-06	25.871	hyper
																Ca6	12559301	12559400	3.64021e-10	1.68204e-08	25.8714	hyper
																Ca2	26828851	26828950	4.24028e-07	7.27431e-06	25.8715	hyper
																Ca1	23200501	23200600	1.67641e-07	3.31789e-06	25.873	hyper
																Ca3	37966801	37966950	0	0	25.8731	hyper
																Ca6	55115801	55115900	3.04201e-14	4.12594e-12	25.8731	hyper
																Ca6	27070851	27071000	1.09403e-08	3.21395e-07	25.8743	hyper
																Ca1	5520601	5520700	7.49931e-08	1.67183e-06	25.8748	hyper
																Ca7	11620651	11620750	3.79746e-05	0.00030921	25.8754	hyper
																Ca6	40955401	40955500	1.5598e-08	4.36611e-07	25.8758	hyper
																Ca5	42972901	42973050	9.1549e-13	8.62715e-11	25.8769	hyper
																Ca6	47575751	47575850	5.15699e-13	5.16393e-11	25.8777	hyper
																Ca4	19185801	19185900	1.29637e-09	5.08698e-08	25.8778	hyper
																Ca3	24339051	24339150	1.66351e-08	4.61279e-07	25.8783	hyper
																Ca6	24394951	24395050	2.99844e-07	5.42913e-06	25.8787	hyper
																Ca1	19310451	19310550	0.000402965	0.00212419	25.8795	hyper
																Ca6	16024151	16024250	2.66361e-09	9.51353e-08	25.8807	hyper
																Ca1	11030751	11030850	1.22966e-09	4.8582e-08	25.8808	hyper
																Ca1	21364151	21364250	9.21365e-10	3.77918e-08	25.8811	hyper
																Ca3	34479751	34479850	2.2945e-12	1.95509e-10	25.8812	hyper
																Ca8	4636751	4636850	4.16276e-07	7.16298e-06	25.8812	hyper
																Ca5	46565551	46565650	0	0	25.8813	hyper
																Ca4	36775351	36775450	6.46218e-09	2.04265e-07	25.8821	hyper
																Ca6	31583301	31583400	2.00174e-11	1.32368e-09	25.8825	hyper
																Ca4	40959401	40959500	2.5413e-13	2.74432e-11	25.8826	hyper
																Ca3	11552701	11552800	8.31304e-09	2.53619e-07	25.8831	hyper
																Ca4	9779651	9779800	5.55112e-16	1.11324e-13	25.8833	hyper
																Ca6	49136801	49136900	1.33794e-09	5.22751e-08	25.8836	hyper
																Ca7	26906001	26906100	0	0	25.8841	hyper
																Ca6	1428351	1428450	1.45401e-08	4.10992e-07	25.8842	hyper
																Ca6	49790101	49790200	3.33067e-16	6.98314e-14	25.8845	hyper
																Ca3	98101	98200	1.25347e-06	1.8137e-05	25.886	hyper
																Ca1	15097501	15097600	2.56239e-13	2.76429e-11	25.8862	hyper
																Ca1	42934101	42934200	1.7122e-07	3.37811e-06	25.8866	hyper
																Ca7	31383351	31383450	2.38287e-05	0.000210731	25.8874	hyper
																Ca6	30479601	30479700	6.99762e-09	2.18678e-07	25.8877	hyper
																Ca4	5245951	5246050	6.46261e-13	6.32503e-11	25.8887	hyper
																Ca6	58247801	58247900	3.09136e-08	7.84919e-07	25.889	hyper
																Ca1	24229251	24229350	4.996e-15	8.12136e-13	25.8895	hyper
																Ca1	40422251	40422350	0	0	25.8896	hyper
																Ca1	39610551	39610650	2.07955e-08	5.58619e-07	25.8897	hyper
																Ca4	45507851	45507950	0	0	25.8899	hyper
																Ca2	6858951	6859050	0	0	25.8911	hyper
																Ca4	12098251	12098350	3.66374e-15	6.12523e-13	25.8928	hyper
																Ca1	6412001	6412100	4.86988e-09	1.60063e-07	25.8929	hyper
																Ca1	3831101	3831200	2.17961e-07	4.14512e-06	25.8931	hyper
																Ca7	40294151	40294250	1.3995e-08	3.97552e-07	25.8935	hyper
																Ca7	29885901	29886000	7.13796e-08	1.60235e-06	25.895	hyper
																Ca4	48994051	48994150	0	0	25.895	hyper
																Ca4	26942901	26943000	4.3105e-11	2.60125e-09	25.895	hyper
																Ca6	52025551	52025700	0	0	25.8951	hyper
																Ca1	12035551	12035650	0	0	25.8955	hyper
																Ca5	33365101	33365200	5.89939e-12	4.50391e-10	25.8959	hyper
																Ca3	30374151	30374250	5.11281e-06	5.87982e-05	25.8959	hyper
																Ca4	12874351	12874450	0	0	25.8959	hyper
																Ca1	13930351	13930450	2.30945e-05	0.000205351	25.8963	hyper
																Ca1	8527151	8527250	5.94599e-06	6.66825e-05	25.8981	hyper
																Ca7	15116851	15116950	2.21514e-08	5.89715e-07	25.8982	hyper
																Ca7	21848101	21848200	0	0	25.8986	hyper
																Ca6	49633151	49633300	6.86955e-11	3.91964e-09	25.8997	hyper
																Ca8	1641801	1641900	4.7895e-13	4.82917e-11	25.9002	hyper
																Ca6	32267051	32267150	0	0	25.9021	hyper
																Ca4	42198501	42198600	9.53514e-11	5.22206e-09	25.9022	hyper
																Ca5	16882601	16882700	3.33067e-16	6.98314e-14	25.9025	hyper
																Ca3	23696801	23696900	5.84313e-10	2.53937e-08	25.9026	hyper
																Ca3	7051701	7051800	5.46286e-05	0.000416889	25.9027	hyper
																Ca1	38917551	38917650	7.94766e-10	3.31987e-08	25.903	hyper
																Ca3	26876751	26876850	4.24257e-07	7.27782e-06	25.9032	hyper
																Ca2	31684101	31684200	2.18062e-08	5.81747e-07	25.9041	hyper
																Ca7	6019901	6020050	0	0	25.9054	hyper
																Ca2	3873201	3873300	1.28279e-06	1.84927e-05	25.9058	hyper
																Ca8	4982551	4982650	4.22337e-10	1.91393e-08	25.9067	hyper
																Ca2	4556751	4556850	4.84312e-06	5.61958e-05	25.907	hyper
																Ca4	22308401	22308500	1.37085e-07	2.79546e-06	25.9091	hyper
																Ca3	16670501	16670600	3.77476e-14	5.00295e-12	25.9091	hyper
																Ca3	21693951	21694050	3.29654e-07	5.88211e-06	25.9094	hyper
																Ca5	26572201	26572300	3.22797e-12	2.64713e-10	25.9094	hyper
																Ca4	20170451	20170600	4.76486e-12	3.73293e-10	25.9097	hyper
																Ca2	1655301	1655400	8.06592e-06	8.5902e-05	25.9104	hyper
																Ca6	39770051	39770150	0	0	25.9106	hyper
																Ca7	10775351	10775500	7.51845e-09	2.32675e-07	25.9107	hyper
																Ca1	29132651	29132800	6.2349e-11	3.59867e-09	25.9107	hyper
																Ca3	19163701	19163800	0	0	25.9113	hyper
																Ca8	653401	653550	8.10285e-09	2.48119e-07	25.9116	hyper
																Ca7	19737001	19737100	1.18328e-07	2.4663e-06	25.912	hyper
																Ca2	17804451	17804600	6.50285e-06	7.18425e-05	25.9126	hyper
																Ca6	49976501	49976600	5.48006e-12	4.22336e-10	25.9131	hyper
																Ca6	15284601	15284700	5.4623e-14	6.95885e-12	25.9144	hyper
																Ca7	26977051	26977200	1.2264e-11	8.58365e-10	25.9147	hyper
																Ca5	39152451	39152550	8.69837e-08	1.89784e-06	25.9161	hyper
																Ca6	16380701	16380850	1.05608e-10	5.70368e-09	25.917	hyper
																Ca5	29293301	29293400	1.83165e-10	9.2444e-09	25.918	hyper
																Ca5	25729701	25729800	4.45605e-08	1.07289e-06	25.9187	hyper
																Ca1	15437901	15438000	2.22045e-16	4.8096e-14	25.9192	hyper
																Ca2	29690151	29690250	1.11022e-15	2.08967e-13	25.9195	hyper
																Ca3	1439051	1439150	3.05501e-09	1.07097e-07	25.9197	hyper
																Ca7	26224551	26224650	1.15463e-14	1.72123e-12	25.9198	hyper
																Ca8	10766851	10766950	5.76765e-06	6.50149e-05	25.92	hyper
																Ca6	19775051	19775150	5.72239e-07	9.36692e-06	25.9207	hyper
																Ca4	22161851	22161950	1.55086e-11	1.05652e-09	25.9219	hyper
																Ca6	13509701	13509800	0.000627565	0.00303902	25.9222	hyper
																Ca5	47497051	47497150	9.49352e-13	8.9107e-11	25.9232	hyper
																Ca3	33938851	33938950	4.98746e-05	0.000386936	25.9235	hyper
																Ca1	1846101	1846200	7.9723e-09	2.44707e-07	25.9259	hyper
																Ca7	36425651	36425750	2.31482e-13	2.5241e-11	25.9275	hyper
																Ca5	24701201	24701300	1.58209e-10	8.13216e-09	25.9283	hyper
																Ca5	22659501	22659650	1.5396e-07	3.08602e-06	25.9302	hyper
																Ca3	10123601	10123750	0	0	25.9309	hyper
																Ca7	15254701	15254800	2.90878e-14	3.96294e-12	25.9316	hyper
																Ca3	19101401	19101500	3.66374e-15	6.12523e-13	25.9319	hyper
																Ca1	26704351	26704450	3.81917e-14	5.05519e-12	25.9332	hyper
																Ca3	31983301	31983400	6.55052e-08	1.48977e-06	25.9334	hyper
																Ca3	27594351	27594450	1.39501e-06	1.98515e-05	25.9351	hyper
																Ca7	43753351	43753450	2.18475e-06	2.8917e-05	25.9354	hyper
																Ca1	25044851	25044950	5.05791e-09	1.65396e-07	25.9373	hyper
																Ca3	14522151	14522300	4.05722e-07	7.00938e-06	25.9382	hyper
																Ca7	3047401	3047500	2.50171e-08	6.54885e-07	25.9394	hyper
																Ca2	12642851	12642950	2.47486e-06	3.2087e-05	25.9398	hyper
																Ca6	53495901	53496050	1.13542e-07	2.38033e-06	25.9401	hyper
																Ca7	26736451	26736550	6.25225e-07	1.00941e-05	25.9401	hyper
																Ca6	33144251	33144350	3.03787e-11	1.91087e-09	25.941	hyper
																Ca2	26237401	26237500	0	0	25.9411	hyper
																Ca3	33310051	33310150	1.20034e-07	2.49612e-06	25.9412	hyper
																Ca4	1956151	1956250	6.35162e-10	2.73222e-08	25.9428	hyper
																Ca5	41321851	41321950	0.000179487	0.00110072	25.943	hyper
																Ca5	25032451	25032550	5.89044e-06	6.61734e-05	25.9434	hyper
																Ca6	9775301	9775400	1.06673e-05	0.000108356	25.944	hyper
																Ca3	17134251	17134350	1.55498e-12	1.3819e-10	25.9448	hyper
																Ca3	31934601	31934750	5.10548e-11	3.01373e-09	25.945	hyper
																Ca1	17436651	17436750	3.67462e-05	0.000300938	25.9456	hyper
																Ca8	2958901	2959100	9.88098e-15	1.49691e-12	25.9465	hyper
																Ca2	14483501	14483600	1.88745e-10	9.49111e-09	25.947	hyper
																Ca6	45543001	45543100	4.52876e-08	1.08718e-06	25.9472	hyper
																Ca8	4361751	4361850	6.37074e-07	1.02553e-05	25.9473	hyper
																Ca6	58762301	58762400	9.35853e-06	9.72086e-05	25.9474	hyper
																Ca3	28099901	28100000	8.39884e-13	7.99226e-11	25.9477	hyper
																Ca2	14318901	14319000	2.55437e-05	0.000223089	25.9482	hyper
																Ca1	47695101	47695200	3.21965e-15	5.44833e-13	25.9486	hyper
																Ca5	36499051	36499200	5.67324e-14	7.19954e-12	25.9499	hyper
																Ca6	1960951	1961050	1.56938e-06	2.19137e-05	25.9503	hyper
																Ca6	35408001	35408100	0	0	25.9506	hyper
																Ca1	40193851	40193950	9.15794e-08	1.98359e-06	25.9508	hyper
																Ca6	25891351	25891500	9.42288e-11	5.16724e-09	25.9508	hyper
																Ca6	48933051	48933150	6.14249e-07	9.94384e-06	25.9511	hyper
																Ca6	11332451	11332550	5.65346e-06	6.39502e-05	25.9513	hyper
																Ca6	22324451	22324550	3.3117e-06	4.09405e-05	25.9518	hyper
																Ca4	47980901	47981050	0	0	25.9525	hyper
																Ca1	13460501	13460600	0	0	25.9532	hyper
																Ca5	33715351	33715450	3.27258e-07	5.8456e-06	25.9533	hyper
																Ca3	33830451	33830550	1.11022e-14	1.66214e-12	25.9542	hyper
																Ca3	7481901	7482000	8.89289e-13	8.4082e-11	25.9542	hyper
																Ca6	39925401	39925500	1.77636e-15	3.18498e-13	25.9544	hyper
																Ca5	39129351	39129450	1.9733e-08	5.33957e-07	25.9558	hyper
																Ca3	614251	614350	0	0	25.9559	hyper
																Ca8	14159701	14159800	4.75802e-05	0.000372291	25.9563	hyper
																Ca7	11579651	11579750	1.45678e-10	7.56547e-09	25.9566	hyper
																Ca4	9642501	9642650	3.97016e-13	4.08638e-11	25.9585	hyper
																Ca6	53833851	53833950	0	0	25.959	hyper
																Ca4	15676951	15677050	1.10071e-10	5.91063e-09	25.9592	hyper
																Ca3	18031551	18031650	5.55112e-15	8.93018e-13	25.9594	hyper
																Ca4	1917901	1918000	2.70505e-11	1.72515e-09	25.9595	hyper
																Ca4	20614701	20614800	2.95497e-12	2.44847e-10	25.96	hyper
																Ca6	18327401	18327500	3.12461e-12	2.5716e-10	25.9601	hyper
																Ca7	30846801	30846900	3.88437e-08	9.53854e-07	25.9615	hyper
																Ca4	15232551	15232650	8.94574e-06	9.36243e-05	25.9625	hyper
																Ca6	32462451	32462550	3.05422e-13	3.22916e-11	25.9637	hyper
																Ca2	32011951	32012050	3.50008e-07	6.18887e-06	25.9638	hyper
																Ca4	14100301	14100400	3.66374e-15	6.12523e-13	25.9642	hyper
																Ca1	29131301	29131400	1.56852e-08	4.38671e-07	25.9643	hyper
																Ca4	25726351	25726450	0.000105999	0.000716895	25.9644	hyper
																Ca2	15521251	15521350	4.27436e-14	5.5888e-12	25.9662	hyper
																Ca2	28489751	28489850	3.28137e-06	4.06305e-05	25.9668	hyper
																Ca6	23114951	23115050	6.61122e-08	1.50164e-06	25.967	hyper
																Ca7	17680401	17680500	2.43139e-14	3.37043e-12	25.9673	hyper
																Ca6	45563551	45563650	1.1067e-07	2.329e-06	25.9678	hyper
																Ca1	5298801	5298900	1.32386e-07	2.7134e-06	25.9721	hyper
																Ca6	12984251	12984400	8.73011e-09	2.64591e-07	25.9736	hyper
																Ca3	21148851	21148950	0.00128962	0.0054313	25.9761	hyper
																Ca7	3612251	3612350	1.34181e-08	3.83439e-07	25.9761	hyper
																Ca7	25795351	25795500	0	0	25.9768	hyper
																Ca4	22313901	22314050	0	0	25.9791	hyper
																Ca4	2246551	2246650	3.68593e-07	6.46459e-06	25.9791	hyper
																Ca6	57091801	57091900	1.34653e-06	1.92679e-05	25.98	hyper
																Ca8	15458151	15458250	4.12167e-08	1.0034e-06	25.9805	hyper
																Ca7	35600251	35600350	2.54669e-11	1.6348e-09	25.9816	hyper
																Ca6	39717801	39717900	9.98845e-12	7.16994e-10	25.9822	hyper
																Ca1	6029601	6029750	8.86879e-11	4.89979e-09	25.9825	hyper
																Ca4	1914001	1914100	2.8779e-10	1.3719e-08	25.9834	hyper
																Ca6	2059301	2059400	6.30229e-07	1.01623e-05	25.9834	hyper
																Ca2	29155851	29155950	3.37442e-06	4.15959e-05	25.9835	hyper
																Ca6	51809901	51810000	8.19167e-12	6.01483e-10	25.9836	hyper
																Ca4	13873701	13873800	6.43173e-11	3.69732e-09	25.9836	hyper
																Ca3	13018151	13018300	2.97955e-08	7.60333e-07	25.9844	hyper
																Ca5	45970251	45970350	9.82186e-06	0.000101161	25.9845	hyper
																Ca4	37233851	37233950	5.78493e-12	4.4275e-10	25.9846	hyper
																Ca4	8411851	8412000	9.43579e-08	2.03523e-06	25.9847	hyper
																Ca7	33658801	33658950	1.49537e-09	5.75962e-08	25.9858	hyper
																Ca4	14981751	14981850	6.78157e-06	7.4417e-05	25.9858	hyper
																Ca5	44802301	44802400	8.02623e-08	1.77157e-06	25.9859	hyper
																Ca2	25523001	25523100	1.38933e-12	1.25016e-10	25.9871	hyper
																Ca7	32950551	32950700	2.08358e-06	2.77866e-05	25.9879	hyper
																Ca5	2921401	2921500	1.69225e-10	8.62709e-09	25.9882	hyper
																Ca5	12667101	12667200	0	0	25.9903	hyper
																Ca4	1881251	1881350	2.35676e-09	8.55298e-08	25.9904	hyper
																Ca3	5147351	5147450	4.86044e-07	8.16105e-06	25.9909	hyper
																Ca1	23386551	23386650	1.81165e-09	6.80397e-08	25.9914	hyper
																Ca5	36120101	36120200	1.27292e-06	1.83712e-05	25.9918	hyper
																Ca1	3996451	3996550	8.14939e-05	0.000578386	25.993	hyper
																Ca1	39196851	39196950	0	0	25.9933	hyper
																Ca2	15794251	15794400	3.77819e-08	9.31117e-07	25.9949	hyper
																Ca5	8881151	8881250	5.45057e-07	8.99036e-06	25.9958	hyper
																Ca5	43924301	43924400	0	0	25.9961	hyper
																Ca3	36186901	36187000	2.3274e-06	3.04829e-05	25.997	hyper
																Ca6	30262251	30262350	1.56006e-06	2.18023e-05	25.9976	hyper
																Ca2	25801701	25801800	1.42548e-11	9.80246e-10	25.998	hyper
																Ca2	27189001	27189100	2.97855e-08	7.60114e-07	25.9985	hyper
																Ca7	46257801	46257900	1.88907e-05	0.000174025	25.9987	hyper
																Ca7	28592601	28592700	1.22365e-07	2.53774e-06	25.9989	hyper
																Ca3	33430401	33430500	3.29171e-06	4.07375e-05	26	hyper
																Ca6	50854151	50854250	2.87497e-09	1.01623e-07	26.0012	hyper
																Ca4	36076601	36076750	1.6376e-07	3.25258e-06	26.0013	hyper
																Ca2	27915951	27916050	0.000186293	0.00113462	26.0033	hyper
																Ca4	49005701	49005800	5.87545e-05	0.000442501	26.0057	hyper
																Ca6	22619651	22619750	1.66018e-06	2.29658e-05	26.0082	hyper
																Ca1	8835851	8835950	6.35165e-10	2.73222e-08	26.009	hyper
																Ca5	29226051	29226200	2.97617e-12	2.46383e-10	26.0098	hyper
																Ca8	2427301	2427450	3.50475e-12	2.84566e-10	26.011	hyper
																Ca7	27169001	27169100	1.20604e-12	1.10136e-10	26.0112	hyper
																Ca8	3770501	3770600	0	0	26.0118	hyper
																Ca3	8666101	8666200	2.59866e-05	0.000226217	26.0125	hyper
																Ca2	7560701	7560800	6.28926e-06	6.98679e-05	26.0126	hyper
																Ca4	39238501	39238600	1.14833e-07	2.40359e-06	26.0128	hyper
																Ca6	35447951	35448100	0	0	26.0131	hyper
																Ca7	43115701	43115800	0.000134135	0.000868522	26.0142	hyper
																Ca4	14073451	14073550	4.96225e-12	3.86777e-10	26.0142	hyper
																Ca7	44543601	44543700	3.12698e-08	7.92571e-07	26.0144	hyper
																Ca1	812451	812550	8.31676e-07	1.28249e-05	26.0146	hyper
																Ca3	15822701	15822800	2.22045e-16	4.8096e-14	26.0146	hyper
																Ca6	17616401	17616500	7.4102e-09	2.29786e-07	26.0154	hyper
																Ca5	17723751	17723900	8.09397e-12	5.95131e-10	26.0154	hyper
																Ca4	44797851	44797950	2.96432e-08	7.57092e-07	26.0155	hyper
																Ca3	23415101	23415200	1.11022e-15	2.08967e-13	26.016	hyper
																Ca4	19768251	19768350	6.8611e-06	7.5123e-05	26.0165	hyper
																Ca2	5921601	5921700	7.53357e-07	1.1799e-05	26.0172	hyper
																Ca8	6955001	6955100	9.65894e-15	1.46745e-12	26.0174	hyper
																Ca1	12874401	12874500	4.54389e-10	2.03988e-08	26.0188	hyper
																Ca1	11520451	11520550	5.55248e-10	2.4279e-08	26.0191	hyper
																Ca5	10087151	10087250	4.77396e-15	7.78243e-13	26.0191	hyper
																Ca5	25130651	25130750	2.37828e-07	4.46482e-06	26.0193	hyper
																Ca4	42075851	42076000	6.99663e-13	6.79108e-11	26.0194	hyper
																Ca7	23017351	23017450	6.31523e-07	1.01801e-05	26.0203	hyper
																Ca4	37759901	37760000	1.60922e-07	3.20456e-06	26.0204	hyper
																Ca6	18374701	18374800	1.56755e-07	3.13416e-06	26.0204	hyper
																Ca4	4517501	4517600	3.35261e-10	1.56641e-08	26.0212	hyper
																Ca6	45075501	45075600	3.67484e-14	4.88239e-12	26.0214	hyper
																Ca7	44964351	44964450	3.94654e-06	4.73865e-05	26.0228	hyper
																Ca5	47161751	47161950	1.7485e-06	2.39809e-05	26.0229	hyper
																Ca4	5299501	5299600	4.87709e-09	1.6027e-07	26.0229	hyper
																Ca8	3179651	3179750	1.88738e-15	3.36643e-13	26.0234	hyper
																Ca8	15711851	15712050	9.03277e-13	8.52567e-11	26.0235	hyper
																Ca6	49188401	49188500	5.9065e-12	4.50853e-10	26.0236	hyper
																Ca7	11305951	11306050	2.86896e-09	1.01431e-07	26.0236	hyper
																Ca5	4588501	4588600	3.43035e-06	4.21638e-05	26.0238	hyper
																Ca8	7679451	7679550	7.18058e-09	2.23605e-07	26.024	hyper
																Ca2	32223201	32223300	3.22975e-12	2.64798e-10	26.0261	hyper
																Ca1	12032801	12032900	4.33443e-10	1.95771e-08	26.0273	hyper
																Ca7	38799251	38799350	1.97046e-07	3.80776e-06	26.0273	hyper
																Ca6	57287951	57288050	0	0	26.0277	hyper
																Ca5	17708701	17708800	1.80391e-10	9.12456e-09	26.0302	hyper
																Ca1	38913751	38913850	6.43376e-07	1.03392e-05	26.0307	hyper
																Ca5	28095151	28095250	2.07799e-07	3.98222e-06	26.0313	hyper
																Ca6	21911001	21911150	0.000195176	0.00117857	26.0321	hyper
																Ca2	10207651	10207750	1.29426e-07	2.66141e-06	26.0322	hyper
																Ca4	16465551	16465650	2.34947e-09	8.53044e-08	26.0324	hyper
																Ca8	5713501	5713600	1.11022e-16	2.51714e-14	26.0328	hyper
																Ca7	23227901	23228000	2.83472e-06	3.59472e-05	26.0333	hyper
																Ca8	7798401	7798500	3.27984e-05	0.00027405	26.0343	hyper
																Ca2	7034551	7034700	2.23108e-07	4.22862e-06	26.0344	hyper
																Ca1	17033751	17033850	8.2421e-10	3.42657e-08	26.0348	hyper
																Ca7	39274601	39274700	2.68416e-07	4.94372e-06	26.0357	hyper
																Ca2	18824751	18824850	2.51057e-07	4.67187e-06	26.0367	hyper
																Ca3	25966001	25966150	3.76199e-06	4.55387e-05	26.0373	hyper
																Ca1	30877151	30877250	2.57801e-10	1.24661e-08	26.0373	hyper
																Ca2	22862051	22862150	1.11022e-16	2.51714e-14	26.0374	hyper
																Ca1	22751501	22751600	3.55077e-10	1.64637e-08	26.0382	hyper
																Ca8	1243751	1243850	1.39888e-14	2.04658e-12	26.0392	hyper
																Ca4	24001151	24001250	0	0	26.0392	hyper
																Ca3	16427551	16427650	1.09912e-13	1.30006e-11	26.0396	hyper
																Ca6	18115551	18115700	0	0	26.04	hyper
																Ca4	41296601	41296700	2.21588e-07	4.20412e-06	26.0406	hyper
																Ca4	35884051	35884200	6.66134e-16	1.31188e-13	26.0411	hyper
[truncated: 6,957 more rows]

## Sheet: JS5_JS3
CG								CHG								CHH
Chr.	Start	End	p-value	q-value	% methylation difference	hyper/hypo		Chr.	Start	End	p-value	q-value	% methylation difference	hyper/hypo		Chr.	Start	End	p-value	q-value	% methylation difference	hyper/hypo
Ca1	215051	215150	1.05398e-07	7.74051e-06	25.4138	hyper		Ca1	891201	891350	0	0	-36.5058	hypo		Ca6	13180851	13181000	0	0	-62.4666	hypo
Ca1	383401	383500	3.16546e-06	0.000174173	27.0278	hyper		Ca1	1505301	1505400	1.87279e-08	2.36746e-06	-25.7374	hypo		Ca4	46496401	46496500	0	0	-51.7748	hypo
Ca1	540301	540450	8.58202e-14	1.36223e-11	26.0071	hyper		Ca1	1505901	1506000	0	0	-31.0072	hypo		Ca2	2804751	2804850	0	0	-47.0732	hypo
Ca1	1249051	1249150	0	0	-34.2016	hypo		Ca1	1506251	1506400	0	0	-32.0215	hypo		Ca7	1687951	1688100	0	0	-44.8774	hypo
Ca1	1249801	1249900	0	0	-45.3652	hypo		Ca1	1506851	1507000	0	0	-39.2201	hypo		Ca1	41170451	41170600	0	0	-44.7277	hypo
Ca1	1251851	1251950	7.60725e-12	9.73923e-10	-32.2985	hypo		Ca1	1507551	1507650	0.000138338	0.00433485	-25.7162	hypo		Ca3	30096701	30096850	0	0	-43.8808	hypo
Ca1	1466951	1467050	8.49321e-14	1.34874e-11	-34.0607	hypo		Ca1	1508151	1508250	2.22045e-16	1.05611e-13	-25.9653	hypo		Ca5	115951	116050	1.34852e-09	9.62704e-08	-43.7779	hypo
Ca1	1534001	1534100	1.02187e-10	1.14587e-08	33.0314	hyper		Ca1	1509101	1509250	2.2181e-08	2.76168e-06	-26.4509	hypo		Ca3	7528001	7528100	0	0	-42.2526	hypo
Ca1	1534201	1534300	0	0	30.1833	hyper		Ca1	1509201	1509350	2.17059e-09	3.41478e-07	-27.0851	hypo		Ca4	12032501	12032600	1.01685e-12	1.73937e-10	-42.1452	hypo
Ca1	1739201	1739350	0	0	-68.4804	hypo		Ca1	1948551	1948650	1.44329e-15	6.17892e-13	-35.0298	hypo		Ca2	34451551	34451650	0	0	-41.6337	hypo
Ca1	1752351	1752450	1.26614e-11	1.58405e-09	35.3304	hyper		Ca1	3233851	3233950	3.82122e-07	3.41228e-05	-27.0213	hypo		Ca1	4191301	4191400	0	0	-41.519	hypo
Ca1	2043751	2043900	0	0	-34.5647	hypo		Ca1	3793201	3793300	2.25553e-12	5.93363e-10	-30.4135	hypo		Ca2	28816751	28816900	3.80135e-08	1.64952e-06	-41.1141	hypo
Ca1	2330701	2330850	0	0	-27.8727	hypo		Ca1	5034751	5034850	4.86104e-07	4.21181e-05	25.7839	hyper		Ca5	41709101	41709250	0	0	-39.4923	hypo
Ca1	3880851	3880950	0	0	-40.8008	hypo		Ca1	5301651	5301750	0.000109061	0.00360932	28.1057	hyper		Ca7	1801301	1801400	1.11022e-16	4.26402e-14	-39.1786	hypo
Ca1	4397451	4397550	2.10942e-15	3.87717e-13	-36.5912	hypo		Ca1	5360301	5360450	0	0	-52.6113	hypo		Ca4	23059701	23059800	1.21259e-12	2.03743e-10	-38.8834	hypo
Ca1	4397651	4397750	4.61241e-07	3.02007e-05	-25.3018	hypo		Ca1	5360451	5360600	0	0	-62.6198	hypo		Ca2	31193501	31193650	0	0	-38.6863	hypo
Ca1	4584051	4584150	2.67697e-12	3.59346e-10	-29.9451	hypo		Ca1	5360551	5360700	0	0	-62.1025	hypo		Ca1	4175001	4175100	8.55316e-13	1.49072e-10	-38.2908	hypo
Ca1	5005701	5005800	0	0	-27.8168	hypo		Ca1	5361001	5361150	0	0	-65.172	hypo		Ca4	6451701	6451900	0	0	-37.675	hypo
Ca1	5148101	5148250	2.76557e-13	4.13752e-11	-37.4395	hypo		Ca1	5361101	5361300	0	0	-64.585	hypo		Ca6	15284651	15284750	1.12133e-14	2.99614e-12	-37.2879	hypo
Ca1	5325701	5325850	0	0	-41.895	hypo		Ca1	5474501	5474650	0	0	-26.7799	hypo		Ca1	30563601	30563700	7.82929e-13	1.37567e-10	-37.1889	hypo
Ca1	5360301	5360450	0	0	-54.8808	hypo		Ca1	6658101	6658200	2.95482e-06	0.00019505	-29.5211	hypo		Ca8	9021301	9021400	1.94511e-09	1.32112e-07	-37.0438	hypo
Ca1	5400701	5400850	0	0	38.1801	hyper		Ca1	7035001	7035100	1.12663e-05	0.000594956	-26.3885	hypo		Ca7	7172201	7172300	4.84945e-13	8.95946e-11	-36.8455	hypo
Ca1	5681201	5681300	5.53889e-10	5.62582e-08	34.731	hyper		Ca1	7762301	7762450	2.88658e-15	1.18262e-12	32.6771	hyper		Ca1	47199901	47200000	0	0	-36.7725	hypo
Ca1	5920501	5920600	0	0	-45.3512	hypo		Ca1	7956051	7956200	2.01938e-12	5.36843e-10	-26.5744	hypo		Ca1	10982201	10982300	9.82553e-10	7.32998e-08	-36.6891	hypo
Ca1	6519201	6519300	0	0	-52.0799	hypo		Ca1	8296551	8296700	0	0	-27.6129	hypo		Ca1	8426301	8426400	4.90124e-08	2.04052e-06	-36.6791	hypo
Ca1	6520951	6521050	1.12249e-10	1.25231e-08	-30.1289	hypo		Ca1	8970451	8970600	3.96532e-08	4.61392e-06	-25.8746	hypo		Ca1	21018901	21019000	1.08787e-08	5.73608e-07	-36.5415	hypo
Ca1	6874001	6874150	3.82443e-08	2.9967e-06	-31.7333	hypo		Ca1	11111651	11111800	0	0	-32.4119	hypo		Ca7	9953701	9953800	0	0	-36.4374	hypo
Ca1	6889351	6889450	1.94147e-06	0.000111906	28.1524	hyper		Ca1	11164251	11164400	1.46189e-10	2.84247e-08	35.2499	hyper		Ca1	39347051	39347150	1.83441e-09	1.25483e-07	-36.156	hypo
Ca1	6905601	6905700	0	0	48.3055	hyper		Ca1	12064951	12065050	4.69699e-08	5.35618e-06	-28.5293	hypo		Ca1	27592251	27592400	1.80508e-11	2.23823e-09	-35.8942	hypo
Ca1	7066951	7067100	0	0	-53.3853	hypo		Ca1	12457951	12458050	0	0	-42.7924	hypo		Ca6	3807951	3808050	3.48504e-07	1.04551e-05	-35.7722	hypo
Ca1	7560751	7560900	4.1506e-10	4.29014e-08	-38.9481	hypo		Ca1	12594201	12594300	5.49907e-11	1.1518e-08	-26.8587	hypo		Ca4	40591801	40591950	1.11022e-15	3.6384e-13	-35.5996	hypo
Ca1	7651151	7651300	0	0	33.8648	hyper		Ca1	12835851	12835950	4.89608e-14	1.6639e-11	-31.354	hypo		Ca7	30640151	30640250	0	0	-35.5025	hypo
Ca1	7721901	7722050	0	0	-39.219	hypo		Ca1	15154151	15154250	1.03251e-14	3.94009e-12	-25.9195	hypo		Ca5	36198651	36198750	8.75088e-08	3.31611e-06	-35.3754	hypo
Ca1	8137501	8137600	0	0	-40.79	hypo		Ca1	15682951	15683050	4.10783e-15	1.6576e-12	-32.0601	hypo		Ca4	29648001	29648100	3.91219e-06	7.54019e-05	-35.346	hypo
Ca1	8284351	8284450	2.34561e-10	2.51087e-08	26.8519	hyper		Ca1	16186301	16186500	1.14442e-12	3.17636e-10	-28.7409	hypo		Ca6	19593151	19593250	6.39048e-10	5.06635e-08	-35.1902	hypo
Ca1	8444301	8444450	2.59567e-08	2.08645e-06	30.514	hyper		Ca1	16733601	16733750	1.04627e-08	1.39898e-06	-32.0298	hypo		Ca8	9832751	9832900	0	0	-35.1178	hypo
Ca1	8485651	8485750	0	0	32.5707	hyper		Ca1	16848401	16848500	1.19642e-10	2.36274e-08	-28.3172	hypo		Ca3	39415951	39416050	2.36676e-10	2.1343e-08	-35.0538	hypo
Ca1	8541851	8541950	2.22045e-16	4.43875e-14	-45.8084	hypo		Ca1	17206401	17206500	6.97952e-07	5.7376e-05	-26.4683	hypo		Ca2	36113701	36113800	2.09299e-12	3.31395e-10	-35.0278	hypo
Ca1	8673451	8673550	1.45751e-10	1.60317e-08	-25.8288	hypo		Ca1	17406501	17406600	2.5935e-08	3.1755e-06	-25.181	hypo		Ca6	1025551	1025650	4.08015e-10	3.42561e-08	-35.0141	hypo
Ca1	8893551	8893700	0	0	28.7259	hyper		Ca1	17483751	17483850	1.32084e-08	1.72835e-06	32.3864	hyper		Ca5	44626501	44626650	1.71387e-08	8.4268e-07	-34.8315	hypo
Ca1	9511451	9511550	9.43603e-10	9.28622e-08	28.7459	hyper		Ca1	17483901	17484000	1.09646e-12	3.05313e-10	30.1111	hyper		Ca7	35006301	35006400	1.11988e-12	1.8966e-10	-34.8195	hypo
Ca1	9692701	9692800	3.99145e-07	2.64464e-05	26.9695	hyper		Ca1	17827401	17827500	0	0	40.7821	hyper		Ca5	16567651	16567750	9.50195e-12	1.266e-09	-34.8186	hypo
Ca1	9860701	9860800	1.45378e-11	1.81043e-09	35.3	hyper		Ca1	17828151	17828300	0	0	40.0179	hyper		Ca5	44820501	44820650	0	0	-34.7312	hypo
Ca1	9938401	9938550	3.33067e-16	6.57214e-14	41.7216	hyper		Ca1	20117651	20117750	0	0	38.7489	hyper		Ca1	37633251	37633350	7.08803e-08	2.78121e-06	-34.7222	hypo
Ca1	10293201	10293350	0	0	-35.8144	hypo		Ca1	21168901	21169000	8.55754e-10	1.44665e-07	-25.3157	hypo		Ca3	22477801	22477950	1.11022e-16	4.26402e-14	-34.629	hypo
Ca1	10363001	10363100	1.11022e-16	2.25399e-14	25.2143	hyper		Ca1	22146451	22146600	1.54321e-14	5.70604e-12	33.2816	hyper		Ca7	245701	245800	1.11022e-16	4.26402e-14	-34.6216	hypo
Ca1	10365701	10365850	1.11022e-16	2.25399e-14	-43.9973	hypo		Ca1	23142001	23142100	2.5663e-07	2.40176e-05	-26.2582	hypo		Ca1	8989801	8989900	0	0	-34.5094	hypo
Ca1	10489101	10489200	1.11022e-16	2.25399e-14	41.0529	hyper		Ca1	23710901	23711000	1.23679e-13	3.97015e-11	-33.1841	hypo		Ca1	13813601	13813800	0	0	-34.4431	hypo
Ca1	10540701	10540850	6.58584e-12	8.50281e-10	31.5214	hyper		Ca1	25055051	25055150	3.93339e-06	0.000248214	-29.4683	hypo		Ca7	4639351	4639550	0	0	-34.3516	hypo
Ca1	10546751	10546900	0	0	45.1468	hyper		Ca1	25076301	25076450	1.36181e-10	2.6588e-08	-34.1935	hypo		Ca1	7538951	7539100	7.02716e-12	9.68674e-10	-34.2926	hypo
Ca1	10547201	10547300	2.14289e-09	2.02005e-07	25.023	hyper		Ca1	25076451	25076600	1.59221e-06	0.000115708	-29.885	hypo		Ca5	20058451	20058550	4.60565e-12	6.66215e-10	-34.2761	hypo
Ca1	10798951	10799100	0	0	45.1279	hyper		Ca1	25076701	25076850	0	0	-31.7815	hypo		Ca4	21077751	21077900	0	0	-34.1714	hypo
Ca1	10881901	10882000	1.37773e-08	1.15333e-06	-34.2919	hypo		Ca1	25084301	25084450	2.39775e-09	3.72836e-07	-33.3371	hypo		Ca7	6643201	6643350	1.52134e-12	2.49223e-10	-34.0393	hypo
Ca1	10882451	10882550	0	0	-33.814	hypo		Ca1	25678851	25679000	3.28116e-05	0.00140794	26.0293	hyper		Ca4	18934301	18934400	0	0	-33.8366	hypo
Ca1	10884701	10884800	3.69074e-08	2.89906e-06	-25.9705	hypo		Ca1	25987701	25987800	7.49401e-14	2.47992e-11	-25.0656	hypo		Ca5	30831701	30831800	0	0	-33.6406	hypo
Ca1	10885601	10885750	0	0	51.1882	hyper		Ca1	26206751	26206850	1.89622e-07	1.84098e-05	-29.7513	hypo		Ca1	6473151	6473250	9.85121e-11	9.90042e-09	-33.5796	hypo
Ca1	10888101	10888200	0	0	48.6055	hyper		Ca1	26326551	26326700	0	0	-41.7642	hypo		Ca4	21074201	21074350	0	0	-33.5204	hypo
Ca1	10888451	10888600	0	0	-39.7007	hypo		Ca1	26326651	26326800	0	0	-45.1589	hypo		Ca1	47202001	47202150	0	0	-33.279	hypo
Ca1	10898651	10898750	0	0	-34.7877	hypo		Ca1	26326751	26326900	0	0	-43.0585	hypo		Ca6	58820901	58821050	0	0	-33.2354	hypo
Ca1	11095801	11095900	0	0	28.1559	hyper		Ca1	26776101	26776200	3.35851e-10	6.0934e-08	-25.2342	hypo		Ca3	32067001	32067100	7.4929e-12	1.02508e-09	-33.2127	hypo
Ca1	11421751	11421850	4.583e-13	6.71926e-11	25.7297	hyper		Ca1	27251801	27251900	1.11022e-15	4.84005e-13	31.905	hyper		Ca6	3041651	3041750	8.18262e-08	3.13355e-06	-33.1927	hypo
Ca1	11709151	11709250	1.30118e-13	2.01798e-11	32.6114	hyper		Ca1	28908451	28908600	5.47365e-11	1.14816e-08	-26.2992	hypo		Ca1	14221851	14222000	8.83738e-14	1.93627e-11	-33.0957	hypo
Ca1	12336251	12336350	0	0	-36.09	hypo		Ca1	28908551	28908750	7.88788e-11	1.60127e-08	-27.2933	hypo		Ca6	57169901	57170000	1.62723e-06	3.69789e-05	-33.0501	hypo
Ca1	12640351	12640450	1.1937e-11	1.49715e-09	-27.1992	hypo		Ca1	29294901	29295000	0.000100407	0.00338915	-28.0075	hypo		Ca6	11423901	11424000	2.94214e-07	9.10368e-06	-33.0274	hypo
Ca1	12643001	12643100	0	0	-38.3472	hypo		Ca1	30178151	30178250	1.15594e-07	1.19309e-05	-25.0076	hypo		Ca5	3538301	3538450	0	0	-32.9515	hypo
Ca1	12653901	12654000	8.76019e-10	8.65991e-08	-25.4031	hypo		Ca1	30178851	30178950	1.62681e-12	4.4068e-10	-25.9458	hypo		Ca6	50128401	50128500	3.95425e-09	2.42658e-07	-32.8917	hypo
Ca1	12929451	12929600	0	0	-33.0509	hypo		Ca1	30178951	30179100	1.4416e-10	2.80812e-08	-29.694	hypo		Ca1	35905451	35905550	7.37777e-12	1.01125e-09	-32.8595	hypo
Ca1	13082401	13082500	6.28394e-11	7.25482e-09	-44.569	hypo		Ca1	30179101	30179250	1.85301e-10	3.52773e-08	-35.5433	hypo		Ca4	42574251	42574400	2.77894e-10	2.45558e-08	-32.7511	hypo
Ca1	13178851	13179000	0	0	-33.6015	hypo		Ca1	31088951	31089050	8.53984e-13	2.40927e-10	-29.235	hypo		Ca6	26813301	26813400	1.85233e-07	6.2073e-06	-32.622	hypo
Ca1	13756251	13756350	4.68773e-07	3.06324e-05	-25.8716	hypo		Ca1	31879601	31879800	6.04738e-13	1.74516e-10	31.3248	hyper		Ca1	9068601	9068800	1.097e-08	5.77829e-07	-32.5978	hypo
Ca1	13781601	13781700	1.90159e-12	2.59424e-10	27.164	hyper		Ca1	32029251	32029400	2.94013e-07	2.7102e-05	25.8045	hyper		Ca4	21121651	21121750	1.72229e-12	2.78563e-10	-32.5565	hypo
Ca1	13782351	13782500	1.63841e-06	9.57095e-05	27.4244	hyper		Ca1	33633251	33633400	0	0	46.6827	hyper		Ca3	25157701	25157850	2.05717e-11	2.50945e-09	-32.43	hypo
Ca1	13798051	13798150	3.70198e-06	0.000200646	-29.3588	hypo		Ca1	33633451	33633600	0	0	46.3386	hyper		Ca1	7764051	7764150	2.62013e-14	6.49444e-12	-32.329	hypo
Ca1	13813551	13813700	0	0	-57.9187	hypo		Ca1	33633551	33633700	5.55112e-16	2.53073e-13	36.0824	hyper		Ca3	31971951	31972050	7.92609e-11	8.18179e-09	-32.3077	hypo
Ca1	13825751	13825900	1.77969e-13	2.71575e-11	30.2401	hyper		Ca1	34199101	34199250	0	0	35.4999	hyper		Ca3	6236051	6236150	1.43226e-06	3.33112e-05	-32.2881	hypo
Ca1	14069701	14069800	0	0	64.7671	hyper		Ca1	34199201	34199350	0	0	38.7479	hyper		Ca5	29695401	29695500	0	0	-32.2269	hypo
Ca1	14198351	14198500	0	0	27.959	hyper		Ca1	34202001	34202150	0	0	49.1676	hyper		Ca4	40591901	40592050	0	0	-32.174	hypo
Ca1	14487601	14487700	0	0	-41.3392	hypo		Ca1	34513751	34513850	1.20475e-10	2.37482e-08	-26.5344	hypo		Ca1	42913551	42913650	3.84185e-10	3.24819e-08	-32.01	hypo
Ca1	15267951	15268050	5.77374e-08	4.41678e-06	-25.7478	hypo		Ca1	35653551	35653700	0	0	-45.7173	hypo		Ca1	26326801	26326950	0	0	-31.9612	hypo
Ca1	15297001	15297100	1.03584e-13	1.62802e-11	25.8257	hyper		Ca1	35654351	35654450	0	0	-46.1397	hypo		Ca4	32981701	32981800	2.93847e-08	1.32698e-06	-31.8852	hypo
Ca1	15335601	15335700	0	0	-45.8809	hypo		Ca1	36645601	36645700	3.68383e-12	9.40247e-10	-29.2221	hypo		Ca1	14177951	14178050	3.79682e-08	1.64788e-06	-31.8778	hypo
Ca1	15962401	15962550	0	0	28.6355	hyper		Ca1	37824101	37824200	5.5499e-11	1.16035e-08	25.8002	hyper		Ca8	14043601	14043700	8.15464e-09	4.49052e-07	-31.8162	hypo
Ca1	16008901	16009000	9.25978e-09	7.96419e-07	-26.9462	hypo		Ca1	38613551	38613700	0	0	41.0647	hyper		Ca5	28574051	28574150	1.32485e-11	1.69866e-09	-31.7806	hypo
Ca1	16080851	16080950	0	0	-31.3056	hypo		Ca1	38613651	38613800	0	0	38.0637	hyper		Ca7	187201	187350	2.22045e-16	8.1823e-14	-31.7529	hypo
Ca1	16081701	16081850	0	0	51.2712	hyper		Ca1	38613751	38613900	0	0	26.6073	hyper		Ca2	5372601	5372750	2.69119e-07	8.45523e-06	-31.7456	hypo
Ca1	16431601	16431750	0	0	-41.0947	hypo		Ca1	39024801	39024900	0	0	-31.72	hypo		Ca8	5225451	5225550	4.78352e-06	8.87115e-05	-31.7021	hypo
Ca1	16550451	16550600	0	0	-52.8236	hypo		Ca1	39858901	39859000	2.22045e-16	1.05611e-13	-33.3555	hypo		Ca3	37581301	37581450	0	0	-31.6785	hypo
Ca1	16553851	16553950	1.12899e-05	0.000551134	-25.1774	hypo		Ca1	39859051	39859150	6.26166e-13	1.80093e-10	-31.5413	hypo		Ca8	8551101	8551250	1.16573e-14	3.10213e-12	-31.6454	hypo
Ca1	17038401	17038500	1.77647e-12	2.43015e-10	-27.6141	hypo		Ca1	40109351	40109450	0	0	-41.2161	hypo		Ca5	35277001	35277150	0	0	-31.5933	hypo
Ca1	17167751	17167900	7.86295e-07	4.89249e-05	-27.7768	hypo		Ca1	40123801	40123900	1.34291e-07	1.35857e-05	-27.2816	hypo		Ca5	43903551	43903650	3.63645e-07	1.08245e-05	-31.4667	hypo
Ca1	17327001	17327100	1.82936e-07	1.28682e-05	-26.5937	hypo		Ca1	40315851	40316000	5.29593e-07	4.52847e-05	-28.1253	hypo		Ca2	26814601	26814800	0	0	-31.451	hypo
Ca1	17332951	17333050	0	0	-37.6025	hypo		Ca1	41132351	41132550	1.37812e-12	3.77369e-10	-34.3676	hypo		Ca6	38422001	38422100	2.58978e-09	1.6878e-07	-31.4271	hypo
Ca1	17410451	17410550	3.43503e-13	5.10865e-11	27.5699	hyper		Ca1	41168951	41169100	0	0	-31.1263	hypo		Ca3	33945901	33946050	0	0	-31.4268	hypo
Ca1	17458051	17458150	3.04979e-08	2.42926e-06	28.8473	hyper		Ca1	41169101	41169300	0	0	-32.551	hypo		Ca7	9247501	9247650	7.43849e-15	2.06891e-12	-31.3087	hypo
Ca1	17481851	17481950	2.10942e-15	3.87717e-13	36.8787	hyper		Ca1	41169501	41169700	0	0	-26.5636	hypo		Ca2	7577901	7578000	4.61259e-10	3.81473e-08	-31.2922	hypo
Ca1	17482251	17482350	1.80411e-13	2.74944e-11	28.9267	hyper		Ca1	41172001	41172100	7.77156e-16	3.46199e-13	-32.6502	hypo		Ca4	43788651	43788750	9.69574e-07	2.42293e-05	-31.2674	hypo
Ca1	17706451	17706550	5.55112e-16	1.0784e-13	25.1296	hyper		Ca1	43335451	43335550	5.37769e-07	4.58985e-05	-30.1229	hypo		Ca2	35776051	35776150	0	0	-31.0593	hypo
Ca1	17827451	17827550	0	0	45.7707	hyper		Ca1	43337851	43337950	0	0	-57.8014	hypo		Ca6	14697201	14697300	3.60793e-09	2.24252e-07	-31.0232	hypo
Ca1	17827701	17827850	0	0	37.0427	hyper		Ca1	44018201	44018350	4.33967e-06	0.000269292	-35.6431	hypo		Ca1	12466501	12466600	1.21445e-05	0.000187457	-31.0165	hypo
Ca1	17880601	17880750	0	0	60.4751	hyper		Ca1	44700101	44700250	0	0	-28.9695	hypo		Ca7	1688051	1688200	3.33067e-16	1.19178e-13	-31.0057	hypo
Ca1	18558401	18558500	1.50636e-07	1.07817e-05	-30.2632	hypo		Ca1	44700351	44700450	0	0	-45.9801	hypo		Ca5	24935651	24935800	2.08687e-10	1.91381e-08	-30.9759	hypo
Ca1	18698751	18698850	0	0	-32.6478	hypo		Ca1	44700501	44700650	5.1034e-08	5.75986e-06	-32.3643	hypo		Ca5	45940851	45940950	1.36089e-06	3.19365e-05	-30.8844	hypo
Ca1	18776801	18776950	1.09288e-08	9.29503e-07	30.6272	hyper		Ca1	46523251	46523400	0	0	28.8858	hyper		Ca3	33946801	33946950	0	0	-30.8692	hypo
Ca1	18941001	18941100	7.21645e-15	1.26677e-12	-30.581	hypo		Ca1	46531051	46531150	1.44966e-07	1.45218e-05	-27.1464	hypo		Ca6	22947351	22947450	1.08391e-08	5.71934e-07	-30.8498	hypo
Ca1	18988301	18988450	0	0	39.6016	hyper		Ca1	46716251	46716350	7.20391e-07	5.89268e-05	-28.3069	hypo		Ca4	21074301	21074450	0	0	-30.8282	hypo
Ca1	18988401	18988600	0	0	40.88	hyper		Ca1	46832151	46832250	7.33085e-07	5.97826e-05	-25.0959	hypo		Ca6	12781601	12781700	0	0	-30.7981	hypo
Ca1	19171301	19171400	0	0	42.1609	hyper		Ca1	47827351	47827450	0	0	39.5902	hyper		Ca4	15444901	15445000	7.66054e-15	2.12555e-12	-30.7784	hypo
Ca1	19174101	19174200	1.58762e-14	2.69926e-12	-25.6848	hypo		Ca1	47897751	47897900	0	0	-28.7108	hypo		Ca3	32691801	32691950	1.53211e-13	3.17609e-11	-30.7343	hypo
Ca1	19278801	19279000	3.31957e-14	5.46415e-12	35.453	hyper		Ca1	47897851	47898000	0	0	-28.813	hypo		Ca1	41171901	41172050	4.10327e-12	6.01298e-10	-30.6444	hypo
Ca1	19438551	19438700	0	0	-32.2178	hypo		Ca1	47898051	47898200	0	0	-31.1275	hypo		Ca2	34768901	34769050	0	0	-30.6098	hypo
Ca1	19934551	19934650	0	0	-27.1224	hypo		Ca1	48305851	48305950	2.94927e-06	0.000194774	-30.1376	hypo		Ca5	17779951	17780050	6.21274e-11	6.60342e-09	-30.599	hypo
Ca1	20112201	20112300	4.01717e-10	4.15957e-08	33.6045	hyper		Ca2	1525201	1525300	1.95399e-14	7.10838e-12	29.178	hyper		Ca7	33290601	33290700	6.40155e-13	1.1497e-10	-30.3918	hypo
Ca1	20184051	20184150	0	0	48.642	hyper		Ca2	1585051	1585200	7.34548e-09	1.01707e-06	-28.5154	hypo		Ca3	24478301	24478400	9.26825e-06	0.000151152	-30.3585	hypo
Ca1	20278901	20279050	0	0	-34.6385	hypo		Ca2	2873051	2873150	2.78384e-09	4.26373e-07	-29.1831	hypo		Ca2	13869151	13869250	2.08631e-06	4.52416e-05	-30.3487	hypo
Ca1	20344051	20344150	0	0	-32.6431	hypo		Ca2	3079451	3079600	5.91764e-10	1.02879e-07	-31.0119	hypo		Ca1	47191201	47191350	0	0	-30.3257	hypo
Ca1	20567551	20567650	5.59575e-12	7.28069e-10	29.6781	hyper		Ca2	3713501	3713600	4.08805e-06	0.000256538	-26.0878	hypo		Ca6	19894301	19894450	9.06053e-07	2.2928e-05	-30.1965	hypo
Ca1	20841501	20841600	3.26406e-14	5.38034e-12	36.5831	hyper		Ca2	4326001	4326100	4.77783e-06	0.000292667	-28.4535	hypo		Ca4	12283001	12283100	1.2689e-08	6.53902e-07	-30.1511	hypo
Ca1	20842301	20842450	2.10942e-15	3.87717e-13	41.3057	hyper		Ca2	5300451	5300550	8.11664e-11	1.64537e-08	-25.7099	hypo		Ca6	57629751	57629850	1.93001e-10	1.78555e-08	-30.0737	hypo
Ca1	20996351	20996450	3.1962e-08	2.5384e-06	31.8277	hyper		Ca2	5300651	5300800	0	0	-30.0931	hypo		Ca1	7040301	7040400	2.62013e-14	6.49444e-12	-29.9739	hypo
Ca1	21437151	21437250	1.57163e-12	2.16172e-10	-37.0007	hypo		Ca2	5300951	5301050	5.55112e-16	2.53073e-13	-29.5084	hypo		Ca8	15840351	15840550	5.5753e-07	1.53762e-05	-29.9349	hypo
Ca1	21700501	21700600	1.08913e-13	1.70643e-11	-39.7973	hypo		Ca2	5387451	5387550	1.29772e-07	1.3194e-05	-27.2628	hypo		Ca3	32043151	32043300	6.56801e-10	5.18489e-08	-29.9018	hypo
Ca1	21947701	21947850	0	0	34.2161	hyper		Ca2	6788501	6788600	4.9738e-14	1.68897e-11	-28.4755	hypo		Ca7	740901	741050	1.66533e-15	5.29326e-13	-29.8729	hypo
Ca1	21959551	21959650	0	0	-32.9238	hypo		Ca2	6788801	6789000	0	0	-32.7962	hypo		Ca5	36436751	36436850	2.54576e-06	5.31869e-05	-29.8207	hypo
Ca1	23173301	23173450	0	0	34.4954	hyper		Ca2	6793401	6793550	1.35289e-05	0.000690286	31.6515	hyper		Ca1	47193301	47193500	0	0	-29.732	hypo
Ca1	23173401	23173600	0	0	37.2912	hyper		Ca2	7114401	7114550	1.88738e-15	7.9374e-13	32.1595	hyper		Ca4	9448901	9449000	1.22678e-10	1.19945e-08	-29.7034	hypo
Ca1	23332301	23332450	6.88443e-08	5.20188e-06	28.4311	hyper		Ca2	8728051	8728200	2.38969e-11	5.33932e-09	-29.5258	hypo		Ca3	611301	611450	1.59128e-12	2.59468e-10	-29.672	hypo
Ca1	23917101	23917300	0	0	50.4284	hyper		Ca2	9472451	9472650	1.66533e-15	7.059e-13	-32.3672	hypo		Ca2	18091901	18092000	3.81084e-10	3.22599e-08	-29.6287	hypo
Ca1	23948201	23948300	0	0	45.2221	hyper		Ca2	9841101	9841200	5.45408e-09	7.8034e-07	-33.4555	hypo		Ca5	7584801	7584900	6.80817e-07	1.81285e-05	-29.6015	hypo
Ca1	23948301	23948450	3.66374e-15	6.58929e-13	39.1273	hyper		Ca2	9959301	9959400	0	0	-34.9188	hypo		Ca2	18830701	18830800	9.57782e-05	0.000962993	-29.5968	hypo
Ca1	23948401	23948550	0	0	40.5763	hyper		Ca2	10040751	10040850	8.9187e-07	7.07261e-05	-25.9282	hypo		Ca3	32037001	32037150	2.5091e-14	6.24448e-12	-29.5777	hypo
Ca1	24173501	24173600	0	0	32.5438	hyper		Ca2	10285601	10285700	7.47175e-06	0.000424832	-25.0255	hypo		Ca2	30641451	30641550	3.77476e-15	1.11969e-12	-29.5654	hypo
Ca1	24548501	24548700	0	0	-41.5774	hypo		Ca2	10628701	10628800	2.7785e-11	6.14715e-09	37.5006	hyper		Ca4	13811301	13811400	3.3559e-09	2.1066e-07	-29.5217	hypo
Ca1	25288201	25288300	2.54877e-08	2.0511e-06	-29.7334	hypo		Ca2	13620701	13620800	4.54871e-08	5.21485e-06	-28.7322	hypo		Ca7	35386251	35386350	1.35932e-05	0.000204817	-29.5158	hypo
Ca1	25872651	25872750	1.68511e-07	1.19371e-05	27.292	hyper		Ca2	14801951	14802050	1.54443e-12	4.19691e-10	-31.5668	hypo		Ca4	16296151	16296250	1.93834e-12	3.09529e-10	-29.4394	hypo
Ca1	26032451	26032550	3.71925e-14	6.09919e-12	26.2921	hyper		Ca2	15390701	15390800	1.46279e-07	1.46395e-05	-25.7061	hypo		Ca2	32208451	32208550	1.95399e-14	4.97844e-12	-29.4102	hypo
Ca1	26206651	26206800	0	0	-26.322	hypo		Ca2	15528751	15528900	0	0	-38.9023	hypo		Ca5	36813651	36813800	2.61972e-07	8.27235e-06	-29.3841	hypo
Ca1	26326651	26326750	0	0	-26.3789	hypo		Ca2	15700351	15700450	0	0	-69.9187	hypo		Ca5	23531351	23531450	7.0529e-11	7.38094e-09	-29.3683	hypo
Ca1	26564751	26564850	4.90354e-09	4.38487e-07	-31.255	hypo		Ca2	16214951	16215050	0	0	56.4462	hyper		Ca2	29082951	29083050	1.22125e-15	3.96387e-13	-29.3532	hypo
Ca1	28210301	28210450	0	0	30.9328	hyper		Ca2	16829051	16829250	1.97775e-11	4.47491e-09	-34.5699	hypo		Ca7	15551701	15551800	2.52319e-05	0.000335589	-29.3363	hypo
Ca1	28247051	28247150	1.76969e-10	1.92545e-08	-30.8964	hypo		Ca2	17424701	17424800	6.75204e-12	1.64968e-09	-35.0649	hypo		Ca5	12200301	12200400	2.50141e-07	7.96076e-06	-29.3014	hypo
Ca1	28908551	28908700	0	0	-29.8164	hypo		Ca2	17619701	17619800	1.34585e-11	3.12602e-09	-26.5757	hypo		Ca5	36643051	36643200	9.12601e-07	2.3068e-05	-29.2811	hypo
Ca1	29136151	29136250	8.22326e-07	5.10223e-05	-27.3659	hypo		Ca2	18427751	18427850	2.54306e-08	3.11997e-06	37.3864	hyper		Ca1	43338051	43338200	0	0	-29.2558	hypo
Ca1	29465351	29465500	0	0	-28.2869	hypo		Ca2	18764751	18764900	1.504e-06	0.000110346	-30.5033	hypo		Ca6	42821401	42821500	8.61536e-07	2.20196e-05	-29.2365	hypo
Ca1	30229951	30230100	7.50472e-08	5.64147e-06	29.0129	hyper		Ca2	19297501	19297600	0	0	31.9197	hyper		Ca6	27788601	27788700	0	0	-29.226	hypo
Ca1	30313701	30313850	0	0	56.215	hyper		Ca2	19653501	19653600	2.47696e-07	2.3278e-05	-26.3706	hypo		Ca2	26387801	26387900	2.55351e-15	7.82375e-13	-29.206	hypo
Ca1	30391101	30391250	0	0	32.6398	hyper		Ca2	22542601	22542700	2.55242e-09	3.9346e-07	-28.5906	hypo		Ca3	20087301	20087400	4.01358e-10	3.37622e-08	-29.1977	hypo
Ca1	30857451	30857550	7.0518e-12	9.07108e-10	30.4355	hyper		Ca2	23332701	23332800	4.76692e-06	0.000292124	-27.6755	hypo		Ca2	29492501	29492650	1.11022e-16	4.26402e-14	-29.0934	hypo
Ca1	30917001	30917150	2.01661e-12	2.74158e-10	-35.9356	hypo		Ca2	23914801	23914900	2.86318e-09	4.36807e-07	35.5296	hyper		Ca4	23569451	23569550	5.36461e-07	1.48975e-05	-28.9807	hypo
Ca1	31879751	31879850	0	0	38.548	hyper		Ca2	25167201	25167300	1.66533e-15	7.059e-13	-37.944	hypo		Ca5	41059801	41059900	8.68619e-08	3.29491e-06	-28.9736	hypo
Ca1	32029201	32029400	1.91094e-11	2.34484e-09	37.5047	hyper		Ca2	25535451	25535550	5.01734e-05	0.00196845	-27.5809	hypo		Ca6	1391951	1392100	0	0	-28.9683	hypo
Ca1	32202551	32202650	0	0	50.67	hyper		Ca2	25878451	25878600	1.11243e-05	0.000588835	-25.0718	hypo		Ca4	19782901	19783050	0	0	-28.9292	hypo
Ca1	32723501	32723600	0	0	-43.9925	hypo		Ca2	25893001	25893100	6.35888e-09	8.96102e-07	-39.2337	hypo		Ca7	29919151	29919250	0.000153441	0.00139226	-28.8886	hypo
Ca1	33323401	33323500	1.74261e-12	2.38661e-10	27.0268	hyper		Ca2	25940951	25941150	0	0	-30.8929	hypo		Ca3	33945551	33945650	5.55112e-16	1.91678e-13	-28.8554	hypo
Ca1	33623151	33623300	4.41854e-06	0.000235025	29.9688	hyper		Ca2	28115701	28115800	1.45207e-08	1.87884e-06	-25.9886	hypo		Ca7	33553951	33554050	0	0	-28.8474	hypo
Ca1	33633251	33633350	0	0	36.7318	hyper		Ca2	28409751	28409900	3.67373e-13	1.09178e-10	-25.3778	hypo		Ca4	42552101	42552200	7.66071e-07	1.99855e-05	-28.799	hypo
Ca1	33633501	33633650	0	0	51.1161	hyper		Ca2	29161951	29162050	4.66587e-11	9.93676e-09	28.3105	hyper		Ca6	10280701	10280800	7.3363e-07	1.92884e-05	-28.7876	hypo
Ca1	33633601	33633750	0	0	33.2613	hyper		Ca2	29284901	29285050	1.69727e-08	2.16024e-06	-29.3243	hypo		Ca2	2400151	2400300	6.93422e-06	0.000119688	-28.7734	hypo
Ca1	34199101	34199250	0	0	33.2197	hyper		Ca2	29345001	29345100	1.24621e-06	9.42892e-05	-26.8082	hypo		Ca6	53490201	53490300	0	0	-28.7729	hypo
Ca1	34201651	34201750	4.996e-15	8.88087e-13	39.3479	hyper		Ca2	30089051	30089150	2.22045e-16	1.05611e-13	-25.448	hypo		Ca4	41403901	41404000	1.21567e-08	6.30426e-07	-28.7395	hypo
Ca1	34201901	34202050	0	0	36.9282	hyper		Ca2	30880451	30880550	9.24816e-14	3.01615e-11	-36.7736	hypo		Ca6	7764301	7764400	1.5339e-05	0.000225539	-28.7167	hypo
Ca1	34202101	34202250	0	0	48.0094	hyper		Ca2	30915801	30915950	1.00902e-08	1.35423e-06	-28.3156	hypo		Ca6	3110951	3111100	7.5666e-10	5.85772e-08	-28.7099	hypo
Ca1	34203101	34203250	9.9909e-13	1.40669e-10	35.5089	hyper		Ca2	31801051	31801150	0	0	25.8913	hyper		Ca6	21222151	21222250	7.11081e-07	1.87967e-05	-28.6729	hypo
Ca1	34475751	34475900	0	0	37.4067	hyper		Ca2	32506501	32506600	1.30143e-11	3.02941e-09	-26.9161	hypo		Ca1	9684151	9684250	6.60263e-10	5.20971e-08	-28.6198	hypo
Ca1	34512901	34513000	1.18672e-12	1.65956e-10	40.1408	hyper		Ca2	32509951	32510100	0	0	-26.4651	hypo		Ca1	27197951	27198100	3.36789e-08	1.48934e-06	-28.5469	hypo
Ca1	34597601	34597700	4.51084e-13	6.61621e-11	33.2285	hyper		Ca2	32510251	32510400	0	0	-33.9775	hypo		Ca2	6851701	6851800	9.57118e-09	5.14291e-07	-28.5106	hypo
Ca1	34788751	34788850	2.62503e-07	1.79908e-05	-26.0811	hypo		Ca2	32510451	32510600	3.21232e-12	8.24813e-10	-32.585	hypo		Ca4	1296801	1296900	3.16466e-10	2.74709e-08	-28.4916	hypo
Ca1	34840251	34840350	0	0	36.6311	hyper		Ca2	32510551	32510700	6.48592e-13	1.86043e-10	-28.7261	hypo		Ca4	16351501	16351600	8.91079e-06	0.000146473	-28.455	hypo
Ca1	35079451	35079550	2.02087e-06	0.000115931	-26.8325	hypo		Ca2	33303601	33303750	4.89576e-11	1.03607e-08	-27.3967	hypo		Ca7	10785051	10785150	1.7251e-09	1.19e-07	-28.3992	hypo
Ca1	35263551	35263650	3.29381e-09	3.01365e-07	-28.7306	hypo		Ca2	33303701	33303850	2.84217e-14	9.97534e-12	-30.5822	hypo		Ca8	15562101	15562200	0	0	-28.3924	hypo
Ca1	35455701	35455900	5.32209e-08	4.09266e-06	29.0165	hyper		Ca2	33304201	33304300	2.94764e-13	8.88317e-11	-31.5687	hypo		Ca3	21490051	21490200	1.54085e-09	1.07894e-07	-28.3847	hypo
Ca1	36000451	36000550	0	0	65.8026	hyper		Ca2	33411101	33411200	1.22125e-15	5.30248e-13	25.0592	hyper		Ca1	9579601	9579700	1.8144e-06	4.03813e-05	-28.346	hypo
Ca1	36017851	36017950	4.43934e-12	5.83222e-10	45.304	hyper		Ca2	33972351	33972450	5.84064e-11	1.2168e-08	-25.2577	hypo		Ca6	26921301	26921450	5.88418e-15	1.66779e-12	-28.313	hypo
Ca1	37240101	37240200	1.54924e-07	1.10683e-05	25.5522	hyper		Ca2	34292351	34292450	2.75918e-08	3.35821e-06	-26.7521	hypo		Ca5	23521551	23521650	1.2258e-05	0.000188865	-28.2782	hypo
Ca1	38203401	38203500	1.9545e-11	2.39245e-09	-25.961	hypo		Ca2	34311151	34311250	1.59483e-08	2.04503e-06	-36.2127	hypo		Ca6	13982101	13982200	9.71445e-14	2.10658e-11	-28.249	hypo
Ca1	38266051	38266200	0	0	-42.9232	hypo		Ca2	34482651	34482800	1.26206e-08	1.66159e-06	-35.3483	hypo		Ca6	53067751	53067850	1.2766e-07	4.55134e-06	-28.235	hypo
Ca1	38278701	38278800	9.13623e-10	9.00884e-08	31.4924	hyper		Ca2	34823701	34823800	3.21679e-10	5.84618e-08	-31.4812	hypo		Ca7	32869001	32869100	1.04447e-06	2.5733e-05	-28.2172	hypo
Ca1	38318401	38318500	0	0	52.7706	hyper		Ca2	34932601	34932750	3.94486e-08	4.59385e-06	-29.5122	hypo		Ca6	49290901	49291000	9.32587e-15	2.53918e-12	-28.1537	hypo
Ca1	38739301	38739400	1.11022e-16	2.25399e-14	-37.0047	hypo		Ca2	35679251	35679350	3.33067e-16	1.55822e-13	-25.0027	hypo		Ca7	19897601	19897700	9.64542e-07	2.41248e-05	-28.1529	hypo
Ca1	38882401	38882550	0	0	-36.8601	hypo		Ca2	35702751	35702900	8.36398e-12	2.00017e-09	-33.6582	hypo		Ca6	31616951	31617050	3.69121e-08	1.60909e-06	-28.1517	hypo
Ca1	38884101	38884200	0	0	29.8789	hyper		Ca2	36517901	36518050	1.71002e-11	3.90626e-09	-29.7343	hypo		Ca7	34872801	34872900	9.96923e-10	7.42674e-08	-28.099	hypo
Ca1	38884451	38884600	3.77476e-15	6.78203e-13	-44.6522	hypo		Ca3	2224351	2224550	0	0	-35.6976	hypo		Ca7	20827201	20827300	2.98783e-10	2.61079e-08	-28.0874	hypo
Ca1	39438851	39438950	1.17947e-10	1.31088e-08	32.4244	hyper		Ca3	3707251	3707450	0	0	-51.5178	hypo		Ca1	41911551	41911650	2.94631e-12	4.49748e-10	-28.0793	hypo
Ca1	39439101	39439250	4.87388e-14	7.9005e-12	30.2211	hyper		Ca3	3838451	3838600	1.25952e-06	9.50757e-05	-31.0992	hypo		Ca4	6655901	6656000	0	0	-28.0321	hypo
Ca1	39660551	39660700	6.00853e-13	8.65756e-11	-35.8635	hypo		Ca3	3899051	3899150	1.18674e-08	1.57111e-06	-28.1326	hypo		Ca1	47194201	47194350	0	0	-28.0025	hypo
Ca1	39828351	39828550	2.04952e-10	2.20872e-08	33.7497	hyper		Ca3	3937801	3937950	1.15474e-12	3.19881e-10	-29.7403	hypo		Ca4	19780701	19780800	9.99201e-16	3.30212e-13	-27.9845	hypo
Ca1	40093201	40093350	0	0	41.4784	hyper		Ca3	6262751	6262850	2.68674e-14	9.48418e-12	-30.3794	hypo		Ca2	1559501	1559600	3.60397e-07	1.07442e-05	-27.9042	hypo
Ca1	40093401	40093500	0	0	44.5908	hyper		Ca3	6634851	6634950	0	0	-26.3845	hypo		Ca6	53509251	53509350	6.62692e-13	1.18638e-10	-27.8749	hypo
Ca1	40109251	40109400	0	0	-47.8869	hypo		Ca3	6894401	6894550	1.11022e-16	5.45616e-14	-30.9178	hypo		Ca5	8102051	8102150	4.83202e-12	6.94916e-10	-27.8672	hypo
Ca1	41018101	41018200	1.09625e-05	0.000536417	25.1995	hyper		Ca3	6896551	6896650	0	0	-38.6316	hypo		Ca2	24638601	24638750	5.30641e-09	3.11844e-07	-27.8482	hypo
Ca1	41029901	41030000	3.41851e-08	2.6997e-06	28.4984	hyper		Ca3	7481301	7481400	7.46057e-07	6.06903e-05	-26.9672	hypo		Ca7	22630751	22630850	7.75722e-08	2.99931e-06	-27.8419	hypo
Ca1	41132351	41132550	0	0	-33.7133	hypo		Ca3	8481251	8481350	2.36327e-09	3.68143e-07	-31.1961	hypo		Ca6	10047601	10047700	9.07177e-11	9.21376e-09	-27.8281	hypo
Ca1	41609901	41610000	0	0	26.646	hyper		Ca3	8544801	8544900	3.50451e-06	0.000225128	-27.1316	hypo		Ca3	25581001	25581100	3.89577e-13	7.34191e-11	-27.7581	hypo
Ca1	42287251	42287400	0	0	47.6304	hyper		Ca3	8707551	8707700	1.31006e-14	4.89892e-12	-28.156	hypo		Ca5	37125101	37125200	9.53589e-06	0.000154666	-27.7455	hypo
Ca1	42387151	42387300	0	0	49.0635	hyper		Ca3	9116351	9116500	1.05422e-11	2.48777e-09	-31.7832	hypo		Ca3	14303501	14303600	3.42019e-05	0.000427313	-27.7311	hypo
Ca1	43842001	43842100	3.17944e-07	2.13753e-05	28.7456	hyper		Ca3	9309151	9309300	1.0159e-07	1.06211e-05	-28.236	hypo		Ca4	42739901	42740050	7.82835e-09	4.33477e-07	-27.7208	hypo
Ca1	43857151	43857250	9.2954e-10	9.15807e-08	30.8965	hyper		Ca3	9396551	9396650	7.72615e-12	1.85906e-09	-25.8654	hypo		Ca7	11457501	11457650	6.06551e-10	4.84155e-08	-27.7203	hypo
Ca1	44525601	44525700	0	0	40.2872	hyper		Ca3	9446151	9446250	8.88178e-16	3.91183e-13	-31.4763	hypo		Ca6	3411201	3411300	7.35966e-11	7.65991e-09	-27.6884	hypo
Ca1	45027551	45027650	9.12859e-09	7.85327e-07	34.931	hyper		Ca3	11229101	11229200	1.14807e-07	1.18525e-05	26.2255	hyper		Ca4	3435901	3436000	5.11275e-07	1.43292e-05	-27.6881	hypo
Ca1	45050951	45051050	0	0	-39.5664	hypo		Ca3	11710551	11710650	1.5274e-06	0.000111699	-25.7824	hypo		Ca1	40742001	40742100	4.93232e-08	2.05098e-06	-27.6807	hypo
Ca1	45762201	45762300	4.84987e-10	4.96473e-08	28.7604	hyper		Ca3	12072901	12073000	2.40531e-07	2.27093e-05	-25.2564	hypo		Ca8	15026201	15026300	9.93745e-06	0.000159778	-27.6789	hypo
Ca1	45770051	45770200	0	0	-32.4736	hypo		Ca3	12809801	12809900	4.26601e-08	4.91838e-06	-29.1357	hypo		Ca7	26623351	26623450	3.18634e-14	7.75689e-12	-27.6734	hypo
Ca1	46617101	46617250	0	0	45.1404	hyper		Ca3	13302151	13302250	1.56577e-05	0.000777788	-29.605	hypo		Ca4	3732601	3732700	1.15755e-05	0.000180446	-27.6724	hypo
Ca1	46772101	46772200	4.15342e-07	2.73853e-05	25.1071	hyper		Ca3	14312001	14312100	7.8868e-09	1.08533e-06	28.9455	hyper		Ca4	27317601	27317700	4.07527e-09	2.48864e-07	-27.6662	hypo
Ca1	48178101	48178200	2.22045e-16	4.43875e-14	-29.4417	hypo		Ca3	14359951	14360050	3.67743e-06	0.000234584	-25.6657	hypo		Ca2	30082951	30083050	2.22045e-16	8.1823e-14	-27.6627	hypo
Ca1	48182301	48182450	0	0	31.5664	hyper		Ca3	14459651	14459750	3.69017e-09	5.49667e-07	-28.3688	hypo		Ca8	9057501	9057600	0	0	-27.6622	hypo
Ca2	162701	162800	1.58229e-06	9.27241e-05	25.0435	hyper		Ca3	14459951	14460100	8.65974e-15	3.33129e-12	-27.9309	hypo		Ca6	977901	978050	5.77205e-13	1.04699e-10	-27.6565	hypo
Ca2	1520301	1520450	0	0	-46.4904	hypo		Ca3	14831751	14831900	0	0	-27.8994	hypo		Ca1	41169001	41169200	0	0	-27.6014	hypo
Ca2	1615151	1615250	0	0	-44.4958	hypo		Ca3	14837801	14837950	7.10543e-15	2.76063e-12	-33.9588	hypo		Ca1	47196151	47196250	4.44089e-15	1.2969e-12	-27.5567	hypo
Ca2	1669401	1669550	0	0	-50.0566	hypo		Ca3	15416701	15416850	4.36318e-14	1.49824e-11	33.1926	hyper		Ca4	34099901	34100050	1.71304e-10	1.60762e-08	-27.5476	hypo
Ca2	1719501	1719600	0	0	-42.7847	hypo		Ca3	15896301	15896400	0	0	-36.7564	hypo		Ca2	35152851	35152950	1.46377e-05	0.000217321	-27.4969	hypo
Ca2	1818851	1818950	2.747e-06	0.000153137	-26.6721	hypo		Ca3	15935851	15935950	4.92217e-12	1.22851e-09	25.1182	hyper		Ca1	47193001	47193100	1.67782e-09	1.16065e-07	-27.4852	hypo
Ca2	1848351	1848500	0	0	-53.0613	hypo		Ca3	16217751	16217850	0	0	-26.8311	hypo		Ca8	7893501	7893600	1.04974e-08	5.56701e-07	-27.4801	hypo
Ca2	2200651	2200750	1.01909e-08	8.71176e-07	25.0677	hyper		Ca3	16363951	16364100	2.63123e-14	9.30356e-12	-49.5695	hypo		Ca3	29968701	29968800	3.36203e-06	6.66851e-05	-27.4264	hypo
Ca2	2313051	2313150	2.39473e-08	1.93511e-06	-26.9389	hypo		Ca3	17061951	17062050	0	0	51.7609	hyper		Ca6	16788751	16788850	9.78247e-10	7.30202e-08	-27.4199	hypo
Ca2	3035201	3035300	1.01807e-13	1.60153e-11	39.891	hyper		Ca3	18851501	18851600	1.33527e-12	3.66571e-10	27.09	hyper		Ca6	16931701	16931800	0	0	-27.4141	hypo
Ca2	3035751	3035900	0	0	-56.0414	hypo		Ca3	18969901	18970000	7.39463e-06	0.000421397	27.609	hyper		Ca4	48599151	48599250	5.11533e-11	5.56883e-09	-27.4125	hypo
Ca2	4405701	4405800	0	0	33.4368	hyper		Ca3	19137851	19137950	1.60707e-09	2.58909e-07	-28.6603	hypo		Ca6	55453801	55454000	3.14658e-09	1.99331e-07	-27.4111	hypo
Ca2	5278201	5278300	0	0	-28.8199	hypo		Ca3	19443851	19443950	3.41337e-10	6.18247e-08	-32.8344	hypo		Ca8	16007401	16007500	2.75253e-07	8.61529e-06	-27.3951	hypo
Ca2	5602701	5602800	0	0	-26.2093	hypo		Ca3	19486501	19486600	2.78071e-07	2.57765e-05	-28.8357	hypo		Ca4	12084001	12084100	5.50125e-05	0.000622456	-27.3863	hypo
Ca2	5828501	5828600	3.46478e-10	3.62282e-08	32.9678	hyper		Ca3	19486651	19486800	5.07705e-13	1.48311e-10	-36.5671	hypo		Ca5	6918551	6918650	5.37437e-12	7.63904e-10	-27.3653	hypo
Ca2	5943351	5943500	0	0	-33.2068	hypo		Ca3	19490801	19490900	3.63155e-06	0.000232037	25.4931	hyper		Ca2	3652151	3652250	6.98126e-10	5.46699e-08	-27.3587	hypo
Ca2	6451401	6451500	6.4615e-14	1.03688e-11	39.4747	hyper		Ca3	20023701	20023850	0	0	-30.8904	hypo		Ca3	26961401	26961500	7.02272e-08	2.75994e-06	-27.3478	hypo
Ca2	6602801	6602900	1.08464e-07	7.94985e-06	-28.4027	hypo		Ca3	20023801	20023950	0	0	-30.3817	hypo		Ca5	27219801	27219900	9.99145e-09	5.33398e-07	-27.311	hypo
Ca2	6920801	6921000	0	0	-31.8371	hypo		Ca3	20322801	20322900	2.10977e-11	4.76858e-09	-34.396	hypo		Ca3	5114901	5115000	4.22626e-05	0.000505271	-27.2972	hypo
Ca2	7046901	7047050	0	0	-31.0554	hypo		Ca3	20325451	20325600	1.84843e-06	0.000131431	-28.66	hypo		Ca5	36635001	36635100	6.95014e-09	3.92014e-07	-27.2743	hypo
Ca2	7114601	7114700	1.11022e-16	2.25399e-14	27.0542	hyper		Ca3	21318601	21318700	0	0	-38.6376	hypo		Ca6	4535801	4535900	2.47865e-07	7.9018e-06	-27.246	hypo
Ca2	7115401	7115500	0	0	39.8509	hyper		Ca3	21747601	21747700	0	0	38.2092	hyper		Ca6	18891701	18891800	3.15159e-07	9.62795e-06	-27.2429	hypo
Ca2	7125951	7126050	0	0	-32.8431	hypo		Ca3	21783801	21783900	1.69173e-08	2.15606e-06	-27.4966	hypo		Ca6	14807651	14807750	4.47587e-05	0.000528763	-27.2395	hypo
Ca2	8516201	8516350	0	0	45.5356	hyper		Ca3	22233201	22233300	2.10942e-15	8.8021e-13	-27.2795	hypo		Ca7	40033801	40033900	8.52165e-06	0.00014127	-27.2099	hypo
Ca2	8521051	8521150	0	0	-28.0155	hypo		Ca3	22233401	22233500	0	0	-36.5663	hypo		Ca7	20653501	20653600	1.92859e-09	1.31134e-07	-27.2071	hypo
Ca2	8570101	8570200	9.12136e-09	7.84898e-07	-30.6164	hypo		Ca3	22233701	22233800	1.07672e-08	1.43655e-06	-25.339	hypo		Ca7	33686301	33686400	3.69622e-07	1.0972e-05	-27.1861	hypo
Ca2	8698501	8698600	5.75054e-07	3.69319e-05	-30.7274	hypo		Ca3	22614601	22614750	5.2125e-13	1.51751e-10	-26.6098	hypo		Ca6	1508851	1508950	2.51886e-10	2.25436e-08	-27.1526	hypo
Ca2	8830951	8831100	0	0	-53.386	hypo		Ca3	22964101	22964200	1.04798e-05	0.00056033	26.7657	hyper		Ca6	11023351	11023500	0	0	-27.1232	hypo
Ca2	8831101	8831250	0	0	-44.5864	hypo		Ca3	23341851	23342000	1.77636e-15	7.48518e-13	-29.4064	hypo		Ca6	13674901	13675000	5.86085e-07	1.60293e-05	-27.051	hypo
Ca2	9012201	9012300	0	0	-60.5741	hypo		Ca3	23342051	23342150	1.33227e-15	5.74378e-13	-25.6134	hypo		Ca1	15123101	15123200	8.86193e-05	0.000906215	-27.0455	hypo
Ca2	9631551	9631700	2.22045e-16	4.43875e-14	37.6354	hyper		Ca3	23794801	23794950	0	0	-37.3532	hypo		Ca1	39540651	39540750	4.29146e-05	0.000511436	-27.0294	hypo
Ca2	9961801	9962000	0	0	37.7825	hyper		Ca3	24682101	24682200	1.53468e-06	0.000112136	-27.2572	hypo		Ca3	37941551	37941650	2.90533e-10	2.54936e-08	-26.9997	hypo
Ca2	9964801	9964950	4.36333e-08	3.397e-06	33.8421	hyper		Ca3	24694751	24694850	5.50708e-08	6.16674e-06	-29.0083	hypo		Ca7	9595751	9595850	4.51116e-10	3.74093e-08	-26.9763	hypo
Ca2	10023001	10023100	0	0	-27.9973	hypo		Ca3	24773201	24773300	1.33162e-10	2.60446e-08	-35.5848	hypo		Ca8	14695051	14695200	0	0	-26.9666	hypo
Ca2	10023101	10023200	0	0	32.0864	hyper		Ca3	25233301	25233400	1.50768e-13	4.75777e-11	-25.5058	hypo		Ca5	41225201	41225350	2.11238e-07	6.91953e-06	-26.9506	hypo
Ca2	10024951	10025050	3.17302e-12	4.22705e-10	30.3026	hyper		Ca3	25238051	25238150	1.22478e-07	1.25627e-05	-27.4797	hypo		Ca4	842051	842150	9.54039e-05	0.000960046	-26.9461	hypo
Ca2	10195801	10195900	9.57814e-08	7.08642e-06	-28.5293	hypo		Ca3	25242051	25242150	2.05009e-08	2.56961e-06	-30.6734	hypo		Ca6	55528851	55528950	2.07888e-06	4.51064e-05	-26.9356	hypo
Ca2	10628751	10628900	0	0	42.1453	hyper		Ca3	25872101	25872250	5.7347e-09	8.16193e-07	-30.3194	hypo		Ca6	52213151	52213250	9.06822e-08	3.41704e-06	-26.8534	hypo
Ca2	12357001	12357100	0	0	28.3874	hyper		Ca3	26621951	26622050	4.44089e-16	2.04415e-13	-25.4223	hypo		Ca1	1188901	1189000	1.67585e-07	5.70934e-06	-26.8273	hypo
Ca2	13664751	13664850	0	0	-27.2978	hypo		Ca3	26817751	26817850	4.66294e-15	1.86405e-12	-26.5001	hypo		Ca5	32238951	32239050	3.57091e-10	3.05117e-08	-26.8258	hypo
Ca2	13702701	13702850	0	0	36.0866	hyper		Ca3	27211851	27211950	4.51379e-08	5.18036e-06	-28.1259	hypo		Ca6	41575651	41575750	1.46927e-12	2.416e-10	-26.8135	hypo
Ca2	14134701	14134800	0	0	25.6598	hyper		Ca3	27758101	27758200	1.0719e-06	8.28411e-05	-29.488	hypo		Ca6	48651751	48651850	1.8633e-08	9.03961e-07	-26.7885	hypo
Ca2	14248701	14248800	4.73288e-13	6.92167e-11	25.0817	hyper		Ca3	28053001	28053100	7.72513e-11	1.57047e-08	-25.1376	hypo		Ca6	29971151	29971250	3.99489e-11	4.49402e-09	-26.7837	hypo
Ca2	14778751	14778850	0	0	-36.366	hypo		Ca3	28161901	28162000	1.66755e-13	5.23111e-11	-27.059	hypo		Ca3	32043001	32043100	1.29797e-10	1.25995e-08	-26.771	hypo
Ca2	14802001	14802100	0	0	-30.4196	hypo		Ca3	28995601	28995700	1.27153e-11	2.96626e-09	-27.509	hypo		Ca3	26884751	26884850	1.31584e-08	6.74356e-07	-26.7661	hypo
Ca2	15528151	15528250	1.12805e-09	1.10028e-07	-31.2633	hypo		Ca3	29195201	29195300	1.5607e-08	2.00727e-06	-30.1628	hypo		Ca4	16433201	16433300	7.62409e-06	0.000129148	-26.7619	hypo
Ca2	15528601	15528750	0	0	-51.227	hypo		Ca3	29207551	29207700	4.82732e-10	8.54486e-08	-27.6287	hypo		Ca5	5056901	5057000	2.94901e-06	5.99369e-05	-26.7604	hypo
Ca2	15528701	15528850	0	0	-52.3186	hypo		Ca3	30206951	30207050	3.37483e-10	6.12043e-08	-25.3413	hypo		Ca4	21674401	21674500	1.23946e-06	2.95925e-05	-26.7504	hypo
Ca2	15528801	15529000	0	0	-49.169	hypo		Ca3	30499451	30499550	0	0	-33.1891	hypo		Ca6	2688051	2688150	0	0	-26.7452	hypo
Ca2	15700301	15700450	0	0	-79.8814	hypo		Ca3	30998551	30998650	1.39372e-08	1.81007e-06	-37.4329	hypo		Ca1	4612451	4612550	2.16644e-09	1.44874e-07	-26.738	hypo
Ca2	15701951	15702050	8.65974e-15	1.51483e-12	31.3764	hyper		Ca3	31268601	31268750	0	0	-35.9922	hypo		Ca1	41169201	41169300	0	0	-26.7181	hypo
Ca2	16239651	16239750	5.66935e-12	7.36556e-10	-33.4747	hypo		Ca3	31268701	31268850	0	0	-37.1	hypo		Ca7	30912151	30912250	8.40033e-09	4.60425e-07	-26.7076	hypo
Ca2	16292051	16292150	2.33147e-15	4.26967e-13	-43.7869	hypo		Ca3	31268801	31269000	0	0	-33.7506	hypo		Ca7	11830951	11831050	3.26216e-06	6.50502e-05	-26.7068	hypo
Ca2	17183351	17183450	2.24265e-14	3.76558e-12	-33.1726	hypo		Ca3	31288701	31288900	0	0	-28.2019	hypo		Ca3	11574701	11574800	1.11867e-11	1.46443e-09	-26.6732	hypo
Ca2	17185151	17185250	2.3448e-08	1.89607e-06	-34.2353	hypo		Ca3	31502451	31502550	2.94886e-12	7.61272e-10	-28.6032	hypo		Ca7	42508251	42508350	3.60552e-11	4.10301e-09	-26.6731	hypo
Ca2	17282551	17282750	0	0	-33.8933	hypo		Ca3	32067251	32067400	7.88258e-14	2.60047e-11	-35.8203	hypo		Ca5	41163101	41163200	3.2704e-07	9.92499e-06	-26.6701	hypo
Ca2	18876701	18876850	0	0	-32.0449	hypo		Ca3	33456451	33456550	8.08876e-10	1.37391e-07	36.1736	hyper		Ca4	13368851	13368950	7.4869e-12	1.02457e-09	-26.6678	hypo
Ca2	19474751	19474900	0	0	58.386	hyper		Ca3	33526251	33526400	0	0	-29.7259	hypo		Ca6	29150451	29150550	6.72088e-09	3.81108e-07	-26.6627	hypo
Ca2	20044251	20044350	2.20373e-09	2.07188e-07	40.1259	hyper		Ca3	34786951	34787050	8.21628e-08	8.78498e-06	26.9563	hyper		Ca2	6788901	6789000	0	0	-26.6409	hypo
Ca2	20439701	20439850	1.42109e-14	2.42787e-12	-36.3218	hypo		Ca3	35312901	35313000	9.47897e-11	1.90175e-08	33.4353	hyper		Ca1	9260001	9260100	2.42418e-07	7.75953e-06	-26.6178	hypo
Ca2	21103201	21103350	7.53397e-13	1.0728e-10	-30.4705	hypo		Ca3	35680401	35680500	1.23524e-06	9.35578e-05	-25.741	hypo		Ca7	20811401	20811500	3.31947e-11	3.8162e-09	-26.5988	hypo
Ca2	21103301	21103450	0	0	-32.1865	hypo		Ca3	35780801	35780900	2.59719e-08	3.17911e-06	-27.2486	hypo		Ca2	32211901	32212000	0	0	-26.5883	hypo
Ca2	21499001	21499150	1.4766e-14	2.51903e-12	-29.5417	hypo		Ca3	35781201	35781300	0	0	-28.8008	hypo		Ca3	703551	703650	0	0	-26.5747	hypo
Ca2	21597601	21597800	8.61111e-12	1.09486e-09	-28.8613	hypo		Ca3	35829701	35829900	0	0	-33.7775	hypo		Ca6	53547951	53548050	4.58004e-07	1.30884e-05	-26.5696	hypo
Ca2	22415601	22415700	0	0	-32.6264	hypo		Ca3	36122151	36122300	0	0	-27.739	hypo		Ca2	8968251	8968350	2.7381e-09	1.77083e-07	-26.5477	hypo
Ca2	22475901	22476000	0	0	-59.0108	hypo		Ca3	37574651	37574750	0	0	-58.2828	hypo		Ca7	16793351	16793450	5.48792e-07	1.51798e-05	-26.5139	hypo
Ca2	22770001	22770100	0	0	-29.9344	hypo		Ca3	37576201	37576400	0	0	-54.0365	hypo		Ca8	6753501	6753600	2.16307e-09	1.44712e-07	-26.5065	hypo
Ca2	22801801	22801900	6.77293e-10	6.79867e-08	-28.1621	hypo		Ca3	37764601	37764700	0	0	-36.8326	hypo		Ca4	40523501	40523600	1.11265e-05	0.000174818	-26.5029	hypo
Ca2	22949901	22950000	2.29816e-14	3.85142e-12	-35.7469	hypo		Ca3	37764701	37764850	0	0	-36.11	hypo		Ca5	25455651	25455750	7.03881e-14	1.58012e-11	-26.4842	hypo
Ca2	23148001	23148150	0	0	-27.4079	hypo		Ca3	37764951	37765100	0	0	-53.6618	hypo		Ca7	9083651	9083750	5.66214e-15	1.61066e-12	-26.4636	hypo
Ca2	24579501	24579600	2.74181e-12	3.67628e-10	-36.0412	hypo		Ca3	37765351	37765500	0	0	-27.3712	hypo		Ca5	27834951	27835050	1.90613e-11	2.34796e-09	-26.4623	hypo
Ca2	24784451	24784600	0	0	-49.1981	hypo		Ca3	37765551	37765700	0	0	-41.5535	hypo		Ca6	45889651	45889750	1.6462e-08	8.14867e-07	-26.4534	hypo
Ca2	25125701	25125800	1.36137e-09	1.31508e-07	25.281	hyper		Ca3	37950651	37950800	0	0	29.7289	hyper		Ca2	29494501	29494600	6.66134e-16	2.2643e-13	-26.4511	hypo
Ca2	25228201	25228300	0	0	-28.0769	hypo		Ca3	37951001	37951150	0	0	35.638	hyper		Ca1	10073751	10073850	2.02505e-13	4.07742e-11	-26.4438	hypo
Ca2	25248001	25248150	0	0	-37.2753	hypo		Ca3	37951101	37951300	0	0	28.5759	hyper		Ca1	6576551	6576700	7.98694e-13	1.40111e-10	-26.4357	hypo
Ca2	27226351	27226450	4.64357e-10	4.76743e-08	26.2639	hyper		Ca3	38383451	38383550	0	0	-30.9866	hypo		Ca7	2826901	2827000	4.44089e-16	1.55948e-13	-26.4352	hypo
Ca2	27226451	27226600	0	0	40.2566	hyper		Ca3	39923401	39923550	2.68463e-12	6.98528e-10	-27.2233	hypo		Ca2	9013451	9013550	9.76996e-15	2.64871e-12	-26.4329	hypo
Ca2	27472951	27473050	4.46753e-08	3.47658e-06	29.8649	hyper		Ca4	1130951	1131050	1.52394e-08	1.96413e-06	-26.7495	hypo		Ca5	38124551	38124650	6.31007e-09	3.61278e-07	-26.4245	hypo
Ca2	29161851	29161950	5.93969e-14	9.55764e-12	29.8568	hyper		Ca4	1208601	1208750	7.77156e-16	3.46199e-13	-27.1331	hypo		Ca1	26326401	26326500	4.0197e-08	1.72675e-06	-26.404	hypo
Ca2	29162001	29162200	0	0	35.7754	hyper		Ca4	1325201	1325300	3.475e-14	1.20777e-11	-34.6633	hypo		Ca6	32234701	32234800	1.65923e-07	5.66067e-06	-26.3867	hypo
Ca2	29262501	29262700	0	0	-32.1348	hypo		Ca4	2290851	2290950	2.1555e-12	5.68794e-10	-33.3862	hypo		Ca7	48709301	48709400	5.69789e-07	1.56541e-05	-26.3766	hypo
Ca2	30005701	30005850	0	0	31.4515	hyper		Ca4	3629701	3629850	2.22045e-16	1.05611e-13	-39.7535	hypo		Ca1	18249701	18249800	5.14575e-07	1.44048e-05	-26.3733	hypo
Ca2	30366301	30366450	0	0	46.997	hyper		Ca4	4753751	4753900	2.20956e-08	2.75339e-06	-26.0345	hypo		Ca1	20049901	20050000	0.000124992	0.00118559	-26.3493	hypo
Ca2	30477701	30477800	2.6279e-13	3.94499e-11	-25.8532	hypo		Ca4	4875751	4875850	5.0429e-06	0.000306234	-25.3886	hypo		Ca4	21343501	21343600	5.41842e-10	4.38982e-08	-26.3121	hypo
Ca2	31187651	31187800	0	0	40.9617	hyper		Ca4	5204301	5204450	0	0	26.6322	hyper		Ca6	23982951	23983050	1.71294e-08	8.42296e-07	-26.2758	hypo
Ca2	32062151	32062250	0	0	26.4376	hyper		Ca4	5218701	5218800	2.86959e-07	2.65259e-05	-26.983	hypo		Ca1	25413051	25413150	7.19907e-05	0.000768982	-26.259	hypo
Ca2	32159751	32159850	0	0	-43.5086	hypo		Ca4	5223301	5223400	0	0	-27.5736	hypo		Ca5	32958851	32958950	5.63993e-14	1.29617e-11	-26.2412	hypo
Ca2	32285901	32286000	0	0	45.9791	hyper		Ca4	6655751	6655900	9.86827e-09	1.32736e-06	-29.8051	hypo		Ca8	2582401	2582500	1.53211e-13	3.17609e-11	-26.2198	hypo
Ca2	32921901	32922000	1.19534e-06	7.19064e-05	28.1192	hyper		Ca4	7718551	7718650	2.55049e-10	4.72748e-08	-27.4124	hypo		Ca7	37722451	37722550	3.50409e-12	5.23034e-10	-26.2051	hypo
Ca2	32947651	32947750	1.22125e-14	2.10075e-12	31.1862	hyper		Ca4	7734451	7734600	2.79911e-09	4.27947e-07	-26.8627	hypo		Ca7	28998301	28998450	5.03235e-07	1.41414e-05	-26.1942	hypo
Ca2	33006501	33006600	3.33067e-16	6.57214e-14	30.3282	hyper		Ca4	7807201	7807350	0	0	-72.4606	hypo		Ca3	9954251	9954350	0	0	-26.1727	hypo
Ca2	33041401	33041550	0	0	28.5622	hyper		Ca4	7894851	7895000	7.99073e-06	0.000449215	-27.9257	hypo		Ca1	26326501	26326600	0	0	-26.165	hypo
Ca2	33306051	33306200	0	0	47.6409	hyper		Ca4	8498901	8499050	7.60059e-13	2.16136e-10	-25.8319	hypo		Ca6	48651851	48651950	0	0	-26.1618	hypo
Ca2	33354101	33354200	0	0	-34.3898	hypo		Ca4	9492801	9492900	1.82228e-11	4.14062e-09	-25.1912	hypo		Ca2	8436651	8436750	7.23696e-09	4.05547e-07	-26.1569	hypo
Ca2	33372351	33372450	2.10861e-11	2.57213e-09	-26.9103	hypo		Ca4	9814151	9814300	3.60478e-12	9.22268e-10	-33.1076	hypo		Ca6	7527051	7527150	2.72629e-11	3.20808e-09	-26.145	hypo
Ca2	33399651	33399750	1.36797e-10	1.51083e-08	31.98	hyper		Ca4	10665801	10665950	4.67665e-07	4.07594e-05	-29.8144	hypo		Ca2	11551001	11551100	1.01468e-09	7.53756e-08	-26.1391	hypo
Ca2	33550201	33550300	5.65104e-13	8.16925e-11	28.8	hyper		Ca4	11305601	11305700	0	0	-25.9898	hypo		Ca4	19785501	19785600	2.55351e-15	7.82375e-13	-26.134	hypo
Ca2	33689101	33689200	0	0	-43.7253	hypo		Ca4	11517751	11517850	2.921e-13	8.81527e-11	29.2734	hyper		Ca3	27252351	27252450	3.47228e-05	0.000432306	-26.13	hypo
Ca2	33822651	33822750	0	0	44.6797	hyper		Ca4	11706851	11707000	0	0	-39.0247	hypo		Ca6	27686551	27686650	1.15204e-08	6.02377e-07	-26.0763	hypo
Ca2	33822951	33823100	0	0	47.5055	hyper		Ca4	11751351	11751450	0	0	30.0703	hyper		Ca3	35182801	35182950	1.37225e-09	9.77196e-08	-26.073	hypo
Ca2	33927851	33928000	0	0	44.1195	hyper		Ca4	13601601	13601700	4.86222e-11	1.02999e-08	-29.7446	hypo		Ca2	3076751	3076900	4.45561e-10	3.70065e-08	-26.0636	hypo
Ca2	33927951	33928100	0	0	53.1765	hyper		Ca4	14151451	14151550	4.71845e-14	1.60608e-11	-33.5706	hypo		Ca4	32862651	32862750	7.43585e-10	5.76953e-08	-26.0412	hypo
Ca2	34096451	34096600	0	0	53.3971	hyper		Ca4	14184351	14184450	1.40061e-07	1.40963e-05	-26.3993	hypo		Ca7	10104851	10104950	2.09911e-08	1.00044e-06	-26.0385	hypo
Ca2	34115501	34115650	0	0	42.3961	hyper		Ca4	16284801	16284900	0	0	-27.2866	hypo		Ca7	12494851	12494950	1.14653e-05	0.000179105	-26.025	hypo
Ca2	34191751	34191850	5.01908e-06	0.000263774	25.5168	hyper		Ca4	16405651	16405750	1.46549e-14	5.45635e-12	-26.8941	hypo		Ca3	22534051	22534150	0.000405761	0.00296385	-25.9962	hypo
Ca2	34202351	34202450	0	0	-50.1712	hypo		Ca4	16712751	16712900	0	0	-39.5681	hypo		Ca6	7841901	7842000	5.82462e-08	2.3614e-06	-25.9574	hypo
Ca2	34238151	34238300	0	0	52.384	hyper		Ca4	19164151	19164250	3.50131e-07	3.15952e-05	-29.8666	hypo		Ca7	15429851	15429950	1.11584e-07	4.0662e-06	-25.9524	hypo
Ca2	34288301	34288400	9.55166e-11	1.07657e-08	-25.6993	hypo		Ca4	19349501	19349700	0	0	-39.5848	hypo		Ca2	3523901	3524000	3.88652e-07	1.14382e-05	-25.9412	hypo
Ca2	34324401	34324550	0	0	47.1344	hyper		Ca4	19350051	19350200	0	0	-38.7069	hypo		Ca6	19805401	19805500	0.000148176	0.00135493	-25.9378	hypo
Ca2	34343051	34343200	0	0	26.6906	hyper		Ca4	19782951	19783050	6.4837e-14	2.16904e-11	-25.4716	hypo		Ca6	45604601	45604700	3.1896e-05	0.000404175	-25.9308	hypo
Ca2	34684001	34684100	1.95146e-11	2.39039e-09	25.5472	hyper		Ca4	19783151	19783300	0	0	-28.2527	hypo		Ca6	701301	701400	1.41966e-06	3.30724e-05	-25.9065	hypo
Ca2	34763701	34763800	1.3402e-06	7.98936e-05	-25.2331	hypo		Ca4	20396501	20396650	7.96433e-06	0.000448024	-26.1997	hypo		Ca3	10753751	10753900	6.20326e-12	8.67775e-10	-25.8997	hypo
Ca2	35040151	35040300	0	0	54.0613	hyper		Ca4	20668551	20668750	0	0	29.1789	hyper		Ca4	3685451	3685550	4.05652e-05	0.000489024	-25.8983	hypo
Ca2	35174801	35174900	2.04836e-13	3.10283e-11	-32.9706	hypo		Ca4	20804851	20804950	1.29462e-11	3.01521e-09	-41.8114	hypo		Ca7	13327101	13327200	2.64396e-09	1.71877e-07	-25.8956	hypo
Ca2	35641701	35641800	5.41311e-12	7.05351e-10	-29.5173	hypo		Ca4	20805151	20805250	3.40517e-10	6.17022e-08	-25.7435	hypo		Ca1	26328301	26328400	0	0	-25.8917	hypo
Ca2	35752001	35752100	2.28628e-12	3.08834e-10	-35.7211	hypo		Ca4	21073551	21073650	8.56632e-07	6.84359e-05	-26.2057	hypo		Ca1	47830301	47830400	6.38699e-08	2.55022e-06	-25.8741	hypo
Ca2	35762751	35762900	0	0	-57.0187	hypo		Ca4	21074201	21074350	0	0	-44.8868	hypo		Ca1	20874801	20874900	5.92011e-11	6.3287e-09	-25.8692	hypo
Ca2	35874951	35875100	0	0	-33.3499	hypo		Ca4	21077001	21077100	3.33067e-16	1.55822e-13	-26.383	hypo		Ca6	44537701	44537800	2.47162e-06	5.1928e-05	-25.8454	hypo
Ca2	36090501	36090650	8.6785e-10	8.58398e-08	-27.9661	hypo		Ca4	21077151	21077250	5.70545e-07	4.81778e-05	-26.0982	hypo		Ca4	46251151	46251250	0.000124464	0.00118166	-25.8418	hypo
Ca2	36104601	36104700	0	0	60.2952	hyper		Ca4	21111051	21111200	0	0	-36.7124	hypo		Ca5	41727351	41727500	1.13271e-09	8.28799e-08	-25.8252	hypo
Ca2	36124301	36124450	0	0	-28.8029	hypo		Ca4	21384451	21384600	6.00631e-14	2.02196e-11	-30.8469	hypo		Ca6	48657251	48657350	5.23841e-06	9.54427e-05	-25.7689	hypo
Ca2	36129951	36130100	0	0	35.7523	hyper		Ca4	21385201	21385400	0	0	-28.0913	hypo		Ca5	17208001	17208100	1.17548e-06	2.83325e-05	-25.7619	hypo
Ca2	36284251	36284350	6.8302e-12	8.79568e-10	41.6693	hyper		Ca4	21385801	21385900	1.58046e-09	2.54813e-07	-25.6164	hypo		Ca5	31238351	31238450	3.01403e-10	2.63029e-08	-25.7295	hypo
Ca2	36298701	36298800	0	0	25.849	hyper		Ca4	21386651	21386800	0	0	-31.719	hypo		Ca7	40739001	40739100	8.1363e-07	2.10063e-05	-25.7068	hypo
Ca2	36327051	36327150	0	0	-35.9656	hypo		Ca4	21388401	21388500	2.50444e-12	6.54026e-10	-26.3645	hypo		Ca3	32047051	32047150	4.35376e-08	1.84674e-06	-25.703	hypo
Ca2	36331101	36331200	0	0	-35.5027	hypo		Ca4	21648601	21648700	1.34619e-06	0.000100575	-25.7086	hypo		Ca2	7810301	7810450	1.45412e-10	1.39239e-08	-25.6994	hypo
Ca2	36336551	36336700	1.1986e-12	1.67418e-10	36.106	hyper		Ca4	21794151	21794300	0	0	-38.2891	hypo		Ca2	30133651	30133750	1.60982e-14	4.17029e-12	-25.6798	hypo
Ca2	36428451	36428600	0	0	43.1736	hyper		Ca4	21794301	21794450	9.81432e-09	1.32135e-06	-27.7584	hypo		Ca2	18720701	18720800	7.00329e-12	9.65723e-10	-25.66	hypo
Ca3	204251	204350	1.0103e-14	1.75247e-12	-25.8163	hypo		Ca4	22707451	22707550	2.22382e-11	5.00525e-09	27.2457	hyper		Ca2	6657301	6657400	2.37795e-05	0.00032031	-25.6482	hypo
Ca3	1321201	1321350	0	0	-28.5208	hypo		Ca4	22805751	22805850	1.24295e-07	1.27298e-05	-29.8943	hypo		Ca1	46205451	46205550	1.40091e-08	7.11215e-07	-25.5619	hypo
Ca3	2394201	2394300	3.95849e-10	4.10122e-08	28.9891	hyper		Ca4	22937451	22937550	6.57587e-09	9.23643e-07	-28.3713	hypo		Ca4	42393851	42393950	2.8561e-08	1.29577e-06	-25.5524	hypo
Ca3	2880501	2880650	3.12421e-10	3.28922e-08	28.3945	hyper		Ca4	23322201	23322300	6.72685e-11	1.38062e-08	-25.1935	hypo		Ca6	23089101	23089250	7.71666e-08	2.9858e-06	-25.5414	hypo
Ca3	2983851	2983950	1.11022e-14	1.91634e-12	-31.1821	hypo		Ca4	23331451	23331550	6.15008e-12	1.50862e-09	-25.3653	hypo		Ca8	6420651	6420750	2.12024e-06	4.58408e-05	-25.5377	hypo
Ca3	3707301	3707450	0	0	-59.1698	hypo		Ca4	23554801	23554900	0	0	-45.1175	hypo		Ca4	10032951	10033050	3.65152e-07	1.08617e-05	-25.5198	hypo
Ca3	4921001	4921100	0	0	36.0902	hyper		Ca4	24620151	24620250	1.18565e-06	9.04308e-05	-27.439	hypo		Ca2	36284601	36284700	1.36182e-06	3.19535e-05	-25.4864	hypo
Ca3	5500301	5500400	4.15324e-07	2.73853e-05	-29.4386	hypo		Ca4	24717051	24717200	0	0	31.73	hyper		Ca7	16890051	16890150	6.01408e-13	1.08647e-10	-25.4514	hypo
Ca3	6417051	6417150	0	0	-30.7645	hypo		Ca4	24717351	24717450	2.06724e-13	6.41489e-11	29.2095	hyper		Ca6	42288501	42288600	2.99394e-11	3.4844e-09	-25.4478	hypo
Ca3	6932951	6933050	1.68088e-13	2.57503e-11	36.4372	hyper		Ca4	25814851	25814950	0	0	-25.5752	hypo		Ca1	26328151	26328250	0	0	-25.4313	hypo
Ca3	9089001	9089100	5.40709e-09	4.81189e-07	26.3336	hyper		Ca4	26000451	26000650	0	0	-40.842	hypo		Ca8	6893051	6893150	1.56619e-10	1.48558e-08	-25.4253	hypo
Ca3	9950901	9951050	6.27831e-12	8.12367e-10	-28.152	hypo		Ca4	26183051	26183150	1.91153e-10	3.63268e-08	35.3665	hyper		Ca4	4945851	4945950	0.000175656	0.00154639	-25.411	hypo
Ca3	10757351	10757450	0	0	-28.1936	hypo		Ca4	27388201	27388300	8.85706e-11	1.7852e-08	33.5664	hyper		Ca6	41565801	41565900	9.28747e-08	3.48588e-06	-25.4053	hypo
Ca3	11889001	11889100	3.27627e-12	4.35964e-10	-26.3853	hypo		Ca4	27790051	27790150	0	0	-28.8863	hypo		Ca6	28597901	28598000	5.68386e-09	3.3053e-07	-25.3806	hypo
Ca3	13211501	13211650	2.91286e-09	2.6967e-07	28.2097	hyper		Ca4	28289801	28289950	1.18294e-12	3.27058e-10	-41.744	hypo		Ca3	32042301	32042400	1.60189e-11	2.01053e-09	-25.3542	hypo
Ca3	13365551	13365700	0	0	-26.8814	hypo		Ca4	28429551	28429650	2.45211e-07	2.30699e-05	-26.8742	hypo		Ca2	8690051	8690150	1.20486e-05	0.000186272	-25.3486	hypo
Ca3	15502501	15502600	2.89996e-09	2.68546e-07	-27.405	hypo		Ca4	28865701	28865800	1.43666e-11	3.32463e-09	-26.1457	hypo		Ca7	1644101	1644200	6.38378e-14	1.45015e-11	-25.3406	hypo
Ca3	15807201	15807300	0	0	26.3461	hyper		Ca4	29740351	29740450	1.98791e-07	1.91783e-05	-26.8491	hypo		Ca3	27896551	27896650	7.37759e-10	5.73113e-08	-25.3393	hypo
Ca3	16961501	16961600	4.00888e-05	0.00169454	26.6801	hyper		Ca4	31251951	31252050	0.000354086	0.00865752	-26.9691	hypo		Ca5	14993851	14993950	8.03657e-09	4.4337e-07	-25.3218	hypo
Ca3	17062101	17062250	0	0	60.04	hyper		Ca4	31258801	31258900	0	0	42.3063	hyper		Ca7	45273001	45273100	4.55448e-09	2.73812e-07	-25.3165	hypo
Ca3	17719901	17720000	0	0	-31.0672	hypo		Ca4	32296251	32296350	0	0	45.1949	hyper		Ca3	32870851	32870950	5.75183e-07	1.57775e-05	-25.3077	hypo
Ca3	18539051	18539150	0	0	39.501	hyper		Ca4	32299451	32299550	1.9762e-14	7.18306e-12	-28.3658	hypo		Ca3	19213751	19213850	2.41822e-08	1.1262e-06	-25.3022	hypo
Ca3	19351301	19351400	0	0	28.4044	hyper		Ca4	32463051	32463150	0	0	-42.0235	hypo		Ca7	6164051	6164150	2.00671e-06	4.38371e-05	-25.3008	hypo
Ca3	19486601	19486800	2.39708e-11	2.91088e-09	-34.4953	hypo		Ca4	32603201	32603350	9.81271e-12	2.32843e-09	-30.9941	hypo		Ca3	36056251	36056350	0	0	-25.296	hypo
Ca3	19970451	19970550	3.30462e-06	0.000181092	-28.1186	hypo		Ca4	32839801	32839900	8.48965e-12	2.02797e-09	-29.3069	hypo		Ca2	32158951	32159050	1.90231e-07	6.34488e-06	-25.2739	hypo
Ca3	20322701	20322800	2.9581e-09	2.73413e-07	-34.862	hypo		Ca4	32839951	32840100	0	0	-30.3551	hypo		Ca7	45967101	45967200	3.14144e-05	0.00039938	-25.2696	hypo
Ca3	21499951	21500050	1.55955e-07	1.11329e-05	-25.0284	hypo		Ca4	33110151	33110250	4.0766e-10	7.29738e-08	-25.149	hypo		Ca2	25404551	25404650	5.65918e-08	2.30452e-06	-25.2544	hypo
Ca3	21507501	21507600	0	0	51.6487	hyper		Ca4	33605251	33605350	1.11022e-16	5.45616e-14	-28.0497	hypo		Ca3	3766901	3767000	1.76398e-07	5.9587e-06	-25.2516	hypo
Ca3	21949301	21949450	1.07692e-14	1.86159e-12	31.3166	hyper		Ca4	33871251	33871450	0	0	-29.5008	hypo		Ca5	34266601	34266750	5.31445e-09	3.1226e-07	-25.2432	hypo
Ca3	22739801	22739900	1.67804e-10	1.83311e-08	25.4455	hyper		Ca4	33872701	33872850	0	0	-29.4465	hypo		Ca7	18120201	18120300	1.58654e-05	0.000231742	-25.234	hypo
Ca3	22907201	22907300	0	0	-48.8831	hypo		Ca4	33872901	33873050	0	0	-30.9228	hypo		Ca3	33011401	33011500	5.97995e-10	4.78181e-08	-25.2257	hypo
Ca3	23341151	23341250	0	0	-28.911	hypo		Ca4	33873001	33873150	0	0	-28.2622	hypo		Ca2	33974201	33974300	2.16612e-09	1.44862e-07	-25.1636	hypo
Ca3	23686001	23686150	0	0	-37.6785	hypo		Ca4	34060151	34060300	1.19682e-11	2.80113e-09	-33.8788	hypo		Ca4	44767851	44767950	2.53222e-08	1.17162e-06	-25.1633	hypo
Ca3	24417501	24417600	0	0	35.9992	hyper		Ca4	34060301	34060400	7.75369e-11	1.57552e-08	-31.7617	hypo		Ca1	38380151	38380250	2.89072e-10	2.53868e-08	-25.1403	hypo
Ca3	24452151	24452300	0	0	-48.3634	hypo		Ca4	34060901	34061050	0	0	-40.0619	hypo		Ca7	9382251	9382350	8.09353e-14	1.78726e-11	-25.1386	hypo
Ca3	24465901	24466050	0	0	40.1409	hyper		Ca4	34375301	34375450	0	0	42.1272	hyper		Ca4	12724951	12725050	5.10278e-11	5.55724e-09	-25.1241	hypo
Ca3	24505651	24505750	0	0	-40.5956	hypo		Ca4	34378151	34378250	0	0	37.3172	hyper		Ca6	20552601	20552700	0.000180268	0.00157752	-25.1238	hypo
Ca3	24781851	24781950	3.90452e-08	3.05333e-06	-27.9096	hypo		Ca4	34483901	34484000	0	0	-25.9427	hypo		Ca6	7690351	7690450	0	0	-25.1213	hypo
Ca3	24898201	24898300	0	0	29.0606	hyper		Ca4	35034201	35034350	2.93788e-05	0.00129129	-25.4724	hypo		Ca3	39439301	39439400	2.40696e-12	3.75296e-10	-25.1135	hypo
Ca3	25090051	25090150	0	0	-46.547	hypo		Ca4	35140901	35141050	0	0	-35.2295	hypo		Ca7	12727901	12728000	5.65178e-05	0.000635854	-25.0943	hypo
Ca3	25090301	25090450	0	0	-69.0707	hypo		Ca4	35403901	35404000	2.55351e-15	1.05321e-12	-46.2713	hypo		Ca3	548951	549050	0.000278834	0.00221601	-25.0788	hypo
Ca3	25172001	25172150	0	0	43.1403	hyper		Ca4	35519301	35519400	3.0797e-06	0.000202017	-26.363	hypo		Ca6	27481301	27481400	5.71315e-10	4.59599e-08	-25.06	hypo
Ca3	25266351	25266450	0	0	53.5783	hyper		Ca4	36229451	36229550	9.49449e-06	0.000516899	-25.0609	hypo		Ca5	45367401	45367500	8.10885e-12	1.09873e-09	-25.0361	hypo
Ca3	25396751	25396850	3.55375e-05	0.00152565	-25.1061	hypo		Ca4	37307651	37307750	4.00449e-10	7.1833e-08	-30.8169	hypo		Ca1	18884251	18884350	5.32907e-15	1.52476e-12	-25.0125	hypo
Ca3	25412251	25412400	3.50233e-07	2.34532e-05	-25.8034	hypo		Ca4	37549801	37549900	0	0	-38.3799	hypo		Ca8	5690251	5690350	7.54197e-12	1.03081e-09	-25.0081	hypo
Ca3	25591701	25591800	2.12744e-10	2.28848e-08	-39.0218	hypo		Ca4	37550051	37550200	0	0	-38.9685	hypo		Ca2	25478051	25478150	4.05475e-08	1.73872e-06	25	hyper
Ca3	25688751	25688850	3.33067e-16	6.57214e-14	-28.1674	hypo		Ca4	37550151	37550300	0	0	-29.4333	hypo		Ca5	23692351	23692450	7.48317e-08	2.91014e-06	25	hyper
Ca3	25870501	25870600	3.33067e-16	6.57214e-14	-26.5697	hypo		Ca4	37550251	37550400	0	0	-30.2659	hypo		Ca4	45404501	45404600	6.51626e-10	5.15088e-08	25.0018	hyper
Ca3	26169551	26169650	1.68432e-12	2.30768e-10	26.5495	hyper		Ca4	37554451	37554600	1.06896e-10	2.12968e-08	-32.4223	hypo		Ca6	23633051	23633150	2.45096e-10	2.19963e-08	25.0019	hyper
Ca3	26303501	26303650	2.11808e-12	2.87286e-10	-28.0311	hypo		Ca4	38013101	38013200	0	0	-33.6063	hypo		Ca5	40274451	40274550	3.29789e-10	2.84488e-08	25.0025	hyper
Ca3	26416951	26417050	7.92159e-11	9.01225e-09	-40.6549	hypo		Ca4	38489601	38489700	7.79879e-10	1.3294e-07	29.6275	hyper		Ca2	32951101	32951200	3.27083e-10	2.82624e-08	25.0044	hyper
Ca3	26814201	26814350	1.42599e-11	1.77708e-09	-29.8902	hypo		Ca4	39692901	39693000	3.4587e-07	3.12568e-05	-27.7477	hypo		Ca4	45331001	45331100	0.000114388	0.0011059	25.0054	hyper
Ca3	26817651	26817750	0	0	-40.6745	hypo		Ca4	39713451	39713550	0	0	-25.4216	hypo		Ca2	35127351	35127450	1.15124e-06	2.78585e-05	25.0061	hyper
Ca3	26824351	26824450	0	0	-26.3812	hypo		Ca4	40095701	40095800	0	0	-37.6097	hypo		Ca6	38185451	38185550	1.76237e-11	2.18901e-09	25.0063	hyper
Ca3	26877751	26877900	0	0	-32.8239	hypo		Ca4	40197701	40197900	2.68274e-12	6.98461e-10	-35.3896	hypo		Ca1	27005801	27005900	3.58338e-09	2.22959e-07	25.0093	hyper
Ca3	27200001	27200100	8.88178e-16	1.68903e-13	36.7657	hyper		Ca4	41113751	41113850	8.95541e-10	1.50974e-07	26.3121	hyper		Ca7	15384651	15384750	5.61557e-05	0.000632624	25.0101	hyper
Ca3	27287851	27288050	0	0	-34.1321	hypo		Ca4	41377651	41377750	0	0	29.2589	hyper		Ca6	47732451	47732550	4.44089e-16	1.55948e-13	25.0102	hyper
Ca3	27757851	27757950	1.37004e-06	8.14403e-05	27.896	hyper		Ca4	41786501	41786600	1.24929e-10	2.45472e-08	-33.9078	hypo		Ca7	35997951	35998050	2.05031e-06	4.45998e-05	25.0129	hyper
Ca3	28043751	28043850	4.07863e-12	5.3744e-10	36.7877	hyper		Ca4	41939701	41939850	1.23679e-13	3.97015e-11	34.6775	hyper		Ca1	33756801	33756900	5.08482e-14	1.17964e-11	25.0141	hyper
Ca3	28077401	28077500	1.11022e-16	2.25399e-14	-42.8244	hypo		Ca4	41971101	41971250	0	0	-38.046	hypo		Ca3	38387801	38387900	1.66324e-05	0.000240723	25.0143	hyper
Ca3	28584601	28584750	0	0	-31.8241	hypo		Ca4	42244601	42244700	3.44565e-08	4.08373e-06	25.7199	hyper		Ca1	43553201	43553300	4.2801e-05	0.000510369	25.0143	hyper
Ca3	28648451	28648550	0	0	28.269	hyper		Ca4	42807601	42807700	1.67346e-08	2.135e-06	-30.8541	hypo		Ca8	10571801	10571900	0	0	25.0161	hyper
Ca3	28680701	28680800	3.37895e-11	4.02668e-09	28.7409	hyper		Ca4	45500501	45500600	2.39142e-13	7.3464e-11	-30.2632	hypo		Ca1	2058351	2058450	2.46696e-06	5.18545e-05	25.0174	hyper
Ca3	28752451	28752550	0	0	-27	hypo		Ca5	230501	230600	5.97254e-10	1.03707e-07	-25.1609	hypo		Ca5	7185001	7185100	0	0	25.0182	hyper
Ca3	28944951	28945050	0	0	49.7592	hyper		Ca5	410301	410400	4.58777e-12	1.15108e-09	30.48	hyper		Ca4	38767951	38768050	6.66134e-15	1.87051e-12	25.0189	hyper
Ca3	29438651	29438750	0	0	41.4417	hyper		Ca5	478601	478700	3.63575e-09	5.4307e-07	-29.9439	hypo		Ca5	20533551	20533650	3.79473e-06	7.35525e-05	25.019	hyper
Ca3	29497301	29497400	5.00822e-13	7.30004e-11	-31.6614	hypo		Ca5	2810001	2810100	6.43398e-10	1.11089e-07	-28.6139	hypo		Ca1	4079401	4079500	2.05978e-08	9.8431e-07	25.0196	hyper
Ca3	29498851	29498950	3.28793e-12	4.37184e-10	-26.4529	hypo		Ca5	2869501	2869600	1.45702e-05	0.000732973	-26.6428	hypo		Ca2	10738901	10739000	8.03742e-08	3.08776e-06	25.0204	hyper
Ca3	29548401	29548500	4.03332e-10	4.17382e-08	-36.6758	hypo		Ca5	2934451	2934550	1.03034e-10	2.05753e-08	-29.1427	hypo		Ca7	9862551	9862650	6.54569e-08	2.6021e-06	25.022	hyper
Ca3	29909251	29909350	0	0	-26.1986	hypo		Ca5	3253851	3253950	9.13702e-12	2.17533e-09	-31.2396	hypo		Ca7	3448351	3448450	5.89544e-11	6.30645e-09	25.0222	hyper
Ca3	30310801	30310900	0	0	-31.0441	hypo		Ca5	3348451	3348550	2.41509e-09	3.75124e-07	-25.7395	hypo		Ca7	27818551	27818650	0	0	25.0224	hyper
Ca3	30316901	30317050	0	0	-50.6293	hypo		Ca5	3538101	3538200	8.03027e-06	0.000450996	-25.44	hypo		Ca8	11884001	11884100	8.66621e-06	0.000143197	25.0244	hyper
Ca3	30358751	30358850	0	0	38.7087	hyper		Ca5	5000601	5000750	3.59299e-11	7.81278e-09	36.4874	hyper		Ca5	29170801	29170900	1.04015e-09	7.70001e-08	25.0247	hyper
Ca3	30900801	30900950	0	0	-42.8039	hypo		Ca5	7979751	7979850	1.19904e-14	4.51132e-12	-30.5781	hypo		Ca7	48451451	48451550	0	0	25.0256	hyper
Ca3	31362201	31362300	0	0	-38.2891	hypo		Ca5	8115751	8115850	8.35228e-10	1.4153e-07	25.9076	hyper		Ca4	21416901	21417000	8.30985e-07	2.13712e-05	25.0265	hyper
Ca3	31650451	31650550	7.93599e-12	1.01343e-09	32.076	hyper		Ca5	9214751	9214850	9.98025e-10	1.66873e-07	-26.203	hypo		Ca3	11000951	11001050	2.66454e-15	8.13345e-13	25.0274	hyper
Ca3	31797901	31798000	0	0	47.6548	hyper		Ca5	9214851	9214950	2.2559e-10	4.22344e-08	-26.7717	hypo		Ca6	48291651	48291750	3.83477e-11	4.33325e-09	25.0279	hyper
Ca3	32045501	32045650	1.28675e-13	1.99913e-11	-35.2371	hypo		Ca5	9826151	9826250	1.33227e-15	5.74378e-13	-42.0659	hypo		Ca6	46197651	46197750	3.00105e-10	2.61989e-08	25.0285	hyper
Ca3	32066151	32066300	0	0	-34.8688	hypo		Ca5	10184151	10184350	3.185e-08	3.8062e-06	-30.4531	hypo		Ca3	11494301	11494400	1.55875e-13	3.22214e-11	25.0291	hyper
Ca3	32067251	32067400	0	0	-33.9928	hypo		Ca5	10184401	10184550	1.25999e-07	1.28623e-05	-31.9363	hypo		Ca5	5062201	5062300	0	0	25.0299	hyper
Ca3	32533751	32533850	3.92242e-13	5.7894e-11	54.23	hyper		Ca5	10227651	10227750	6.43929e-15	2.5178e-12	-25.4894	hypo		Ca7	23686601	23686700	1.20666e-10	1.18313e-08	25.0301	hyper
Ca3	32571201	32571300	7.76921e-09	6.7499e-07	25.6757	hyper		Ca5	10504151	10504250	1.74241e-08	2.2144e-06	-26.3003	hypo		Ca3	13657051	13657150	6.67203e-08	2.64419e-06	25.0317	hyper
Ca3	32639651	32639750	0	0	-40.8335	hypo		Ca5	10551851	10551950	4.99183e-10	8.80694e-08	-26.5659	hypo		Ca3	5457851	5457950	1.44799e-06	3.36058e-05	25.0328	hyper
Ca3	33104651	33104750	0	0	51.7857	hyper		Ca5	11766251	11766400	9.21485e-15	3.53215e-12	-41.3438	hypo		Ca1	30842051	30842150	1.06704e-05	0.000169037	25.0335	hyper
Ca3	33129001	33129150	0	0	-27.3454	hypo		Ca5	11766351	11766500	0	0	-36.0584	hypo		Ca3	20424751	20424850	1.25369e-08	6.47154e-07	25.0337	hyper
Ca3	33725451	33725600	0	0	-30.5158	hypo		Ca5	11807701	11807850	0	0	-27.2051	hypo		Ca5	41163651	41163750	0.000396975	0.00291402	25.035	hyper
Ca3	34662451	34662600	3.08642e-14	5.10189e-12	-30.9131	hypo		Ca5	11934951	11935100	0	0	28.1394	hyper		Ca2	3709451	3709550	0	0	25.0351	hyper
Ca3	34677601	34677750	0	0	54.2323	hyper		Ca5	11997201	11997300	8.66434e-07	6.90925e-05	-28.8773	hypo		Ca3	28035551	28035650	8.14776e-10	6.24248e-08	25.0362	hyper
Ca3	34786951	34787100	1.11022e-16	2.25399e-14	31.6067	hyper		Ca5	12015051	12015150	4.87563e-09	7.0612e-07	-26.0659	hypo		Ca1	24610051	24610150	0.00011949	0.00114452	25.037	hyper
Ca3	34911351	34911500	7.17759e-13	1.02538e-10	29.5783	hyper		Ca5	12050401	12050500	1.11022e-16	5.45616e-14	-26.2656	hypo		Ca1	15947651	15947750	8.68752e-08	3.29529e-06	25.0381	hyper
Ca3	35024151	35024250	1.66533e-15	3.09165e-13	-33.4275	hypo		Ca5	12180551	12180650	0	0	-31.2255	hypo		Ca7	24420001	24420100	1.11022e-16	4.26402e-14	25.0386	hyper
Ca3	35312951	35313050	0	0	48.0139	hyper		Ca5	12201851	12201950	4.4853e-14	1.53525e-11	-35.6734	hypo		Ca1	11435701	11435800	7.04065e-06	0.000121134	25.0391	hyper
Ca3	35829651	35829800	0	0	-44.2375	hypo		Ca5	12276001	12276100	1.61682e-12	4.3825e-10	39.6154	hyper		Ca6	4147301	4147400	4.14465e-08	1.77174e-06	25.0393	hyper
Ca3	35829751	35829900	0	0	-44.368	hypo		Ca5	12276101	12276250	2.58793e-13	7.87108e-11	40.2518	hyper		Ca7	39265801	39265900	7.5413e-12	1.03079e-09	25.0398	hyper
Ca3	35831851	35831950	7.47564e-07	4.67723e-05	-27.564	hypo		Ca5	12584501	12584650	1.25504e-07	1.28209e-05	-29.8778	hypo		Ca1	22464351	22464450	7.12181e-08	2.79268e-06	25.0405	hyper
Ca3	35875151	35875250	4.37428e-14	7.13674e-12	30.847	hyper		Ca5	12584601	12584750	1.66533e-15	7.059e-13	-36.8326	hypo		Ca4	34401051	34401150	1.55812e-07	5.37381e-06	25.0421	hyper
Ca3	35910351	35910500	0	0	49.6947	hyper		Ca5	12584801	12584900	0	0	-45.4068	hypo		Ca4	19031601	19031700	4.09883e-08	1.75498e-06	25.0433	hyper
Ca3	36008751	36008850	5.72542e-13	8.27338e-11	-28.5256	hypo		Ca5	12585901	12586100	5.35853e-09	7.68268e-07	-35.754	hypo		Ca6	56644801	56644900	2.16885e-06	4.66764e-05	25.0439	hyper
Ca3	36196301	36196450	0	0	30.3116	hyper		Ca5	12587301	12587450	4.30128e-11	9.221e-09	-30.9314	hypo		Ca7	30799451	30799550	1.65758e-10	1.56215e-08	25.0455	hyper
Ca3	36217101	36217200	1.11657e-08	9.48273e-07	35.9692	hyper		Ca5	12587801	12587900	5.73505e-10	9.99069e-08	-25.0237	hypo		Ca7	21800851	21800950	3.00759e-13	5.82518e-11	25.0455	hyper
Ca3	36501401	36501500	0	0	54.4552	hyper		Ca5	13068151	13068300	0	0	34.0402	hyper		Ca4	6542351	6542450	1.08772e-06	2.66043e-05	25.0461	hyper
Ca3	37023701	37023800	8.88178e-16	1.68903e-13	-30.5099	hypo		Ca5	13068251	13068400	0	0	33.3675	hyper		Ca2	3117401	3117500	3.21721e-08	1.43242e-06	25.0466	hyper
Ca3	37214551	37214650	5.20167e-06	0.000272465	27.2569	hyper		Ca5	13075451	13075600	0	0	45.5865	hyper		Ca1	25264801	25264900	4.02489e-07	1.17697e-05	25.0476	hyper
Ca3	37522851	37522950	2.00118e-09	1.89358e-07	-27.4323	hypo		Ca5	13185201	13185300	6.02028e-07	5.04091e-05	-25.075	hypo		Ca5	30007251	30007350	1.11824e-06	2.72115e-05	25.0496	hyper
Ca3	37530101	37530200	0	0	-27.2736	hypo		Ca5	14771901	14772000	2.04281e-14	7.39383e-12	-41.7019	hypo		Ca8	12448201	12448300	6.69734e-10	5.27279e-08	25.0502	hyper
Ca3	37531301	37531400	0	0	30.7343	hyper		Ca5	16353151	16353350	7.8304e-12	1.87781e-09	35.5442	hyper		Ca6	4024101	4024200	5.09624e-09	3.01332e-07	25.0505	hyper
Ca3	37575801	37575950	0	0	-58.3081	hypo		Ca5	18150151	18150250	2.26488e-11	5.08697e-09	-29.0881	hypo		Ca7	13312001	13312100	1.48595e-08	7.47129e-07	25.0519	hyper
Ca3	37764351	37764450	0	0	-26.7679	hypo		Ca5	18357351	18357450	0	0	-25.1931	hypo		Ca2	10243351	10243450	6.49103e-12	9.03269e-10	25.0524	hyper
Ca3	37764601	37764750	0	0	-40.0088	hypo		Ca5	18357501	18357600	0	0	-28.8458	hypo		Ca6	12189801	12189900	1.62091e-08	8.04355e-07	25.0538	hyper
Ca3	37764701	37764850	0	0	-41.1424	hypo		Ca5	18357601	18357750	4.39204e-13	1.29448e-10	-32.4904	hypo		Ca1	47055001	47055100	9.58129e-06	0.000155237	25.0544	hyper
Ca3	37764901	37765100	0	0	-52.8492	hypo		Ca5	19322701	19322800	2.24069e-06	0.000154452	-25.3126	hypo		Ca3	35918801	35918900	7.77898e-07	2.02349e-05	25.0549	hyper
Ca3	37765251	37765400	0	0	-43.0486	hypo		Ca5	20311651	20311750	1.39246e-08	1.80991e-06	-25.5362	hypo		Ca2	23549701	23549800	2.79423e-06	5.73623e-05	25.0551	hyper
Ca3	37765351	37765500	0	0	-39.9612	hypo		Ca5	20744751	20744850	1.73691e-07	1.7034e-05	-28.7504	hypo		Ca8	13631101	13631200	3.22079e-07	9.8007e-06	25.0559	hyper
Ca3	37765501	37765650	0	0	-47.2828	hypo		Ca5	21045451	21045550	1.8582e-06	0.000131885	-25.5734	hypo		Ca7	29487151	29487250	2.62315e-08	1.2069e-06	25.0565	hyper
Ca3	37765601	37765800	0	0	-35.004	hypo		Ca5	21048401	21048500	0	0	-29.7141	hypo		Ca6	2895551	2895650	3.33931e-09	2.09773e-07	25.0568	hyper
Ca3	37950051	37950200	4.44089e-16	8.67518e-14	-30.0444	hypo		Ca5	21764951	21765100	6.72027e-10	1.15706e-07	-27.1722	hypo		Ca6	12254101	12254200	0	0	25.0588	hyper
Ca3	37950151	37950300	0	0	-28.8577	hypo		Ca5	21996951	21997100	3.98237e-13	1.17779e-10	-35.9221	hypo		Ca8	11062451	11062550	1.60095e-06	3.64851e-05	25.059	hyper
Ca3	37950251	37950400	0	0	-30.759	hypo		Ca5	23587001	23587100	0	0	37.9396	hyper		Ca7	20301351	20301450	4.16475e-10	3.48576e-08	25.0596	hyper
Ca3	38019001	38019100	4.10276e-09	3.70271e-07	-28.5731	hypo		Ca5	24562901	24563050	4.44089e-16	2.04415e-13	28.6802	hyper		Ca4	22366351	22366450	1.23127e-11	1.59104e-09	25.0597	hyper
Ca3	38025701	38025800	3.79116e-06	0.00020469	25.5744	hyper		Ca5	24563051	24563150	4.44089e-16	2.04415e-13	32.3658	hyper		Ca4	35283801	35283900	6.81794e-11	7.16061e-09	25.0609	hyper
Ca3	38111051	38111150	6.41421e-11	7.39308e-09	-29.193	hypo		Ca5	24563401	24563550	6.43929e-15	2.5178e-12	31.6055	hyper		Ca3	5068251	5068350	1.42931e-08	7.23427e-07	25.0622	hyper
Ca3	38118351	38118500	2.83793e-06	0.000157881	-27.6696	hypo		Ca5	24563501	24563650	6.22835e-14	2.09014e-11	34.5398	hyper		Ca5	29103901	29104000	5.55112e-16	1.91678e-13	25.0646	hyper
[truncated: 5,625 more rows]

## Sheet: JS7_JS5
CG								CHG								CHH
[truncated: 5,368 more rows]
