# Supplementary material for: DNA methylation reprogramming during seed development and its functional relevance in seed size/weight determination in chickpea
Source: Commun Biol. 2020 Jul 3;3:340. doi: 10.1038/s42003-020-1059-1 (PMC7335156; doi:10.1038/s42003-020-1059-1)
Supplement: Supplementary file 4 — Supplementary Dataset 3 [file 42003_2020_1059_MOESM4_ESM.xlsx]

## Sheet: Sheet1
Supplementary Dataset 3. Differential methylation in different sequence contexts and genic regions and differential expression of DMR-associated differentially expressed genes between successive stages of seed development.
S1/S2							S2/S3							S3/S5							S5/S7
Gene ID	Methylation difference (%)	context	hyper/hypo	Genic region	log2 fold-change		Gene ID	Methylation difference (%)	context	hyper/hypo	Genic region	log2 fold-change		Gene ID	Methylation difference (%)	context	hyper/hypo	Genic region	log2 fold-change		Gene ID	Methylation difference (%)	context	hyper/hypo	Genic region	log2 fold-change
Ca_25006	42.8139	CHG	hyper	upstream	-1.93372		Ca_26405	30.5468	CG	hyper	upstream	4.637		Ca_08476	47.5821	CG	hyper	upstream	2.66071		Ca_01115	80.6744	CG	hyper	upstream	6.67605
Ca_26312	28.6848	CHH	hyper	upstream	6.58683		Ca_16249	30.2555	CG	hyper	upstream	2.76618		Ca_22363	28.4311	CG	hyper	upstream	2.04347		Ca_02129	26.2083	CG	hyper	upstream	2.25195
Ca_12608	36.5273	CHH	hyper	upstream	4.35748		Ca_17683	-25.0786	CG	hypo	upstream	2.84562		Ca_20009	32.7852	CG	hyper	upstream	-inf		Ca_19155	36.1747	CG	hyper	upstream	2.12674
Ca_08897	32.8873	CHH	hyper	upstream	4.00514		Ca_21663	-29.4843	CG	hypo	upstream	-1.02848		Ca_19191	28.0481	CG	hyper	upstream	-inf		Ca_25720	48.4472	CG	hyper	upstream	2.10588
Ca_07897	28.7859	CHH	hyper	upstream	3.96977		Ca_26405	28.0678	CHG	hyper	upstream	4.637		Ca_18586	27.292	CG	hyper	upstream	-1.0773		Ca_10170	45.8286	CG	hyper	upstream	1.60821
Ca_00098	37.235	CHH	hyper	upstream	3.79149		Ca_16249	28.7593	CHG	hyper	upstream	2.76618		Ca_14229	52.7955	CG	hyper	upstream	-1.32557		Ca_08476	35.5486	CG	hyper	upstream	1.57778
Ca_21200	31.9783	CHH	hyper	upstream	3.38872		Ca_17683	-33.5649	CHG	hypo	upstream	2.84562		Ca_05773	29.9778	CG	hyper	upstream	-1.85747		Ca_17763	38.4211	CG	hyper	upstream	1.41757
Ca_01626	33.8509	CHH	hyper	upstream	3.11318		Ca_20930	-30.0868	CHG	hypo	upstream	-3.78351		Ca_13693	-36.5349	CG	hypo	upstream	3.39066		Ca_04048	49.7448	CG	hyper	upstream	-inf
Ca_04846	30.2979	CHH	hyper	upstream	3.11314		Ca_20065	31.4132	CHH	hyper	upstream	4.56923		Ca_23775	-30.4705	CG	hypo	upstream	3.08493		Ca_15478	81.9409	CG	hyper	upstream	-inf
Ca_18275	25.8915	CHH	hyper	upstream	3.08422		Ca_02569	32.4207	CHH	hyper	upstream	3.83013		Ca_08476	-28.0708	CG	hypo	upstream	2.66071		Ca_14718	41.9093	CG	hyper	upstream	-inf
Ca_03081	30.088	CHH	hyper	upstream	3.06292		Ca_18071	27.0375	CHH	hyper	upstream	3.82627		Ca_05976	-39.0218	CG	hypo	upstream	2.64639		Ca_23775	26.755	CG	hyper	upstream	-inf
Ca_22494	37.5608	CHH	hyper	upstream	3.04371		Ca_08457	28.5286	CHH	hyper	upstream	3.59559		Ca_02401	-33.9026	CG	hypo	upstream	1.922		Ca_08060	75.3846	CG	hyper	upstream	-1.17683
Ca_12217	39.5015	CHH	hyper	upstream	3.02957		Ca_09533	30.715	CHH	hyper	upstream	3.51337		Ca_02952	-25.0667	CG	hypo	upstream	1.89885		Ca_04196	47.1901	CG	hyper	upstream	-1.19206
Ca_03197	30.2173	CHH	hyper	upstream	2.87398		Ca_25831	26.9596	CHH	hyper	upstream	3.3397		Ca_01294	-29.23	CG	hypo	upstream	1.72568		Ca_13693	60.907	CG	hyper	upstream	-inf
Ca_00374	26.0554	CHH	hyper	upstream	2.70836		Ca_20559	31.0192	CHH	hyper	upstream	3.3063		Ca_09749	-57.0187	CG	hypo	upstream	1.21726		Ca_07400	27.0984	CG	hyper	upstream	-1.42863
Ca_10658	26.7836	CHH	hyper	upstream	2.68185		Ca_26019	33.9892	CHH	hyper	upstream	3.26077		Ca_13036	-27.745	CG	hypo	upstream	1.03838		Ca_13614	28.0454	CG	hyper	upstream	-1.71302
Ca_11528	31.6533	CHH	hyper	upstream	2.67901		Ca_14789	25.9456	CHH	hyper	upstream	3.14816		Ca_07916	-52.0799	CG	hypo	upstream	1.00295		Ca_19597	40.6863	CG	hyper	upstream	-1.88984
Ca_17351	25.3666	CHH	hyper	upstream	2.61341		Ca_04109	25.7979	CHH	hyper	upstream	3.02799		Ca_13406	-39.7358	CG	hypo	upstream	-inf		Ca_05172	59.5214	CG	hyper	upstream	-2.19121
Ca_14266	27.1618	CHH	hyper	upstream	2.60692		Ca_10836	28.3788	CHH	hyper	upstream	2.73412		Ca_09116	-40.54	CG	hypo	upstream	-1.03325		Ca_10160	46.805	CG	hyper	upstream	-2.27213
Ca_09850	27.5517	CHH	hyper	upstream	2.59825		Ca_02478	30.5849	CHH	hyper	upstream	2.62381		Ca_06644	-35.5159	CG	hypo	upstream	-2.3249		Ca_12600	78.8212	CG	hyper	upstream	-2.72984
Ca_09317	26.9284	CHH	hyper	upstream	2.58309		Ca_00637	29.2344	CHH	hyper	upstream	2.48394		Ca_23628	34.7963	CHG	hyper	upstream	-1.11417		Ca_01094	30.1531	CG	hyper	upstream	-4.31181
Ca_02674	31.5904	CHH	hyper	upstream	2.53559		Ca_15962	28.4396	CHH	hyper	upstream	2.45014		Ca_14229	42.3063	CHG	hyper	upstream	-1.32557		Ca_11041	30.6576	CG	hyper	upstream	-4.81912
Ca_24862	25.4845	CHH	hyper	upstream	2.53496		Ca_13223	37.406	CHH	hyper	upstream	2.39812		Ca_02952	-27.9076	CHG	hypo	upstream	1.89885		Ca_21096	37.1289	CG	hyper	upstream	-5.32092
Ca_20232	28.3056	CHH	hyper	upstream	2.49571		Ca_25834	28.0915	CHH	hyper	upstream	2.37276		Ca_03771	-25.3886	CHG	hypo	upstream	1.19117		Ca_02983	-76.6237	CG	hypo	upstream	4.78535
Ca_13574	36.0918	CHH	hyper	upstream	2.42366		Ca_06307	28.2952	CHH	hyper	upstream	2.36306		Ca_14908	-37.6097	CHG	hypo	upstream	1.14774		Ca_03766	-31.2875	CG	hypo	upstream	2.52275
Ca_20632	25.7143	CHH	hyper	upstream	2.37322		Ca_10981	32.2685	CHH	hyper	upstream	2.29418		Ca_14549	-25.4658	CHG	hypo	upstream	1.00313		Ca_14885	-37.8885	CG	hypo	upstream	2.39386
Ca_10498	27.5001	CHH	hyper	upstream	2.35448		Ca_18561	43.2462	CHH	hyper	upstream	2.25467		Ca_03468	-26.8627	CHG	hypo	upstream	-1.38781		Ca_16969	-34.4627	CG	hypo	upstream	2.39005
Ca_23017	30.253	CHH	hyper	upstream	2.35331		Ca_14408	31.6213	CHH	hyper	upstream	2.21032		Ca_14069	42.1596	CHH	hyper	upstream	8.87076		Ca_14392	-44.6306	CG	hypo	upstream	2.37363
Ca_15861	26.426	CHH	hyper	upstream	2.30106		Ca_08110	28.6004	CHH	hyper	upstream	2.11059		Ca_07750	31.7128	CHH	hyper	upstream	7.08162		Ca_14229	-92.1742	CG	hypo	upstream	2.10189
Ca_20466	25.459	CHH	hyper	upstream	2.28052		Ca_06430	26.1158	CHH	hyper	upstream	2.07482		Ca_07056	32.6638	CHH	hyper	upstream	6.67972		Ca_12282	-81.4011	CG	hypo	upstream	1.97215
Ca_12040	25.4122	CHH	hyper	upstream	2.21071		Ca_20888	25.7404	CHH	hyper	upstream	2.02825		Ca_05705	29.1995	CHH	hyper	upstream	6.6553		Ca_09696	-25.1128	CG	hypo	upstream	1.85728
Ca_02589	28.6089	CHH	hyper	upstream	2.18358		Ca_10092	26.1502	CHH	hyper	upstream	1.90424		Ca_22457	28.8082	CHH	hyper	upstream	6.40305		Ca_08476	-66.9458	CG	hypo	upstream	1.57778
Ca_05998	29.7945	CHH	hyper	upstream	2.13619		Ca_03097	28.0015	CHH	hyper	upstream	1.89077		Ca_21980	32.1304	CHH	hyper	upstream	6.39751		Ca_07745	-49.7613	CG	hypo	upstream	1.5158
Ca_03589	33.2292	CHH	hyper	upstream	2.12082		Ca_11422	26.0476	CHH	hyper	upstream	1.87248		Ca_13668	27.4021	CHH	hyper	upstream	5.64258		Ca_07145	-34.1502	CG	hypo	upstream	1.44116
Ca_20233	28.255	CHH	hyper	upstream	2.11059		Ca_16022	26.0492	CHH	hyper	upstream	1.82133		Ca_00166	29.9842	CHH	hyper	upstream	5.05739		Ca_17763	-25.3856	CG	hypo	upstream	1.41757
Ca_00220	39.2371	CHH	hyper	upstream	2.08738		Ca_01414	28.2072	CHH	hyper	upstream	1.78238		Ca_01564	26.896	CHH	hyper	upstream	4.9968		Ca_13541	-51.9937	CG	hypo	upstream	1.24319
Ca_14764	30.676	CHH	hyper	upstream	2.05111		Ca_03498	26.056	CHH	hyper	upstream	1.76279		Ca_03818	27.4247	CHH	hyper	upstream	4.80737		Ca_03723	-26.5986	CG	hypo	upstream	1.15444
Ca_19622	30.2904	CHH	hyper	upstream	2.03406		Ca_06995	27.1058	CHH	hyper	upstream	1.74085		Ca_13216	29.0473	CHH	hyper	upstream	4.67341		Ca_12966	-41.0258	CG	hypo	upstream	-inf
Ca_04902	28.6542	CHH	hyper	upstream	2.02249		Ca_09132	33.0667	CHH	hyper	upstream	1.7247		Ca_20559	25.867	CHH	hyper	upstream	4.19921		Ca_06931	-32.557	CG	hypo	upstream	-inf
Ca_12372	28.6274	CHH	hyper	upstream	1.95791		Ca_22452	25.1752	CHH	hyper	upstream	1.70757		Ca_00746	33.3443	CHH	hyper	upstream	4.11957		Ca_11967	-31.3651	CG	hypo	upstream	-inf
Ca_05236	28.0931	CHH	hyper	upstream	1.94292		Ca_21575	27.6791	CHH	hyper	upstream	1.68621		Ca_25097	27.6891	CHH	hyper	upstream	3.97887		Ca_03159	-33.8403	CG	hypo	upstream	-inf
Ca_22495	25.3259	CHH	hyper	upstream	1.9347		Ca_12838	28.7594	CHH	hyper	upstream	1.61701		Ca_27497	27.0261	CHH	hyper	upstream	3.91256		Ca_13095	-36.3665	CG	hypo	upstream	-inf
Ca_09094	28.6034	CHH	hyper	upstream	1.91821		Ca_18876	44.6458	CHH	hyper	upstream	1.553		Ca_16456	31.0974	CHH	hyper	upstream	3.80441		Ca_14525	-41.8656	CG	hypo	upstream	-inf
Ca_17311	28.3102	CHH	hyper	upstream	1.91704		Ca_16939	25.0633	CHH	hyper	upstream	1.53263		Ca_13307	27.1982	CHH	hyper	upstream	3.78557		Ca_09793	-26.7684	CG	hypo	upstream	-1.00624
Ca_04909	25.8868	CHH	hyper	upstream	1.84069		Ca_08113	26.9036	CHH	hyper	upstream	1.5128		Ca_01448	32.6211	CHH	hyper	upstream	3.72398		Ca_02295	-25.8463	CG	hypo	upstream	-1.45003
Ca_11548	26.839	CHH	hyper	upstream	1.80374		Ca_03727	34.4869	CHH	hyper	upstream	1.39555		Ca_20876	29.6634	CHH	hyper	upstream	3.71598		Ca_16928	-80.829	CG	hypo	upstream	-1.46069
Ca_24614	25.4464	CHH	hyper	upstream	1.79212		Ca_15766	39.6355	CHH	hyper	upstream	1.37248		Ca_07435	27.3551	CHH	hyper	upstream	3.61412		Ca_08203	-27.0657	CG	hypo	upstream	-1.62967
Ca_12101	26.3943	CHH	hyper	upstream	1.79101		Ca_08919	28.6821	CHH	hyper	upstream	1.36373		Ca_03198	27.4428	CHH	hyper	upstream	3.60395		Ca_10160	-33.2273	CG	hypo	upstream	-2.27213
Ca_11637	28.254	CHH	hyper	upstream	1.7872		Ca_14874	25.0821	CHH	hyper	upstream	1.34818		Ca_09377	25.3854	CHH	hyper	upstream	3.44496		Ca_00808	-32.6011	CG	hypo	upstream	-3.30799
Ca_23152	33.4367	CHH	hyper	upstream	1.77234		Ca_19199	26.0012	CHH	hyper	upstream	1.34552		Ca_04534	30.9412	CHH	hyper	upstream	3.41008		Ca_11781	-32.0593	CG	hypo	upstream	-4.44824
Ca_11728	25.6679	CHH	hyper	upstream	1.74084		Ca_10835	25.1447	CHH	hyper	upstream	1.32584		Ca_09159	34.123	CHH	hyper	upstream	3.31601		Ca_02815	-45.2405	CG	hypo	upstream	-4.4903
Ca_18891	26.8073	CHH	hyper	upstream	1.7401		Ca_26443	25.0507	CHH	hyper	upstream	1.3044		Ca_02267	30.4087	CHH	hyper	upstream	3.19166		Ca_18002	-29.6315	CG	hypo	upstream	-4.85203
Ca_03979	28.5297	CHH	hyper	upstream	1.7082		Ca_09355	32.9644	CHH	hyper	upstream	1.24963		Ca_05812	26.6663	CHH	hyper	upstream	3.12875		Ca_13449	-49.7114	CG	hypo	upstream	-5.95926
Ca_08205	26.7341	CHH	hyper	upstream	1.69205		Ca_01964	31.7401	CHH	hyper	upstream	1.23783		Ca_10766	26.8721	CHH	hyper	upstream	3.12343		Ca_19717	-49.2896	CG	hypo	upstream	-7.82711
Ca_11382	35.5383	CHH	hyper	upstream	1.69072		Ca_11108	25.4831	CHH	hyper	upstream	1.22708		Ca_15706	32.5299	CHH	hyper	upstream	3.08832		Ca_01115	77.395	CHG	hyper	upstream	6.67605
Ca_02986	38.3181	CHH	hyper	upstream	1.6699		Ca_02206	25.1265	CHH	hyper	upstream	1.21901		Ca_23775	27.0786	CHH	hyper	upstream	3.08493		Ca_00623	82.6044	CHG	hyper	upstream	5.25593
Ca_00784	31.4036	CHH	hyper	upstream	1.66832		Ca_08639	35.6427	CHH	hyper	upstream	1.19908		Ca_13364	28.6417	CHH	hyper	upstream	3.06011		Ca_12484	25.0241	CHG	hyper	upstream	1.59655
Ca_01955	26.5625	CHH	hyper	upstream	1.64886		Ca_21133	25.3266	CHH	hyper	upstream	1.18534		Ca_22322	36.5947	CHH	hyper	upstream	3.02392		Ca_13614	27.1625	CHG	hyper	upstream	-1.71302
Ca_00599	25.8532	CHH	hyper	upstream	1.61583		Ca_19419	25.1082	CHH	hyper	upstream	1.18174		Ca_17125	28.3828	CHH	hyper	upstream	2.89014		Ca_24766	28.7481	CHG	hyper	upstream	-2.0851
Ca_06615	25.5317	CHH	hyper	upstream	1.61447		Ca_19499	30.3571	CHH	hyper	upstream	1.17427		Ca_22361	30.1085	CHH	hyper	upstream	2.88126		Ca_26019	45.1841	CHG	hyper	upstream	-3.35329
Ca_11549	33.3586	CHH	hyper	upstream	1.59994		Ca_06277	27.3083	CHH	hyper	upstream	1.16713		Ca_05037	29.0058	CHH	hyper	upstream	2.85719		Ca_20329	-28.1124	CHG	hypo	upstream	3.83922
Ca_15844	31.0023	CHH	hyper	upstream	1.58717		Ca_05102	33.8261	CHH	hyper	upstream	1.15738		Ca_06921	39.4697	CHH	hyper	upstream	2.85182		Ca_14229	-76.6497	CHG	hypo	upstream	2.10189
Ca_13499	29.434	CHH	hyper	upstream	1.58576		Ca_21344	28.8499	CHH	hyper	upstream	1.10262		Ca_07986	27.537	CHH	hyper	upstream	2.81803		Ca_20103	-39.6737	CHG	hypo	upstream	1.89228
Ca_23538	25.7882	CHH	hyper	upstream	1.57701		Ca_00114	26.2492	CHH	hyper	upstream	1.09392		Ca_04027	31.5636	CHH	hyper	upstream	2.78902		Ca_14692	28.4253	CHH	hyper	upstream	10.4979
Ca_22125	26.8726	CHH	hyper	upstream	1.53837		Ca_20132	25.9219	CHH	hyper	upstream	1.09084		Ca_06543	35.5469	CHH	hyper	upstream	2.70116		Ca_17848	26.7122	CHH	hyper	upstream	9.46546
Ca_19802	29.9275	CHH	hyper	upstream	1.53788		Ca_17873	26.0235	CHH	hyper	upstream	1.07575		Ca_05976	30.2959	CHH	hyper	upstream	2.64639		Ca_06350	25.087	CHH	hyper	upstream	7.60015
Ca_00856	41.6664	CHH	hyper	upstream	1.49955		Ca_20777	27.2809	CHH	hyper	upstream	1.01978		Ca_09924	34.7492	CHH	hyper	upstream	2.64066		Ca_06430	29.6406	CHH	hyper	upstream	6.72395
Ca_09304	27.2475	CHH	hyper	upstream	1.49224		Ca_13487	29.5445	CHH	hyper	upstream	1.01473		Ca_10305	30.4154	CHH	hyper	upstream	2.61466		Ca_12939	29.1814	CHH	hyper	upstream	6.29588
Ca_10991	25.1898	CHH	hyper	upstream	1.4404		Ca_05606	25.6215	CHH	hyper	upstream	1.01109		Ca_18090	27.8713	CHH	hyper	upstream	2.46241		Ca_06539	28.5969	CHH	hyper	upstream	5.6167
Ca_06901	28.2407	CHH	hyper	upstream	1.43986		Ca_01456	26.5402	CHH	hyper	upstream	1.00523		Ca_13512	28.4799	CHH	hyper	upstream	2.37787		Ca_07249	25.7073	CHH	hyper	upstream	5.6059
Ca_16809	33.2779	CHH	hyper	upstream	1.43948		Ca_15613	25.4392	CHH	hyper	upstream	inf		Ca_19219	25.9174	CHH	hyper	upstream	2.29648		Ca_27262	25.7926	CHH	hyper	upstream	5.51622
Ca_04981	27.9768	CHH	hyper	upstream	1.40964		Ca_14605	26.0513	CHH	hyper	upstream	inf		Ca_03726	31.5031	CHH	hyper	upstream	2.26265		Ca_18699	26.1805	CHH	hyper	upstream	5.45268
Ca_13704	28.3133	CHH	hyper	upstream	1.39215		Ca_06942	26.6963	CHH	hyper	upstream	-inf		Ca_21129	26.7374	CHH	hyper	upstream	2.23784		Ca_08903	27.683	CHH	hyper	upstream	5.42836
Ca_04994	29.7015	CHH	hyper	upstream	1.36799		Ca_06986	26.8532	CHH	hyper	upstream	-inf		Ca_12670	37.5331	CHH	hyper	upstream	2.22923		Ca_03535	25.166	CHH	hyper	upstream	5.28404
Ca_16740	46.0273	CHH	hyper	upstream	1.33537		Ca_14692	25.5295	CHH	hyper	upstream	-inf		Ca_04912	28.983	CHH	hyper	upstream	2.20116		Ca_00623	28.3623	CHH	hyper	upstream	5.25593
Ca_26433	26.3315	CHH	hyper	upstream	1.28502		Ca_13846	25.9472	CHH	hyper	upstream	-1.00022		Ca_10422	41.8791	CHH	hyper	upstream	2.12613		Ca_05564	32.51	CHH	hyper	upstream	5.2157
Ca_15762	30.5112	CHH	hyper	upstream	1.2811		Ca_07061	25.3528	CHH	hyper	upstream	-1.02604		Ca_07567	32.1588	CHH	hyper	upstream	2.12461		Ca_05792	25.9512	CHH	hyper	upstream	5.04451
Ca_07122	35.2424	CHH	hyper	upstream	1.24034		Ca_03197	25.5745	CHH	hyper	upstream	-1.02879		Ca_20023	31.2703	CHH	hyper	upstream	2.10544		Ca_09412	28.7291	CHH	hyper	upstream	4.69452
Ca_17681	31.3903	CHH	hyper	upstream	1.22791		Ca_01994	26.3512	CHH	hyper	upstream	-1.03578		Ca_13394	25.1045	CHH	hyper	upstream	2.08204		Ca_16725	42.8731	CHH	hyper	upstream	4.52158
Ca_06923	29.7506	CHH	hyper	upstream	1.22386		Ca_19079	29.8047	CHH	hyper	upstream	-1.04578		Ca_05996	32.5521	CHH	hyper	upstream	2.03643		Ca_15611	26.8194	CHH	hyper	upstream	4.47732
Ca_21198	35.3865	CHH	hyper	upstream	1.19655		Ca_17472	29.179	CHH	hyper	upstream	-1.056		Ca_22494	32.5677	CHH	hyper	upstream	2.00319		Ca_16368	43.7156	CHH	hyper	upstream	4.16672
Ca_10001	29.2452	CHH	hyper	upstream	1.19538		Ca_07338	28.4649	CHH	hyper	upstream	-1.06271		Ca_18585	30.4194	CHH	hyper	upstream	1.98352		Ca_19131	28.6343	CHH	hyper	upstream	3.9777
Ca_14223	29.1824	CHH	hyper	upstream	1.19327		Ca_13936	25.7841	CHH	hyper	upstream	-1.06682		Ca_15374	30.7119	CHH	hyper	upstream	1.96493		Ca_01091	28.7348	CHH	hyper	upstream	3.87078
Ca_14671	27.8355	CHH	hyper	upstream	1.17598		Ca_11715	26.1513	CHH	hyper	upstream	-1.09271		Ca_08629	25.9073	CHH	hyper	upstream	1.92521		Ca_06385	29.0529	CHH	hyper	upstream	3.85104
Ca_12610	26.1574	CHH	hyper	upstream	1.167		Ca_01727	26.9288	CHH	hyper	upstream	-1.18128		Ca_22380	34.566	CHH	hyper	upstream	1.83013		Ca_12023	29.3613	CHH	hyper	upstream	3.79217
Ca_03156	30.715	CHH	hyper	upstream	1.15313		Ca_00803	28.5628	CHH	hyper	upstream	-1.21007		Ca_07560	25.7059	CHH	hyper	upstream	1.82028		Ca_07061	31.5067	CHH	hyper	upstream	3.6124
Ca_03360	27.1289	CHH	hyper	upstream	1.14011		Ca_17266	26.7841	CHH	hyper	upstream	-1.21819		Ca_08489	25.3036	CHH	hyper	upstream	1.73262		Ca_23628	29.1089	CHH	hyper	upstream	3.42812
Ca_12798	35.2085	CHH	hyper	upstream	1.13507		Ca_07876	36.2176	CHH	hyper	upstream	-1.2304		Ca_06681	28.2742	CHH	hyper	upstream	1.70392		Ca_04904	25.6819	CHH	hyper	upstream	3.2974
Ca_11670	27.0672	CHH	hyper	upstream	1.13125		Ca_13418	29.8235	CHH	hyper	upstream	-1.24294		Ca_08833	30.7313	CHH	hyper	upstream	1.7036		Ca_17298	28.0107	CHH	hyper	upstream	3.2255
Ca_10962	28.6689	CHH	hyper	upstream	1.12576		Ca_08522	31.7339	CHH	hyper	upstream	-1.27879		Ca_08518	37.8044	CHH	hyper	upstream	1.64596		Ca_11496	33.9645	CHH	hyper	upstream	3.17429
Ca_22092	27.9711	CHH	hyper	upstream	1.11739		Ca_17462	40.9982	CHH	hyper	upstream	-1.29838		Ca_04925	29.1485	CHH	hyper	upstream	1.53404		Ca_06891	25.026	CHH	hyper	upstream	3.02823
Ca_12345	35.9789	CHH	hyper	upstream	1.11186		Ca_21949	27.3318	CHH	hyper	upstream	-1.3259		Ca_21334	27.8789	CHH	hyper	upstream	1.517		Ca_16887	26.8933	CHH	hyper	upstream	2.891
Ca_00375	27.3991	CHH	hyper	upstream	1.10372		Ca_04605	25.7031	CHH	hyper	upstream	-1.33398		Ca_19292	28.3752	CHH	hyper	upstream	1.51576		Ca_09394	30.6368	CHH	hyper	upstream	2.85981
Ca_00082	28.7588	CHH	hyper	upstream	1.08886		Ca_03101	29.1761	CHH	hyper	upstream	-1.37939		Ca_19299	26.9795	CHH	hyper	upstream	1.49472		Ca_23520	31.7559	CHH	hyper	upstream	2.83167
Ca_13228	28.0939	CHH	hyper	upstream	1.08618		Ca_11385	25.0068	CHH	hyper	upstream	-1.38657		Ca_04949	28.7879	CHH	hyper	upstream	1.48999		Ca_04451	32.537	CHH	hyper	upstream	2.75521
Ca_12521	33.0164	CHH	hyper	upstream	1.06909		Ca_05759	25.2273	CHH	hyper	upstream	-1.41803		Ca_08409	26.0905	CHH	hyper	upstream	1.48516		Ca_02556	30.0805	CHH	hyper	upstream	2.63001
Ca_07274	26.862	CHH	hyper	upstream	1.04734		Ca_00113	26.2492	CHH	hyper	upstream	-1.42826		Ca_11793	29.8232	CHH	hyper	upstream	1.45536		Ca_12394	27.4279	CHH	hyper	upstream	2.60545
Ca_10504	25.4765	CHH	hyper	upstream	1.0428		Ca_22914	28.2842	CHH	hyper	upstream	-1.45356		Ca_06714	29.9612	CHH	hyper	upstream	1.44715		Ca_04480	38.4625	CHH	hyper	upstream	2.56328
Ca_13931	28.1469	CHH	hyper	upstream	1.03505		Ca_12145	29.3345	CHH	hyper	upstream	-1.46057		Ca_14594	25.3274	CHH	hyper	upstream	1.41994		Ca_06155	30.1205	CHH	hyper	upstream	2.42962
Ca_11376	32.1105	CHH	hyper	upstream	1.03501		Ca_07905	25.8929	CHH	hyper	upstream	-1.46135		Ca_08956	27.2529	CHH	hyper	upstream	1.40917		Ca_13713	29.0216	CHH	hyper	upstream	2.40891
Ca_12223	27.6876	CHH	hyper	upstream	1.02986		Ca_05398	27.6155	CHH	hyper	upstream	-1.47874		Ca_23635	26.4991	CHH	hyper	upstream	1.40701		Ca_05289	26.3441	CHH	hyper	upstream	2.40705
Ca_09016	27.9479	CHH	hyper	upstream	inf		Ca_11031	31.0627	CHH	hyper	upstream	-1.60795		Ca_09309	28.8263	CHH	hyper	upstream	1.40327		Ca_10524	26.9681	CHH	hyper	upstream	2.36684
Ca_11766	32.2544	CHH	hyper	upstream	inf		Ca_03883	28.9662	CHH	hyper	upstream	-1.62412		Ca_19190	29.661	CHH	hyper	upstream	1.3775		Ca_14732	26.3828	CHH	hyper	upstream	2.32949
Ca_09734	30.698	CHH	hyper	upstream	inf		Ca_18380	27.4312	CHH	hyper	upstream	-1.65037		Ca_16684	45.3415	CHH	hyper	upstream	1.35791		Ca_22462	28.495	CHH	hyper	upstream	2.32888
Ca_22770	27.8918	CHH	hyper	upstream	-inf		Ca_22549	32.1537	CHH	hyper	upstream	-1.71843		Ca_09716	25.2531	CHH	hyper	upstream	1.34343		Ca_06914	25.7212	CHH	hyper	upstream	2.29565
Ca_14605	25.0686	CHH	hyper	upstream	-inf		Ca_13579	27.9529	CHH	hyper	upstream	-1.74008		Ca_00954	28.2666	CHH	hyper	upstream	1.34014		Ca_01851	26.3421	CHH	hyper	upstream	2.28683
Ca_16131	25.7808	CHH	hyper	upstream	-inf		Ca_10991	27.4591	CHH	hyper	upstream	-1.75174		Ca_20623	25.0405	CHH	hyper	upstream	1.33866		Ca_13924	25.2914	CHH	hyper	upstream	2.27447
Ca_18691	29.5152	CHH	hyper	upstream	-1.00252		Ca_16952	28.7937	CHH	hyper	upstream	-1.86676		Ca_00805	31.7453	CHH	hyper	upstream	1.31864		Ca_05397	45.5509	CHH	hyper	upstream	2.25368
Ca_02663	26.4555	CHH	hyper	upstream	-1.03092		Ca_20286	27.889	CHH	hyper	upstream	-1.92783		Ca_10813	26.8611	CHH	hyper	upstream	1.31688		Ca_09010	33.9634	CHH	hyper	upstream	2.23352
Ca_09163	25.3089	CHH	hyper	upstream	-1.03188		Ca_14266	27.5109	CHH	hyper	upstream	-1.97265		Ca_16856	25.0061	CHH	hyper	upstream	1.31307		Ca_12636	26.0814	CHH	hyper	upstream	2.21002
Ca_01456	26.087	CHH	hyper	upstream	-1.03323		Ca_15680	28.5725	CHH	hyper	upstream	-2.05718		Ca_06870	28.8337	CHH	hyper	upstream	1.30238		Ca_06097	28.2086	CHH	hyper	upstream	2.2096
Ca_13846	29.0605	CHH	hyper	upstream	-1.03462		Ca_12798	29.8839	CHH	hyper	upstream	-2.08807		Ca_13246	30.4315	CHH	hyper	upstream	1.28016		Ca_07461	28.0336	CHH	hyper	upstream	2.14887
Ca_21835	38.9348	CHH	hyper	upstream	-1.03599		Ca_22216	26.835	CHH	hyper	upstream	-2.18498		Ca_12838	25.0785	CHH	hyper	upstream	1.26995		Ca_14375	27.3065	CHH	hyper	upstream	2.14254
Ca_14620	29.2595	CHH	hyper	upstream	-1.04792		Ca_26098	27.8914	CHH	hyper	upstream	-2.20006		Ca_18871	25.2188	CHH	hyper	upstream	1.26964		Ca_01734	30.2083	CHH	hyper	upstream	2.12251
Ca_13458	36.7806	CHH	hyper	upstream	-1.062		Ca_11242	29.2776	CHH	hyper	upstream	-2.23255		Ca_09749	43.0734	CHH	hyper	upstream	1.21726		Ca_07822	29.2137	CHH	hyper	upstream	2.11668
Ca_15751	26.1933	CHH	hyper	upstream	-1.07428		Ca_05663	25.5794	CHH	hyper	upstream	-2.29291		Ca_18947	44.6458	CHH	hyper	upstream	1.21508		Ca_02656	31.1464	CHH	hyper	upstream	2.09264
Ca_03133	42.2133	CHH	hyper	upstream	-1.0803		Ca_18504	33.1995	CHH	hyper	upstream	-2.30833		Ca_12796	27.3832	CHH	hyper	upstream	1.20481		Ca_15178	30.9488	CHH	hyper	upstream	2.09121
Ca_07248	30.2453	CHH	hyper	upstream	-1.08352		Ca_08612	27.9509	CHH	hyper	upstream	-2.43707		Ca_05805	26.309	CHH	hyper	upstream	1.18665		Ca_09304	29.0414	CHH	hyper	upstream	2.0711
Ca_10514	31.12	CHH	hyper	upstream	-1.10593		Ca_11893	30.3446	CHH	hyper	upstream	-2.49597		Ca_18059	25.738	CHH	hyper	upstream	1.15285		Ca_00601	38.3959	CHH	hyper	upstream	2.05616
Ca_01391	25.8389	CHH	hyper	upstream	-1.11657		Ca_03173	27.0459	CHH	hyper	upstream	-2.50113		Ca_16997	30.3032	CHH	hyper	upstream	1.14659		Ca_09822	25.3438	CHH	hyper	upstream	2.04001
Ca_11404	27.2481	CHH	hyper	upstream	-1.1167		Ca_22148	29.3373	CHH	hyper	upstream	-2.50395		Ca_19360	26.1208	CHH	hyper	upstream	1.12495		Ca_05766	35.1618	CHH	hyper	upstream	2.03238
Ca_07778	26.8864	CHH	hyper	upstream	-1.11732		Ca_18525	25.3694	CHH	hyper	upstream	-2.53524		Ca_04806	36.9085	CHH	hyper	upstream	1.09079		Ca_09885	26.3775	CHH	hyper	upstream	2.01863
Ca_07037	31.06	CHH	hyper	upstream	-1.13043		Ca_08975	28.6304	CHH	hyper	upstream	-2.55904		Ca_12257	31.9584	CHH	hyper	upstream	1.08937		Ca_16924	28.2448	CHH	hyper	upstream	1.99812
Ca_01233	31.9305	CHH	hyper	upstream	-1.15224		Ca_09090	28.9552	CHH	hyper	upstream	-2.57116		Ca_24004	29.6493	CHH	hyper	upstream	1.08269		Ca_19529	28.5007	CHH	hyper	upstream	1.99358
Ca_16868	33.1946	CHH	hyper	upstream	-1.15368		Ca_08114	28.7546	CHH	hyper	upstream	-2.61769		Ca_12115	40.5807	CHH	hyper	upstream	1.08047		Ca_00600	25.0673	CHH	hyper	upstream	1.98973
Ca_14695	32.8961	CHH	hyper	upstream	-1.16172		Ca_10142	30.0956	CHH	hyper	upstream	-2.80945		Ca_23526	32.1026	CHH	hyper	upstream	1.05815		Ca_01034	26.9529	CHH	hyper	upstream	1.98443
Ca_14724	26.4462	CHH	hyper	upstream	-1.17681		Ca_15646	25.7009	CHH	hyper	upstream	-2.92264		Ca_11429	27.3648	CHH	hyper	upstream	1.02937		Ca_01867	26.7612	CHH	hyper	upstream	1.96838
Ca_17553	27.0659	CHH	hyper	upstream	-1.17855		Ca_15343	30.6418	CHH	hyper	upstream	-3.43391		Ca_14035	26.366	CHH	hyper	upstream	1.02578		Ca_04079	26.1079	CHH	hyper	upstream	1.9296
Ca_12076	33.3672	CHH	hyper	upstream	-1.19753		Ca_19180	25.7808	CHH	hyper	upstream	-3.87099		Ca_19374	39.7329	CHH	hyper	upstream	1.02034		Ca_20103	26.3516	CHH	hyper	upstream	1.89228
Ca_06907	26.2558	CHH	hyper	upstream	-1.21471		Ca_18121	27.9656	CHH	hyper	upstream	-4.02436		Ca_02964	28.6902	CHH	hyper	upstream	1.01238		Ca_20327	33.8226	CHH	hyper	upstream	1.88794
Ca_03024	27.6099	CHH	hyper	upstream	-1.23019		Ca_10054	26.3874	CHH	hyper	upstream	-4.28628		Ca_09689	26.1368	CHH	hyper	upstream	-inf		Ca_14376	27.3065	CHH	hyper	upstream	1.87577
Ca_03365	35.972	CHH	hyper	upstream	-1.23394		Ca_13970	27.5128	CHH	hyper	upstream	-6.70488		Ca_15182	29.6775	CHH	hyper	upstream	-inf		Ca_10507	34.5934	CHH	hyper	upstream	1.86405
Ca_01730	32.4416	CHH	hyper	upstream	-1.24526		Ca_05851	-27.7828	CHH	hypo	upstream	inf		Ca_12163	34.6432	CHH	hyper	upstream	-inf		Ca_15404	25.8699	CHH	hyper	upstream	1.84401
Ca_04110	31.5437	CHH	hyper	upstream	-1.27386		Ca_12416	-26.7626	CHH	hypo	upstream	-2.68117		Ca_17252	37.1177	CHH	hyper	upstream	-inf		Ca_06869	28.5818	CHH	hyper	upstream	1.8176
Ca_13283	25.7932	CHH	hyper	upstream	-1.27537		Ca_26405	31.96	CG	hyper	gene body	4.637		Ca_24607	36.0294	CHH	hyper	upstream	-inf		Ca_06903	37.2881	CHH	hyper	upstream	1.80502
Ca_00909	28.0558	CHH	hyper	upstream	-1.28531		Ca_12445	28.971	CG	hyper	gene body	3.19172		Ca_13497	27.3497	CHH	hyper	upstream	-inf		Ca_21471	28.937	CHH	hyper	upstream	1.79
Ca_12015	29.5362	CHH	hyper	upstream	-1.29763		Ca_14914	27.1483	CG	hyper	gene body	2.53673		Ca_16875	27.49	CHH	hyper	upstream	-inf		Ca_17667	26.1094	CHH	hyper	upstream	1.74511
Ca_06616	26.3904	CHH	hyper	upstream	-1.30125		Ca_11422	25.8046	CG	hyper	gene body	1.87248		Ca_17578	25.2845	CHH	hyper	upstream	-inf		Ca_02025	26.4706	CHH	hyper	upstream	1.74463
Ca_15525	29.9985	CHH	hyper	upstream	-1.30899		Ca_17636	30.7478	CG	hyper	gene body	1.8061		Ca_20010	27.3735	CHH	hyper	upstream	-inf		Ca_18936	27.4486	CHH	hyper	upstream	1.74121
Ca_08111	28.416	CHH	hyper	upstream	-1.3128		Ca_23748	25.4161	CG	hyper	gene body	1.7162		Ca_10935	26.3341	CHH	hyper	upstream	-1.00462		Ca_07502	25.1814	CHH	hyper	upstream	1.73449
Ca_19710	35.3496	CHH	hyper	upstream	-1.3144		Ca_00334	28.1947	CG	hyper	gene body	1.60945		Ca_16325	37.0383	CHH	hyper	upstream	-1.0108		Ca_19715	32.1744	CHH	hyper	upstream	1.73145
Ca_09093	28.6034	CHH	hyper	upstream	-1.34311		Ca_15558	30.1841	CG	hyper	gene body	1.34405		Ca_06076	41.7766	CHH	hyper	upstream	-1.01355		Ca_25322	25.8985	CHH	hyper	upstream	1.6492
Ca_07723	25.2396	CHH	hyper	upstream	-1.34892		Ca_07955	28.7076	CG	hyper	gene body	1.19513		Ca_02076	29.7929	CHH	hyper	upstream	-1.02101		Ca_12143	29.9786	CHH	hyper	upstream	1.62906
Ca_11374	26.0725	CHH	hyper	upstream	-1.35551		Ca_05273	36.2793	CG	hyper	gene body	-1.09347		Ca_20128	31.25	CHH	hyper	upstream	-1.02864		Ca_13663	26.8461	CHH	hyper	upstream	1.62277
Ca_08559	30.2584	CHH	hyper	upstream	-1.35903		Ca_11680	28.1321	CG	hyper	gene body	-1.40801		Ca_10354	32.1788	CHH	hyper	upstream	-1.03356		Ca_06062	25.6746	CHH	hyper	upstream	1.6115
Ca_20473	25.1096	CHH	hyper	upstream	-1.36416		Ca_06943	26.8443	CG	hyper	gene body	-1.90244		Ca_01327	28.1241	CHH	hyper	upstream	-1.04769		Ca_12484	36.8341	CHH	hyper	upstream	1.59655
Ca_06568	28.2072	CHH	hyper	upstream	-1.36417		Ca_07043	26.7142	CG	hyper	gene body	-3.378		Ca_09201	30.8669	CHH	hyper	upstream	-1.04991		Ca_09505	35.6792	CHH	hyper	upstream	1.5611
Ca_06424	26.3072	CHH	hyper	upstream	-1.39663		Ca_09341	-25.3906	CG	hypo	gene body	inf		Ca_00869	27.4875	CHH	hyper	upstream	-1.05916		Ca_12392	29.3653	CHH	hyper	upstream	1.5525
Ca_06539	25.9325	CHH	hyper	upstream	-1.39733		Ca_19427	-28.0501	CG	hypo	gene body	-2.03929		Ca_18743	28.9966	CHH	hyper	upstream	-1.07052		Ca_14167	25.0441	CHH	hyper	upstream	1.55034
Ca_08137	26.305	CHH	hyper	upstream	-1.41593		Ca_26405	26.3478	CHG	hyper	gene body	4.637		Ca_10860	45.9752	CHH	hyper	upstream	-1.07147		Ca_20816	25.1508	CHH	hyper	upstream	1.54607
Ca_01568	26.5942	CHH	hyper	upstream	-1.41991		Ca_07043	28.879	CHG	hyper	gene body	-3.378		Ca_04981	30.0055	CHH	hyper	upstream	-1.08099		Ca_05443	27.7797	CHH	hyper	upstream	1.51865
Ca_05059	25.6463	CHH	hyper	upstream	-1.4216		Ca_25885	25.6473	CHH	hyper	gene body	4.00141		Ca_24835	30.1044	CHH	hyper	upstream	-1.0895		Ca_07062	26.0538	CHH	hyper	upstream	1.49974
Ca_25968	27.1957	CHH	hyper	upstream	-1.43536		Ca_02569	32.4207	CHH	hyper	gene body	3.83013		Ca_00536	27.646	CHH	hyper	upstream	-1.09114		Ca_12836	28.963	CHH	hyper	upstream	1.48451
Ca_03246	26.2522	CHH	hyper	upstream	-1.43571		Ca_04610	26.3674	CHH	hyper	gene body	3.74156		Ca_23628	29.8334	CHH	hyper	upstream	-1.11417		Ca_03989	29.4737	CHH	hyper	upstream	1.46932
Ca_13417	38.6123	CHH	hyper	upstream	-1.49709		Ca_09533	29.3117	CHH	hyper	gene body	3.51337		Ca_13370	25.3421	CHH	hyper	upstream	-1.11527		Ca_23890	28.3402	CHH	hyper	upstream	1.46659
Ca_21114	33.1524	CHH	hyper	upstream	-1.51289		Ca_17438	25.8471	CHH	hyper	gene body	2.90096		Ca_07794	28.12	CHH	hyper	upstream	-1.12335		Ca_00450	30.6775	CHH	hyper	upstream	1.44078
Ca_10344	29.9435	CHH	hyper	upstream	-1.51911		Ca_00553	29.8973	CHH	hyper	gene body	2.81424		Ca_09981	34.827	CHH	hyper	upstream	-1.15605		Ca_07920	27.6376	CHH	hyper	upstream	1.4273
Ca_04580	27.2255	CHH	hyper	upstream	-1.53477		Ca_22072	27.431	CHH	hyper	gene body	2.6223		Ca_25968	33.4203	CHH	hyper	upstream	-inf		Ca_15914	29.213	CHH	hyper	upstream	1.41755
Ca_07787	30.3554	CHH	hyper	upstream	-1.56773		Ca_19701	25.431	CHH	hyper	gene body	2.59638		Ca_15670	36.2249	CHH	hyper	upstream	-1.23211		Ca_00585	25.8854	CHH	hyper	upstream	1.38374
Ca_02451	33.4645	CHH	hyper	upstream	-1.56923		Ca_14408	25.2112	CHH	hyper	gene body	2.21032		Ca_20265	30.3788	CHH	hyper	upstream	-1.23627		Ca_02890	28.7912	CHH	hyper	upstream	1.3743
Ca_03240	27.5089	CHH	hyper	upstream	-1.62235		Ca_15881	31.0973	CHH	hyper	gene body	1.99619		Ca_04679	25.0496	CHH	hyper	upstream	-1.25467		Ca_13678	32.1948	CHH	hyper	upstream	1.36537
Ca_02581	28.3163	CHH	hyper	upstream	-1.63065		Ca_07638	31.0171	CHH	hyper	gene body	1.98677		Ca_17358	30.3142	CHH	hyper	upstream	-1.30055		Ca_08125	32.9861	CHH	hyper	upstream	1.34342
Ca_11108	25.3985	CHH	hyper	upstream	-1.64017		Ca_07070	25.7649	CHH	hyper	gene body	1.87859		Ca_10196	34.7531	CHH	hyper	upstream	-1.30671		Ca_07389	28.5287	CHH	hyper	upstream	1.34298
Ca_05634	28.1188	CHH	hyper	upstream	-1.68883		Ca_21149	32.3596	CHH	hyper	gene body	1.86626		Ca_07639	33.7377	CHH	hyper	upstream	-1.31728		Ca_09012	28.4506	CHH	hyper	upstream	1.30712
Ca_04837	29.9337	CHH	hyper	upstream	-1.69903		Ca_14581	25.0777	CHH	hyper	gene body	1.8499		Ca_02071	36.5994	CHH	hyper	upstream	-1.34408		Ca_11156	49.3934	CHH	hyper	upstream	1.28649
Ca_16671	25.6319	CHH	hyper	upstream	-1.70086		Ca_14918	33.7013	CHH	hyper	gene body	1.57711		Ca_16422	38.1707	CHH	hyper	upstream	-1.35873		Ca_07388	28.5287	CHH	hyper	upstream	1.28212
Ca_18562	29.2741	CHH	hyper	upstream	-1.71604		Ca_03358	30.7407	CHH	hyper	gene body	1.56216		Ca_05930	29.6492	CHH	hyper	upstream	-1.35885		Ca_16183	25.6833	CHH	hyper	upstream	1.23811
Ca_13225	25.5805	CHH	hyper	upstream	-1.74881		Ca_17525	26.7179	CHH	hyper	gene body	1.51668		Ca_06700	26.1636	CHH	hyper	upstream	-1.36798		Ca_05174	28.843	CHH	hyper	upstream	1.2157
Ca_20092	28.2883	CHH	hyper	upstream	-1.83511		Ca_08111	25.8067	CHH	hyper	gene body	1.47231		Ca_12047	25.8319	CHH	hyper	upstream	-1.37917		Ca_01489	29.9724	CHH	hyper	upstream	1.18739
Ca_08187	30.6277	CHH	hyper	upstream	-1.84135		Ca_09200	30.6621	CHH	hyper	gene body	1.42311		Ca_23770	27.83	CHH	hyper	upstream	-1.3858		Ca_18586	34.4982	CHH	hyper	upstream	1.17459
Ca_11494	28.2712	CHH	hyper	upstream	-1.91142		Ca_03727	31.816	CHH	hyper	gene body	1.39555		Ca_08392	26.3091	CHH	hyper	upstream	-1.38722		Ca_12725	25.2577	CHH	hyper	upstream	1.15309
Ca_04062	26.7986	CHH	hyper	upstream	-1.93173		Ca_11297	27.9016	CHH	hyper	gene body	1.38705		Ca_19906	26.0544	CHH	hyper	upstream	-1.38781		Ca_18871	31.7064	CHH	hyper	upstream	1.15108
Ca_25006	29.8319	CHH	hyper	upstream	-1.93372		Ca_16866	27.2234	CHH	hyper	gene body	1.36802		Ca_08859	35.2658	CHH	hyper	upstream	-1.39165		Ca_16606	36.1702	CHH	hyper	upstream	1.14458
Ca_17329	43.3024	CHH	hyper	upstream	-1.96098		Ca_13222	37.406	CHH	hyper	gene body	1.25821		Ca_15372	29.7811	CHH	hyper	upstream	-1.4027		Ca_02044	26.3773	CHH	hyper	upstream	1.14359
Ca_10892	25.5717	CHH	hyper	upstream	-1.96602		Ca_21197	27.338	CHH	hyper	gene body	1.15622		Ca_08202	29.5096	CHH	hyper	upstream	-1.46168		Ca_21101	30.1411	CHH	hyper	upstream	1.14329
Ca_19344	30.9082	CHH	hyper	upstream	-2.03117		Ca_10572	27.2636	CHH	hyper	gene body	1.14278		Ca_17518	30.6615	CHH	hyper	upstream	-1.46182		Ca_09114	25.549	CHH	hyper	upstream	1.13985
Ca_05350	27.4836	CHH	hyper	upstream	-2.06138		Ca_20879	26.0956	CHH	hyper	gene body	-1.00169		Ca_19526	27.0191	CHH	hyper	upstream	-1.47496		Ca_22359	28.1635	CHH	hyper	upstream	1.13492
Ca_00011	28.2231	CHH	hyper	upstream	-2.06732		Ca_06959	28.1846	CHH	hyper	gene body	-1.00828		Ca_03841	30.6947	CHH	hyper	upstream	-1.50055		Ca_00759	26.8281	CHH	hyper	upstream	1.13315
Ca_03838	27.8949	CHH	hyper	upstream	-2.25117		Ca_13936	44.0638	CHH	hyper	gene body	-1.06682		Ca_09187	27.1107	CHH	hyper	upstream	-1.54936		Ca_20482	27.1139	CHH	hyper	upstream	1.06789
Ca_20879	28.2848	CHH	hyper	upstream	-2.54178		Ca_21470	28.5271	CHH	hyper	gene body	-1.16429		Ca_15245	26.2529	CHH	hyper	upstream	-1.5942		Ca_09953	35.35	CHH	hyper	upstream	1.04797
Ca_12556	27.3289	CHH	hyper	upstream	-2.59565		Ca_16558	25.6186	CHH	hyper	gene body	-1.19529		Ca_11680	28.975	CHH	hyper	upstream	-1.6022		Ca_06694	32.6964	CHH	hyper	upstream	1.04697
Ca_08045	27.0352	CHH	hyper	upstream	-2.80238		Ca_04315	28.4106	CHH	hyper	gene body	-1.32171		Ca_16012	25.8406	CHH	hyper	upstream	-1.60833		Ca_15360	29.1683	CHH	hyper	upstream	1.0462
Ca_00464	26.0868	CHH	hyper	upstream	-3.48482		Ca_17893	31.2518	CHH	hyper	gene body	-1.33641		Ca_03752	26.4706	CHH	hyper	upstream	-1.6383		Ca_10898	28.2504	CHH	hyper	upstream	1.03168
Ca_08677	30.8784	CHH	hyper	upstream	-3.98223		Ca_18433	25.743	CHH	hyper	gene body	-1.38659		Ca_22442	28.6197	CHH	hyper	upstream	-1.63876		Ca_24407	26.5956	CHH	hyper	upstream	1.00519
Ca_10571	27.0727	CHH	hyper	upstream	-4.23611		Ca_06014	48.0641	CHH	hyper	gene body	-1.47609		Ca_02206	27.9804	CHH	hyper	upstream	-1.66208		Ca_22055	26.2854	CHH	hyper	upstream	inf
Ca_00535	25.0563	CG	hyper	gene body	1.25999		Ca_10918	39.7275	CHH	hyper	gene body	-1.51308		Ca_00475	31.7601	CHH	hyper	upstream	-1.66327		Ca_02392	25.0597	CHH	hyper	upstream	-inf
Ca_25715	28.514	CG	hyper	gene body	-1.99881		Ca_05557	27.9625	CHH	hyper	gene body	-1.65299		Ca_08891	37.5943	CHH	hyper	upstream	-1.70702		Ca_03626	29.37	CHH	hyper	upstream	-inf
Ca_09959	-30.4999	CG	hypo	gene body	3.98001		Ca_11457	26.4051	CHH	hyper	gene body	-1.70579		Ca_10081	44.6084	CHH	hyper	upstream	-1.75141		Ca_06988	34.8772	CHH	hyper	upstream	-inf
Ca_23427	-26.7506	CG	hypo	gene body	3.4923		Ca_09619	30.2871	CHH	hyper	gene body	-1.8177		Ca_11051	29.9118	CHH	hyper	upstream	-1.757		Ca_07638	25.3852	CHH	hyper	upstream	-inf
Ca_13417	-28.7873	CG	hypo	gene body	-1.49709		Ca_16907	37.6602	CHH	hyper	gene body	-1.86143		Ca_04533	31.9611	CHH	hyper	upstream	-1.76013		Ca_04575	26.0636	CHH	hyper	upstream	-inf
Ca_25006	26.4302	CHG	hyper	gene body	-1.93372		Ca_17468	26.747	CHH	hyper	gene body	-1.88282		Ca_08030	30.3505	CHH	hyper	upstream	-1.77289		Ca_04803	27.5574	CHH	hyper	upstream	-inf
Ca_20195	29.998	CHH	hyper	gene body	5.36951		Ca_14266	27.451	CHH	hyper	gene body	-1.97265		Ca_09850	38.2672	CHH	hyper	upstream	-1.78884		Ca_21849	29.2761	CHH	hyper	upstream	-inf
Ca_13270	26	CHH	hyper	gene body	4.89708		Ca_10506	30.8225	CHH	hyper	gene body	-2.27036		Ca_18131	26.0275	CHH	hyper	upstream	-1.79265		Ca_10284	26.2931	CHH	hyper	upstream	-inf
Ca_13379	35.2161	CHH	hyper	gene body	4.17802		Ca_10946	33.3538	CHH	hyper	gene body	-2.34215		Ca_22521	27.152	CHH	hyper	upstream	-1.80249		Ca_14806	26.1825	CHH	hyper	upstream	-inf
Ca_04184	33.4536	CHH	hyper	gene body	3.80494		Ca_21332	31.6279	CHH	hyper	gene body	-2.39602		Ca_08462	25.1523	CHH	hyper	upstream	-1.81735		Ca_11297	29.9376	CHH	hyper	upstream	-inf
Ca_15084	30.4681	CHH	hyper	gene body	3.54459		Ca_14732	25.0398	CHH	hyper	gene body	-2.45864		Ca_00334	26.7679	CHH	hyper	upstream	-1.83029		Ca_14583	32.9226	CHH	hyper	upstream	-inf
Ca_04673	30.5339	CHH	hyper	gene body	3.50332		Ca_11155	31.6171	CHH	hyper	gene body	-2.82205		Ca_06314	29.858	CHH	hyper	upstream	-1.89533		Ca_02880	26.126	CHH	hyper	upstream	-inf
Ca_18361	26.9296	CHH	hyper	gene body	3.35461		Ca_12972	25.7338	CHH	hyper	gene body	-3.18662		Ca_05926	26.4308	CHH	hyper	upstream	-1.90882		Ca_03276	30.6145	CHH	hyper	upstream	-inf
Ca_16375	30.0336	CHH	hyper	gene body	3.27697		Ca_25077	26.3785	CHH	hyper	gene body	-3.59118		Ca_14895	25.5054	CHH	hyper	upstream	-1.95889		Ca_02523	25.3535	CHH	hyper	upstream	-inf
Ca_00921	27.617	CHH	hyper	gene body	3.17404		Ca_10816	28.113	CHH	hyper	gene body	-4.5922		Ca_02817	27.8512	CHH	hyper	upstream	-1.9617		Ca_14195	26.4491	CHH	hyper	upstream	-inf
Ca_05411	25.3794	CHH	hyper	gene body	3.02983		Ca_18090	27.8645	CHH	hyper	gene body	-4.88527		Ca_09222	25.3184	CHH	hyper	upstream	-1.96421		Ca_04905	25.6819	CHH	hyper	upstream	-inf
Ca_11710	29.9262	CHH	hyper	gene body	3.00853		Ca_09689	27.2802	CHH	hyper	gene body	-5.72403		Ca_20349	35.6173	CHH	hyper	upstream	-1.97623		Ca_04141	25.5556	CHH	hyper	upstream	-inf
Ca_02338	30.9388	CHH	hyper	gene body	2.95354		Ca_17722	26.5836	CG	hyper	downstream	3.4495		Ca_09983	27.5788	CHH	hyper	upstream	-2.05038		Ca_12053	33.8488	CHH	hyper	upstream	-inf
Ca_07392	26.4198	CHH	hyper	gene body	2.92382		Ca_17684	31.8357	CG	hyper	downstream	2.96279		Ca_25831	25.0335	CHH	hyper	upstream	-2.08042		Ca_24447	27.7615	CHH	hyper	upstream	-inf
Ca_01008	26.0922	CHH	hyper	gene body	2.81913		Ca_00334	28.1947	CG	hyper	downstream	1.60945		Ca_13939	26.25	CHH	hyper	upstream	-2.08401		Ca_16845	31.6196	CHH	hyper	upstream	-inf
Ca_16907	32.212	CHH	hyper	gene body	2.55942		Ca_18433	31.6691	CG	hyper	downstream	-1.38659		Ca_09325	25.4378	CHH	hyper	upstream	-2.09393		Ca_06423	27.3488	CHH	hyper	upstream	-inf
Ca_09876	41.618	CHH	hyper	gene body	2.53505		Ca_02983	-31.6173	CG	hypo	downstream	-2.50372		Ca_01313	26.398	CHH	hyper	upstream	-2.11695		Ca_02663	35.3	CHH	hyper	upstream	-inf
Ca_09917	25.1646	CHH	hyper	gene body	2.32661		Ca_17684	47.5773	CHG	hyper	downstream	2.96279		Ca_10995	40.7018	CHH	hyper	upstream	-2.12119		Ca_09495	26.4529	CHH	hyper	upstream	-inf
Ca_22914	35.5308	CHH	hyper	gene body	2.29709		Ca_02806	29.1488	CHH	hyper	downstream	3.56371		Ca_20025	26.6946	CHH	hyper	upstream	-2.13008		Ca_11996	25.7265	CHH	hyper	upstream	-inf
Ca_03576	35.4579	CHH	hyper	gene body	2.09844		Ca_10792	32.3674	CHH	hyper	downstream	3.18577		Ca_05346	48.7001	CHH	hyper	upstream	-2.17114		Ca_23775	27.2078	CHH	hyper	upstream	-inf
Ca_15558	30.9846	CHH	hyper	gene body	2.0846		Ca_20009	25.2257	CHH	hyper	downstream	3.02676		Ca_08399	26.7228	CHH	hyper	upstream	-2.18681		Ca_18803	25.3818	CHH	hyper	upstream	-inf
Ca_20339	27.4674	CHH	hyper	gene body	1.90631		Ca_19807	25.2739	CHH	hyper	downstream	2.97034		Ca_06021	28.1902	CHH	hyper	upstream	-2.20201		Ca_22776	27.3709	CHH	hyper	upstream	-inf
Ca_07112	28.3167	CHH	hyper	gene body	1.82315		Ca_03517	31.1443	CHH	hyper	downstream	2.92386		Ca_21462	31.1306	CHH	hyper	upstream	-2.21345		Ca_23639	26.0325	CHH	hyper	upstream	-inf
Ca_10072	25.9933	CHH	hyper	gene body	1.70581		Ca_14956	25.3497	CHH	hyper	downstream	2.80003		Ca_20329	33.4405	CHH	hyper	upstream	-2.22		Ca_22127	28.6678	CHH	hyper	upstream	-1.00715
Ca_08205	26.6074	CHH	hyper	gene body	1.69205		Ca_04307	25.0012	CHH	hyper	downstream	2.60962		Ca_00082	26.0787	CHH	hyper	upstream	-2.29159		Ca_24449	28.4019	CHH	hyper	upstream	-1.04328
Ca_24411	34.9173	CHH	hyper	gene body	1.63237		Ca_11917	26.9096	CHH	hyper	downstream	2.56405		Ca_09687	35.2373	CHH	hyper	upstream	-2.31916		Ca_06024	28.6336	CHH	hyper	upstream	-1.05404
Ca_12950	33.1413	CHH	hyper	gene body	1.60202		Ca_11421	26.2969	CHH	hyper	downstream	2.53189		Ca_17398	29.3241	CHH	hyper	upstream	-2.33328		Ca_16456	25.3639	CHH	hyper	upstream	-inf
Ca_13499	25.04	CHH	hyper	gene body	1.58576		Ca_15192	27.5152	CHH	hyper	downstream	2.50255		Ca_00580	46.9591	CHH	hyper	upstream	-2.34891		Ca_15355	26.4698	CHH	hyper	upstream	-1.12162
Ca_15711	32.2082	CHH	hyper	gene body	1.55661		Ca_10628	27.8734	CHH	hyper	downstream	2.1393		Ca_03806	28.5495	CHH	hyper	upstream	-2.42896		Ca_04404	31.779	CHH	hyper	upstream	-1.13569
Ca_13960	34.1193	CHH	hyper	gene body	1.49587		Ca_02941	33.6787	CHH	hyper	downstream	2.12532		Ca_18066	25.2438	CHH	hyper	upstream	-2.46751		Ca_05975	26.8531	CHH	hyper	upstream	-1.15458
Ca_22133	28.0278	CHH	hyper	gene body	1.49066		Ca_07179	29.354	CHH	hyper	downstream	2.01394		Ca_01936	25.641	CHH	hyper	upstream	-2.59244		Ca_06775	30.3342	CHH	hyper	upstream	-1.16308
Ca_12643	25.8976	CHH	hyper	gene body	1.42113		Ca_15787	26.7006	CHH	hyper	downstream	1.91232		Ca_10527	25.4013	CHH	hyper	upstream	-2.60473		Ca_13693	28.9192	CHH	hyper	upstream	-inf
Ca_13779	28.7647	CHH	hyper	gene body	1.4049		Ca_03247	29.5345	CHH	hyper	downstream	1.86062		Ca_20147	25.3155	CHH	hyper	upstream	-2.61215		Ca_07676	25.2377	CHH	hyper	upstream	-1.20317
Ca_02318	36.938	CHH	hyper	gene body	1.39084		Ca_18377	25.1011	CHH	hyper	downstream	1.84122		Ca_01276	30.2825	CHH	hyper	upstream	-2.61635		Ca_19286	25.6537	CHH	hyper	upstream	-1.23247
Ca_11155	31.6901	CHH	hyper	gene body	1.356		Ca_12814	32.1584	CHH	hyper	downstream	1.77698		Ca_03036	31.6759	CHH	hyper	upstream	-2.74883		Ca_11153	29.8596	CHH	hyper	upstream	-1.24994
Ca_13262	30.7375	CHH	hyper	gene body	1.32942		Ca_16173	25.0992	CHH	hyper	downstream	1.7008		Ca_04580	25.9569	CHH	hyper	upstream	-2.78556		Ca_18416	27.6209	CHH	hyper	upstream	-1.25576
Ca_04395	28.4385	CHH	hyper	gene body	1.32855		Ca_21575	26.2487	CHH	hyper	downstream	1.68621		Ca_12015	35.5946	CHH	hyper	upstream	-2.79597		Ca_13155	28.6979	CHH	hyper	upstream	-inf
Ca_05663	33.0632	CHH	hyper	gene body	1.26842		Ca_06159	25.9026	CHH	hyper	downstream	1.66883		Ca_00331	29.9464	CHH	hyper	upstream	-2.88551		Ca_06649	29.0864	CHH	hyper	upstream	-1.31527
Ca_09862	28.125	CHH	hyper	gene body	1.2185		Ca_03576	26.4168	CHH	hyper	downstream	1.66327		Ca_18956	34.0381	CHH	hyper	upstream	-2.89119		Ca_22893	31.6596	CHH	hyper	upstream	-1.33009
Ca_12223	26.3502	CHH	hyper	gene body	1.02986		Ca_07755	25.6631	CHH	hyper	downstream	1.64631		Ca_16126	30.765	CHH	hyper	upstream	-3.00657		Ca_01232	26.083	CHH	hyper	upstream	-1.33891
Ca_17468	29.1483	CHH	hyper	gene body	inf		Ca_06273	28.9304	CHH	hyper	downstream	1.60066		Ca_03197	37.2445	CHH	hyper	upstream	-3.02624		Ca_10855	27.7835	CHH	hyper	upstream	-1.36241
Ca_00152	26.4744	CHH	hyper	gene body	-inf		Ca_14918	26.6762	CHH	hyper	downstream	1.57711		Ca_11998	25.7315	CHH	hyper	upstream	-3.02628		Ca_01182	30.4093	CHH	hyper	upstream	-1.37041
Ca_07248	25.9662	CHH	hyper	gene body	-1.08352		Ca_03358	27.4238	CHH	hyper	downstream	1.56216		Ca_02477	31.166	CHH	hyper	upstream	-3.09984		Ca_02903	65.951	CHH	hyper	upstream	-1.37631
Ca_19957	29.6766	CHH	hyper	gene body	-1.17124		Ca_06129	32.9365	CHH	hyper	downstream	1.55616		Ca_06220	26.6284	CHH	hyper	upstream	-3.15036		Ca_10267	27.0772	CHH	hyper	upstream	-1.41137
Ca_00120	31.4587	CHH	hyper	gene body	-1.3787		Ca_02327	25.6646	CHH	hyper	downstream	1.55338		Ca_16843	25.059	CHH	hyper	upstream	-3.28931		Ca_09550	27.7991	CHH	hyper	upstream	-inf
Ca_03357	30.7649	CHH	hyper	gene body	-1.39299		Ca_16939	28.9571	CHH	hyper	downstream	1.53263		Ca_01393	27.6848	CHH	hyper	upstream	-3.53225		Ca_25091	27.5162	CHH	hyper	upstream	-1.53175
Ca_17866	26.8407	CHH	hyper	gene body	-1.45343		Ca_17525	33.105	CHH	hyper	downstream	1.51668		Ca_03992	28.5121	CHH	hyper	upstream	-3.56798		Ca_17489	29.6434	CHH	hyper	upstream	-1.55995
Ca_09920	29.6004	CHH	hyper	gene body	-1.61493		Ca_20067	28.5231	CHH	hyper	downstream	1.42647		Ca_13073	26.6951	CHH	hyper	upstream	-3.68112		Ca_16780	29.8667	CHH	hyper	upstream	-1.56204
Ca_26073	25.1513	CHH	hyper	gene body	-1.73274		Ca_22891	30.4847	CHH	hyper	downstream	1.38689		Ca_05327	33.1468	CHH	hyper	upstream	-3.70322		Ca_14765	29.8665	CHH	hyper	upstream	-1.66372
Ca_18141	29.3736	CHH	hyper	gene body	-2.0674		Ca_15766	28.2651	CHH	hyper	downstream	1.37248		Ca_00206	29.1112	CHH	hyper	upstream	-3.73289		Ca_09227	26.2493	CHH	hyper	upstream	-1.69517
Ca_23903	31.2813	CHH	hyper	gene body	-2.33894		Ca_14874	29.7231	CHH	hyper	downstream	1.34818		Ca_13845	35.3352	CHH	hyper	upstream	-3.82122		Ca_09413	25.5511	CHH	hyper	upstream	-1.69761
Ca_02019	29.2109	CHH	hyper	gene body	-3.1626		Ca_20220	30.7676	CHH	hyper	downstream	1.32834		Ca_06650	47.9137	CHH	hyper	upstream	-4.01301		Ca_11998	31.8161	CHH	hyper	upstream	-1.7025
Ca_06988	25.0801	CHH	hyper	gene body	-3.1627		Ca_25827	29.2468	CHH	hyper	downstream	1.31972		Ca_07131	25.0823	CHH	hyper	upstream	-4.07021		Ca_11897	25.2239	CHH	hyper	upstream	-1.7667
Ca_01275	33.5426	CHH	hyper	gene body	-3.32076		Ca_20247	27.2874	CHH	hyper	downstream	1.30891		Ca_06350	29.6205	CHH	hyper	upstream	-4.10443		Ca_12457	27.4111	CHH	hyper	upstream	-1.7785
Ca_03717	27.1241	CHH	hyper	downstream	5.66185		Ca_02167	31.5322	CHH	hyper	downstream	1.29958		Ca_04803	26.4083	CHH	hyper	upstream	-4.38312		Ca_13038	27.0658	CHH	hyper	upstream	-1.78208
Ca_08426	36.4522	CHH	hyper	downstream	5.03938		Ca_17098	27.5056	CHH	hyper	downstream	1.24729		Ca_03709	27.6298	CHH	hyper	upstream	-4.51749		Ca_22155	32.0472	CHH	hyper	upstream	-1.79451
Ca_20634	26.793	CHH	hyper	downstream	4.87912		Ca_12400	36.1216	CHH	hyper	downstream	1.18902		Ca_03883	37.6622	CHH	hyper	upstream	-5.00413		Ca_09032	28.167	CHH	hyper	upstream	-1.83839
Ca_00386	35.6778	CHH	hyper	downstream	4.65782		Ca_01457	26.5402	CHH	hyper	downstream	1.18858		Ca_07804	33.7896	CHH	hyper	upstream	-5.91192		Ca_16713	25.901	CHH	hyper	upstream	-1.86966
Ca_00645	29.6242	CHH	hyper	downstream	4.02299		Ca_18325	27.4683	CHH	hyper	downstream	1.1571		Ca_13607	28.5056	CHH	hyper	upstream	-8.59378		Ca_22902	25.7471	CHH	hyper	upstream	-1.87374
Ca_10493	28.1476	CHH	hyper	downstream	4.01147		Ca_08561	26.5791	CHH	hyper	downstream	1.15409		Ca_09016	32.1464	CHH	hyper	upstream	-10.8586		Ca_03687	31.1009	CHH	hyper	upstream	-1.88937
Ca_09959	28.3217	CHH	hyper	downstream	3.98001		Ca_20282	28.9347	CHH	hyper	downstream	1.11432		Ca_08338	34.7405	CHH	hyper	upstream	-11.1069		Ca_11127	28.111	CHH	hyper	upstream	-1.91407
Ca_01675	26.7884	CHH	hyper	downstream	3.85955		Ca_12649	28.3945	CHH	hyper	downstream	1.10485		Ca_17681	25	CHH	hyper	upstream	-2.16319		Ca_08392	29.412	CHH	hyper	upstream	-1.93741
Ca_12778	29.9171	CHH	hyper	downstream	3.85645		Ca_18278	26.3835	CHH	hyper	downstream	1.09981		Ca_00791	-26.073	CHH	hypo	upstream	3.4207		Ca_10579	25.5797	CHH	hyper	upstream	-1.95366
Ca_15526	29.9985	CHH	hyper	downstream	3.71956		Ca_17873	32.2382	CHH	hyper	downstream	1.07575		Ca_18167	-43.7779	CHH	hypo	upstream	1.8967		Ca_21604	29.3489	CHH	hyper	upstream	-1.95596
Ca_09407	25.6145	CHH	hyper	downstream	3.58436		Ca_00317	27.1431	CHH	hyper	downstream	1.06692		Ca_01710	-31.5933	CHH	hypo	upstream	1.82598		Ca_17458	26.9212	CHH	hyper	upstream	-1.99559
Ca_08940	28.3761	CHH	hyper	downstream	3.4572		Ca_07825	30.7886	CHH	hyper	downstream	1.04732		Ca_09505	-28.3847	CHH	hypo	upstream	1.61789		Ca_09074	28.0938	CHH	hyper	upstream	-2.1074
Ca_22455	29.4872	CHH	hyper	downstream	3.36396		Ca_20617	30.3202	CHH	hyper	downstream	1.04231		Ca_05551	-30.7784	CHH	hypo	upstream	1.52643		Ca_01611	28.6881	CHH	hyper	upstream	-2.19051
Ca_16169	28.7984	CHH	hyper	downstream	3.24369		Ca_13190	27.7124	CHH	hyper	downstream	1.01866		Ca_02903	-34.5094	CHH	hypo	upstream	1.30511		Ca_17630	25.3562	CHH	hyper	upstream	-2.23603
Ca_04486	31.0981	CHH	hyper	downstream	3.17602		Ca_07924	30.9748	CHH	hyper	downstream	1.01836		Ca_00904	-25.296	CHH	hypo	upstream	1.14136		Ca_13846	30.5764	CHH	hyper	upstream	-2.2378
Ca_03081	25.9161	CHH	hyper	downstream	3.06292		Ca_20130	29.5156	CHH	hyper	downstream	1.01472		Ca_09601	-28.7167	CHH	hypo	upstream	1.11328		Ca_14315	28.3715	CHH	hyper	upstream	-2.33641
Ca_22494	25.3259	CHH	hyper	downstream	3.04371		Ca_01456	25.4814	CHH	hyper	downstream	1.00523		Ca_15508	-27.3951	CHH	hypo	upstream	-inf		Ca_14923	27.8947	CHH	hyper	upstream	-2.41777
Ca_12060	32.0541	CHH	hyper	downstream	3.04348		Ca_05851	30.9818	CHH	hyper	downstream	inf		Ca_18743	-29.6015	CHH	hypo	upstream	-1.07052		Ca_16153	44.5808	CHH	hyper	upstream	-2.42771
Ca_16741	30.5489	CHH	hyper	downstream	2.85671		Ca_19615	27.2107	CHH	hyper	downstream	inf		Ca_01577	-29.8207	CHH	hypo	upstream	-1.09201		Ca_05459	28.7364	CHH	hyper	upstream	-2.62551
Ca_24943	30.4222	CHH	hyper	downstream	2.85492		Ca_00734	25.5714	CHH	hyper	downstream	-inf		Ca_03289	-39.1786	CHH	hypo	upstream	-1.25683		Ca_12103	30.6603	CHH	hyper	upstream	-2.70635
Ca_17775	29.4477	CHH	hyper	downstream	2.74965		Ca_04665	26.43	CHH	hyper	downstream	-inf		Ca_26748	-28.5469	CHH	hypo	upstream	-1.60421		Ca_15494	25.7296	CHH	hyper	upstream	-2.7773
Ca_02544	25.6808	CHH	hyper	downstream	2.69073		Ca_06986	26.8347	CHH	hyper	downstream	-inf		Ca_16711	-32.622	CHH	hypo	upstream	-1.6148		Ca_12532	26.1333	CHH	hyper	upstream	-2.89036
Ca_10658	31.3541	CHH	hyper	downstream	2.68185		Ca_02069	26.4465	CHH	hyper	downstream	-inf		Ca_08919	-27.311	CHH	hypo	upstream	-2.07226		Ca_15160	28.2841	CHH	hyper	upstream	-2.91519
Ca_17356	27.0503	CHH	hyper	downstream	2.66952		Ca_17705	27.808	CHH	hyper	downstream	-inf		Ca_11998	-30.7343	CHH	hypo	upstream	-3.02628		Ca_19895	30.3598	CHH	hyper	upstream	-2.97784
Ca_02018	25.4056	CHH	hyper	downstream	2.62532		Ca_14165	39.2685	CHH	hyper	downstream	-1.00597		Ca_08560	-28.7876	CHH	hypo	upstream	-3.93333		Ca_02675	28.2817	CHH	hyper	upstream	-2.99415
Ca_24862	32.1236	CHH	hyper	downstream	2.53496		Ca_23121	26.5943	CHH	hyper	downstream	-1.00889		Ca_18889	-27.8749	CHH	hypo	upstream	-5.54862		Ca_04163	28.2775	CHH	hyper	upstream	-3.00189
Ca_14290	32.8078	CHH	hyper	downstream	2.51335		Ca_07061	32.6556	CHH	hyper	downstream	-1.02604		Ca_14914	39.7081	CG	hyper	gene body	6.78662		Ca_11482	31.5083	CHH	hyper	upstream	-3.03088
Ca_14379	25.5007	CHH	hyper	downstream	2.49651		Ca_11414	25.1247	CHH	hyper	downstream	-1.05473		Ca_06002	53.5783	CG	hyper	gene body	6.30654		Ca_22796	26.2432	CHH	hyper	upstream	-3.05905
Ca_25054	33.1643	CHH	hyper	downstream	2.49503		Ca_01977	26.0328	CHH	hyper	downstream	-1.07538		Ca_03587	67.1569	CG	hyper	gene body	5.44556		Ca_12207	29.9655	CHH	hyper	upstream	-3.07333
Ca_13190	29.3076	CHH	hyper	downstream	2.45783		Ca_11528	28.9956	CHH	hyper	downstream	-1.09391		Ca_10220	28.5622	CG	hyper	gene body	4.11657		Ca_03809	34.8701	CHH	hyper	upstream	-3.08951
Ca_18574	29.1472	CHH	hyper	downstream	2.43945		Ca_23252	34.0163	CHH	hyper	downstream	-1.13379		Ca_01306	39.3306	CG	hyper	gene body	4.08322		Ca_16711	31.0574	CHH	hyper	upstream	-3.1486
Ca_03975	25.5871	CHH	hyper	downstream	2.33645		Ca_13440	31.8687	CHH	hyper	downstream	-1.14321		Ca_13307	27.3221	CG	hyper	gene body	3.78557		Ca_01466	35.9756	CHH	hyper	upstream	-3.20753
Ca_20270	28.2998	CHH	hyper	downstream	2.3342		Ca_13290	26.1602	CHH	hyper	downstream	-1.16017		Ca_25715	34.931	CG	hyper	gene body	3.53561		Ca_06579	35.7463	CHH	hyper	upstream	-3.23072
Ca_07428	34.2863	CHH	hyper	downstream	2.31203		Ca_21470	25.2701	CHH	hyper	downstream	-1.16429		Ca_03782	46.0601	CG	hyper	gene body	3.41015		Ca_07001	33.7491	CHH	hyper	upstream	-3.30889
Ca_13052	30.6131	CHH	hyper	downstream	2.2966		Ca_14606	49.1829	CHH	hyper	downstream	-1.18269		Ca_22322	45.5356	CG	hyper	gene body	3.02392		Ca_20018	32.5764	CHH	hyper	upstream	-3.33506
Ca_04867	35.7574	CHH	hyper	downstream	2.27716		Ca_15926	25.9106	CHH	hyper	downstream	-1.19394		Ca_22154	28.3945	CG	hyper	gene body	2.88818		Ca_17819	33.0552	CHH	hyper	upstream	-3.34396
Ca_13500	29.434	CHH	hyper	downstream	2.26533		Ca_16558	25.6186	CHH	hyper	downstream	-1.19529		Ca_24543	40.1259	CG	hyper	gene body	2.58793		Ca_01153	31.58	CHH	hyper	upstream	-3.4325
Ca_03670	28.5297	CHH	hyper	downstream	2.25013		Ca_15399	26.8093	CHH	hyper	downstream	-1.2107		Ca_14821	44.6163	CG	hyper	gene body	2.55014		Ca_02567	25.3155	CHH	hyper	upstream	-3.4722
Ca_11281	35.825	CHH	hyper	downstream	2.24287		Ca_12667	29.9668	CHH	hyper	downstream	-1.24888		Ca_25893	34.9079	CG	hyper	gene body	2.39848		Ca_04802	25.7923	CHH	hyper	upstream	-3.59677
Ca_10328	33.4429	CHH	hyper	downstream	2.11623		Ca_07636	25.7281	CHH	hyper	downstream	-1.25954		Ca_18629	30.1305	CG	hyper	gene body	2.26104		Ca_21217	29.8513	CHH	hyper	upstream	-3.64505
Ca_19616	34.3251	CHH	hyper	downstream	2.07453		Ca_17759	28.3804	CHH	hyper	downstream	-1.28348		Ca_12670	29.474	CG	hyper	gene body	2.22923		Ca_05390	25.8848	CHH	hyper	upstream	-3.73128
Ca_03451	25.7673	CHH	hyper	downstream	2.07449		Ca_15517	27.9261	CHH	hyper	downstream	-1.31983		Ca_17379	30.6272	CG	hyper	gene body	2.19916		Ca_03289	28.4194	CHH	hyper	upstream	-3.77793
Ca_01234	32.3452	CHH	hyper	downstream	2.07346		Ca_09272	27.8	CHH	hyper	downstream	-1.32583		Ca_08131	27.896	CG	hyper	gene body	2.17552		Ca_01228	26.1402	CHH	hyper	upstream	-3.84082
Ca_05780	25.9454	CHH	hyper	downstream	2.07095		Ca_12775	25.5099	CHH	hyper	downstream	-1.33858		Ca_07955	28.1524	CG	hyper	gene body	2.05305		Ca_15523	30.2859	CHH	hyper	upstream	-3.95102
Ca_20400	28.9705	CHH	hyper	downstream	2.06514		Ca_17879	28.7091	CHH	hyper	downstream	-1.34601		Ca_10039	30.5702	CG	hyper	gene body	1.86245		Ca_08137	33.3759	CHH	hyper	upstream	-4.21052
Ca_04945	25.1095	CHH	hyper	downstream	1.97533		Ca_02359	25.5739	CHH	hyper	downstream	-1.37842		Ca_05651	39.867	CG	hyper	gene body	1.8604		Ca_05088	28.0796	CHH	hyper	upstream	-4.2222
Ca_11385	25.7976	CHH	hyper	downstream	1.96509		Ca_01161	25.4986	CHH	hyper	downstream	-1.39011		Ca_08489	37.5678	CG	hyper	gene body	1.73262		Ca_10054	27.337	CHH	hyper	upstream	-4.22423
Ca_16727	28.0043	CHH	hyper	downstream	1.95769		Ca_15518	26.0733	CHH	hyper	downstream	-1.40339		Ca_08833	33.6045	CG	hyper	gene body	1.7036		Ca_01094	30.7439	CHH	hyper	upstream	-4.31181
Ca_22495	30.6041	CHH	hyper	downstream	1.9347		Ca_03259	26.4953	CHH	hyper	downstream	-1.42129		Ca_19179	32.5183	CG	hyper	gene body	1.67281		Ca_07036	25.3946	CHH	hyper	upstream	-4.39049
Ca_15690	25.5202	CHH	hyper	downstream	1.92496		Ca_10118	26.1448	CHH	hyper	downstream	-1.42563		Ca_02742	25.2143	CG	hyper	gene body	1.65515		Ca_02901	26.7772	CHH	hyper	upstream	-4.79697
Ca_09086	32.9592	CHH	hyper	downstream	1.91888		Ca_12134	28.2188	CHH	hyper	downstream	-1.54119		Ca_22097	36.0902	CG	hyper	gene body	1.64525		Ca_03024	33.0032	CHH	hyper	upstream	-4.87098
Ca_08975	29.4451	CHH	hyper	downstream	1.91784		Ca_02986	28.4092	CHH	hyper	downstream	-1.54965		Ca_10324	30.2563	CG	hyper	gene body	1.62551		Ca_04534	29.4414	CHH	hyper	upstream	-4.97452
Ca_22525	25.3586	CHH	hyper	downstream	1.90523		Ca_17872	32.2382	CHH	hyper	downstream	-1.60823		Ca_19292	45.2221	CG	hyper	gene body	1.51576		Ca_05165	27.7086	CHH	hyper	upstream	-5.09605
Ca_16111	26.3112	CHH	hyper	downstream	1.8569		Ca_01586	30.4995	CHH	hyper	downstream	-1.62834		Ca_11412	31.9304	CG	hyper	gene body	1.4982		Ca_10239	28.547	CHH	hyper	upstream	-5.13824
Ca_17750	27.5326	CHH	hyper	downstream	1.85253		Ca_18574	34.8802	CHH	hyper	downstream	-1.67958		Ca_01375	30.823	CG	hyper	gene body	1.43947		Ca_14117	27.0362	CHH	hyper	upstream	-5.18015
Ca_04909	32.1659	CHH	hyper	downstream	1.84069		Ca_02868	29.773	CHH	hyper	downstream	-1.70142		Ca_09680	34.3313	CG	hyper	gene body	1.28601		Ca_06264	26.0795	CHH	hyper	upstream	-5.1959
Ca_16173	25.557	CHH	hyper	downstream	1.82454		Ca_04165	29.2477	CHH	hyper	downstream	-1.72209		Ca_13543	30.8965	CG	hyper	gene body	1.28317		Ca_12506	25.4222	CHH	hyper	upstream	-5.35748
Ca_19635	36.6783	CHH	hyper	downstream	1.82431		Ca_03111	27.8575	CHH	hyper	downstream	-1.8051		Ca_00967	54.4552	CG	hyper	gene body	1.27991		Ca_11200	28.4964	CHH	hyper	upstream	-5.71034
Ca_01369	28.9727	CHH	hyper	downstream	1.75433		Ca_13061	26.0128	CHH	hyper	downstream	-1.86846		Ca_15230	53.3971	CG	hyper	gene body	1.27885		Ca_17028	29.3754	CHH	hyper	upstream	-6.12341
Ca_00861	29.1796	CHH	hyper	downstream	1.7507		Ca_16138	28.0321	CHH	hyper	downstream	-1.89221		Ca_11644	36.0866	CG	hyper	gene body	1.27666		Ca_04859	30.5124	CHH	hyper	upstream	-6.31886
Ca_10946	26.0821	CHH	hyper	downstream	1.72747		Ca_06943	26.6963	CHH	hyper	downstream	-1.90244		Ca_15646	40.2566	CG	hyper	gene body	1.22586		Ca_13905	26.6264	CHH	hyper	upstream	-6.36566
Ca_24170	25.434	CHH	hyper	downstream	1.69368		Ca_13052	25.2941	CHH	hyper	downstream	-1.93945		Ca_24862	25.2974	CG	hyper	gene body	1.21656		Ca_15203	31.2612	CHH	hyper	upstream	-6.40404
Ca_22148	32.7826	CHH	hyper	downstream	1.65045		Ca_13662	29.0761	CHH	hyper	downstream	-1.95569		Ca_05273	38.4259	CG	hyper	gene body	1.14211		Ca_25223	28.4798	CHH	hyper	upstream	-6.72657
Ca_20481	28.8394	CHH	hyper	downstream	1.63022		Ca_11381	28.6048	CHH	hyper	downstream	-1.96463		Ca_10818	25.2557	CG	hyper	gene body	1.13577		Ca_17104	26.118	CHH	hyper	upstream	-6.80433
Ca_06615	26.3904	CHH	hyper	downstream	1.61447		Ca_10210	28.5771	CHH	hyper	downstream	-2.00996		Ca_02726	41.0529	CG	hyper	gene body	1.12721		Ca_08045	34.3137	CHH	hyper	upstream	-7.53834
Ca_15765	29.6832	CHH	hyper	downstream	1.60139		Ca_01735	26.4402	CHH	hyper	downstream	-2.01314		Ca_17147	26.1699	CG	hyper	gene body	1.05467		Ca_15857	30.8661	CHH	hyper	upstream	-8.07565
Ca_12431	27.0452	CHH	hyper	downstream	1.56491		Ca_16001	29.6183	CHH	hyper	downstream	-2.03286		Ca_04056	25.5664	CG	hyper	gene body	1.03608		Ca_04262	26.461	CHH	hyper	upstream	-8.91209
Ca_05528	31.3719	CHH	hyper	downstream	1.55275		Ca_07025	26.6194	CHH	hyper	downstream	-2.04874		Ca_02447	49.7497	CG	hyper	gene body	1.01405		Ca_14738	28.0402	CHH	hyper	upstream	-9.07425
Ca_01835	28.1638	CHH	hyper	downstream	1.544		Ca_00813	25.2549	CHH	hyper	downstream	-2.05225		Ca_01054	27.2569	CG	hyper	gene body	1.00606		Ca_14874	27.5849	CHH	hyper	upstream	-10.0623
Ca_06660	28.0495	CHH	hyper	downstream	1.50014		Ca_22930	28.4146	CHH	hyper	downstream	-2.13141		Ca_08432	49.544	CG	hyper	gene body	1.00574		Ca_23628	-36.7555	CHH	hypo	upstream	3.42812
Ca_01625	32.0513	CHH	hyper	downstream	1.49249		Ca_12785	25.0194	CHH	hyper	downstream	-2.15517		Ca_08421	35.9539	CG	hyper	gene body	-inf		Ca_14229	-27.0838	CHH	hypo	upstream	2.10189
Ca_01445	39.521	CHH	hyper	downstream	1.46471		Ca_04233	26.386	CHH	hyper	downstream	-2.16814		Ca_20009	32.7852	CG	hyper	gene body	-inf		Ca_04721	-31.7871	CHH	hypo	upstream	1.92317
Ca_16923	27.7397	CHH	hyper	downstream	1.46269		Ca_22216	27.4625	CHH	hyper	downstream	-2.18498		Ca_09508	51.6487	CG	hyper	gene body	-1.0102		Ca_13663	-27.2279	CHH	hypo	upstream	1.62277
Ca_01161	28.2054	CHH	hyper	downstream	1.43661		Ca_03924	25.9859	CHH	hyper	downstream	-2.24521		Ca_06076	35.9992	CG	hyper	gene body	-1.01355		Ca_02870	-25.746	CHH	hypo	upstream	1.59812
Ca_05699	29.7062	CHH	hyper	downstream	1.43282		Ca_01331	25.8189	CHH	hyper	downstream	-2.26377		Ca_01719	26.8137	CG	hyper	gene body	-1.02952		Ca_17625	-39.2786	CHH	hypo	upstream	1.48231
Ca_12185	38.2636	CHH	hyper	downstream	1.42694		Ca_10946	33.3538	CHH	hyper	downstream	-2.34215		Ca_01638	29.8532	CG	hyper	gene body	-1.03251		Ca_08108	-65.9458	CHH	hypo	upstream	1.33758
Ca_06490	25.8819	CHH	hyper	downstream	1.38731		Ca_17832	28.7855	CHH	hyper	downstream	-2.35655		Ca_02185	26.7726	CG	hyper	gene body	-1.07195		Ca_08030	-38.1187	CHH	hypo	upstream	1.30804
Ca_17244	28.2952	CHH	hyper	downstream	1.37641		Ca_10408	27.9131	CHH	hyper	downstream	-2.4032		Ca_10063	31.7209	CG	hyper	gene body	-1.07247		Ca_13541	-38.1414	CHH	hypo	upstream	1.24319
Ca_04568	31.9344	CHH	hyper	downstream	1.37325		Ca_05752	30.6897	CHH	hyper	downstream	-2.40896		Ca_15186	27.3075	CG	hyper	gene body	-1.08508		Ca_12966	-25.2391	CHH	hypo	upstream	-inf
Ca_19582	28.7042	CHH	hyper	downstream	1.36738		Ca_07230	31.1223	CHH	hyper	downstream	-2.40954		Ca_02361	34.7982	CG	hyper	gene body	-1.12218		Ca_13190	-45.7728	CHH	hypo	upstream	-inf
Ca_13069	31.481	CHH	hyper	downstream	1.30369		Ca_09166	29.5102	CHH	hyper	downstream	-2.43169		Ca_17457	31.6383	CG	hyper	gene body	-1.16887		Ca_13830	-29.9483	CHH	hypo	upstream	-inf
Ca_07507	26.2731	CHH	hyper	downstream	1.30037		Ca_14296	25.998	CHH	hyper	downstream	-2.43934		Ca_02385	36.0538	CG	hyper	gene body	-1.19521		Ca_19788	-27.8618	CHH	hypo	upstream	-inf
Ca_14247	33.2401	CHH	hyper	downstream	1.29047		Ca_06446	26.7171	CHH	hyper	downstream	-2.4626		Ca_08288	26.5495	CG	hyper	gene body	-1.22875		Ca_15374	-26.0004	CHH	hypo	upstream	-inf
Ca_08234	26.1299	CHH	hyper	downstream	1.27125		Ca_03423	27.1688	CHH	hyper	downstream	-2.5384		Ca_16791	52.2166	CG	hyper	gene body	-1.24065		Ca_05672	-35.7544	CHH	hypo	upstream	-1.03356
Ca_04845	30.2979	CHH	hyper	downstream	1.26525		Ca_01511	29.7297	CHH	hyper	downstream	-2.61738		Ca_03289	33.7305	CG	hyper	gene body	-1.25683		Ca_00389	-31.8883	CHH	hypo	upstream	-1.36782
Ca_18457	27.5763	CHH	hyper	downstream	1.24145		Ca_08197	27.2796	CHH	hyper	downstream	-2.64158		Ca_01273	31.9451	CG	hyper	gene body	-1.25927		Ca_15107	-41.0777	CHH	hypo	upstream	-1.50899
Ca_01991	33.215	CHH	hyper	downstream	1.23995		Ca_04867	31.0903	CHH	hyper	downstream	-2.72704		Ca_09947	26.446	CG	hyper	gene body	-1.2664		Ca_17072	-33.3864	CHH	hypo	upstream	-1.69793
Ca_10570	34.0933	CHH	hyper	downstream	1.21759		Ca_07423	42.3787	CHH	hyper	downstream	-2.74362		Ca_20228	28.2185	CG	hyper	gene body	-1.31684		Ca_17584	-27.1307	CHH	hypo	upstream	-1.74418
Ca_17404	30.5247	CHH	hyper	downstream	1.20212		Ca_21089	28.6788	CHH	hyper	downstream	-2.80859		Ca_04492	40.4692	CG	hyper	gene body	-1.37614		Ca_23872	-35.4577	CHH	hypo	upstream	-2.09389
Ca_23527	32.0955	CHH	hyper	downstream	1.1982		Ca_00861	31.6543	CHH	hyper	downstream	-2.90998		Ca_14184	47.7247	CG	hyper	gene body	-1.37777		Ca_05172	-32.5399	CHH	hypo	upstream	-2.19121
Ca_14458	25.0086	CHH	hyper	downstream	1.19179		Ca_20281	26.6225	CHH	hyper	downstream	-2.9649		Ca_23686	27.5721	CG	hyper	gene body	-1.38133		Ca_12014	-43.8436	CHH	hypo	upstream	-2.40133
Ca_21344	26.1518	CHH	hyper	downstream	1.19175		Ca_14379	26.6535	CHH	hyper	downstream	-3.01507		Ca_06037	29.0606	CG	hyper	gene body	-1.43634		Ca_26019	-33.5971	CHH	hypo	upstream	-3.35329
Ca_21371	30.6138	CHH	hyper	downstream	1.18875		Ca_23427	27.4503	CHH	hyper	downstream	-3.1015		Ca_03624	37.6325	CG	hyper	gene body	-1.44891		Ca_21217	-49.0116	CHH	hypo	upstream	-3.64505
Ca_13413	25.6294	CHH	hyper	downstream	1.17633		Ca_01960	31.7728	CHH	hyper	downstream	-3.11624		Ca_13931	32.4244	CG	hyper	gene body	-1.4571		Ca_04912	-44.0516	CHH	hypo	upstream	-4.92081
Ca_19732	25.6424	CHH	hyper	downstream	1.16668		Ca_03255	36.911	CHH	hyper	downstream	-3.20993		Ca_02007	27.2813	CG	hyper	gene body	-1.49978		Ca_04599	-29.3642	CHH	hypo	upstream	-6.40116
Ca_12798	28.873	CHH	hyper	downstream	1.13507		Ca_22125	26.8489	CHH	hyper	downstream	-3.22629		Ca_18625	28.6329	CG	hyper	gene body	-1.52108		Ca_05462	29.2517	CG	hyper	gene body	9.86397
Ca_00082	47.3923	CHH	hyper	downstream	1.08886		Ca_17774	30.6899	CHH	hyper	downstream	-3.83254		Ca_05084	33.0525	CG	hyper	gene body	-1.52169		Ca_00218	84.933	CG	hyper	gene body	8.93
Ca_10142	29.4481	CHH	hyper	downstream	1.0679		Ca_02248	26.8731	CHH	hyper	downstream	-3.96526		Ca_16018	41.0815	CG	hyper	gene body	-1.56403		Ca_08225	34.592	CG	hyper	gene body	6.95976
Ca_16680	36.5249	CHH	hyper	downstream	1.06777		Ca_05780	26.3776	CHH	hyper	downstream	-4.31044		Ca_09089	54.6692	CG	hyper	gene body	-1.56866		Ca_19135	40.9533	CG	hyper	gene body	6.90115
Ca_09272	27.0611	CHH	hyper	downstream	1.05681		Ca_09407	29.6574	CHH	hyper	downstream	-6.36804		Ca_17636	38.8941	CG	hyper	gene body	-1.57989		Ca_03207	41.0516	CG	hyper	gene body	6.53962
Ca_00926	27.6355	CHH	hyper	downstream	1.04617									Ca_20130	45.0454	CG	hyper	gene body	-1.59575		Ca_02013	26.8724	CG	hyper	gene body	5.96552
Ca_08541	27.0661	CHH	hyper	downstream	1.03913									Ca_05879	33.0102	CG	hyper	gene body	-1.60056		Ca_10189	53.0282	CG	hyper	gene body	5.43436
Ca_07666	26.2182	CHH	hyper	downstream	1.02972									Ca_07175	28.7409	CG	hyper	gene body	-1.62149		Ca_07566	38.6343	CG	hyper	gene body	5.28383
Ca_05727	31.8969	CHH	hyper	downstream	inf									Ca_15087	25.1088	CG	hyper	gene body	-1.69741		Ca_05322	34.5933	CG	hyper	gene body	5.25233
Ca_02127	29.0385	CHH	hyper	downstream	inf									Ca_03899	26.0411	CG	hyper	gene body	-1.71302		Ca_14430	26.5527	CG	hyper	gene body	4.38535
Ca_14894	34.1651	CHH	hyper	downstream	inf									Ca_27319	37.4067	CG	hyper	gene body	-1.7285		Ca_03816	40.1704	CG	hyper	gene body	4.3077
Ca_17468	26.2744	CHH	hyper	downstream	inf									Ca_18470	25.1995	CG	hyper	gene body	-1.77906		Ca_00663	27.6875	CG	hyper	gene body	4.10537
Ca_16412	26.2356	CHH	hyper	downstream	inf									Ca_09011	29.6755	CG	hyper	gene body	-1.84268		Ca_03920	58.3196	CG	hyper	gene body	3.9675
Ca_04650	25.2703	CHH	hyper	downstream	inf									Ca_03241	31.2034	CG	hyper	gene body	-1.84805		Ca_12785	30.4842	CG	hyper	gene body	3.83662
Ca_05030	30.4068	CHH	hyper	downstream	-inf									Ca_05773	29.9778	CG	hyper	gene body	-1.85747		Ca_06943	36.0713	CG	hyper	gene body	3.61638
Ca_11434	33.3165	CHH	hyper	downstream	-1.0013									Ca_06314	27.1095	CG	hyper	gene body	-1.89533		Ca_00589	49.6229	CG	hyper	gene body	3.52144
Ca_07108	33.9747	CHH	hyper	downstream	-1.01771									Ca_10287	45.9791	CG	hyper	gene body	-1.89741		Ca_16283	27.051	CG	hyper	gene body	3.41217
Ca_09163	34.9897	CHH	hyper	downstream	-1.03188									Ca_17301	28.2028	CG	hyper	gene body	-1.90276		Ca_07891	26.3672	CG	hyper	gene body	3.37458
Ca_09366	39.8223	CHH	hyper	downstream	-1.03212									Ca_06589	31.7981	CG	hyper	gene body	-1.99164		Ca_01991	59.213	CG	hyper	gene body	3.33681
Ca_12075	25.343	CHH	hyper	downstream	-1.03644									Ca_04991	26.7096	CG	hyper	gene body	-2.03351		Ca_07384	33.0094	CG	hyper	gene body	3.22541
Ca_12780	29.1929	CHH	hyper	downstream	-1.06536									Ca_17530	32.0322	CG	hyper	gene body	-2.07908		Ca_03145	29.8104	CG	hyper	gene body	3.07999
Ca_11029	34.5177	CHH	hyper	downstream	-1.06958									Ca_03687	36.373	CG	hyper	gene body	-2.10187		Ca_16279	59.7107	CG	hyper	gene body	2.9531
Ca_07021	28.6315	CHH	hyper	downstream	-1.08202									Ca_20481	28.5397	CG	hyper	gene body	-2.14837		Ca_17588	35.8506	CG	hyper	gene body	2.91165
Ca_07248	25.9662	CHH	hyper	downstream	-1.08352									Ca_04104	30.1718	CG	hyper	gene body	-2.14934		Ca_05381	34.2664	CG	hyper	gene body	2.85454
Ca_12530	35.9821	CHH	hyper	downstream	-1.09448									Ca_19788	28.5653	CG	hyper	gene body	-2.26308		Ca_03811	25.2951	CG	hyper	gene body	2.82664
Ca_00539	28.5005	CHH	hyper	downstream	-1.09852									Ca_23842	44.9894	CG	hyper	gene body	-2.26619		Ca_10187	33.8051	CG	hyper	gene body	2.79327
Ca_01233	29.824	CHH	hyper	downstream	-1.15224									Ca_07760	39.0079	CG	hyper	gene body	-2.29942		Ca_00741	29.7872	CG	hyper	gene body	2.76397
Ca_20487	28.9062	CHH	hyper	downstream	-1.16502									Ca_17398	26.6428	CG	hyper	gene body	-2.33328		Ca_17130	71.242	CG	hyper	gene body	2.66526
Ca_12378	40.3124	CHH	hyper	downstream	-1.1707									Ca_00220	35.3304	CG	hyper	gene body	-2.34948		Ca_06343	26.8053	CG	hyper	gene body	2.6627
Ca_19957	25.7035	CHH	hyper	downstream	-1.17124									Ca_10186	31.98	CG	hyper	gene body	-2.4235		Ca_15961	72.9815	CG	hyper	gene body	2.65345
Ca_17977	36.0518	CHH	hyper	downstream	-1.20835									Ca_14141	27.4244	CG	hyper	gene body	-2.60977		Ca_02003	65.7041	CG	hyper	gene body	2.65339
Ca_15612	27.494	CHH	hyper	downstream	-1.21228									Ca_06452	47.5693	CG	hyper	gene body	-2.67805		Ca_22555	27.9039	CG	hyper	gene body	2.61283
Ca_10068	29.6163	CHH	hyper	downstream	-1.23343									Ca_22027	42.9314	CG	hyper	gene body	-2.83246		Ca_25716	64.5887	CG	hyper	gene body	2.54053
Ca_20126	29.6602	CHH	hyper	downstream	-1.24191									Ca_07115	27.959	CG	hyper	gene body	-2.83748		Ca_07276	36.842	CG	hyper	gene body	2.50064
Ca_15238	29.4261	CHH	hyper	downstream	-1.25241									Ca_14577	39.6865	CG	hyper	gene body	-2.91238		Ca_06542	31.3525	CG	hyper	gene body	2.47055
Ca_01285	32.5083	CHH	hyper	downstream	-1.268									Ca_04606	26.7073	CG	hyper	gene body	-2.95064		Ca_07764	46.8192	CG	hyper	gene body	2.4182
Ca_00815	35.9586	CHH	hyper	downstream	-1.27344									Ca_02420	26.1721	CG	hyper	gene body	-3.06052		Ca_21949	51.0432	CG	hyper	gene body	2.40334
Ca_12159	39.4014	CHH	hyper	downstream	-1.27899									Ca_10044	29.9784	CG	hyper	gene body	-3.07592		Ca_14466	26.0504	CG	hyper	gene body	2.34266
Ca_00568	32.2947	CHH	hyper	downstream	-1.28154									Ca_14764	25.1296	CG	hyper	gene body	-3.13718		Ca_17646	28.0309	CG	hyper	gene body	2.33025
Ca_10993	28.4503	CHH	hyper	downstream	-1.29029									Ca_02678	45.1279	CG	hyper	gene body	-3.45939		Ca_05994	26.6234	CG	hyper	gene body	2.2659
Ca_06616	28.651	CHH	hyper	downstream	-1.30125									Ca_06669	32.0608	CG	hyper	gene body	-3.54776		Ca_07489	43.2025	CG	hyper	gene body	2.26286
Ca_00914	30.7648	CHH	hyper	downstream	-1.33807									Ca_04727	36.2163	CG	hyper	gene body	-3.69605		Ca_15220	36.3068	CG	hyper	gene body	2.26165
Ca_12319	25.0148	CHH	hyper	downstream	-1.40372									Ca_13379	32.9065	CG	hyper	gene body	-3.91441		Ca_06097	30.5488	CG	hyper	gene body	2.2096
Ca_12527	28.4607	CHH	hyper	downstream	-1.44946									Ca_00186	33.0314	CG	hyper	gene body	-4.23347		Ca_00979	27.2563	CG	hyper	gene body	2.1918
Ca_10774	28.4859	CHH	hyper	downstream	-1.45164									Ca_18951	29.3202	CG	hyper	gene body	-4.93534		Ca_01236	26.3009	CG	hyper	gene body	2.1896
Ca_12005	27.6785	CHH	hyper	downstream	-1.4823									Ca_07687	37.0066	CG	hyper	gene body	-8.55497		Ca_07466	58.005	CG	hyper	gene body	2.1409
Ca_20217	29.657	CHH	hyper	downstream	-1.51666									Ca_03876	-35.5699	CG	hypo	gene body	9.2947		Ca_11887	25.6593	CG	hyper	gene body	2.13288
Ca_03685	28.844	CHH	hyper	downstream	-1.53									Ca_02452	-33.0509	CG	hypo	gene body	5.65434		Ca_14647	40.8882	CG	hyper	gene body	2.12991
Ca_17486	28.1328	CHH	hyper	downstream	-1.59218									Ca_16026	-32.4708	CG	hypo	gene body	5.35431		Ca_02151	28.7235	CG	hyper	gene body	2.12768
Ca_13543	26.3736	CHH	hyper	downstream	-1.59762									Ca_13682	-26.5066	CG	hypo	gene body	4.64342		Ca_19013	25.1164	CG	hyper	gene body	2.12286
Ca_05634	33.4814	CHH	hyper	downstream	-1.68883									Ca_17648	-38.5163	CG	hypo	gene body	4.46456		Ca_07822	39.3989	CG	hyper	gene body	2.11668
Ca_10628	37.5169	CHH	hyper	downstream	-1.77274									Ca_01281	-39.3848	CG	hypo	gene body	4.06977		Ca_15594	46.7219	CG	hyper	gene body	2.10804
Ca_12139	26.5794	CHH	hyper	downstream	-1.77503									Ca_13693	-36.5349	CG	hypo	gene body	3.39066		Ca_25720	48.4472	CG	hyper	gene body	2.10588
Ca_10769	31.2695	CHH	hyper	downstream	-1.77695									Ca_23775	-30.4705	CG	hypo	gene body	3.08493		Ca_08656	30.3804	CG	hyper	gene body	2.08925
Ca_07589	27.9434	CHH	hyper	downstream	-1.82644									Ca_07489	-26.9274	CG	hypo	gene body	3.06119		Ca_13472	26.6059	CG	hyper	gene body	2.07777
Ca_17144	27.0296	CHH	hyper	downstream	-1.92878									Ca_05325	-25.6767	CG	hypo	gene body	2.86832		Ca_25432	79.3631	CG	hyper	gene body	2.06324
Ca_00011	30.1583	CHH	hyper	downstream	-2.06732									Ca_06921	-41.0947	CG	hypo	gene body	2.85182		Ca_07122	25.5089	CG	hyper	gene body	2.0489
Ca_10508	26.5812	CHH	hyper	downstream	-2.4466									Ca_15126	-31.2517	CG	hypo	gene body	2.83209		Ca_15715	41.4793	CG	hyper	gene body	2.00781
Ca_14546	30.9873	CHH	hyper	downstream	-2.6949									Ca_17385	-32.6478	CG	hypo	gene body	2.71873		Ca_01030	43.2778	CG	hyper	gene body	1.98671
Ca_19503	30.3127	CHH	hyper	downstream	-2.81988									Ca_17365	-30.581	CG	hypo	gene body	2.71294		Ca_11213	42.3628	CG	hyper	gene body	1.96969
Ca_04405	36.6772	CHH	hyper	downstream	-3.05783									Ca_07466	-38.3368	CG	hypo	gene body	2.70174		Ca_20926	25.7579	CG	hyper	gene body	1.95377
Ca_05462	29.6392	CHH	hyper	downstream	-3.27904									Ca_24909	-49.1981	CG	hypo	gene body	2.30418		Ca_06599	31.9982	CG	hyper	gene body	1.90596
Ca_01275	26.0121	CHH	hyper	downstream	-3.32076									Ca_15176	-26.36	CG	hypo	gene body	2.21492		Ca_12680	27.5961	CG	hyper	gene body	1.90199
Ca_15259	25.5376	CHH	hyper	downstream	-3.42855									Ca_19128	-32.8431	CG	hypo	gene body	2.11836		Ca_12050	25.6761	CG	hyper	gene body	1.89129
Ca_08044	27.0228	CHH	hyper	downstream	-3.52065									Ca_08061	-40.79	CG	hypo	gene body	2.04622		Ca_13339	32.4675	CG	hyper	gene body	1.85454
Ca_16710	31.5152	CHH	hyper	downstream	-4.28983									Ca_10010	-32.3211	CG	hypo	gene body	1.93665		Ca_01732	38.3522	CG	hyper	gene body	1.8495
Ca_11037	31.1112	CHH	hyper	downstream	-4.35986									Ca_22903	-36.0412	CG	hypo	gene body	1.74132		Ca_01777	26.2121	CG	hyper	gene body	1.80913
Ca_03757	27.6228	CHH	hyper	downstream	-4.61139									Ca_01294	-29.23	CG	hypo	gene body	1.72568		Ca_13092	44.8686	CG	hyper	gene body	1.80798
Ca_02057	-26.9697	CHH	hypo	downstream	-1.13319									Ca_04792	-25.7219	CG	hypo	gene body	1.71536		Ca_03236	66.2197	CG	hyper	gene body	1.78637
														Ca_02265	-28.775	CG	hypo	gene body	1.60687		Ca_22782	48.1496	CG	hyper	gene body	1.77052
														Ca_13144	-46.1481	CG	hypo	gene body	1.49252		Ca_20296	34.8681	CG	hyper	gene body	1.72007
Methylation level difference (hypo/hyper) and differential expression (up/down) in log2 fold-change are given.														Ca_09763	-33.3499	CG	hypo	gene body	1.38454		Ca_04410	30.2567	CG	hyper	gene body	1.68221
														Ca_08656	-30.1921	CG	hypo	gene body	1.36854		Ca_15305	51.7989	CG	hyper	gene body	1.66434
														Ca_14621	-28.0282	CG	hypo	gene body	1.36115		Ca_14572	26.5235	CG	hyper	gene body	1.6563
														Ca_22444	-45.1839	CG	hypo	gene body	1.31106		Ca_05436	42.1249	CG	hyper	gene body	1.63367
														Ca_02274	-27.0617	CG	hypo	gene body	1.29396		Ca_08666	40.6205	CG	hyper	gene body	1.61836
														Ca_11213	-40.6548	CG	hypo	gene body	1.26548		Ca_18514	27.5434	CG	hyper	gene body	1.61808
														Ca_09190	-35.2922	CG	hypo	gene body	1.26498		Ca_01800	28.7736	CG	hyper	gene body	1.59864
														Ca_16601	-26.1808	CG	hypo	gene body	1.2055		Ca_05474	75.1668	CG	hyper	gene body	1.56507
														Ca_03571	-41.1777	CG	hypo	gene body	1.1691		Ca_16805	32.8137	CG	hyper	gene body	1.56445
														Ca_02516	-36.09	CG	hypo	gene body	1.12872		Ca_00852	33.871	CG	hyper	gene body	1.55826
														Ca_12717	-32.087	CG	hypo	gene body	1.12448		Ca_00981	25.4964	CG	hyper	gene body	1.55565
														Ca_05640	-25.4978	CG	hypo	gene body	1.11179		Ca_22442	33.8506	CG	hyper	gene body	1.54771
														Ca_22161	-31.1821	CG	hypo	gene body	1.04441		Ca_03451	31.5355	CG	hyper	gene body	1.53563
														Ca_02167	-46.8895	CG	hypo	gene body	1.04067		Ca_16168	57.4185	CG	hyper	gene body	1.51718
														Ca_25923	-36.3218	CG	hypo	gene body	1.02802		Ca_08858	29.572	CG	hyper	gene body	1.50928
														Ca_07916	-30.1289	CG	hypo	gene body	1.00295		Ca_18556	28.8692	CG	hyper	gene body	1.49433
														Ca_13406	-39.7358	CG	hypo	gene body	-inf		Ca_23319	36.3779	CG	hyper	gene body	1.49335
														Ca_06544	-30.9557	CG	hypo	gene body	-inf		Ca_20886	26.9178	CG	hyper	gene body	1.48513
														Ca_08221	-32.8239	CG	hypo	gene body	-inf		Ca_06607	66.4482	CG	hyper	gene body	1.47288
														Ca_05967	-31.3567	CG	hypo	gene body	-1.00304		Ca_03989	34.1808	CG	hyper	gene body	1.46932
														Ca_16386	-27.0573	CG	hypo	gene body	-1.00404		Ca_02751	39.1224	CG	hyper	gene body	1.42515
														Ca_16462	-48.4904	CG	hypo	gene body	-1.00461		Ca_06201	35.9168	CG	hyper	gene body	1.40486
														Ca_18189	-32.0375	CG	hypo	gene body	-1.0234		Ca_05671	25.8933	CG	hyper	gene body	1.40363
														Ca_09116	-40.54	CG	hypo	gene body	-1.03325		Ca_13456	25.0191	CG	hyper	gene body	1.39569
														Ca_15305	-42.546	CG	hypo	gene body	-1.05072		Ca_15042	41.7095	CG	hyper	gene body	1.38782
														Ca_13409	-38.9911	CG	hypo	gene body	-1.05616		Ca_04822	30.3156	CG	hyper	gene body	1.34249
														Ca_02079	-30.536	CG	hypo	gene body	-1.06429		Ca_04491	27.8203	CG	hyper	gene body	1.33932
														Ca_01200	-32.5473	CG	hypo	gene body	-1.06472		Ca_07328	51.1468	CG	hyper	gene body	1.33781
														Ca_04981	-26.645	CG	hypo	gene body	-1.08099		Ca_12427	25.3288	CG	hyper	gene body	1.30215
														Ca_24835	-30.7645	CG	hypo	gene body	-1.0895		Ca_07218	32.9344	CG	hyper	gene body	1.29731
														Ca_02361	-48.3655	CG	hypo	gene body	-1.12218		Ca_20375	31.0361	CG	hyper	gene body	1.28215
														Ca_07301	-26.1986	CG	hypo	gene body	-1.14583		Ca_17648	58.9063	CG	hyper	gene body	1.28118
														Ca_17130	-35.1611	CG	hypo	gene body	-1.19443		Ca_12158	75.0655	CG	hyper	gene body	1.26991
														Ca_08010	-38.9481	CG	hypo	gene body	-1.20683		Ca_12961	30.537	CG	hyper	gene body	1.25985
														Ca_14680	-28.8199	CG	hypo	gene body	-1.26678		Ca_24018	28.1389	CG	hyper	gene body	1.25075
														Ca_12629	-44.4958	CG	hypo	gene body	-1.2702		Ca_12835	50.178	CG	hyper	gene body	1.22564
														Ca_00897	-28.5256	CG	hypo	gene body	-1.3041		Ca_04101	43.2248	CG	hyper	gene body	1.21994
														Ca_03977	-27.0604	CG	hypo	gene body	-1.35544		Ca_10764	51.4142	CG	hyper	gene body	1.21918
														Ca_09791	-28.8029	CG	hypo	gene body	-1.36577		Ca_22321	44.5023	CG	hyper	gene body	1.21644
														Ca_03718	-28.8716	CG	hypo	gene body	-1.37449		Ca_01396	38.4143	CG	hyper	gene body	1.20557
														Ca_10852	-35.2409	CG	hypo	gene body	-1.45222		Ca_09001	40.2879	CG	hyper	gene body	1.18953
														Ca_08423	-42.0654	CG	hypo	gene body	-1.49244		Ca_06708	45.7072	CG	hyper	gene body	1.14802
														Ca_22310	-30.7274	CG	hypo	gene body	-1.49497		Ca_07130	47.1462	CG	hyper	gene body	1.13893
														Ca_16635	-34.2676	CG	hypo	gene body	-1.50985		Ca_02290	35.8265	CG	hyper	gene body	1.13136
														Ca_15961	-32.0449	CG	hypo	gene body	-1.56332		Ca_02068	37.1059	CG	hyper	gene body	1.13047
														Ca_08104	-42.8244	CG	hypo	gene body	-1.5647		Ca_11920	44.6306	CG	hyper	gene body	1.12561
														Ca_09001	-31.6317	CG	hypo	gene body	-1.5653		Ca_09190	44.1942	CG	hyper	gene body	1.12207
														Ca_06533	-32.0478	CG	hypo	gene body	-1.57762		Ca_06421	51.0389	CG	hyper	gene body	1.0982
														Ca_20443	-25.1669	CG	hypo	gene body	-1.58146		Ca_09788	25.8719	CG	hyper	gene body	1.03446
														Ca_15245	-50.1712	CG	hypo	gene body	-1.5942		Ca_18339	59.8641	CG	hyper	gene body	-inf
														Ca_20130	-35.1885	CG	hypo	gene body	-1.59575		Ca_17879	40.6424	CG	hyper	gene body	-inf
														Ca_01030	-30.5099	CG	hypo	gene body	-1.6363		Ca_19230	26.0659	CG	hyper	gene body	-inf
														Ca_15715	-27.4275	CG	hypo	gene body	-1.65014		Ca_20936	30.7119	CG	hyper	gene body	-inf
														Ca_13949	-36.8601	CG	hypo	gene body	-1.66725		Ca_03813	33.0147	CG	hyper	gene body	-inf
														Ca_11992	-40.8335	CG	hypo	gene body	-1.66786		Ca_06323	28.8881	CG	hyper	gene body	-inf
														Ca_01157	-35.6041	CG	hypo	gene body	-1.78487		Ca_02199	33.8197	CG	hyper	gene body	-inf
														Ca_19789	-39.5641	CG	hypo	gene body	-1.90665		Ca_12233	41.7195	CG	hyper	gene body	-inf
														Ca_10169	-43.7253	CG	hypo	gene body	-1.94032		Ca_15478	81.9409	CG	hyper	gene body	-inf
														Ca_02160	-39.5929	CG	hypo	gene body	-1.95305		Ca_14583	61.3861	CG	hyper	gene body	-inf
														Ca_13452	-41.9137	CG	hypo	gene body	-1.97093		Ca_07285	25.8735	CG	hyper	gene body	-inf
														Ca_18339	-41.5774	CG	hypo	gene body	-2.04054		Ca_07087	48.4371	CG	hyper	gene body	-inf
														Ca_05657	-29.1575	CG	hypo	gene body	-2.09814		Ca_03232	44.7913	CG	hyper	gene body	-inf
														Ca_23747	-25.3084	CG	hypo	gene body	-2.1185		Ca_07703	28.6538	CG	hyper	gene body	-inf
														Ca_18546	-31.2633	CG	hypo	gene body	-2.27961		Ca_17650	26.7692	CG	hyper	gene body	-inf
														Ca_15002	-32.6264	CG	hypo	gene body	-2.28329		Ca_14718	41.9093	CG	hyper	gene body	-inf
														Ca_13321	-40.1735	CG	hypo	gene body	-2.34457		Ca_03762	49.5721	CG	hyper	gene body	-inf
														Ca_18896	-27.0229	CG	hypo	gene body	-2.42273		Ca_02663	87.3958	CG	hyper	gene body	-inf
														Ca_13901	-47.8869	CG	hypo	gene body	-2.43221		Ca_00856	29.057	CG	hyper	gene body	-inf
														Ca_01983	-35.1891	CG	hypo	gene body	-2.64505		Ca_23775	45.2562	CG	hyper	gene body	-inf
														Ca_01884	-27.8188	CG	hypo	gene body	-2.67051		Ca_10759	33.6606	CG	hyper	gene body	-inf
														Ca_03375	-33.1862	CG	hypo	gene body	-2.88793		Ca_15176	28.1689	CG	hyper	gene body	-inf
														Ca_04404	-27.2025	CG	hypo	gene body	-2.89105		Ca_03099	32.6224	CG	hyper	gene body	-1.00432
														Ca_20375	-28.5293	CG	hypo	gene body	-3.10458		Ca_23247	47.604	CG	hyper	gene body	-1.02933
														Ca_02491	-27.1992	CG	hypo	gene body	-3.17783		Ca_05106	32.6743	CG	hyper	gene body	-1.03742
														Ca_01982	-34.8981	CG	hypo	gene body	-3.22822		Ca_19338	34.1371	CG	hyper	gene body	-1.05514
														Ca_03940	-31.1279	CG	hypo	gene body	-3.27741		Ca_25006	29.3559	CG	hyper	gene body	-1.06127
														Ca_00740	-30.9131	CG	hypo	gene body	-4.13754		Ca_09931	57.4997	CG	hyper	gene body	-1.069
														Ca_19135	-31.0554	CG	hypo	gene body	-4.6419		Ca_18947	35.3675	CG	hyper	gene body	-1.07289
														Ca_19230	-28.2459	CG	hypo	gene body	-5.41366		Ca_14563	31.3479	CG	hyper	gene body	-1.08048
														Ca_00544	-29.9451	CG	hypo	gene body	-7.16532		Ca_15401	28.9514	CG	hyper	gene body	-1.08174
														Ca_02199	-40.9243	CG	hypo	gene body	-8.20558		Ca_08924	25.5632	CG	hyper	gene body	-1.0965
														Ca_18486	-29.8164	CG	hypo	gene body	-8.75087		Ca_04404	62.8384	CG	hyper	gene body	-1.13569
														Ca_21006	34.203	CHG	hyper	gene body	1.84568		Ca_17953	26.7204	CG	hyper	gene body	-1.14795
														Ca_25545	36.4874	CHG	hyper	gene body	1.30998		Ca_03718	57.8469	CG	hyper	gene body	-1.17135
														Ca_02642	35.2499	CHG	hyper	gene body	1.09578		Ca_01175	26.8529	CG	hyper	gene body	-1.17837
														Ca_23628	34.8251	CHG	hyper	gene body	-1.11417		Ca_07225	32.1672	CG	hyper	gene body	-1.18377
														Ca_15757	44.8504	CHG	hyper	gene body	-1.81253		Ca_00468	72.3827	CG	hyper	gene body	-1.19759
														Ca_21332	-28.1326	CHG	hypo	gene body	6.3197		Ca_13693	60.907	CG	hyper	gene body	-inf
														Ca_08045	-26.5744	CHG	hypo	gene body	5.95204		Ca_15449	39.2352	CG	hyper	gene body	-1.20975
														Ca_20961	-28.236	CHG	hypo	gene body	3.75639		Ca_15245	67.1046	CG	hyper	gene body	-1.22218
														Ca_07489	-25.1536	CHG	hypo	gene body	3.06119		Ca_19286	38.9438	CG	hyper	gene body	-1.23247
														Ca_06937	-28.7409	CHG	hypo	gene body	2.8844		Ca_07180	25.6938	CG	hyper	gene body	-1.24915
														Ca_04873	-30.2147	CHG	hypo	gene body	2.76127		Ca_18416	57.8594	CG	hyper	gene body	-1.25576
														Ca_23669	-29.7259	CHG	hypo	gene body	2.67495		Ca_13144	85.0304	CG	hyper	gene body	-inf
														Ca_08341	-25.8319	CHG	hypo	gene body	2.31093		Ca_08419	32.3282	CG	hyper	gene body	-1.28969
														Ca_17094	-35.6734	CHG	hypo	gene body	2.18349		Ca_09658	50.3711	CG	hyper	gene body	-1.29775
														Ca_08131	-29.488	CHG	hypo	gene body	2.17552		Ca_04539	26.5988	CG	hyper	gene body	-1.34727
														Ca_17396	-28.9092	CHG	hypo	gene body	1.79467		Ca_06133	31.1609	CG	hyper	gene body	-1.35003
														Ca_19968	-26.203	CHG	hypo	gene body	1.74109		Ca_15429	26.4377	CG	hyper	gene body	-1.35702
														Ca_23149	-25.6549	CHG	hypo	gene body	1.72218		Ca_23904	87.935	CG	hyper	gene body	-1.41403
														Ca_15831	-28.6989	CHG	hypo	gene body	1.69135		Ca_07400	27.0984	CG	hyper	gene body	-1.42863
														Ca_18313	-29.885	CHG	hypo	gene body	1.66165		Ca_13323	26.0036	CG	hyper	gene body	-1.48154
														Ca_14633	-25.8655	CHG	hypo	gene body	1.64272		Ca_13949	67.1656	CG	hyper	gene body	-1.48715
														Ca_13144	-33.6063	CHG	hypo	gene body	1.49252		Ca_18373	29.4756	CG	hyper	gene body	-1.50231
														Ca_23971	-30.042	CHG	hypo	gene body	1.463		Ca_01953	39.4279	CG	hyper	gene body	-1.54175
														Ca_25116	-25.0959	CHG	hypo	gene body	1.29995		Ca_04408	26.3774	CG	hyper	gene body	-1.576
														Ca_10557	-29.1831	CHG	hypo	gene body	1.28318		Ca_22089	48.3431	CG	hyper	gene body	-1.59001
														Ca_20855	-27.439	CHG	hypo	gene body	1.22719		Ca_03234	27.7478	CG	hyper	gene body	-1.64514
														Ca_04238	-29.3687	CHG	hypo	gene body	1.16957		Ca_05306	25.3793	CG	hyper	gene body	-1.6605
														Ca_05293	-30.8329	CHG	hypo	gene body	1.1572		Ca_11131	25.9499	CG	hyper	gene body	-1.77474
														Ca_03119	-27.4955	CHG	hypo	gene body	1.12544		Ca_09563	29.2389	CG	hyper	gene body	-1.79207
														Ca_17649	-25.671	CHG	hypo	gene body	1.07996		Ca_12236	47.2416	CG	hyper	gene body	-1.80943
														Ca_14549	-25.4658	CHG	hypo	gene body	1.00313		Ca_20699	81.9366	CG	hyper	gene body	-1.82001
														Ca_10703	-25.9646	CHG	hypo	gene body	-inf		Ca_18874	29.8446	CG	hyper	gene body	-1.8426
														Ca_20010	-35.2295	CHG	hypo	gene body	-inf		Ca_22248	26.12	CG	hyper	gene body	-1.86205
														Ca_00184	-25.7162	CHG	hypo	gene body	-1.00321		Ca_01047	38.7413	CG	hyper	gene body	-1.8721
														Ca_09740	-33.6582	CHG	hypo	gene body	-1.0046		Ca_10138	60.0092	CG	hyper	gene body	-1.87953
														Ca_16462	-43.8131	CHG	hypo	gene body	-1.00461		Ca_19597	40.6863	CG	hyper	gene body	-1.88984
														Ca_06761	-25.1907	CHG	hypo	gene body	-1.01375		Ca_17740	25.5234	CG	hyper	gene body	-1.89224
														Ca_05050	-58.6584	CHG	hypo	gene body	-1.20366		Ca_02869	34.7909	CG	hyper	gene body	-1.90396
														Ca_14900	-35.3896	CHG	hypo	gene body	-1.23316		Ca_16462	88.8276	CG	hyper	gene body	-1.96517
														Ca_16915	-30	CHG	hypo	gene body	-1.26615		Ca_03953	34.3466	CG	hyper	gene body	-1.97955
														Ca_12473	-36.7736	CHG	hypo	gene body	-1.38601		Ca_15126	48.2699	CG	hyper	gene body	-inf
														Ca_12470	-28.3156	CHG	hypo	gene body	-1.38838		Ca_16660	28.7285	CG	hyper	gene body	-2.0146
														Ca_13685	-25.3656	CHG	hypo	gene body	-1.39091		Ca_08104	45.2696	CG	hyper	gene body	-2.0418
														Ca_22469	-25.0076	CHG	hypo	gene body	-1.45902		Ca_16915	28.1103	CG	hyper	gene body	-2.09914
														Ca_04882	-28.0996	CHG	hypo	gene body	-1.47138		Ca_17385	36.4723	CG	hyper	gene body	-2.12997
														Ca_24241	-28.4601	CHG	hypo	gene body	-1.55907		Ca_17271	28.9195	CG	hyper	gene body	-2.14527
														Ca_22434	-26.363	CHG	hypo	gene body	-1.61512		Ca_05172	68.8756	CG	hyper	gene body	-2.19121
														Ca_00243	-35.0298	CHG	hypo	gene body	-1.76632		Ca_09763	40.3652	CG	hyper	gene body	-2.19932
														Ca_14996	-28.5906	CHG	hypo	gene body	-1.78156		Ca_11746	57.9794	CG	hyper	gene body	-2.23763
														Ca_18429	-29.0004	CHG	hypo	gene body	-2.10811		Ca_07954	29.8942	CG	hyper	gene body	-2.28463
														Ca_18546	-38.9023	CHG	hypo	gene body	-2.27961		Ca_07726	29.6073	CG	hyper	gene body	-2.28984
														Ca_13901	-41.2161	CHG	hypo	gene body	-2.43221		Ca_09764	30.0761	CG	hyper	gene body	-2.29621
														Ca_23716	-28.156	CHG	hypo	gene body	-2.96623		Ca_17456	28.3033	CG	hyper	gene body	-2.32556
														Ca_14391	-25.9886	CHG	hypo	gene body	-3.2667		Ca_10639	33.4174	CG	hyper	gene body	-2.4829
														Ca_04674	-25.0516	CHG	hypo	gene body	-3.86489		Ca_21002	27.7186	CG	hyper	gene body	-2.53505
														Ca_22565	-28.0075	CHG	hypo	gene body	-4.12291		Ca_08423	41.6289	CG	hyper	gene body	-2.5688
														Ca_18486	-26.2992	CHG	hypo	gene body	-8.75087		Ca_03571	57.0454	CG	hyper	gene body	-2.60126
														Ca_04111	26.231	CHH	hyper	gene body	5.68718		Ca_16676	31.3094	CG	hyper	gene body	-2.67048
														Ca_20660	39.4675	CHH	hyper	gene body	5.61458		Ca_17323	33.4564	CG	hyper	gene body	-2.67507
														Ca_15881	28.0168	CHH	hyper	gene body	4.44076		Ca_12600	25.0259	CG	hyper	gene body	-2.72984
														Ca_01447	28.3145	CHH	hyper	gene body	3.99889		Ca_02219	49.8362	CG	hyper	gene body	-2.74773
														Ca_17586	33.3219	CHH	hyper	gene body	3.25467		Ca_23747	34.5705	CG	hyper	gene body	-2.8025
														Ca_00474	31.7601	CHH	hyper	gene body	3.1548		Ca_14868	33.5334	CG	hyper	gene body	-2.80762
														Ca_08076	36.6814	CHH	hyper	gene body	2.99743		Ca_02361	58.7225	CG	hyper	gene body	-2.82993
														Ca_15574	29.7362	CHH	hyper	gene body	2.93136		Ca_13901	87.1183	CG	hyper	gene body	-2.83313
														Ca_17365	30.1584	CHH	hyper	gene body	2.71294		Ca_06186	49.01	CG	hyper	gene body	-2.83379
														Ca_04125	27.9985	CHH	hyper	gene body	2.60278		Ca_17533	39.7931	CG	hyper	gene body	-2.86613
														Ca_01312	26.398	CHH	hyper	gene body	2.3903		Ca_12931	27.2288	CG	hyper	gene body	-2.86665
														Ca_07031	27.5787	CHH	hyper	gene body	2.18449		Ca_01156	51.24	CG	hyper	gene body	-2.90353
														Ca_17094	26.8972	CHH	hyper	gene body	2.18349		Ca_02516	65.1561	CG	hyper	gene body	-3.08357
														Ca_15192	25.3788	CHH	hyper	gene body	2.13491		Ca_16178	29.5609	CG	hyper	gene body	-3.14855
														Ca_16426	32.1059	CHH	hyper	gene body	2.06142		Ca_20130	58.4707	CG	hyper	gene body	-3.16905
														Ca_13654	29.2564	CHH	hyper	gene body	1.988		Ca_09828	28.9888	CG	hyper	gene body	-3.26004
														Ca_25077	29.2247	CHH	hyper	gene body	1.98328		Ca_19199	39.2889	CG	hyper	gene body	-3.28598
														Ca_18357	26.6808	CHH	hyper	gene body	1.84421		Ca_11308	29.9878	CG	hyper	gene body	-3.32978
														Ca_13222	27.1735	CHH	hyper	gene body	1.57346		Ca_02167	65.18	CG	hyper	gene body	-3.33972
														Ca_18664	28.7554	CHH	hyper	gene body	1.52408		Ca_13321	27.2785	CG	hyper	gene body	-3.47676
														Ca_14316	25.0683	CHH	hyper	gene body	1.42165		Ca_00154	44.7203	CG	hyper	gene body	-3.5417
														Ca_02305	26.901	CHH	hyper	gene body	1.4081		Ca_22444	68.2833	CG	hyper	gene body	-3.5501
														Ca_23635	37.346	CHH	hyper	gene body	1.40701		Ca_13452	49.3989	CG	hyper	gene body	-3.55478
														Ca_22216	35.5716	CHH	hyper	gene body	1.38558		Ca_09694	27.5465	CG	hyper	gene body	-3.59622
														Ca_06765	30.5848	CHH	hyper	gene body	1.2604		Ca_13110	28.1336	CG	hyper	gene body	-3.61999
														Ca_04459	28.1645	CHH	hyper	gene body	1.20927		Ca_05882	40.1102	CG	hyper	gene body	-3.91471
														Ca_07070	26.3103	CHH	hyper	gene body	1.20286		Ca_18347	26.2901	CG	hyper	gene body	-3.93068
														Ca_00896	28.1709	CHH	hyper	gene body	1.1966		Ca_10649	28.6851	CG	hyper	gene body	-3.94601
														Ca_09102	33.4527	CHH	hyper	gene body	1.06242		Ca_10969	44.0256	CG	hyper	gene body	-3.98436
														Ca_13567	25.0143	CHH	hyper	gene body	inf		Ca_16862	40.3809	CG	hyper	gene body	-4.00102
														Ca_05028	32.9669	CHH	hyper	gene body	1.03762		Ca_18855	28.5914	CG	hyper	gene body	-4.0844
														Ca_14549	26.274	CHH	hyper	gene body	1.00313		Ca_01332	60.6206	CG	hyper	gene body	-4.14121
														Ca_05564	28.0119	CHH	hyper	gene body	inf		Ca_13161	37.6309	CG	hyper	gene body	-4.20428
														Ca_05663	26.5917	CHH	hyper	gene body	-inf		Ca_24909	60.7658	CG	hyper	gene body	-4.24949
														Ca_12839	26.2589	CHH	hyper	gene body	-inf		Ca_00740	35.0146	CG	hyper	gene body	-4.26056
														Ca_17252	25.4808	CHH	hyper	gene body	-inf		Ca_22810	59.6591	CG	hyper	gene body	-4.2636
														Ca_13574	26.3528	CHH	hyper	gene body	-inf		Ca_05575	36.3841	CG	hyper	gene body	-4.37566
														Ca_23063	27.6871	CHH	hyper	gene body	-inf		Ca_13183	28.3827	CG	hyper	gene body	-4.42208
														Ca_08421	27.2745	CHH	hyper	gene body	-inf		Ca_03231	30.7848	CG	hyper	gene body	-4.43767
														Ca_16877	32.9972	CHH	hyper	gene body	-inf		Ca_05967	60.3884	CG	hyper	gene body	-4.53022
														Ca_07812	29.2558	CHH	hyper	gene body	-inf		Ca_10512	29.9832	CG	hyper	gene body	-4.55131
														Ca_00240	34.822	CHH	hyper	gene body	-1.06268		Ca_19441	30.4644	CG	hyper	gene body	-4.61769
														Ca_01200	26.2826	CHH	hyper	gene body	-1.06472		Ca_18896	47.3397	CG	hyper	gene body	-4.67315
														Ca_04962	30.3958	CHH	hyper	gene body	-1.07915		Ca_22150	51.6344	CG	hyper	gene body	-4.80223
														Ca_00859	27.6145	CHH	hyper	gene body	-1.07926		Ca_13409	61.1519	CG	hyper	gene body	-4.87745
														Ca_14581	30.353	CHH	hyper	gene body	-1.1352		Ca_15624	37.6821	CG	hyper	gene body	-4.93935
														Ca_25885	30.4063	CHH	hyper	gene body	-1.2156		Ca_10619	29.7853	CG	hyper	gene body	-4.96282
														Ca_12969	29.3951	CHH	hyper	gene body	-1.31917		Ca_00767	50	CG	hyper	gene body	-5.01316
														Ca_07645	30.3534	CHH	hyper	gene body	-1.32399		Ca_03359	41.3258	CG	hyper	gene body	-5.02258
														Ca_09168	27.0609	CHH	hyper	gene body	-1.33678		Ca_13931	32.3326	CG	hyper	gene body	-5.03611
														Ca_22850	31.964	CHH	hyper	gene body	-inf		Ca_01983	61.5903	CG	hyper	gene body	-5.58141
														Ca_05930	43.7625	CHH	hyper	gene body	-1.35885		Ca_07260	47.2395	CG	hyper	gene body	-5.72444
														Ca_12430	26.6789	CHH	hyper	gene body	-1.46037		Ca_21343	82.9815	CG	hyper	gene body	-6.34907
														Ca_11547	27.3155	CHH	hyper	gene body	-1.50174		Ca_05746	28.9944	CG	hyper	gene body	-6.53107
														Ca_16635	26.1614	CHH	hyper	gene body	-1.50985		Ca_19873	32.8533	CG	hyper	gene body	-6.66295
														Ca_11122	25.8625	CHH	hyper	gene body	-1.5114		Ca_03118	67.4314	CG	hyper	gene body	-6.68581
														Ca_12543	27.8959	CHH	hyper	gene body	-1.53129		Ca_05529	26.1933	CG	hyper	gene body	-6.77568
														Ca_19687	32.05	CHH	hyper	gene body	-1.54169		Ca_19265	27.2977	CG	hyper	gene body	-7.7952
														Ca_11680	27.8708	CHH	hyper	gene body	-1.6022		Ca_08061	75.3846	CG	hyper	gene body	-9.14793
														Ca_17566	36.5466	CHH	hyper	gene body	-1.60941		Ca_23045	35.8199	CG	hyper	gene body	-9.22608
														Ca_07175	40.5484	CHH	hyper	gene body	-1.62149		Ca_09747	42.4857	CG	hyper	gene body	-10.1477
														Ca_21565	25.0182	CHH	hyper	gene body	-1.62356		Ca_18095	-69.4801	CG	hypo	gene body	9.2437
														Ca_00966	38.7807	CHH	hyper	gene body	-1.67103		Ca_03207	-58.4615	CG	hypo	gene body	6.53962
														Ca_17441	28.7921	CHH	hyper	gene body	-1.68411		Ca_00219	-43.1612	CG	hypo	gene body	6.43134
														Ca_01591	26.8147	CHH	hyper	gene body	-1.71881		Ca_03334	-28.9893	CG	hypo	gene body	6.05013
														Ca_06343	29.5217	CHH	hyper	gene body	-1.77049		Ca_19902	-29.6301	CG	hypo	gene body	5.75619
														Ca_12330	36.8451	CHH	hyper	gene body	-1.80377		Ca_00656	-38.236	CG	hypo	gene body	5.59705
														Ca_10570	44.4324	CHH	hyper	gene body	-1.83253		Ca_11875	-28.2796	CG	hypo	gene body	5.16157
														Ca_20573	31.1429	CHH	hyper	gene body	-1.83514		Ca_01457	-38.8462	CG	hypo	gene body	5.00418
														Ca_10586	27.1026	CHH	hyper	gene body	-1.9272		Ca_00335	-27.2924	CG	hypo	gene body	4.97082
														Ca_13060	30.2336	CHH	hyper	gene body	-1.93666		Ca_14223	-83.7963	CG	hypo	gene body	4.88296
														Ca_17622	32.8071	CHH	hyper	gene body	-1.98677		Ca_07214	-26.8204	CG	hypo	gene body	4.8078
														Ca_11758	25.651	CHH	hyper	gene body	-2.00678		Ca_02983	-76.6237	CG	hypo	gene body	4.78535
														Ca_07636	26.0973	CHH	hyper	gene body	-2.02732		Ca_19041	-40.7346	CG	hypo	gene body	4.76509
														Ca_11728	27.5234	CHH	hyper	gene body	-2.04916		Ca_16775	-63.8825	CG	hypo	gene body	4.38764
														Ca_24627	25.9923	CHH	hyper	gene body	-2.05106		Ca_18625	-54.7067	CG	hypo	gene body	4.23861
														Ca_20823	33.2175	CHH	hyper	gene body	-2.06058		Ca_03920	-59.1131	CG	hypo	gene body	3.9675
														Ca_04232	32.9065	CHH	hyper	gene body	-2.10183		Ca_01056	-35.1556	CG	hypo	gene body	3.89554
														Ca_21148	28.6096	CHH	hyper	gene body	-2.10654		Ca_00742	-91.46	CG	hypo	gene body	3.84141
														Ca_06031	29.5401	CHH	hyper	gene body	-2.14164		Ca_22027	-72.7128	CG	hypo	gene body	3.727
														Ca_20483	31.641	CHH	hyper	gene body	-2.15667		Ca_12094	-29.796	CG	hypo	gene body	3.71925
														Ca_20339	39.0577	CHH	hyper	gene body	-2.24979		Ca_06943	-81.2746	CG	hypo	gene body	3.61638
														Ca_13426	29.0275	CHH	hyper	gene body	-2.26125		Ca_15886	-47.4364	CG	hypo	gene body	3.43692
														Ca_05053	31.6232	CHH	hyper	gene body	-2.26156		Ca_07891	-39.8626	CG	hypo	gene body	3.37458
														Ca_15121	30.0306	CHH	hyper	gene body	-2.30179		Ca_00471	-29.1073	CG	hypo	gene body	3.30475
														Ca_19597	32.4003	CHH	hyper	gene body	-2.37045		Ca_04904	-48.6509	CG	hypo	gene body	3.2974
														Ca_16810	28.5863	CHH	hyper	gene body	-2.41707		Ca_08142	-25.4698	CG	hypo	gene body	3.18371
														Ca_13901	33.5208	CHH	hyper	gene body	-2.43221		Ca_26372	-47.677	CG	hypo	gene body	3.165
														Ca_12925	30.3775	CHH	hyper	gene body	-2.47247		Ca_03169	-50.9196	CG	hypo	gene body	3.08886
														Ca_10527	25.1905	CHH	hyper	gene body	-2.60473		Ca_12748	-37.7302	CG	hypo	gene body	3.07845
														Ca_00553	28.1073	CHH	hyper	gene body	-2.73015		Ca_02194	-28.0526	CG	hypo	gene body	3.04237
														Ca_17866	25.6837	CHH	hyper	gene body	-2.83936		Ca_15967	-32.3782	CG	hypo	gene body	2.95291
														Ca_14577	32.0212	CHH	hyper	gene body	-2.91238		Ca_00467	-25.0436	CG	hypo	gene body	2.94856
														Ca_06660	29.6564	CHH	hyper	gene body	-2.99528		Ca_04386	-26.9518	CG	hypo	gene body	2.93329
														Ca_22914	25.1746	CHH	hyper	gene body	-3.07045		Ca_02081	-27.164	CG	hypo	gene body	2.86091
														Ca_14764	25.2299	CHH	hyper	gene body	-3.13718		Ca_04001	-39.3378	CG	hypo	gene body	2.80214
														Ca_13960	36.414	CHH	hyper	gene body	-3.25067		Ca_11033	-48.4819	CG	hypo	gene body	2.73573
														Ca_16892	30.0414	CHH	hyper	gene body	-3.25361		Ca_15336	-40.8292	CG	hypo	gene body	2.6753
														Ca_14278	25	CHH	hyper	gene body	-3.38496		Ca_10227	-33.9087	CG	hypo	gene body	2.65544
														Ca_01393	31.4588	CHH	hyper	gene body	-3.53225		Ca_15262	-52.6005	CG	hypo	gene body	2.58685
														Ca_04610	27.775	CHH	hyper	gene body	-3.59755		Ca_04480	-30.5167	CG	hypo	gene body	2.56328
														Ca_16195	29.9677	CHH	hyper	gene body	-3.68392		Ca_15304	-47.8807	CG	hypo	gene body	2.5419
														Ca_22642	27.3232	CHH	hyper	gene body	-3.87761		Ca_04004	-27.5162	CG	hypo	gene body	2.53607
														Ca_12980	31.3138	CHH	hyper	gene body	-3.93468		Ca_03766	-30.0585	CG	hypo	gene body	2.52275
														Ca_23019	25.9327	CHH	hyper	gene body	-4.17065		Ca_03162	-33.8633	CG	hypo	gene body	2.51823
														Ca_00131	31.09	CHH	hyper	gene body	-4.63193		Ca_13756	-26.7202	CG	hypo	gene body	2.50533
														Ca_22488	35.8402	CHH	hyper	gene body	-4.678		Ca_14574	-49.3773	CG	hypo	gene body	2.49597
														Ca_17030	34.5302	CHH	hyper	gene body	-4.88983		Ca_04902	-25.206	CG	hypo	gene body	2.48713
														Ca_14555	27.4687	CHH	hyper	gene body	-4.96617		Ca_02626	-29.6281	CG	hypo	gene body	2.48173
														Ca_06547	28.9671	CHH	hyper	gene body	-5.93813		Ca_01638	-43.3079	CG	hypo	gene body	2.43026
														Ca_02403	28.029	CHH	hyper	gene body	-9.55837		Ca_20952	-35.8864	CG	hypo	gene body	2.42804
														Ca_03979	-25.0361	CHH	hypo	gene body	1.20684		Ca_21949	-28.4561	CG	hypo	gene body	2.40334
														Ca_05050	-30.7981	CHH	hypo	gene body	-1.20366		Ca_07493	-33.3069	CG	hypo	gene body	2.38047
														Ca_24241	-25.8454	CHH	hypo	gene body	-1.55907		Ca_00829	-32.3427	CG	hypo	gene body	2.37657
														Ca_17489	-25.3806	CHH	hypo	gene body	-1.59206		Ca_14392	-44.6306	CG	hypo	gene body	2.37363
														Ca_23161	-25.4053	CHH	hypo	gene body	-2.34676		Ca_21106	-50.6939	CG	hypo	gene body	2.35465
														Ca_16892	-30.6098	CHH	hypo	gene body	-3.25361		Ca_08833	-56.5991	CG	hypo	gene body	2.35346
														Ca_09010	29.6755	CG	hyper	downstream	3.72916		Ca_14732	-61.674	CG	hypo	gene body	2.32949
														Ca_01675	27.7045	CG	hyper	downstream	3.41211		Ca_06692	-26.4311	CG	hypo	gene body	2.31541
														Ca_13910	33.7497	CG	hyper	downstream	2.52951		Ca_05086	-26.2891	CG	hypo	gene body	2.31268
														Ca_11460	28.989	CG	hyper	downstream	2.39623		Ca_07489	-27.589	CG	hypo	gene body	2.26286
														Ca_23328	28.8927	CG	hyper	downstream	1.98805		Ca_12636	-33.8095	CG	hypo	gene body	2.21002
														Ca_22797	31.9139	CG	hyper	downstream	1.63263		Ca_16905	-26.2129	CG	hypo	gene body	2.15998
														Ca_01053	27.2569	CG	hyper	downstream	1.43618		Ca_05720	-25.2575	CG	hypo	gene body	2.15523
														Ca_02280	29.4535	CG	hyper	downstream	1.29941		Ca_03218	-25.5191	CG	hypo	gene body	2.12847
														Ca_15646	26.2639	CG	hyper	downstream	1.22586		Ca_03178	-25.9136	CG	hypo	gene body	2.10793
														Ca_15260	47.1344	CG	hyper	downstream	1.18129		Ca_25720	-36.6266	CG	hypo	gene body	2.10588
														Ca_02726	41.0529	CG	hyper	downstream	1.12721		Ca_09680	-55.7443	CG	hypo	gene body	2.10108
														Ca_09601	31.8407	CG	hyper	downstream	1.11328		Ca_09526	-28.4874	CG	hypo	gene body	2.08424
														Ca_08567	40.8178	CG	hyper	downstream	1.07004		Ca_02320	-26.9838	CG	hypo	gene body	2.06855
														Ca_09090	54.6692	CG	hyper	downstream	-inf		Ca_05815	-63.0412	CG	hypo	gene body	1.98969
														Ca_00658	34.731	CG	hyper	downstream	-inf		Ca_12573	-26.7923	CG	hypo	gene body	1.96755
														Ca_11980	54.23	CG	hyper	downstream	-inf		Ca_12721	-43.2479	CG	hypo	gene body	1.93958
														Ca_02275	32.8449	CG	hyper	downstream	-1.01078		Ca_11683	-39.5403	CG	hypo	gene body	1.90581
														Ca_20431	31.3166	CG	hyper	downstream	-1.03214		Ca_02447	-82.7439	CG	hypo	gene body	1.8671
														Ca_16359	30.7184	CG	hyper	downstream	-1.17232		Ca_07020	-27.8393	CG	hypo	gene body	1.82038
														Ca_02385	36.0538	CG	hyper	downstream	-1.19521		Ca_02647	-25.3876	CG	hypo	gene body	1.79487
														Ca_08429	42.6829	CG	hyper	downstream	-1.22375		Ca_15155	-40.4263	CG	hypo	gene body	1.78739
														Ca_18433	30.6561	CG	hyper	downstream	-1.38965		Ca_06011	-61.0431	CG	hypo	gene body	1.76673
														Ca_13544	28.7456	CG	hyper	downstream	-1.45753		Ca_18622	-27	CG	hypo	gene body	1.76396
														Ca_04153	32.0402	CG	hyper	downstream	-1.56513		Ca_18893	-27.2822	CG	hypo	gene body	1.75136
														Ca_13949	29.8789	CG	hyper	downstream	-1.66725		Ca_10165	-28.7984	CG	hypo	gene body	1.74104
														Ca_02429	45.2295	CG	hyper	downstream	-1.72507		Ca_12043	-25.9391	CG	hypo	gene body	1.72261
														Ca_18471	25.1995	CG	hyper	downstream	-1.8322		Ca_04052	-36.6928	CG	hypo	gene body	1.68881
														Ca_22668	49.0635	CG	hyper	downstream	-1.92145		Ca_07768	-34.0472	CG	hypo	gene body	1.68802
														Ca_08331	25.0814	CG	hyper	downstream	-2.19176		Ca_17804	-26.2193	CG	hypo	gene body	1.68111
														Ca_23842	28.4539	CG	hyper	downstream	-2.26619		Ca_11548	-32.9474	CG	hypo	gene body	1.67983
														Ca_15868	30.5671	CG	hyper	downstream	-2.46216		Ca_05240	-27.7155	CG	hypo	gene body	1.64905
														Ca_05067	27.0781	CG	hyper	downstream	-2.58355		Ca_04454	-54.3287	CG	hypo	gene body	1.61854
														Ca_07761	39.0079	CG	hyper	downstream	-2.63975		Ca_08666	-27.4229	CG	hypo	gene body	1.61836
														Ca_14140	27.164	CG	hyper	downstream	-2.64401		Ca_13035	-28.8592	CG	hypo	gene body	1.59319
														Ca_07173	28.269	CG	hyper	downstream	-3.17969		Ca_06934	-28.5106	CG	hypo	gene body	1.54307
														Ca_08433	49.544	CG	hyper	downstream	-3.78511		Ca_16168	-31.4118	CG	hypo	gene body	1.51718
														Ca_07345	-31.0441	CG	hypo	downstream	2.14014		Ca_07745	-27.8122	CG	hypo	gene body	1.5158
														Ca_08061	-40.79	CG	hypo	downstream	2.04622		Ca_01359	-45.474	CG	hypo	gene body	1.50865
														Ca_19167	-32.4241	CG	hypo	downstream	2.03654		Ca_11081	-32.7047	CG	hypo	gene body	1.49756
														Ca_02742	-43.9973	CG	hypo	downstream	1.65515		Ca_08023	-35.3602	CG	hypo	gene body	1.47241
														Ca_06750	-56.8376	CG	hypo	downstream	1.13156		Ca_03989	-30.1469	CG	hypo	gene body	1.46932
														Ca_07765	-46.9563	CG	hypo	downstream	1.08393		Ca_00878	-62.5264	CG	hypo	gene body	1.44764
														Ca_01954	-33.1982	CG	hypo	downstream	1.06616		Ca_18877	-26.9841	CG	hypo	gene body	1.38944
														Ca_02227	-29.0647	CG	hypo	downstream	1.01794		Ca_07989	-26.1743	CG	hypo	gene body	1.38244
														Ca_02490	-25.4031	CG	hypo	downstream	-inf		Ca_13335	-33.7729	CG	hypo	gene body	1.38186
														Ca_25060	-48.5332	CG	hypo	downstream	-inf		Ca_08222	-28.4087	CG	hypo	gene body	1.37293
														Ca_06999	-45.8809	CG	hypo	downstream	-1.55075		Ca_19242	-34.3287	CG	hypo	gene body	1.36762
														Ca_13949	-44.6522	CG	hypo	downstream	-1.66725		Ca_13678	-25.1042	CG	hypo	gene body	1.36537
														Ca_02193	-25.0205	CG	hypo	downstream	-2.06031		Ca_04056	-58.9341	CG	hypo	gene body	1.35875
														Ca_18546	-49.169	CG	hypo	downstream	-2.27961		Ca_21865	-31.2102	CG	hypo	gene body	1.355
														Ca_24024	-29.8893	CG	hypo	downstream	-2.7633		Ca_05401	-52.3496	CG	hypo	gene body	1.35441
														Ca_01760	-27.6356	CG	hypo	downstream	-2.93531		Ca_13198	-29.4702	CG	hypo	gene body	1.35189
														Ca_02491	-38.3472	CG	hypo	downstream	-3.17783		Ca_04608	-41.3968	CG	hypo	gene body	1.34847
														Ca_04705	25.2109	CHG	hyper	downstream	1.14611		Ca_14470	-33.1624	CG	hypo	gene body	1.30508
														Ca_18433	27.3496	CHG	hyper	downstream	-1.38965		Ca_18520	-47.3828	CG	hypo	gene body	1.30297
														Ca_17648	-25.671	CHG	hypo	downstream	4.46456		Ca_18172	-27.6908	CG	hypo	gene body	1.29594
														Ca_15259	-36.2127	CHG	hypo	downstream	2.59823		Ca_02899	-29.9414	CG	hypo	gene body	1.29127
														Ca_05227	-28.1206	CHG	hypo	downstream	2.41999		Ca_11792	-26.0031	CG	hypo	gene body	1.28816
														Ca_12223	-33.7506	CHG	hypo	downstream	1.48377		Ca_20228	-46.2366	CG	hypo	gene body	1.27861
														Ca_09840	-29.7343	CHG	hypo	downstream	1.33784		Ca_22007	-30.0161	CG	hypo	gene body	1.27414
														Ca_04238	-29.3687	CHG	hypo	downstream	1.16957		Ca_01046	-29.0881	CG	hypo	gene body	1.25529
														Ca_18178	-25.1609	CHG	hypo	downstream	1.06699		Ca_16357	-50.3968	CG	hypo	gene body	1.24159
														Ca_17594	-25.0255	CHG	hypo	downstream	-1.1386		Ca_15127	-25.0171	CG	hypo	gene body	1.24022
														Ca_08671	-25.772	CHG	hypo	downstream	-1.16094		Ca_13564	-34.5865	CG	hypo	gene body	1.23747
														Ca_02465	-31.354	CHG	hypo	downstream	-1.16657		Ca_24906	-34.5885	CG	hypo	gene body	1.21616
														Ca_25968	-49.3252	CHG	hypo	downstream	-inf		Ca_01446	-29.5875	CG	hypo	gene body	1.20796
														Ca_15484	-30.9941	CHG	hypo	downstream	-1.32424		Ca_06036	-33.0508	CG	hypo	gene body	1.19338
														Ca_24241	-36.4238	CHG	hypo	downstream	-1.55907		Ca_17636	-83.4197	CG	hypo	gene body	1.18972
														Ca_18546	-38.9023	CHG	hypo	downstream	-2.27961		Ca_01721	-48.8671	CG	hypo	gene body	1.17439
														Ca_15494	-29.3069	CHG	hypo	downstream	-2.41852		Ca_02032	-26.6683	CG	hypo	gene body	1.15971
														Ca_04570	30.653	CHH	hyper	downstream	15.7688		Ca_10626	-27.1378	CG	hypo	gene body	1.1497
														Ca_19737	28.4923	CHH	hyper	downstream	14.4198		Ca_09114	-28.6955	CG	hypo	gene body	1.13985
														Ca_13159	25.2091	CHH	hyper	downstream	8.55348		Ca_10194	-31.952	CG	hypo	gene body	1.13685
														Ca_16947	31.3129	CHH	hyper	downstream	7.56768		Ca_04456	-43.5118	CG	hypo	gene body	1.12599
														Ca_07006	32.22	CHH	hyper	downstream	7.56069		Ca_03180	-41.0963	CG	hypo	gene body	1.12374
														Ca_07750	28.2666	CHH	hyper	downstream	7.08162		Ca_10139	-27.8205	CG	hypo	gene body	1.12249
														Ca_06002	26.0946	CHH	hyper	downstream	6.30654		Ca_11780	-32.0593	CG	hypo	gene body	1.10394
														Ca_16411	33.4651	CHH	hyper	downstream	6.09294		Ca_25715	-49.193	CG	hypo	gene body	1.09561
														Ca_08992	27.5527	CHH	hyper	downstream	5.82466		Ca_05407	-26.3986	CG	hypo	gene body	1.08423
														Ca_07270	26.6667	CHH	hyper	downstream	5.60017		Ca_11246	-47.6877	CG	hypo	gene body	1.05974
														Ca_11009	26.7223	CHH	hyper	downstream	5.39951		Ca_12266	-43.4694	CG	hypo	gene body	1.0243
														Ca_16026	30.7631	CHH	hyper	downstream	5.35431		Ca_10222	-39.5397	CG	hypo	gene body	1.0193
														Ca_10519	26.7243	CHH	hyper	downstream	5.34388		Ca_22785	-33.863	CG	hypo	gene body	1.01387
														Ca_03183	39.7032	CHH	hyper	downstream	5.32773		Ca_16689	-40.4588	CG	hypo	gene body	1.0124
														Ca_20001	30.8838	CHH	hyper	downstream	4.8246		Ca_16389	-28.1427	CG	hypo	gene body	1.00841
														Ca_21204	28.0722	CHH	hyper	downstream	4.04808		Ca_07124	-32.7328	CG	hypo	gene body	1.00591
														Ca_17329	30.8969	CHH	hyper	downstream	4.04288		Ca_00882	-90.3811	CG	hypo	gene body	inf
														Ca_09664	27.3064	CHH	hyper	downstream	3.94873		Ca_08962	-69.5364	CG	hypo	gene body	inf
														Ca_06976	26.5971	CHH	hyper	downstream	3.78847		Ca_00811	-44.7021	CG	hypo	gene body	inf
														Ca_20876	28.2481	CHH	hyper	downstream	3.71598		Ca_05732	-25.9271	CG	hypo	gene body	inf
														Ca_03423	27.111	CHH	hyper	downstream	3.68195		Ca_02392	-35.5765	CG	hypo	gene body	-inf
														Ca_22166	27.6882	CHH	hyper	downstream	3.61641		Ca_07119	-27.4201	CG	hypo	gene body	-inf
														Ca_00707	25.5607	CHH	hyper	downstream	3.4901		Ca_06931	-32.557	CG	hypo	gene body	-inf
														Ca_00386	32.1856	CHH	hyper	downstream	3.47485		Ca_02804	-51.5337	CG	hypo	gene body	-inf
														Ca_01675	27.1198	CHH	hyper	downstream	3.41211		Ca_00551	-32.0269	CG	hypo	gene body	-inf
														Ca_26128	28.1885	CHH	hyper	downstream	3.25181		Ca_02716	-45.9031	CG	hypo	gene body	-inf
														Ca_02459	33.035	CHH	hyper	downstream	3.08543		Ca_16838	-37.6764	CG	hypo	gene body	-inf
														Ca_07489	36.3501	CHH	hyper	downstream	3.06119		Ca_07924	-27.9412	CG	hypo	gene body	-inf
														Ca_16438	25.8428	CHH	hyper	downstream	2.99823		Ca_07693	-31.5852	CG	hypo	gene body	-inf
														Ca_13606	26.1473	CHH	hyper	downstream	2.86648		Ca_21849	-53.5577	CG	hypo	gene body	-inf
														Ca_06921	27.7251	CHH	hyper	downstream	2.85182		Ca_11087	-33.7481	CG	hypo	gene body	-inf
														Ca_24761	28.442	CHH	hyper	downstream	2.79561		Ca_17301	-34.0909	CG	hypo	gene body	-inf
														Ca_26279	30.0609	CHH	hyper	downstream	2.69473		Ca_06511	-25.8794	CG	hypo	gene body	-inf
														Ca_01331	25.4988	CHH	hyper	downstream	2.681		Ca_09226	-36.6531	CG	hypo	gene body	-inf
														Ca_09924	30.7358	CHH	hyper	downstream	2.64066		Ca_07081	-29.3511	CG	hypo	gene body	-inf
														Ca_20353	30.0389	CHH	hyper	downstream	2.62037		Ca_17598	-38.5635	CG	hypo	gene body	-inf
														Ca_14399	28.731	CHH	hyper	downstream	2.61927		Ca_13064	-44.1026	CG	hypo	gene body	-inf
														Ca_14821	26.9303	CHH	hyper	downstream	2.55014		Ca_01413	-33.4872	CG	hypo	gene body	-inf
														Ca_11112	34.6697	CHH	hyper	downstream	2.50555		Ca_14525	-41.8656	CG	hypo	gene body	-inf
														Ca_03106	27.0783	CHH	hyper	downstream	2.38125		Ca_07087	-40.2562	CG	hypo	gene body	-inf
														Ca_13718	28.5389	CHH	hyper	downstream	2.32497		Ca_19788	-40.0388	CG	hypo	gene body	-inf
														Ca_24909	25.7237	CHH	hyper	downstream	2.30418		Ca_16845	-63.9496	CG	hypo	gene body	-inf
														Ca_01408	25.3868	CHH	hyper	downstream	2.30353		Ca_02663	-29.2146	CG	hypo	gene body	-inf
														Ca_14051	27.2436	CHH	hyper	downstream	2.29075		Ca_05891	-27.9433	CG	hypo	gene body	-inf
														Ca_04043	35.9932	CHH	hyper	downstream	2.2437		Ca_23894	-35.5937	CG	hypo	gene body	-1.02485
														Ca_03259	26.89	CHH	hyper	downstream	2.18335		Ca_05106	-61.8415	CG	hypo	gene body	-1.03742
														Ca_01386	25.2036	CHH	hyper	downstream	2.16086		Ca_17707	-32.284	CG	hypo	gene body	-1.04528
														Ca_12860	28.4807	CHH	hyper	downstream	2.14993		Ca_13094	-36.3665	CG	hypo	gene body	-1.07905
														Ca_26443	25.924	CHH	hyper	downstream	2.14701		Ca_07712	-53.5921	CG	hypo	gene body	-1.08786
														Ca_12298	27.8103	CHH	hyper	downstream	2.13087		Ca_16263	-26.748	CG	hypo	gene body	-1.10751
														Ca_12825	29.9027	CHH	hyper	downstream	2.11094		Ca_04806	-41.6288	CG	hypo	gene body	-1.10778
														Ca_13394	27.7062	CHH	hyper	downstream	2.08204		Ca_21624	-28.9797	CG	hypo	gene body	-1.14097
														Ca_02832	36.8763	CHH	hyper	downstream	2.08004		Ca_05820	-26.3158	CG	hypo	gene body	-1.14446
														Ca_10339	26.9502	CHH	hyper	downstream	1.9893		Ca_09083	-39.0944	CG	hypo	gene body	-1.14641
														Ca_08970	36.1688	CHH	hyper	downstream	1.98021		Ca_01175	-26.7567	CG	hypo	gene body	-1.17837
														Ca_00077	48.0754	CHH	hyper	downstream	1.97978		Ca_07225	-25.1553	CG	hypo	gene body	-1.18377
														Ca_16893	39.8268	CHH	hyper	downstream	1.97132		Ca_05652	-45.3327	CG	hypo	gene body	-inf
														Ca_09556	36.3044	CHH	hyper	downstream	1.92602		Ca_13543	-39.1097	CG	hypo	gene body	-1.20614
														Ca_10408	27.793	CHH	hyper	downstream	1.92288		Ca_15449	-26.5364	CG	hypo	gene body	-1.20975
														Ca_13312	26.1771	CHH	hyper	downstream	1.90476		Ca_12651	-31.1219	CG	hypo	gene body	-1.21868
														Ca_23748	30.4336	CHH	hyper	downstream	1.89221		Ca_19286	-43.4942	CG	hypo	gene body	-1.23247
														Ca_12151	25.6454	CHH	hyper	downstream	1.86099		Ca_21965	-28.4673	CG	hypo	gene body	-1.26163
														Ca_21006	25.5263	CHH	hyper	downstream	1.84568		Ca_15757	-27.076	CG	hypo	gene body	-1.26623
														Ca_06348	30.5218	CHH	hyper	downstream	1.83732		Ca_10439	-32.1681	CG	hypo	gene body	-1.28071
														Ca_15803	25.1129	CHH	hyper	downstream	1.83201		Ca_08409	-39.1304	CG	hypo	gene body	-1.31717
														Ca_05272	34.7283	CHH	hyper	downstream	1.81154		Ca_16051	-32.4039	CG	hypo	gene body	-1.31846
														Ca_05577	25.3658	CHH	hyper	downstream	1.79051		Ca_04103	-29.1151	CG	hypo	gene body	-1.32442
														Ca_23668	29.2464	CHH	hyper	downstream	1.7373		Ca_07779	-53.3968	CG	hypo	gene body	-1.3377
														Ca_16669	25.3041	CHH	hyper	downstream	1.72677		Ca_04539	-37.9701	CG	hypo	gene body	-1.34727
														Ca_16187	25.1364	CHH	hyper	downstream	1.72569		Ca_14893	-90.132	CG	hypo	gene body	-1.35709
														Ca_01294	30.582	CHH	hyper	downstream	1.72568		Ca_11361	-37.5883	CG	hypo	gene body	-1.36454
														Ca_06386	37.5665	CHH	hyper	downstream	1.70275		Ca_01054	-56.9444	CG	hypo	gene body	-1.39923
														Ca_20947	32.0401	CHH	hyper	downstream	1.65715		Ca_05084	-55.0012	CG	hypo	gene body	-1.39994
														Ca_07749	31.7128	CHH	hyper	downstream	1.62763		Ca_15346	-27.4045	CG	hypo	gene body	-1.40919
														Ca_23148	30.3776	CHH	hyper	downstream	1.53308		Ca_05837	-26.6667	CG	hypo	gene body	-1.46826
														Ca_04943	25.4433	CHH	hyper	downstream	1.50029		Ca_16290	-31.7978	CG	hypo	gene body	-1.46934
														Ca_00996	27.5522	CHH	hyper	downstream	1.4847		Ca_03899	-32.6215	CG	hypo	gene body	-1.47688
														Ca_01007	45.3358	CHH	hyper	downstream	1.46323		Ca_01169	-30.4472	CG	hypo	gene body	-1.48528
														Ca_20453	32.8162	CHH	hyper	downstream	1.46298		Ca_12670	-43.2194	CG	hypo	gene body	-1.49462
														Ca_01161	25.8578	CHH	hyper	downstream	1.44434		Ca_10039	-48.7969	CG	hypo	gene body	-1.54349
														Ca_12846	29.3702	CHH	hyper	downstream	1.43968		Ca_22809	-34.8451	CG	hypo	gene body	-1.54418
														Ca_16668	28.2601	CHH	hyper	downstream	1.43552		Ca_24243	-28.7142	CG	hypo	gene body	-1.55812
														Ca_15581	25.5769	CHH	hyper	downstream	1.41249		Ca_13328	-37.3442	CG	hypo	gene body	-1.56162
														Ca_16522	37.0395	CHH	hyper	downstream	1.41035		Ca_04104	-41.2011	CG	hypo	gene body	-1.56418
														Ca_06260	46.6107	CHH	hyper	downstream	1.40941		Ca_10774	-29.9186	CG	hypo	gene body	-inf
														Ca_08956	26.7806	CHH	hyper	downstream	1.40917		Ca_26012	-38.9781	CG	hypo	gene body	-1.58632
														Ca_16345	33.078	CHH	hyper	downstream	1.38787		Ca_17283	-26.9879	CG	hypo	gene body	-1.58849
														Ca_13907	26.6732	CHH	hyper	downstream	1.36699		Ca_01700	-45.3854	CG	hypo	gene body	-1.59089
														Ca_15627	29.7289	CHH	hyper	downstream	1.36042		Ca_13649	-50.0621	CG	hypo	gene body	-1.59617
														Ca_22514	25.3096	CHH	hyper	downstream	1.33729		Ca_08203	-27.0657	CG	hypo	gene body	-1.62967
														Ca_07923	39.425	CHH	hyper	downstream	1.28339		Ca_09089	-79.4997	CG	hypo	gene body	-1.63668
														Ca_12763	33.0037	CHH	hyper	downstream	1.28039		Ca_03234	-29.7421	CG	hypo	gene body	-1.64514
														Ca_20680	28.4746	CHH	hyper	downstream	1.26891		Ca_21958	-30.1629	CG	hypo	gene body	-1.66277
														Ca_21477	27.6046	CHH	hyper	downstream	1.2307		Ca_18406	-25.2476	CG	hypo	gene body	-1.66442
														Ca_23152	26.4956	CHH	hyper	downstream	1.21482		Ca_11331	-49.3841	CG	hypo	gene body	-1.68061
														Ca_05144	26.3082	CHH	hyper	downstream	1.21392		Ca_15186	-39.8059	CG	hypo	gene body	-1.71526
														Ca_00959	25.5576	CHH	hyper	downstream	1.20805		Ca_25228	-71.7058	CG	hypo	gene body	-1.72499
														Ca_14679	30.513	CHH	hyper	downstream	1.20705		Ca_04782	-54.1588	CG	hypo	gene body	-1.74293
														Ca_20017	25.7146	CHH	hyper	downstream	1.19007		Ca_05601	-29.6382	CG	hypo	gene body	-1.7462
														Ca_01703	33.6726	CHH	hyper	downstream	1.18377		Ca_04727	-44.8086	CG	hypo	gene body	-1.79514
														Ca_16147	25.1705	CHH	hyper	downstream	1.16189		Ca_14828	-26.6779	CG	hypo	gene body	-1.80422
														Ca_17449	27.2917	CHH	hyper	downstream	1.15037		Ca_22625	-75.7396	CG	hypo	gene body	-1.82131
														Ca_14908	25.9515	CHH	hyper	downstream	1.14774		Ca_01116	-34.8307	CG	hypo	gene body	-1.8412
														Ca_04705	30.4688	CHH	hyper	downstream	1.14611		Ca_15233	-64.4862	CG	hypo	gene body	-1.87134
														Ca_11093	26.3857	CHH	hyper	downstream	1.10888		Ca_20960	-26.8485	CG	hypo	gene body	-1.88497
														Ca_15765	29.8951	CHH	hyper	downstream	1.0972		Ca_12018	-26.5462	CG	hypo	gene body	-1.88557
														Ca_01328	28.1241	CHH	hyper	downstream	1.0804		Ca_03687	-71.0586	CG	hypo	gene body	-1.88937
														Ca_23761	31.7245	CHH	hyper	downstream	1.07624		Ca_08131	-67.6006	CG	hypo	gene body	-1.91892
														Ca_02695	29.9265	CHH	hyper	downstream	1.04439		Ca_07665	-64.127	CG	hypo	gene body	-1.94103
														Ca_11767	31.3792	CHH	hyper	downstream	1.04184		Ca_02385	-29.1176	CG	hypo	gene body	-1.97314
														Ca_20064	31.5138	CHH	hyper	downstream	1.01371		Ca_08552	-25.6627	CG	hypo	gene body	-1.99369
														Ca_14606	26.8305	CHH	hyper	downstream	1.01285		Ca_24543	-34.1188	CG	hypo	gene body	-2.00111
														Ca_19970	30.8113	CHH	hyper	downstream	1.00522		Ca_02423	-89.9105	CG	hypo	gene body	-2.02388
														Ca_14692	28.4064	CHH	hyper	downstream	inf		Ca_01849	-27.6554	CG	hypo	gene body	-2.04736
														Ca_07135	28.34	CHH	hyper	downstream	inf		Ca_15038	-28.7281	CG	hypo	gene body	-2.06454
														Ca_04639	36.4905	CHH	hyper	downstream	inf		Ca_02539	-29.065	CG	hypo	gene body	-2.09838
														Ca_21975	29.3448	CHH	hyper	downstream	inf		Ca_05639	-59.0446	CG	hypo	gene body	-2.11264
														Ca_17705	25.7301	CHH	hyper	downstream	inf		Ca_11834	-26.1094	CG	hypo	gene body	-2.12988
														Ca_11436	25.614	CHH	hyper	downstream	inf		Ca_06432	-33.826	CG	hypo	gene body	-2.19899
														Ca_12839	25.0785	CHH	hyper	downstream	-inf		Ca_08019	-51.5576	CG	hypo	gene body	-2.2207
														Ca_09090	36.9765	CHH	hyper	downstream	-inf		Ca_10160	-34.2195	CG	hypo	gene body	-2.27213
														Ca_06163	25.4394	CHH	hyper	downstream	-inf		Ca_23304	-28.6408	CG	hypo	gene body	-2.27214
														Ca_25060	32.876	CHH	hyper	downstream	-inf		Ca_14164	-58.0952	CG	hypo	gene body	-2.27527
														Ca_20202	26.6812	CHH	hyper	downstream	-inf		Ca_05430	-35.8753	CG	hypo	gene body	-2.36904
														Ca_16875	28.8063	CHH	hyper	downstream	-inf		Ca_14224	-27.0613	CG	hypo	gene body	-2.41852
														Ca_17706	25.7301	CHH	hyper	downstream	-inf		Ca_16153	-45.9525	CG	hypo	gene body	-2.42771
														Ca_05851	26.3889	CHH	hyper	downstream	-inf		Ca_04250	-25.3019	CG	hypo	gene body	-2.45003
														Ca_07921	34.6286	CHH	hyper	downstream	-1.00939		Ca_06076	-59.373	CG	hypo	gene body	-2.50664
														Ca_15618	27.6785	CHH	hyper	downstream	-1.0305		Ca_01365	-29.8331	CG	hypo	gene body	-2.50994
														Ca_22921	27.7519	CHH	hyper	downstream	-1.04688		Ca_12943	-28.4857	CG	hypo	gene body	-2.51142
														Ca_05032	26.9542	CHH	hyper	downstream	-1.0605		Ca_13619	-26.0454	CG	hypo	gene body	-2.52224
														Ca_17676	29.132	CHH	hyper	downstream	-1.0717		Ca_01719	-41.2355	CG	hypo	gene body	-2.60574
														Ca_10063	25.692	CHH	hyper	downstream	-1.07247		Ca_12600	-30.0274	CG	hypo	gene body	-2.72984
														Ca_21349	27.9763	CHH	hyper	downstream	-inf		Ca_00548	-33.6115	CG	hypo	gene body	-2.73725
														Ca_18586	30.4194	CHH	hyper	downstream	-1.0773		Ca_00203	-28.2297	CG	hypo	gene body	-2.77329
														Ca_23504	26.1115	CHH	hyper	downstream	-1.08748		Ca_02336	-27.2583	CG	hypo	gene body	-2.78896
														Ca_11293	27.0364	CHH	hyper	downstream	-1.11631		Ca_07955	-37.9587	CG	hypo	gene body	-2.79762
														Ca_22621	27.3512	CHH	hyper	downstream	-inf		Ca_09508	-55.6953	CG	hypo	gene body	-2.80377
														Ca_22103	28.8462	CHH	hyper	downstream	-1.12662		Ca_02361	-56.8597	CG	hypo	gene body	-2.82993
														Ca_14369	26.424	CHH	hyper	downstream	-1.13894		Ca_10744	-38.8985	CG	hypo	gene body	-2.83864
														Ca_09166	31.4702	CHH	hyper	downstream	-1.13957		Ca_06038	-26.283	CG	hypo	gene body	-2.86719
														Ca_17623	32.8071	CHH	hyper	downstream	-1.15344		Ca_17049	-37.5306	CG	hypo	gene body	-2.90647
														Ca_25968	27.0905	CHH	hyper	downstream	-inf		Ca_13307	-57.6789	CG	hypo	gene body	-2.94506
														Ca_01885	36.1317	CHH	hyper	downstream	-1.18563		Ca_12246	-26.0429	CG	hypo	gene body	-2.94684
														Ca_16780	25.0827	CHH	hyper	downstream	-1.2075		Ca_07248	-65.8035	CG	hypo	gene body	-2.98689
														Ca_14572	26.9026	CHH	hyper	downstream	-1.22889		Ca_24862	-44.1163	CG	hypo	gene body	-3.04506
														Ca_21624	30.1401	CHH	hyper	downstream	-1.22942		Ca_19676	-25.9645	CG	hypo	gene body	-3.10124
														Ca_08127	29.1317	CHH	hyper	downstream	-1.25401		Ca_05398	-75.7062	CG	hypo	gene body	-3.10588
														Ca_13638	26.4021	CHH	hyper	downstream	-1.25672		Ca_16089	-61.402	CG	hypo	gene body	-3.10867
														Ca_04973	31.8882	CHH	hyper	downstream	-1.27032		Ca_25893	-57.037	CG	hypo	gene body	-3.13663
														Ca_14425	30.6784	CHH	hyper	downstream	-1.28109		Ca_20130	-45.4608	CG	hypo	gene body	-3.16905
														Ca_10908	40.6205	CHH	hyper	downstream	-1.29435		Ca_02583	-39.6308	CG	hypo	gene body	-3.21036
														Ca_04963	30.3958	CHH	hyper	downstream	-1.30266		Ca_09289	-31.6616	CG	hypo	gene body	-3.25102
														Ca_20498	28.5521	CHH	hyper	downstream	-1.31043		Ca_14784	-28.9388	CG	hypo	gene body	-3.26981
														Ca_10606	27.7774	CHH	hyper	downstream	-1.34286		Ca_02424	-29.3316	CG	hypo	gene body	-3.28917
														Ca_18276	32.6027	CHH	hyper	downstream	-1.35487		Ca_14821	-52.87	CG	hypo	gene body	-3.34482
														Ca_05268	35.8851	CHH	hyper	downstream	-1.3671		Ca_18604	-50.2304	CG	hypo	gene body	-3.45496
														Ca_14920	33.8247	CHH	hyper	downstream	-1.39082		Ca_01306	-80.7668	CG	hypo	gene body	-3.46829
														Ca_13685	25.228	CHH	hyper	downstream	-1.39091		Ca_05157	-40	CG	hypo	gene body	-3.49367
														Ca_15149	34.1774	CHH	hyper	downstream	-1.39146		Ca_10242	-49.9195	CG	hypo	gene body	-3.53505
														Ca_14778	29.6711	CHH	hyper	downstream	-1.39935		Ca_18516	-31.2578	CG	hypo	gene body	-3.53745
														Ca_09514	41.1365	CHH	hyper	downstream	-1.46451		Ca_00083	-34.0521	CG	hypo	gene body	-3.54358
														Ca_12334	30.1339	CHH	hyper	downstream	-1.48266		Ca_15778	-46.832	CG	hypo	gene body	-3.60916
														Ca_14401	28.5304	CHH	hyper	downstream	-1.49578		Ca_04569	-26.7156	CG	hypo	gene body	-3.6366
														Ca_13579	32.5745	CHH	hyper	downstream	-1.51989		Ca_03289	-51.0414	CG	hypo	gene body	-3.77793
														Ca_13736	27.1423	CHH	hyper	downstream	-1.52002		Ca_22097	-32.975	CG	hypo	gene body	-3.8813
														Ca_06707	28.0006	CHH	hyper	downstream	-1.52492		Ca_01260	-81.4699	CG	hypo	gene body	-3.93127
														Ca_07069	26.4452	CHH	hyper	downstream	-1.52856		Ca_10886	-29.6399	CG	hypo	gene body	-3.96726
														Ca_02745	27.4828	CHH	hyper	downstream	-inf		Ca_02229	-25.1234	CG	hypo	gene body	-3.98106
														Ca_21470	33.3147	CHH	hyper	downstream	-1.54151		Ca_12960	-28.0995	CG	hypo	gene body	-3.98462
														Ca_09089	36.9765	CHH	hyper	downstream	-1.56866		Ca_08523	-34.8732	CG	hypo	gene body	-4.03008
														Ca_22375	27.4619	CHH	hyper	downstream	-1.58128		Ca_09191	-29.5031	CG	hypo	gene body	-4.07272
														Ca_09575	33.0273	CHH	hyper	downstream	-1.60105		Ca_19179	-50.9091	CG	hypo	gene body	-4.08528
														Ca_23537	25.8366	CHH	hyper	downstream	-1.60965		Ca_07353	-32.0986	CG	hypo	gene body	-4.08873
														Ca_01030	29.1562	CHH	hyper	downstream	-1.6363		Ca_15869	-33.9349	CG	hypo	gene body	-4.08908
														Ca_07058	44.8098	CHH	hyper	downstream	-1.64739		Ca_17589	-27.7699	CG	hypo	gene body	-4.16528
														Ca_00723	32.7667	CHH	hyper	downstream	-1.67039		Ca_05273	-90.4158	CG	hypo	gene body	-4.22871
														Ca_07320	26.0475	CHH	hyper	downstream	-1.70412		Ca_22810	-25.9305	CG	hypo	gene body	-4.2636
														Ca_06144	30.0364	CHH	hyper	downstream	-1.73075		Ca_05083	-39.3367	CG	hypo	gene body	-4.30793
														Ca_10117	37.3043	CHH	hyper	downstream	-1.74503		Ca_08876	-47.4091	CG	hypo	gene body	-4.3321
														Ca_09778	34.5357	CHH	hyper	downstream	-1.75107		Ca_02094	-51.1093	CG	hypo	gene body	-4.36507
														Ca_08434	25.9932	CHH	hyper	downstream	-1.76234		Ca_15558	-39.7005	CG	hypo	gene body	-4.36841
														Ca_10201	29.5312	CHH	hyper	downstream	-1.77491		Ca_19883	-25.7247	CG	hypo	gene body	-4.38105
														Ca_06264	44.3201	CHH	hyper	downstream	-1.78354		Ca_24655	-25.0716	CG	hypo	gene body	-4.41427
														Ca_05529	25.2716	CHH	hyper	downstream	-1.8006		Ca_23766	-29.2007	CG	hypo	gene body	-4.43022
														Ca_13962	28.6715	CHH	hyper	downstream	-1.84877		Ca_03915	-25.0213	CG	hypo	gene body	-4.44042
														Ca_25896	25.824	CHH	hyper	downstream	-1.9028		Ca_03764	-43.5238	CG	hypo	gene body	-4.45988
														Ca_02325	27.5998	CHH	hyper	downstream	-1.9034		Ca_05091	-25.3913	CG	hypo	gene body	-4.5315
														Ca_24598	26.1595	CHH	hyper	downstream	-1.90476		Ca_10063	-47.9364	CG	hypo	gene body	-4.54401
														Ca_03152	35.0889	CHH	hyper	downstream	-1.92336		Ca_19441	-38.6137	CG	hypo	gene body	-4.61769
														Ca_10308	30.4218	CHH	hyper	downstream	-1.9697		Ca_10608	-39.6959	CG	hypo	gene body	-4.69085
														Ca_15249	27.4626	CHH	hyper	downstream	-1.97633		Ca_09562	-25.5334	CG	hypo	gene body	-4.7359
														Ca_09648	29.4626	CHH	hyper	downstream	-2.02528		Ca_11041	-34.6685	CG	hypo	gene body	-4.81912
														Ca_18339	29.8333	CHH	hyper	downstream	-2.04054		Ca_13931	-54.7872	CG	hypo	gene body	-5.03611
														Ca_07533	32.484	CHH	hyper	downstream	-2.06579		Ca_10239	-36.5593	CG	hypo	gene body	-5.13824
														Ca_14142	27.2401	CHH	hyper	downstream	-2.06779		Ca_08446	-28.0113	CG	hypo	gene body	-5.25263
														Ca_17448	26.9169	CHH	hyper	downstream	-2.15155		Ca_04204	-36.5819	CG	hypo	gene body	-5.30745
														Ca_03586	39.7361	CHH	hyper	downstream	-2.18027		Ca_06452	-74.9345	CG	hypo	gene body	-5.33152
														Ca_12574	29.7778	CHH	hyper	downstream	-2.18113		Ca_16181	-48.4559	CG	hypo	gene body	-5.36488
														Ca_19202	35.6966	CHH	hyper	downstream	-2.2005		Ca_09011	-66.4095	CG	hypo	gene body	-5.42863
														Ca_13652	28.4813	CHH	hyper	downstream	-2.20102		Ca_11068	-26.0426	CG	hypo	gene body	-5.43195
														Ca_19788	27.2272	CHH	hyper	downstream	-2.26308		Ca_16262	-32.4716	CG	hypo	gene body	-5.48084
														Ca_02900	25.6179	CHH	hyper	downstream	-2.26824		Ca_17517	-29.2672	CG	hypo	gene body	-5.62538
														Ca_19169	31.1833	CHH	hyper	downstream	-2.2761		Ca_12212	-30.5824	CG	hypo	gene body	-5.68922
														Ca_18546	27.1914	CHH	hyper	downstream	-2.27961		Ca_08894	-26.9395	CG	hypo	gene body	-5.70005
														Ca_11124	36.6581	CHH	hyper	downstream	-2.29439		Ca_03782	-86.2803	CG	hypo	gene body	-5.74404
														Ca_09687	38.1627	CHH	hyper	downstream	-2.31916		Ca_09815	-26.4956	CG	hypo	gene body	-5.92483
														Ca_10436	26.2153	CHH	hyper	downstream	-2.3292		Ca_13449	-49.7114	CG	hypo	gene body	-5.95926
														Ca_13198	25.2732	CHH	hyper	downstream	-2.38771		Ca_10324	-48.2636	CG	hypo	gene body	-6.29618
														Ca_13901	43.9397	CHH	hyper	downstream	-2.43221		Ca_04599	-26.09	CG	hypo	gene body	-6.40116
														Ca_19532	26.8788	CHH	hyper	downstream	-2.44655		Ca_04165	-32.5713	CG	hypo	gene body	-6.5167
														Ca_05763	27.3746	CHH	hyper	downstream	-2.45383		Ca_19873	-28.553	CG	hypo	gene body	-6.66295
														Ca_19622	28.4637	CHH	hyper	downstream	-2.53094		Ca_03118	-48.9704	CG	hypo	gene body	-6.68581
														Ca_01228	26.0704	CHH	hyper	downstream	-2.54682		Ca_12936	-48.3061	CG	hypo	gene body	-6.74739
														Ca_12140	26.2447	CHH	hyper	downstream	-2.55757		Ca_04492	-72.7273	CG	hypo	gene body	-7.28744
														Ca_25800	25.1927	CHH	hyper	downstream	-2.57818		Ca_16018	-58.2667	CG	hypo	gene body	-7.46338
														Ca_10527	25.1905	CHH	hyper	downstream	-2.60473		Ca_13319	-44.6338	CG	hypo	gene body	-7.79375
														Ca_11316	26.9324	CHH	hyper	downstream	-2.66251		Ca_01273	-31.5163	CG	hypo	gene body	-7.80365
														Ca_01884	36.1317	CHH	hyper	downstream	-2.67051		Ca_00694	-25.7131	CG	hypo	gene body	-10.3898
														Ca_10697	25.1493	CHH	hyper	downstream	-2.68024		Ca_02376	26.8772	CHG	hyper	gene body	2.03707
														Ca_00553	36.7896	CHH	hyper	downstream	-2.73015		Ca_10924	28.3725	CHG	hyper	gene body	1.82094
														Ca_04580	29.2811	CHH	hyper	downstream	-2.78556		Ca_22308	28.8007	CHG	hyper	gene body	1.0716
														Ca_14127	29.6667	CHH	hyper	downstream	-2.88029		Ca_22469	30.7047	CHG	hyper	gene body	1.04637
														Ca_14302	30.2228	CHH	hyper	downstream	-2.90596		Ca_03916	50.2558	CHG	hyper	gene body	1.0096
														Ca_00664	32.5312	CHH	hyper	downstream	-2.96118		Ca_10731	26.0712	CHG	hyper	gene body	-inf
														Ca_15814	27.6941	CHH	hyper	downstream	-2.99354		Ca_15478	58.3422	CHG	hyper	gene body	-inf
														Ca_04535	30.9412	CHH	hyper	downstream	-3.06985		Ca_14461	26.8512	CHG	hyper	gene body	-1.03431
														Ca_04857	31.6872	CHH	hyper	downstream	-3.09753		Ca_20363	42.4737	CHG	hyper	gene body	-1.16739
														Ca_16892	32.8187	CHH	hyper	downstream	-3.25361		Ca_05050	66.1205	CHG	hyper	gene body	-1.21609
														Ca_16843	26.8733	CHH	hyper	downstream	-3.28931		Ca_13144	61.5218	CHG	hyper	gene body	-inf
														Ca_12888	27.7522	CHH	hyper	downstream	-3.29314		Ca_16462	65.5737	CHG	hyper	gene body	-1.96517
														Ca_12345	32.1062	CHH	hyper	downstream	-3.43537		Ca_05172	58.8936	CHG	hyper	gene body	-2.19121
														Ca_19492	37.719	CHH	hyper	downstream	-3.52371		Ca_13901	79.9607	CHG	hyper	gene body	-2.83313
														Ca_16440	29.3516	CHH	hyper	downstream	-3.61573		Ca_06186	30.7165	CHG	hyper	gene body	-2.83379
														Ca_04112	26.231	CHH	hyper	downstream	-3.63638		Ca_14990	35.8658	CHG	hyper	gene body	-3.11182
														Ca_12524	28.2116	CHH	hyper	downstream	-3.92574		Ca_16178	30.4895	CHG	hyper	gene body	-3.14855
														Ca_12139	26.875	CHH	hyper	downstream	-4.06307		Ca_26557	38.9687	CHG	hyper	gene body	-3.95392
														Ca_22565	28.1758	CHH	hyper	downstream	-4.12291		Ca_21343	48.4143	CHG	hyper	gene body	-6.34907
														Ca_16873	27.6198	CHH	hyper	downstream	-4.26139		Ca_12636	-32.5702	CHG	hypo	gene body	2.21002
														Ca_02744	27.4828	CHH	hyper	downstream	-4.75499		Ca_18514	-27.2773	CHG	hypo	gene body	1.61808
														Ca_00255	29.7128	CHH	hyper	downstream	-5.57532		Ca_12385	-30.078	CHG	hypo	gene body	1.54281
														Ca_00153	30.8478	CHH	hyper	downstream	-7.51042		Ca_21666	-30.1679	CHG	hypo	gene body	1.46362
														Ca_18870	25.2188	CHH	hyper	downstream	-7.67418		Ca_13199	-27.1728	CHG	hypo	gene body	1.45427
														Ca_13682	-30.0737	CHH	hypo	downstream	4.64342		Ca_24013	-39.1841	CHG	hypo	gene body	1.20671
														Ca_10561	-47.0732	CHH	hypo	downstream	4.37984		Ca_12576	-33.0857	CHG	hypo	gene body	1.17663
														Ca_02868	-26.6178	CHH	hypo	downstream	2.61979		Ca_19440	-26.8512	CHG	hypo	gene body	1.02389
														Ca_04992	-26.2412	CHH	hypo	downstream	2.37981		Ca_18664	-31.9284	CHG	hypo	gene body	-1.05973
														Ca_17094	-29.3014	CHH	hypo	downstream	2.18349		Ca_15757	-40.5247	CHG	hypo	gene body	-1.26623
														Ca_04780	-33.6406	CHH	hypo	downstream	1.66456		Ca_07403	-31.8986	CHG	hypo	gene body	-1.35044
														Ca_03906	-34.8315	CHH	hypo	downstream	-inf		Ca_22856	-28.0424	CHG	hypo	gene body	-1.36856
														Ca_15962	-29.5968	CHH	hypo	downstream	-inf		Ca_22554	-32.9616	CHG	hypo	gene body	-1.41078
														Ca_14165	-35.346	CHH	hypo	downstream	-1.62835		Ca_15516	-28.8508	CHG	hypo	gene body	-1.58455
														Ca_16137	-29.0934	CHH	hypo	downstream	-1.69879		Ca_09763	-27.889	CHG	hypo	gene body	-2.19932
														Ca_08434	-29.7034	CHH	hypo	downstream	-1.76234		Ca_19730	-37.6645	CHG	hypo	gene body	-2.57979
														Ca_02325	-26.2198	CHH	hypo	downstream	-1.9034		Ca_15558	-30.8754	CHG	hypo	gene body	-4.36841
														Ca_16892	-30.6098	CHH	hypo	downstream	-3.25361		Ca_09742	25.6189	CHH	hyper	gene body	7.48693
														Ca_18457	-27.6807	CHH	hypo	downstream	-3.65225		Ca_05557	27.2569	CHH	hyper	gene body	6.7963
														Ca_07306	-27.4264	CHH	hypo	downstream	-3.94081		Ca_02293	25.6432	CHH	hyper	gene body	6.06736
																					Ca_21108	28.9236	CHH	hyper	gene body	5.74709
																					Ca_14028	35.419	CHH	hyper	gene body	4.69314
																					Ca_17586	25.7482	CHH	hyper	gene body	4.52896
																					Ca_21673	31.3872	CHH	hyper	gene body	3.65599
																					Ca_23255	28.44	CHH	hyper	gene body	3.15636
																					Ca_21948	28.2859	CHH	hyper	gene body	3.01109
																					Ca_12903	32.392	CHH	hyper	gene body	2.92532
																					Ca_07292	25.6235	CHH	hyper	gene body	2.85155
																					Ca_19532	25.4218	CHH	hyper	gene body	2.8401
																					Ca_04451	26.3384	CHH	hyper	gene body	2.75521
																					Ca_18157	25.5032	CHH	hyper	gene body	2.59908
																					Ca_15340	30.9007	CHH	hyper	gene body	2.36671
																					Ca_10502	27.5735	CHH	hyper	gene body	2.30997
																					Ca_16542	29.3096	CHH	hyper	gene body	1.97128
																					Ca_12680	27.1891	CHH	hyper	gene body	1.90199
																					Ca_20395	29.3202	CHH	hyper	gene body	1.7215
																					Ca_21243	25.8	CHH	hyper	gene body	1.58827
																					Ca_15547	25.3221	CHH	hyper	gene body	1.41711
																					Ca_18923	25.1561	CHH	hyper	gene body	1.28478
																					Ca_01046	25.0526	CHH	hyper	gene body	1.25529
																					Ca_02187	26.9147	CHH	hyper	gene body	1.23901
																					Ca_24906	28.9139	CHH	hyper	gene body	1.21616
																					Ca_12576	26.5409	CHH	hyper	gene body	1.17663
																					Ca_10626	28.4025	CHH	hyper	gene body	1.1497
																					Ca_27033	33.4795	CHH	hyper	gene body	1.12084
																					Ca_07263	28.4987	CHH	hyper	gene body	1.01282
																					Ca_03916	31.241	CHH	hyper	gene body	1.0096
																					Ca_02674	27.6701	CHH	hyper	gene body	inf
																					Ca_22055	32.4553	CHH	hyper	gene body	inf
																					Ca_08963	29.0595	CHH	hyper	gene body	-inf
																					Ca_20573	26.1527	CHH	hyper	gene body	-inf
																					Ca_07638	25.3852	CHH	hyper	gene body	-inf
																					Ca_13221	25.0291	CHH	hyper	gene body	-inf
																					Ca_02589	30.3916	CHH	hyper	gene body	-inf
																					Ca_14630	32.3269	CHH	hyper	gene body	-inf
																					Ca_18727	30.4311	CHH	hyper	gene body	-inf
																					Ca_12449	26.5205	CHH	hyper	gene body	-inf
																					Ca_15910	26.3482	CHH	hyper	gene body	-inf
																					Ca_00936	29.8675	CHH	hyper	gene body	-inf
																					Ca_02305	34.4054	CHH	hyper	gene body	-inf
																					Ca_02337	27.7868	CHH	hyper	gene body	-inf
																					Ca_17828	25.3252	CHH	hyper	gene body	-inf
																					Ca_11101	25.3038	CHH	hyper	gene body	-inf
																					Ca_04357	28.6629	CHH	hyper	gene body	-1.07981
																					Ca_05050	45.1093	CHH	hyper	gene body	-1.21609
																					Ca_15757	26.6266	CHH	hyper	gene body	-1.26623
																					Ca_13144	34.3312	CHH	hyper	gene body	-inf
																					Ca_04962	25.5677	CHH	hyper	gene body	-1.51061
																					Ca_13467	35.1809	CHH	hyper	gene body	-inf
																					Ca_17489	29.1062	CHH	hyper	gene body	-1.55995
																					Ca_06022	25.4993	CHH	hyper	gene body	-1.59623
																					Ca_01294	26.4777	CHH	hyper	gene body	-1.80753
																					Ca_15233	27.899	CHH	hyper	gene body	-1.87134
																					Ca_06014	34.2774	CHH	hyper	gene body	-1.97052
																					Ca_16463	27.3434	CHH	hyper	gene body	-2.04645
																					Ca_25099	33.4444	CHH	hyper	gene body	-2.33887
																					Ca_04796	25.6873	CHH	hyper	gene body	-2.48092
																					Ca_02850	29.9111	CHH	hyper	gene body	-3.27563
																					Ca_18060	31.278	CHH	hyper	gene body	-3.66786
																					Ca_04671	28.7487	CHH	hyper	gene body	-4.38195
																					Ca_03984	37.0529	CHH	hyper	gene body	-4.4296
																					Ca_11148	34.2355	CHH	hyper	gene body	-4.43722
																					Ca_09031	25.7488	CHH	hyper	gene body	-4.56374
																					Ca_19441	27.9706	CHH	hyper	gene body	-4.61769
																					Ca_11434	27.7492	CHH	hyper	gene body	-4.75783
																					Ca_16486	29.4526	CHH	hyper	gene body	-5.07142
																					Ca_14996	27.442	CHH	hyper	gene body	-5.30802
																					Ca_06244	25.4099	CHH	hyper	gene body	-5.41119
																					Ca_20483	32.5446	CHH	hyper	gene body	-5.59346
																					Ca_04919	29.7517	CHH	hyper	gene body	-5.74086
																					Ca_21343	29.8218	CHH	hyper	gene body	-6.34907
																					Ca_10561	26.8612	CHH	hyper	gene body	-6.5552
																					Ca_20649	26.1768	CHH	hyper	gene body	-7.43203
																					Ca_19687	25.9197	CHH	hyper	gene body	-9.89723
																					Ca_08076	-27.3704	CHH	hypo	gene body	2.26867
																					Ca_10759	-30.7065	CHH	hypo	gene body	-inf
																					Ca_17992	-25.6462	CHH	hypo	gene body	-1.88255
																					Ca_13901	-30.6799	CHH	hypo	gene body	-2.83313
																					Ca_07566	38.6343	CG	hyper	downstream	5.28383
																					Ca_00338	27.0353	CG	hyper	downstream	2.78432
																					Ca_18892	57.5028	CG	hyper	downstream	2.77221
																					Ca_00741	29.7872	CG	hyper	downstream	2.76397
																					Ca_08272	53.6731	CG	hyper	downstream	2.64509
																					Ca_01768	32.3566	CG	hyper	downstream	2.63418
																					Ca_15031	38.8292	CG	hyper	downstream	2.39169
																					Ca_14466	26.0504	CG	hyper	downstream	2.34266
																					Ca_01214	28.1597	CG	hyper	downstream	2.32227
																					Ca_01760	27.4914	CG	hyper	downstream	2.28615
																					Ca_23714	26.97	CG	hyper	downstream	2.19392
																					Ca_15594	46.7219	CG	hyper	downstream	2.10804
																					Ca_09541	28.8167	CG	hyper	downstream	2.10095
																					Ca_16244	37.5027	CG	hyper	downstream	1.91792
																					Ca_12502	27.6662	CG	hyper	downstream	1.86303
																					Ca_01732	38.3522	CG	hyper	downstream	1.8495
																					Ca_05102	49.0104	CG	hyper	downstream	1.80448
																					Ca_12803	36.5826	CG	hyper	downstream	1.69897
																					Ca_02870	34.7909	CG	hyper	downstream	1.59812
																					Ca_13627	62.6678	CG	hyper	downstream	1.58426
																					Ca_23319	36.3779	CG	hyper	downstream	1.49335
																					Ca_10407	29.7078	CG	hyper	downstream	1.4901
																					Ca_23890	29.3024	CG	hyper	downstream	1.46659
																					Ca_02398	57.8548	CG	hyper	downstream	1.4346
																					Ca_21003	27.7186	CG	hyper	downstream	1.34878
																					Ca_06814	43.9812	CG	hyper	downstream	1.22009
																					Ca_07130	47.1462	CG	hyper	downstream	1.13893
																					Ca_02068	37.1059	CG	hyper	downstream	1.13047
																					Ca_16278	59.7107	CG	hyper	downstream	1.12357
																					Ca_03415	27.5821	CG	hyper	downstream	1.04584
																					Ca_04791	49.3004	CG	hyper	downstream	inf
																					Ca_18803	25.4703	CG	hyper	downstream	-inf
																					Ca_01771	34.7451	CG	hyper	downstream	-1.02173
																					Ca_08220	32.3487	CG	hyper	downstream	-inf
																					Ca_15506	35.0073	CG	hyper	downstream	-1.08604
																					Ca_23164	60.826	CG	hyper	downstream	-1.18189
																					Ca_13091	44.8686	CG	hyper	downstream	-1.30061
																					Ca_13949	54.7986	CG	hyper	downstream	-1.48715
																					Ca_18610	36.1763	CG	hyper	downstream	-1.54166
																					Ca_02227	27.6962	CG	hyper	downstream	-1.55356
																					Ca_03137	40.6285	CG	hyper	downstream	-1.7691
																					Ca_07413	53.3188	CG	hyper	downstream	-1.81724
																					Ca_17992	25.3553	CG	hyper	downstream	-1.88255
																					Ca_03953	34.3466	CG	hyper	downstream	-1.97955
																					Ca_09506	40.3209	CG	hyper	downstream	-2.01676
																					Ca_03233	44.7913	CG	hyper	downstream	-2.13032
																					Ca_05172	26.3101	CG	hyper	downstream	-2.19121
																					Ca_16762	28.9146	CG	hyper	downstream	-2.27706
																					Ca_19038	26.1941	CG	hyper	downstream	-2.41195
																					Ca_01215	28.1597	CG	hyper	downstream	-2.70846
																					Ca_20236	31.26	CG	hyper	downstream	-3.01658
																					Ca_12169	36.7842	CG	hyper	downstream	-3.051
																					Ca_00154	67.9124	CG	hyper	downstream	-3.5417
																					Ca_06420	51.0389	CG	hyper	downstream	-3.6083
																					Ca_02388	75.3994	CG	hyper	downstream	-3.71939
																					Ca_18347	26.2901	CG	hyper	downstream	-3.93068
																					Ca_10969	44.0256	CG	hyper	downstream	-3.98436
																					Ca_22558	26.2306	CG	hyper	downstream	-4.00877
																					Ca_14654	27.66	CG	hyper	downstream	-4.13528
																					Ca_11085	27.5816	CG	hyper	downstream	-5.06715
																					Ca_00962	46.3069	CG	hyper	downstream	-5.13989
																					Ca_05167	30.1251	CG	hyper	downstream	-6.80826
																					Ca_01954	39.4279	CG	hyper	downstream	-7.78734
																					Ca_08061	75.3846	CG	hyper	downstream	-9.14793
																					Ca_09742	-34.58	CG	hypo	downstream	7.48693
																					Ca_09030	-37.3713	CG	hypo	downstream	6.8873
																					Ca_25963	-94.9911	CG	hypo	downstream	4.60864
																					Ca_04763	-37.5366	CG	hypo	downstream	4.37367
																					Ca_05497	-31.6738	CG	hypo	downstream	3.73375
																					Ca_09052	-26.6232	CG	hypo	downstream	3.3123
																					Ca_10743	-38.8985	CG	hypo	downstream	3.17764
																					Ca_04224	-72.583	CG	hypo	downstream	3.06446
																					Ca_08881	-59.939	CG	hypo	downstream	2.99832
																					Ca_23502	-80.9317	CG	hypo	downstream	2.99385
																					Ca_07173	-52.9539	CG	hypo	downstream	2.72035
																					Ca_10152	-68.1207	CG	hypo	downstream	2.58843
																					Ca_17646	-46.3148	CG	hypo	downstream	2.33025
																					Ca_16860	-29.2857	CG	hypo	downstream	2.26357
																					Ca_09010	-66.4095	CG	hypo	downstream	2.23352
																					Ca_00805	-55.8514	CG	hypo	downstream	2.178
																					Ca_12729	-29.6875	CG	hypo	downstream	2.17781
																					Ca_16365	-40.673	CG	hypo	downstream	2.14375
																					Ca_10695	-28.0382	CG	hypo	downstream	2.05232
																					Ca_05394	-27.5786	CG	hypo	downstream	1.92407
																					Ca_12132	-28.4153	CG	hypo	downstream	1.75424
																					Ca_11983	-31.1913	CG	hypo	downstream	1.73051
																					Ca_22383	-25.7777	CG	hypo	downstream	1.63657
																					Ca_13622	-77.5431	CG	hypo	downstream	1.55822
																					Ca_01359	-45.474	CG	hypo	downstream	1.50865
																					Ca_00878	-62.5264	CG	hypo	downstream	1.44764
																					Ca_09561	-25.5334	CG	hypo	downstream	1.42887
																					Ca_17602	-77.1172	CG	hypo	downstream	1.3803
																					Ca_00431	-33.6341	CG	hypo	downstream	1.36775
																					Ca_08567	-27.803	CG	hypo	downstream	1.36626
																					Ca_08406	-52.2367	CG	hypo	downstream	1.36358
																					Ca_04608	-41.3968	CG	hypo	downstream	1.34847
																					Ca_10157	-41.4185	CG	hypo	downstream	1.31618
																					Ca_11792	-26.0031	CG	hypo	downstream	1.28816
																					Ca_03605	-32.5601	CG	hypo	downstream	1.26623
																					Ca_15127	-25.0171	CG	hypo	downstream	1.24022
																					Ca_03382	-26.2672	CG	hypo	downstream	1.22911
																					Ca_17296	-36.3684	CG	hypo	downstream	1.21153
																					Ca_03069	-25.0476	CG	hypo	downstream	1.19189
																					Ca_21407	-27.9367	CG	hypo	downstream	1.18343
																					Ca_20011	-41.6008	CG	hypo	downstream	1.15925
																					Ca_04456	-43.5118	CG	hypo	downstream	1.12599
																					Ca_11780	-32.0593	CG	hypo	downstream	1.10394
																					Ca_08429	-68.8553	CG	hypo	downstream	1.09675
																					Ca_19872	-28.553	CG	hypo	downstream	1.06867
																					Ca_11791	-26.0031	CG	hypo	downstream	1.05204
																					Ca_09090	-79.4997	CG	hypo	downstream	inf
																					Ca_06237	-40.5928	CG	hypo	downstream	-inf
																					Ca_19475	-26.91	CG	hypo	downstream	-inf
																					Ca_17598	-38.5635	CG	hypo	downstream	-inf
																					Ca_01414	-33.4872	CG	hypo	downstream	-inf
																					Ca_14461	-42.9701	CG	hypo	downstream	-1.03431
																					Ca_24449	-27.8142	CG	hypo	downstream	-1.04328
																					Ca_00828	-32.3427	CG	hypo	downstream	-1.06481
																					Ca_23164	-33.8578	CG	hypo	downstream	-1.18189
																					Ca_05598	-43.4871	CG	hypo	downstream	-1.37962
																					Ca_03676	-53.6473	CG	hypo	downstream	-1.42149
																					Ca_15868	-33.9349	CG	hypo	downstream	-1.46152
																					Ca_13949	-47.4993	CG	hypo	downstream	-1.48715
																					Ca_14828	-26.6779	CG	hypo	downstream	-1.80422
																					Ca_05733	-25.9271	CG	hypo	downstream	-1.93416
																					Ca_07665	-64.127	CG	hypo	downstream	-1.94103
																					Ca_01053	-56.9444	CG	hypo	downstream	-1.95269
																					Ca_02429	-80.0856	CG	hypo	downstream	-1.95514
																					Ca_02385	-76.5518	CG	hypo	downstream	-1.97314
																					Ca_24543	-34.1188	CG	hypo	downstream	-2.00111
																					Ca_14148	-40.7679	CG	hypo	downstream	-2.09517
																					Ca_10160	-34.2195	CG	hypo	downstream	-2.27213
																					Ca_17145	-47.409	CG	hypo	downstream	-2.33274
																					Ca_03301	-39.7749	CG	hypo	downstream	-2.363
																					Ca_11032	-26.305	CG	hypo	downstream	-2.52077
																					Ca_10800	-28.1944	CG	hypo	downstream	-2.63616
																					Ca_09378	-31.0084	CG	hypo	downstream	-2.83041
																					Ca_19676	-39.5493	CG	hypo	downstream	-3.10124
																					Ca_00975	-37.5937	CG	hypo	downstream	-3.10845
																					Ca_04153	-46.6116	CG	hypo	downstream	-3.16177
																					Ca_22645	-25.817	CG	hypo	downstream	-3.17297
																					Ca_08997	-26.2988	CG	hypo	downstream	-3.44108
																					Ca_06958	-37.956	CG	hypo	downstream	-3.60211
																					Ca_22668	-90.4827	CG	hypo	downstream	-3.87273
																					Ca_09601	-61.7749	CG	hypo	downstream	-3.90863
																					Ca_00443	-26.1364	CG	hypo	downstream	-4.26245
																					Ca_05083	-39.3367	CG	hypo	downstream	-4.30793
																					Ca_02094	-51.1093	CG	hypo	downstream	-4.36507
																					Ca_09031	-37.3713	CG	hypo	downstream	-4.56374
																					Ca_00575	-27.6876	CG	hypo	downstream	-4.77637
																					Ca_00962	-60.8467	CG	hypo	downstream	-5.13989
																					Ca_04088	-26.4105	CG	hypo	downstream	-5.53906
																					Ca_16359	-28.6974	CG	hypo	downstream	-6.16616
																					Ca_20431	-71.5741	CG	hypo	downstream	-6.44522
																					Ca_12762	-29.0696	CG	hypo	downstream	-6.63768
																					Ca_19873	-28.553	CG	hypo	downstream	-6.66295
																					Ca_13771	-25.9129	CG	hypo	downstream	-6.66867
																					Ca_05172	25.6616	CHG	hyper	downstream	-2.19121
																					Ca_01685	29.5564	CHG	hyper	downstream	-3.22124
																					Ca_19589	-28.8167	CHG	hypo	downstream	2.41251
																					Ca_18456	-28.2113	CHG	hypo	downstream	2.34109
																					Ca_24013	-27.1437	CHG	hypo	downstream	1.20671
																					Ca_24755	-28.6753	CHG	hypo	downstream	-1.23454
																					Ca_09763	-28.5638	CHG	hypo	downstream	-2.19932
																					Ca_23766	-30.4362	CHG	hypo	downstream	-4.43022
																					Ca_15814	28.4398	CHH	hyper	downstream	8.61508
																					Ca_07113	32.0797	CHH	hyper	downstream	8.37566
																					Ca_01458	26.069	CHH	hyper	downstream	7.67055
																					Ca_09030	25.7488	CHH	hyper	downstream	6.8873
																					Ca_02049	25.0052	CHH	hyper	downstream	6.17614
																					Ca_02293	31.0526	CHH	hyper	downstream	6.06736
																					Ca_16439	26.7923	CHH	hyper	downstream	5.99876
																					Ca_20780	29.1515	CHH	hyper	downstream	5.75757
																					Ca_21108	27.7194	CHH	hyper	downstream	5.74709
																					Ca_16923	27.8512	CHH	hyper	downstream	5.70037
																					Ca_16775	28.4692	CHH	hyper	downstream	4.38764
																					Ca_10583	26.6738	CHH	hyper	downstream	4.35621
																					Ca_07172	29.3675	CHH	hyper	downstream	4.09563
																					Ca_00861	25.974	CHH	hyper	downstream	3.88125
																					Ca_09021	27.4008	CHH	hyper	downstream	3.69983
																					Ca_00255	28.744	CHH	hyper	downstream	3.64529
																					Ca_05100	37.086	CHH	hyper	downstream	3.6363
																					Ca_09283	41.0778	CHH	hyper	downstream	3.56486
																					Ca_12185	25.915	CHH	hyper	downstream	3.56365
																					Ca_22455	37.8641	CHH	hyper	downstream	3.53714
																					Ca_00256	28.744	CHH	hyper	downstream	3.49864
																					Ca_06780	25.8849	CHH	hyper	downstream	3.46949
																					Ca_06445	25.1295	CHH	hyper	downstream	3.41727
																					Ca_01991	26.0588	CHH	hyper	downstream	3.33681
																					Ca_07021	27.9453	CHH	hyper	downstream	3.22164
																					Ca_08008	28.5578	CHH	hyper	downstream	3.20303
																					Ca_00093	28.816	CHH	hyper	downstream	3.17572
																					Ca_03145	28.7459	CHH	hyper	downstream	3.07999
																					Ca_03681	28.3058	CHH	hyper	downstream	3.07963
																					Ca_01728	28.5364	CHH	hyper	downstream	3.00663
																					Ca_13834	25.3901	CHH	hyper	downstream	2.99741
																					Ca_23502	28.4541	CHH	hyper	downstream	2.99385
																					Ca_05759	33.2483	CHH	hyper	downstream	2.99089
																					Ca_10046	27.6595	CHH	hyper	downstream	2.93726
																					Ca_14226	34.4479	CHH	hyper	downstream	2.88966
																					Ca_20392	31.6869	CHH	hyper	downstream	2.86266
																					Ca_13731	27.3494	CHH	hyper	downstream	2.84249
																					Ca_06084	26.8079	CHH	hyper	downstream	2.8183
																					Ca_16947	30.2501	CHH	hyper	downstream	2.76354
																					Ca_05254	31.8658	CHH	hyper	downstream	2.65239
																					Ca_16795	29.692	CHH	hyper	downstream	2.63348
																					Ca_20064	25.0115	CHH	hyper	downstream	2.63312
																					Ca_11404	35.1749	CHH	hyper	downstream	2.60098
																					Ca_00058	30.8102	CHH	hyper	downstream	2.58639
																					Ca_08434	29.2325	CHH	hyper	downstream	2.36001
																					Ca_08833	27.1591	CHH	hyper	downstream	2.35346
																					Ca_01096	33.6524	CHH	hyper	downstream	2.28511
																					Ca_05380	30.29	CHH	hyper	downstream	2.28397
																					Ca_08076	35.6212	CHH	hyper	downstream	2.26867
																					Ca_11707	31.1149	CHH	hyper	downstream	2.24599
																					Ca_13962	27.551	CHH	hyper	downstream	2.23412
																					Ca_05413	35.2693	CHH	hyper	downstream	2.14903
																					Ca_13476	26.839	CHH	hyper	downstream	2.14623
																					Ca_16365	28.3744	CHH	hyper	downstream	2.14375
																					Ca_01918	28.6838	CHH	hyper	downstream	2.14148
																					Ca_09302	25.3396	CHH	hyper	downstream	2.13653
																					Ca_02421	35.0185	CHH	hyper	downstream	2.04669
																					Ca_00644	32.549	CHH	hyper	downstream	2.04407
																					Ca_20930	26.035	CHH	hyper	downstream	2.00288
																					Ca_02703	31.7522	CHH	hyper	downstream	1.98803
																					Ca_12749	25.3851	CHH	hyper	downstream	1.97252
																					Ca_06203	28.7415	CHH	hyper	downstream	1.94978
																					Ca_09543	32.4648	CHH	hyper	downstream	1.93455
																					Ca_17142	26.1506	CHH	hyper	downstream	1.92267
																					Ca_06553	31.023	CHH	hyper	downstream	1.90656
																					Ca_18575	27.3236	CHH	hyper	downstream	1.89861
																					Ca_20767	30.3073	CHH	hyper	downstream	1.86419
																					Ca_13680	26.3709	CHH	hyper	downstream	1.84009
																					Ca_22456	26.5892	CHH	hyper	downstream	1.80832
																					Ca_23504	27.2247	CHH	hyper	downstream	1.80043
																					Ca_09459	30.8597	CHH	hyper	downstream	1.7943
																					Ca_15155	29.9515	CHH	hyper	downstream	1.78739
																					Ca_20519	29.253	CHH	hyper	downstream	1.78509
																					Ca_04693	25.2403	CHH	hyper	downstream	1.77045
																					Ca_01033	26.9529	CHH	hyper	downstream	1.76413
																					Ca_20556	27.5922	CHH	hyper	downstream	1.7536
																					Ca_19715	26.5301	CHH	hyper	downstream	1.73145
																					Ca_25717	28.8559	CHH	hyper	downstream	1.72781
																					Ca_15604	25.074	CHH	hyper	downstream	1.72411
																					Ca_01870	27.8286	CHH	hyper	downstream	1.7196
																					Ca_19197	32.8313	CHH	hyper	downstream	1.70082
																					Ca_20857	26.5125	CHH	hyper	downstream	1.68407
																					Ca_20391	31.6869	CHH	hyper	downstream	1.68133
																					Ca_08508	35.0603	CHH	hyper	downstream	1.6778
																					Ca_17971	27.8324	CHH	hyper	downstream	1.6534
																					Ca_18669	28.0265	CHH	hyper	downstream	1.64325
																					Ca_06928	26.5763	CHH	hyper	downstream	1.63616
																					Ca_18514	25.741	CHH	hyper	downstream	1.61808
																					Ca_09890	26.1814	CHH	hyper	downstream	1.6179
																					Ca_21622	33.3289	CHH	hyper	downstream	1.58348
																					Ca_19884	25.9842	CHH	hyper	downstream	1.57822
																					Ca_03451	27.5592	CHH	hyper	downstream	1.53563
																					Ca_03208	34.7788	CHH	hyper	downstream	1.53475
																					Ca_13264	25.581	CHH	hyper	downstream	1.53103
																					Ca_07745	26.0519	CHH	hyper	downstream	1.5158
																					Ca_20350	27.9397	CHH	hyper	downstream	1.4918
																					Ca_19168	31.7743	CHH	hyper	downstream	1.47656
																					Ca_19288	26.8932	CHH	hyper	downstream	1.47473
																					Ca_18501	25.8099	CHH	hyper	downstream	1.4628
																					Ca_06201	26.7296	CHH	hyper	downstream	1.40486
																					Ca_15735	26.0806	CHH	hyper	downstream	1.35762
																					Ca_16409	29.9736	CHH	hyper	downstream	1.31689
																					Ca_10572	25.9102	CHH	hyper	downstream	1.30472
																					Ca_20228	25.9715	CHH	hyper	downstream	1.27861
																					Ca_05316	25.1756	CHH	hyper	downstream	1.26966
																					Ca_08648	26.028	CHH	hyper	downstream	1.2694
																					Ca_03605	25.4649	CHH	hyper	downstream	1.26623
																					Ca_11093	27.7105	CHH	hyper	downstream	1.26102
																					Ca_02515	27.2155	CHH	hyper	downstream	1.23921
																					Ca_12835	29.2271	CHH	hyper	downstream	1.22564
																					Ca_04101	29.5388	CHH	hyper	downstream	1.21994
																					Ca_10292	26.5327	CHH	hyper	downstream	1.20474
																					Ca_17617	29.4201	CHH	hyper	downstream	1.18456
																					Ca_23882	35.9831	CHH	hyper	downstream	1.15127
																					Ca_10509	25.4282	CHH	hyper	downstream	1.14552
																					Ca_15492	26.7949	CHH	hyper	downstream	1.14014
																					Ca_11456	25.6497	CHH	hyper	downstream	1.11145
																					Ca_12618	26.8851	CHH	hyper	downstream	1.10895
																					Ca_21603	30.6106	CHH	hyper	downstream	1.10423
																					Ca_08684	27.7919	CHH	hyper	downstream	1.03778
																					Ca_16689	32.728	CHH	hyper	downstream	1.0124
																					Ca_19484	29.1524	CHH	hyper	downstream	inf
																					Ca_02674	28.2817	CHH	hyper	downstream	inf
																					Ca_20642	28.0508	CHH	hyper	downstream	inf
																					Ca_06942	25.1175	CHH	hyper	downstream	inf
																					Ca_03506	31.7557	CHH	hyper	downstream	-inf
																					Ca_00009	29.9526	CHH	hyper	downstream	-inf
																					Ca_03018	28.738	CHH	hyper	downstream	-inf
																					Ca_19230	35.0416	CHH	hyper	downstream	-inf
																					Ca_21856	30.2787	CHH	hyper	downstream	-inf
																					Ca_26906	25.1859	CHH	hyper	downstream	-inf
																					Ca_03992	29.4192	CHH	hyper	downstream	-inf
																					Ca_17277	29.7377	CHH	hyper	downstream	-inf
																					Ca_22920	26.8304	CHH	hyper	downstream	-inf
																					Ca_04580	35.6216	CHH	hyper	downstream	-inf
																					Ca_12962	29.0284	CHH	hyper	downstream	-inf
																					Ca_12980	26.6159	CHH	hyper	downstream	-inf
																					Ca_06552	31.023	CHH	hyper	downstream	-inf
																					Ca_07081	25.7366	CHH	hyper	downstream	-inf
																					Ca_15374	27.2856	CHH	hyper	downstream	-inf
																					Ca_05785	28.3561	CHH	hyper	downstream	-inf
																					Ca_21675	28.9071	CHH	hyper	downstream	-inf
																					Ca_22068	27.5617	CHH	hyper	downstream	-inf
																					Ca_03991	29.4192	CHH	hyper	downstream	-1.00736
																					Ca_05106	26.0597	CHH	hyper	downstream	-1.03742
																					Ca_25006	29.6642	CHH	hyper	downstream	-1.06127
																					Ca_11229	25.514	CHH	hyper	downstream	-1.08959
																					Ca_08845	30.7029	CHH	hyper	downstream	-1.10936
																					Ca_06987	29.7131	CHH	hyper	downstream	-1.15675
																					Ca_10392	25.5526	CHH	hyper	downstream	-1.1924
																					Ca_20270	25.8385	CHH	hyper	downstream	-1.19523
																					Ca_23891	28.3402	CHH	hyper	downstream	-1.19918
																					Ca_02806	25.8625	CHH	hyper	downstream	-inf
																					Ca_05487	26.0723	CHH	hyper	downstream	-inf
																					Ca_10588	28.1342	CHH	hyper	downstream	-1.28791
																					Ca_07018	28.0916	CHH	hyper	downstream	-1.32309
																					Ca_18684	30.1994	CHH	hyper	downstream	-1.32552
																					Ca_17580	28.0944	CHH	hyper	downstream	-1.35179
																					Ca_05634	27.5886	CHH	hyper	downstream	-1.35851
																					Ca_10792	25.6524	CHH	hyper	downstream	-1.35963
																					Ca_14055	25.4958	CHH	hyper	downstream	-1.39376
																					Ca_01146	26.5052	CHH	hyper	downstream	-1.40312
																					Ca_13039	27.0658	CHH	hyper	downstream	-1.42411
																					Ca_12834	29.2271	CHH	hyper	downstream	-1.42745
																					Ca_12237	26.074	CHH	hyper	downstream	-1.51535
																					Ca_11231	32.0508	CHH	hyper	downstream	-1.5249
																					Ca_10039	34.6658	CHH	hyper	downstream	-1.54349
																					Ca_04452	26.7585	CHH	hyper	downstream	-1.56136
																					Ca_18116	27.2888	CHH	hyper	downstream	-1.57168
																					Ca_14284	25.4097	CHH	hyper	downstream	-1.58497
																					Ca_02050	25.0052	CHH	hyper	downstream	-1.63869
																					Ca_15990	25.4507	CHH	hyper	downstream	-1.67425
																					Ca_20326	27.1559	CHH	hyper	downstream	-1.67479
																					Ca_16727	28.7424	CHH	hyper	downstream	-1.6765
																					Ca_14573	29.5205	CHH	hyper	downstream	-1.70569
																					Ca_10413	26	CHH	hyper	downstream	-1.7269
																					Ca_16520	44.9253	CHH	hyper	downstream	-1.78227
																					Ca_05763	28.7534	CHH	hyper	downstream	-1.79991
																					Ca_00059	30.8102	CHH	hyper	downstream	-1.8274
																					Ca_04094	27.0498	CHH	hyper	downstream	-1.84351
																					Ca_22132	32.305	CHH	hyper	downstream	-1.86433
																					Ca_23687	31.8402	CHH	hyper	downstream	-1.94433
																					Ca_17682	26.2205	CHH	hyper	downstream	-1.98671
																					Ca_04832	31.6964	CHH	hyper	downstream	-2.00232
																					Ca_18259	26.3523	CHH	hyper	downstream	-2.03782
																					Ca_00841	29.9977	CHH	hyper	downstream	-2.10882
																					Ca_15818	38.277	CHH	hyper	downstream	-2.11117
																					Ca_09763	31.4876	CHH	hyper	downstream	-2.19932
																					Ca_23427	32.9365	CHH	hyper	downstream	-2.20749
																					Ca_07345	29.4827	CHH	hyper	downstream	-2.22473
																					Ca_06124	26.2611	CHH	hyper	downstream	-2.25305
																					Ca_13508	28.9444	CHH	hyper	downstream	-2.26822
																					Ca_22779	26.279	CHH	hyper	downstream	-2.27017
																					Ca_22826	32.3816	CHH	hyper	downstream	-2.37696
																					Ca_14224	28.5589	CHH	hyper	downstream	-2.41852
																					Ca_11051	25.6088	CHH	hyper	downstream	-2.4705
																					Ca_03645	30.7686	CHH	hyper	downstream	-2.50609
																					Ca_19614	25.8197	CHH	hyper	downstream	-2.52024
																					Ca_18870	31.7064	CHH	hyper	downstream	-2.61128
																					Ca_14290	29.2365	CHH	hyper	downstream	-2.75475
																					Ca_09520	27.5282	CHH	hyper	downstream	-2.79097
																					Ca_08055	26.6884	CHH	hyper	downstream	-2.80168
																					Ca_15522	30.2859	CHH	hyper	downstream	-2.81392
																					Ca_09378	25.6054	CHH	hyper	downstream	-2.83041
																					Ca_17673	28.2849	CHH	hyper	downstream	-2.8743
																					Ca_19885	25.9842	CHH	hyper	downstream	-2.88797
																					Ca_13098	25.6466	CHH	hyper	downstream	-2.92282
																					Ca_02516	27.2155	CHH	hyper	downstream	-3.08357
																					Ca_01392	29.1454	CHH	hyper	downstream	-3.23024
																					Ca_17681	26.2205	CHH	hyper	downstream	-3.35301
																					Ca_01153	26.9694	CHH	hyper	downstream	-3.4325
																					Ca_13621	49.7731	CHH	hyper	downstream	-3.47664
																					Ca_01004	26.0206	CHH	hyper	downstream	-3.51722
																					Ca_17813	26.9255	CHH	hyper	downstream	-3.54504
																					Ca_18361	27.3459	CHH	hyper	downstream	-3.58817
																					Ca_06349	25.087	CHH	hyper	downstream	-3.72341
																					Ca_22901	25.7471	CHH	hyper	downstream	-3.82157
																					Ca_06217	25.0389	CHH	hyper	downstream	-3.84114
																					Ca_15496	25.5241	CHH	hyper	downstream	-3.86448
																					Ca_22668	31.3685	CHH	hyper	downstream	-3.87273
																					Ca_05228	31.7669	CHH	hyper	downstream	-4.00138
																					Ca_06266	26.1843	CHH	hyper	downstream	-4.15063
																					Ca_00740	25.9324	CHH	hyper	downstream	-4.26056
																					Ca_03703	30.1245	CHH	hyper	downstream	-4.32965
																					Ca_19883	27.1552	CHH	hyper	downstream	-4.38105
																					Ca_07346	29.4827	CHH	hyper	downstream	-4.49965
																					Ca_02662	30.5283	CHH	hyper	downstream	-4.73965
																					Ca_17676	27.0289	CHH	hyper	downstream	-4.79555
																					Ca_18002	27.7162	CHH	hyper	downstream	-4.85203
																					Ca_23587	34.6579	CHH	hyper	downstream	-4.88711
																					Ca_04783	26.347	CHH	hyper	downstream	-4.96495
																					Ca_17366	27.4602	CHH	hyper	downstream	-5.36412
																					Ca_01045	25.0526	CHH	hyper	downstream	-5.36468
																					Ca_12608	27.2523	CHH	hyper	downstream	-5.92228
																					Ca_11124	25.2671	CHH	hyper	downstream	-5.95521
																					Ca_16173	42.6031	CHH	hyper	downstream	-5.96254
																					Ca_10561	40.4347	CHH	hyper	downstream	-6.5552
																					Ca_00094	28.816	CHH	hyper	downstream	-7.09365
																					Ca_25308	26.5635	CHH	hyper	downstream	-7.25318
																					Ca_10343	26.8836	CHH	hyper	downstream	-7.79109
																					Ca_11381	-29.0235	CHH	hypo	downstream	3.05518
																					Ca_11858	-30.867	CHH	hypo	downstream	2.94929
																					Ca_01137	-25.4075	CHH	hypo	downstream	2.79491
																					Ca_05534	-35.8432	CHH	hypo	downstream	2.30046
																					Ca_12775	-27.0708	CHH	hypo	downstream	1.85502
																					Ca_26279	-36.1146	CHH	hypo	downstream	1.48804
																					Ca_02068	-36.7429	CHH	hypo	downstream	1.13047
																					Ca_04482	-28.9674	CHH	hypo	downstream	1.07853
																					Ca_17705	-26.1961	CHH	hypo	downstream	-inf
																					Ca_07046	-40.3517	CHH	hypo	downstream	-inf
																					Ca_00753	-25.6482	CHH	hypo	downstream	-1.03375
																					Ca_03840	-26.1778	CHH	hypo	downstream	-1.28511
																					Ca_07018	-55.6466	CHH	hypo	downstream	-1.32309
																					Ca_06014	-50.6005	CHH	hypo	downstream	-1.97052
																					Ca_01029	-29.0277	CHH	hypo	downstream	-2.09847
																					Ca_13901	-34.4099	CHH	hypo	downstream	-2.83313
																					Ca_03668	-37.1905	CHH	hypo	downstream	-2.94599
																					Ca_22668	-30.4189	CHH	hypo	downstream	-3.87273
																					Ca_00752	-25.6482	CHH	hypo	downstream	-6.13729
