# Supplementary material for: DNA methylation reprogramming during seed development and its functional relevance in seed size/weight determination in chickpea
Source: Commun Biol. 2020 Jul 3;3:340. doi: 10.1038/s42003-020-1059-1 (PMC7335156; doi:10.1038/s42003-020-1059-1)
Supplement: Supplementary file 5 — Supplementary Dataset 4 [file 42003_2020_1059_MOESM5_ESM.xlsx]

## Sheet: Sheet1
Supplementary Dataset 4. List of genes involved in cell cycle, differentiation, grain filling and desiccation processes that are associated with DMRs and/or show differential expression during successive stages of seed development.
S1/S2				S2/S3				S3/S5				S5/S7
Gene identifier	DMR association/ Differential expression status	Biological process		Gene identifier	DMR association/ Differential expression status	Biological process		Gene identifier	DMR association/ Differential expression status	Biological process		Gene identifier	DMR association/ Differential expression status	Biological process
Ca_06907	DMR(+)/DEG(+)	cell cycle		Ca_12649	DMR(+)/DEG(+)	cell cycle		Ca_17457	DMR(+)/DEG(+)	cell cycle		Ca_07046	DMR(+)/DEG(+)	cell cycle		DMR(+)/DEG(+)	Genes associated with DMRs that are differentially expressed
Ca_07787	DMR(+)/DEG(+)	cell cycle		Ca_03727	DMR(+)/DEG(+)	differentiation		Ca_10606	DMR(+)/DEG(+)	cell cycle		Ca_07954	DMR(+)/DEG(+)	cell cycle		DMR(+)/DEG(-)	Genes associated with DMRs that are not differentially expressed
Ca_01568	DMR(+)/DEG(+)	cell cycle		Ca_10092	DMR(+)/DEG(+)	differentiation		Ca_17866	DMR(+)/DEG(+)	cell cycle		Ca_12014	DMR(+)/DEG(+)	cell cycle		DMR(-)/DEG(+)	Genes not associated with DMRs that are differentially expressed
Ca_04110	DMR(+)/DEG(+)	cell cycle		Ca_12416	DMR(+)/DEG(+)	differentiation		Ca_07749	DMR(+)/DEG(+)	cell cycle		Ca_05240	DMR(+)/DEG(+)	cell cycle
Ca_11374	DMR(+)/DEG(+)	cell cycle		Ca_16907	DMR(+)/DEG(+)	differentiation		Ca_07489	DMR(+)/DEG(+)	cell cycle		Ca_03024	DMR(+)/DEG(+)	cell cycle
Ca_13283	DMR(+)/DEG(+)	cell cycle		Ca_22914	DMR(+)/DEG(+)	differentiation		Ca_25924	DMR(+)/DEG(+)	cell cycle		Ca_02515	DMR(+)/DEG(+)	cell cycle
Ca_03024	DMR(+)/DEG(+)	cell cycle		Ca_21133	DMR(+)/DEG(+)	differentiation		Ca_08462	DMR(+)/DEG(+)	cell cycle		Ca_20699	DMR(+)/DEG(+)	cell cycle
Ca_17866	DMR(+)/DEG(+)	cell cycle		Ca_10792	DMR(+)/DEG(+)	differentiation		Ca_03624	DMR(+)/DEG(+)	cell cycle		Ca_04163	DMR(+)/DEG(+)	cell cycle
Ca_07108	DMR(+)/DEG(+)	cell cycle		Ca_02478	DMR(+)/DEG(+)	differentiation		Ca_14184	DMR(+)/DEG(+)	cell cycle		Ca_17296	DMR(+)/DEG(+)	cell cycle
Ca_03717	DMR(+)/DEG(+)	cell cycle		Ca_18561	DMR(+)/DEG(+)	differentiation		Ca_09011	DMR(+)/DEG(+)	cell cycle		Ca_07489	DMR(+)/DEG(+)	cell cycle
Ca_12159	DMR(+)/DEG(+)	cell cycle		Ca_04109	DMR(+)/DEG(+)	differentiation		Ca_20573	DMR(+)/DEG(+)	cell cycle		Ca_23587	DMR(+)/DEG(+)	cell cycle
Ca_05030	DMR(+)/DEG(+)	cell cycle		Ca_08639	DMR(+)/DEG(+)	differentiation		Ca_20855	DMR(+)/DEG(+)	cell cycle		Ca_09815	DMR(+)/DEG(+)	cell cycle
Ca_14764	DMR(+)/DEG(+)	differentiation		Ca_09689	DMR(+)/DEG(+)	differentiation		Ca_23328	DMR(+)/DEG(+)	cell cycle		Ca_09011	DMR(+)/DEG(+)	cell cycle
Ca_21835	DMR(+)/DEG(+)	differentiation		Ca_00317	DMR(+)/DEG(+)	differentiation		Ca_15618	DMR(+)/DEG(+)	cell cycle		Ca_16357	DMR(+)/DEG(+)	cell cycle
Ca_10504	DMR(+)/DEG(+)	differentiation		Ca_02806	DMR(+)/DEG(+)	differentiation		Ca_14764	DMR(+)/DEG(+)	differentiation		Ca_20573	DMR(+)/DEG(+)	cell cycle
Ca_07723	DMR(+)/DEG(+)	differentiation		Ca_25827	DMR(+)/DEG(+)	differentiation		Ca_04803	DMR(+)/DEG(+)	differentiation		Ca_09658	DMR(+)/DEG(+)	cell cycle
Ca_10962	DMR(+)/DEG(+)	differentiation		Ca_06129	DMR(+)/DEG(+)	differentiation		Ca_13426	DMR(+)/DEG(+)	differentiation		Ca_22856	DMR(+)/DEG(+)	cell cycle
Ca_10344	DMR(+)/DEG(+)	differentiation		Ca_15192	DMR(+)/DEG(+)	differentiation		Ca_25896	DMR(+)/DEG(+)	differentiation		Ca_06420	DMR(+)/DEG(+)	cell cycle
Ca_13283	DMR(+)/DEG(+)	differentiation		Ca_15399	DMR(+)/DEG(+)	differentiation		Ca_05293	DMR(+)/DEG(+)	differentiation		Ca_02675	DMR(+)/DEG(+)	cell cycle
Ca_20558	DMR(+)/DEG(+)	differentiation		Ca_15787	DMR(+)/DEG(+)	differentiation		Ca_02952	DMR(+)/DEG(+)	differentiation		Ca_10524	DMR(+)/DEG(+)	cell cycle
Ca_13270	DMR(+)/DEG(+)	differentiation		Ca_17462	DMR(+)/DEG(+)	grain filling		Ca_20558	DMR(+)/DEG(+)	differentiation		Ca_16862	DMR(+)/DEG(+)	cell cycle
Ca_16907	DMR(+)/DEG(+)	differentiation		Ca_17525	DMR(+)/DEG(+)	grain filling		Ca_22914	DMR(+)/DEG(+)	differentiation		Ca_07285	DMR(+)/DEG(+)	cell cycle
Ca_22914	DMR(+)/DEG(+)	differentiation		Ca_00334	DMR(+)/DEG(+)	Desiccation		Ca_10606	DMR(+)/DEG(+)	differentiation		Ca_17533	DMR(+)/DEG(+)	cell cycle
Ca_17866	DMR(+)/DEG(+)	differentiation		Ca_12798	DMR(+)/DEG(+)	Desiccation		Ca_17866	DMR(+)/DEG(+)	differentiation		Ca_16463	DMR(+)/DEG(+)	cell cycle
Ca_10508	DMR(+)/DEG(+)	differentiation		Ca_00861	DMR(+)/DEG(+)	Desiccation		Ca_15259	DMR(+)/DEG(+)	differentiation		Ca_00203	DMR(+)/DEG(+)	cell cycle
Ca_15259	DMR(+)/DEG(+)	differentiation		Ca_08975	DMR(+)/DEG(+)	Desiccation		Ca_12139	DMR(+)/DEG(+)	differentiation		Ca_15038	DMR(+)/DEG(+)	cell cycle
Ca_00815	DMR(+)/DEG(+)	differentiation		Ca_01586	DMR(+)/DEG(+)	Desiccation		Ca_04674	DMR(+)/DEG(+)	differentiation		Ca_08008	DMR(+)/DEG(+)	cell cycle
Ca_01285	DMR(+)/DEG(+)	differentiation		Ca_12785	DMR(+)/DEG(+)	Desiccation		Ca_05144	DMR(+)/DEG(+)	differentiation		Ca_07954	DMR(+)/DEG(+)	differentiation
Ca_12005	DMR(+)/DEG(+)	differentiation		Ca_02668	DMR(+)/DEG(-)	cell cycle		Ca_09689	DMR(+)/DEG(+)	differentiation		Ca_07989	DMR(+)/DEG(+)	differentiation
Ca_10769	DMR(+)/DEG(+)	differentiation		Ca_06907	DMR(+)/DEG(-)	cell cycle		Ca_15149	DMR(+)/DEG(+)	differentiation		Ca_09394	DMR(+)/DEG(+)	differentiation
Ca_12139	DMR(+)/DEG(+)	differentiation		Ca_07971	DMR(+)/DEG(-)	cell cycle		Ca_15192	DMR(+)/DEG(+)	differentiation		Ca_03762	DMR(+)/DEG(+)	differentiation
Ca_01625	DMR(+)/DEG(+)	differentiation		Ca_06079	DMR(+)/DEG(-)	cell cycle		Ca_05773	DMR(+)/DEG(+)	differentiation		Ca_01446	DMR(+)/DEG(+)	differentiation
Ca_07112	DMR(+)/DEG(+)	grain filling		Ca_12295	DMR(+)/DEG(-)	cell cycle		Ca_07131	DMR(+)/DEG(+)	differentiation		Ca_04803	DMR(+)/DEG(+)	differentiation
Ca_20339	DMR(+)/DEG(+)	grain filling		Ca_01568	DMR(+)/DEG(-)	cell cycle		Ca_15670	DMR(+)/DEG(+)	differentiation		Ca_15178	DMR(+)/DEG(+)	differentiation
Ca_10514	DMR(+)/DEG(+)	Desiccation		Ca_03936	DMR(+)/DEG(-)	cell cycle		Ca_05976	DMR(+)/DEG(+)	differentiation		Ca_26012	DMR(+)/DEG(+)	differentiation
Ca_09850	DMR(+)/DEG(+)	Desiccation		Ca_11105	DMR(+)/DEG(-)	cell cycle		Ca_12257	DMR(+)/DEG(+)	differentiation		Ca_13221	DMR(+)/DEG(+)	differentiation
Ca_12798	DMR(+)/DEG(+)	Desiccation		Ca_00554	DMR(+)/DEG(-)	cell cycle		Ca_10813	DMR(+)/DEG(+)	differentiation		Ca_18259	DMR(+)/DEG(+)	differentiation
Ca_23903	DMR(+)/DEG(+)	Desiccation		Ca_04712	DMR(+)/DEG(-)	cell cycle		Ca_13073	DMR(+)/DEG(+)	differentiation		Ca_10792	DMR(+)/DEG(+)	differentiation
Ca_00861	DMR(+)/DEG(+)	Desiccation		Ca_09639	DMR(+)/DEG(-)	cell cycle		Ca_04912	DMR(+)/DEG(+)	differentiation		Ca_13924	DMR(+)/DEG(+)	differentiation
Ca_03451	DMR(+)/DEG(+)	Desiccation		Ca_20699	DMR(+)/DEG(-)	cell cycle		Ca_13216	DMR(+)/DEG(+)	differentiation		Ca_05975	DMR(+)/DEG(+)	differentiation
Ca_04405	DMR(+)/DEG(+)	Desiccation		Ca_00086	DMR(+)/DEG(-)	cell cycle		Ca_14184	DMR(+)/DEG(+)	differentiation		Ca_12143	DMR(+)/DEG(+)	differentiation
Ca_08975	DMR(+)/DEG(+)	Desiccation		Ca_14124	DMR(+)/DEG(-)	cell cycle		Ca_05879	DMR(+)/DEG(+)	differentiation		Ca_04163	DMR(+)/DEG(+)	differentiation
Ca_20270	DMR(+)/DEG(+)	Desiccation		Ca_17371	DMR(+)/DEG(-)	cell cycle		Ca_25545	DMR(+)/DEG(+)	differentiation		Ca_15914	DMR(+)/DEG(+)	differentiation
Ca_02668	DMR(+)/DEG(-)	cell cycle		Ca_00946	DMR(+)/DEG(-)	cell cycle		Ca_00859	DMR(+)/DEG(+)	differentiation		Ca_12749	DMR(+)/DEG(+)	differentiation
Ca_02696	DMR(+)/DEG(-)	cell cycle		Ca_01165	DMR(+)/DEG(-)	cell cycle		Ca_15574	DMR(+)/DEG(+)	differentiation		Ca_17296	DMR(+)/DEG(+)	differentiation
Ca_07046	DMR(+)/DEG(-)	cell cycle		Ca_24615	DMR(+)/DEG(-)	cell cycle		Ca_20573	DMR(+)/DEG(+)	differentiation		Ca_09459	DMR(+)/DEG(+)	differentiation
Ca_07954	DMR(+)/DEG(-)	cell cycle		Ca_05438	DMR(+)/DEG(-)	cell cycle		Ca_02516	DMR(+)/DEG(+)	differentiation		Ca_02806	DMR(+)/DEG(+)	differentiation
Ca_07971	DMR(+)/DEG(-)	cell cycle		Ca_04163	DMR(+)/DEG(-)	cell cycle		Ca_03571	DMR(+)/DEG(+)	differentiation		Ca_18803	DMR(+)/DEG(+)	differentiation
Ca_12942	DMR(+)/DEG(-)	cell cycle		Ca_04215	DMR(+)/DEG(-)	cell cycle		Ca_06937	DMR(+)/DEG(+)	differentiation		Ca_23587	DMR(+)/DEG(+)	differentiation
Ca_14660	DMR(+)/DEG(-)	cell cycle		Ca_15583	DMR(+)/DEG(-)	cell cycle		Ca_20855	DMR(+)/DEG(+)	differentiation		Ca_02899	DMR(+)/DEG(+)	differentiation
Ca_15687	DMR(+)/DEG(-)	cell cycle		Ca_17907	DMR(+)/DEG(-)	cell cycle		Ca_14633	DMR(+)/DEG(+)	differentiation		Ca_04912	DMR(+)/DEG(+)	differentiation
Ca_16113	DMR(+)/DEG(-)	cell cycle		Ca_06303	DMR(+)/DEG(-)	cell cycle		Ca_09010	DMR(+)/DEG(+)	differentiation		Ca_20649	DMR(+)/DEG(+)	differentiation
Ca_06079	DMR(+)/DEG(-)	cell cycle		Ca_11100	DMR(+)/DEG(-)	cell cycle		Ca_23328	DMR(+)/DEG(+)	differentiation		Ca_20573	DMR(+)/DEG(+)	differentiation
Ca_08116	DMR(+)/DEG(-)	cell cycle		Ca_25838	DMR(+)/DEG(-)	cell cycle		Ca_02275	DMR(+)/DEG(+)	differentiation		Ca_02516	DMR(+)/DEG(+)	differentiation
Ca_12014	DMR(+)/DEG(-)	cell cycle		Ca_09307	DMR(+)/DEG(-)	cell cycle		Ca_01386	DMR(+)/DEG(+)	differentiation		Ca_08225	DMR(+)/DEG(+)	differentiation
Ca_12295	DMR(+)/DEG(-)	cell cycle		Ca_17296	DMR(+)/DEG(-)	cell cycle		Ca_19492	DMR(+)/DEG(+)	differentiation		Ca_03571	DMR(+)/DEG(+)	differentiation
Ca_04613	DMR(+)/DEG(-)	cell cycle		Ca_17965	DMR(+)/DEG(-)	cell cycle		Ca_18178	DMR(+)/DEG(+)	differentiation		Ca_09010	DMR(+)/DEG(+)	differentiation
Ca_08396	DMR(+)/DEG(-)	cell cycle		Ca_02888	DMR(+)/DEG(-)	cell cycle		Ca_17365	DMR(+)/DEG(+)	grain filling		Ca_13622	DMR(+)/DEG(+)	differentiation
Ca_17136	DMR(+)/DEG(-)	cell cycle		Ca_21695	DMR(+)/DEG(-)	cell cycle		Ca_05529	DMR(+)/DEG(+)	grain filling		Ca_12835	DMR(+)/DEG(+)	differentiation
Ca_01717	DMR(+)/DEG(-)	cell cycle		Ca_07192	DMR(+)/DEG(-)	cell cycle		Ca_20339	DMR(+)/DEG(+)	grain filling		Ca_02675	DMR(+)/DEG(+)	differentiation
Ca_03872	DMR(+)/DEG(-)	cell cycle		Ca_03625	DMR(+)/DEG(-)	cell cycle		Ca_10995	DMR(+)/DEG(+)	grain filling		Ca_10524	DMR(+)/DEG(+)	differentiation
Ca_03936	DMR(+)/DEG(-)	cell cycle		Ca_20502	DMR(+)/DEG(-)	cell cycle		Ca_06350	DMR(+)/DEG(+)	grain filling		Ca_06097	DMR(+)/DEG(+)	differentiation
Ca_13349	DMR(+)/DEG(-)	cell cycle		Ca_19497	DMR(+)/DEG(-)	cell cycle		Ca_02361	DMR(+)/DEG(+)	grain filling		Ca_06311	DMR(+)/DEG(+)	differentiation
Ca_19962	DMR(+)/DEG(-)	cell cycle		Ca_06197	DMR(+)/DEG(-)	cell cycle		Ca_07466	DMR(+)/DEG(+)	grain filling		Ca_11127	DMR(+)/DEG(+)	differentiation
Ca_05240	DMR(+)/DEG(-)	cell cycle		Ca_07828	DMR(+)/DEG(-)	cell cycle		Ca_14391	DMR(+)/DEG(+)	grain filling		Ca_12394	DMR(+)/DEG(+)	differentiation
Ca_11105	DMR(+)/DEG(-)	cell cycle		Ca_00485	DMR(+)/DEG(-)	cell cycle		Ca_04153	DMR(+)/DEG(+)	grain filling		Ca_07285	DMR(+)/DEG(+)	differentiation
Ca_17457	DMR(+)/DEG(-)	cell cycle		Ca_02844	DMR(+)/DEG(-)	cell cycle		Ca_00334	DMR(+)/DEG(+)	Desiccation		Ca_04539	DMR(+)/DEG(+)	differentiation
Ca_19186	DMR(+)/DEG(-)	cell cycle		Ca_07749	DMR(+)/DEG(-)	cell cycle		Ca_09850	DMR(+)/DEG(+)	Desiccation		Ca_07703	DMR(+)/DEG(+)	differentiation
Ca_03351	DMR(+)/DEG(-)	cell cycle		Ca_01477	DMR(+)/DEG(-)	cell cycle		Ca_24241	DMR(+)/DEG(+)	Desiccation		Ca_06323	DMR(+)/DEG(+)	differentiation
Ca_06617	DMR(+)/DEG(-)	cell cycle		Ca_01733	DMR(+)/DEG(-)	cell cycle		Ca_04027	DMR(+)/DEG(+)	Desiccation		Ca_10639	DMR(+)/DEG(+)	differentiation
Ca_09271	DMR(+)/DEG(-)	cell cycle		Ca_04164	DMR(+)/DEG(-)	cell cycle		Ca_00791	DMR(+)/DEG(+)	Desiccation		Ca_02539	DMR(+)/DEG(+)	differentiation
Ca_17994	DMR(+)/DEG(-)	cell cycle		Ca_07489	DMR(+)/DEG(-)	cell cycle		Ca_02305	DMR(+)/DEG(+)	Desiccation		Ca_12043	DMR(+)/DEG(+)	differentiation
Ca_10614	DMR(+)/DEG(-)	cell cycle		Ca_09909	DMR(+)/DEG(-)	cell cycle		Ca_25923	DMR(+)/DEG(+)	Desiccation		Ca_11068	DMR(+)/DEG(+)	differentiation
Ca_18431	DMR(+)/DEG(-)	cell cycle		Ca_16410	DMR(+)/DEG(-)	cell cycle		Ca_07466	DMR(+)/DEG(+)	Desiccation		Ca_03178	DMR(+)/DEG(+)	differentiation
Ca_05553	DMR(+)/DEG(-)	cell cycle		Ca_17757	DMR(+)/DEG(-)	cell cycle		Ca_23716	DMR(+)/DEG(+)	Desiccation		Ca_15038	DMR(+)/DEG(+)	differentiation
Ca_22892	DMR(+)/DEG(-)	cell cycle		Ca_18432	DMR(+)/DEG(-)	cell cycle		Ca_07046	DMR(+)/DEG(-)	cell cycle		Ca_01214	DMR(+)/DEG(+)	differentiation
Ca_23683	DMR(+)/DEG(-)	cell cycle		Ca_23587	DMR(+)/DEG(-)	cell cycle		Ca_12014	DMR(+)/DEG(-)	cell cycle		Ca_01685	DMR(+)/DEG(+)	differentiation
Ca_10606	DMR(+)/DEG(-)	cell cycle		Ca_07083	DMR(+)/DEG(-)	differentiation		Ca_12295	DMR(+)/DEG(-)	cell cycle		Ca_09520	DMR(+)/DEG(+)	differentiation
Ca_23593	DMR(+)/DEG(-)	cell cycle		Ca_07971	DMR(+)/DEG(-)	differentiation		Ca_04110	DMR(+)/DEG(-)	cell cycle		Ca_23687	DMR(+)/DEG(+)	differentiation
Ca_14535	DMR(+)/DEG(-)	cell cycle		Ca_07989	DMR(+)/DEG(-)	differentiation		Ca_13283	DMR(+)/DEG(-)	cell cycle		Ca_07954	DMR(+)/DEG(+)	grain filling
Ca_00554	DMR(+)/DEG(-)	cell cycle		Ca_14764	DMR(+)/DEG(-)	differentiation		Ca_09271	DMR(+)/DEG(-)	cell cycle		Ca_05529	DMR(+)/DEG(+)	grain filling
Ca_02515	DMR(+)/DEG(-)	cell cycle		Ca_10504	DMR(+)/DEG(-)	differentiation		Ca_18431	DMR(+)/DEG(-)	cell cycle		Ca_21604	DMR(+)/DEG(+)	grain filling
Ca_09709	DMR(+)/DEG(-)	cell cycle		Ca_03600	DMR(+)/DEG(-)	differentiation		Ca_23593	DMR(+)/DEG(-)	cell cycle		Ca_01091	DMR(+)/DEG(+)	grain filling
Ca_10463	DMR(+)/DEG(-)	cell cycle		Ca_10791	DMR(+)/DEG(-)	differentiation		Ca_07108	DMR(+)/DEG(-)	cell cycle		Ca_05882	DMR(+)/DEG(+)	grain filling
Ca_16881	DMR(+)/DEG(-)	cell cycle		Ca_03889	DMR(+)/DEG(-)	differentiation		Ca_09080	DMR(+)/DEG(-)	cell cycle		Ca_12943	DMR(+)/DEG(+)	grain filling
Ca_20430	DMR(+)/DEG(-)	cell cycle		Ca_03936	DMR(+)/DEG(-)	differentiation		Ca_17909	DMR(+)/DEG(-)	cell cycle		Ca_06350	DMR(+)/DEG(+)	grain filling
Ca_09080	DMR(+)/DEG(-)	cell cycle		Ca_04901	DMR(+)/DEG(-)	differentiation		Ca_20699	DMR(+)/DEG(-)	cell cycle		Ca_23247	DMR(+)/DEG(+)	grain filling
Ca_04712	DMR(+)/DEG(-)	cell cycle		Ca_05293	DMR(+)/DEG(-)	differentiation		Ca_06303	DMR(+)/DEG(-)	cell cycle		Ca_22809	DMR(+)/DEG(+)	grain filling
Ca_17909	DMR(+)/DEG(-)	cell cycle		Ca_11105	DMR(+)/DEG(-)	differentiation		Ca_21695	DMR(+)/DEG(-)	cell cycle		Ca_02361	DMR(+)/DEG(+)	grain filling
Ca_09639	DMR(+)/DEG(-)	cell cycle		Ca_11128	DMR(+)/DEG(-)	differentiation		Ca_20502	DMR(+)/DEG(-)	cell cycle		Ca_07466	DMR(+)/DEG(+)	grain filling
Ca_20699	DMR(+)/DEG(-)	cell cycle		Ca_15368	DMR(+)/DEG(-)	differentiation		Ca_02754	DMR(+)/DEG(-)	cell cycle		Ca_06958	DMR(+)/DEG(+)	grain filling
Ca_03200	DMR(+)/DEG(-)	cell cycle		Ca_22025	DMR(+)/DEG(-)	differentiation		Ca_12459	DMR(+)/DEG(-)	cell cycle		Ca_04153	DMR(+)/DEG(+)	grain filling
Ca_03364	DMR(+)/DEG(-)	cell cycle		Ca_02952	DMR(+)/DEG(-)	differentiation		Ca_15985	DMR(+)/DEG(-)	cell cycle		Ca_14167	DMR(+)/DEG(+)	grain filling
Ca_13004	DMR(+)/DEG(-)	cell cycle		Ca_17874	DMR(+)/DEG(-)	differentiation		Ca_03819	DMR(+)/DEG(-)	cell cycle		Ca_23872	DMR(+)/DEG(+)	grain filling
Ca_21240	DMR(+)/DEG(-)	differentiation		Ca_02051	DMR(+)/DEG(-)	differentiation		Ca_04078	DMR(+)/DEG(-)	cell cycle		Ca_10512	DMR(+)/DEG(+)	grain filling
Ca_00159	DMR(+)/DEG(-)	differentiation		Ca_00693	DMR(+)/DEG(-)	differentiation		Ca_04212	DMR(+)/DEG(-)	cell cycle		Ca_00979	DMR(+)/DEG(+)	grain filling
Ca_00161	DMR(+)/DEG(-)	differentiation		Ca_19697	DMR(+)/DEG(-)	differentiation		Ca_05960	DMR(+)/DEG(-)	cell cycle		Ca_03118	DMR(+)/DEG(+)	grain filling
Ca_00385	DMR(+)/DEG(-)	differentiation		Ca_16523	DMR(+)/DEG(-)	differentiation		Ca_05392	DMR(+)/DEG(-)	cell cycle		Ca_13161	DMR(+)/DEG(+)	grain filling
Ca_00427	DMR(+)/DEG(-)	differentiation		Ca_12139	DMR(+)/DEG(-)	differentiation		Ca_00911	DMR(+)/DEG(-)	cell cycle		Ca_15155	DMR(+)/DEG(+)	grain filling
Ca_02816	DMR(+)/DEG(-)	differentiation		Ca_01625	DMR(+)/DEG(-)	differentiation		Ca_00500	DMR(+)/DEG(-)	cell cycle		Ca_01771	DMR(+)/DEG(+)	grain filling
Ca_06898	DMR(+)/DEG(-)	differentiation		Ca_04674	DMR(+)/DEG(-)	differentiation		Ca_09815	DMR(+)/DEG(-)	cell cycle		Ca_10407	DMR(+)/DEG(+)	grain filling
Ca_07040	DMR(+)/DEG(-)	differentiation		Ca_12379	DMR(+)/DEG(-)	differentiation		Ca_16357	DMR(+)/DEG(-)	cell cycle		Ca_03535	DMR(+)/DEG(+)	Desiccation
Ca_07083	DMR(+)/DEG(-)	differentiation		Ca_25107	DMR(+)/DEG(-)	differentiation		Ca_02444	DMR(+)/DEG(-)	cell cycle		Ca_00861	DMR(+)/DEG(+)	Desiccation
Ca_07954	DMR(+)/DEG(-)	differentiation		Ca_00086	DMR(+)/DEG(-)	differentiation		Ca_18749	DMR(+)/DEG(-)	cell cycle		Ca_03451	DMR(+)/DEG(+)	Desiccation
Ca_07971	DMR(+)/DEG(-)	differentiation		Ca_02730	DMR(+)/DEG(-)	differentiation		Ca_17442	DMR(+)/DEG(-)	cell cycle		Ca_20270	DMR(+)/DEG(+)	Desiccation
Ca_07989	DMR(+)/DEG(-)	differentiation		Ca_08014	DMR(+)/DEG(-)	differentiation		Ca_10140	DMR(+)/DEG(-)	cell cycle		Ca_01091	DMR(+)/DEG(+)	Desiccation
Ca_12883	DMR(+)/DEG(-)	differentiation		Ca_13924	DMR(+)/DEG(-)	differentiation		Ca_15468	DMR(+)/DEG(-)	cell cycle		Ca_18347	DMR(+)/DEG(+)	Desiccation
Ca_12942	DMR(+)/DEG(-)	differentiation		Ca_17371	DMR(+)/DEG(-)	differentiation		Ca_18628	DMR(+)/DEG(-)	cell cycle		Ca_12785	DMR(+)/DEG(+)	Desiccation
Ca_22518	DMR(+)/DEG(-)	differentiation		Ca_12605	DMR(+)/DEG(-)	differentiation		Ca_05829	DMR(+)/DEG(-)	cell cycle		Ca_02305	DMR(+)/DEG(+)	Desiccation
Ca_09782	DMR(+)/DEG(-)	differentiation		Ca_17591	DMR(+)/DEG(-)	differentiation		Ca_09658	DMR(+)/DEG(-)	cell cycle		Ca_07466	DMR(+)/DEG(+)	Desiccation
Ca_18777	DMR(+)/DEG(-)	differentiation		Ca_18143	DMR(+)/DEG(-)	differentiation		Ca_06005	DMR(+)/DEG(-)	cell cycle		Ca_06421	DMR(+)/DEG(+)	Desiccation
Ca_19713	DMR(+)/DEG(-)	differentiation		Ca_01125	DMR(+)/DEG(-)	differentiation		Ca_22856	DMR(+)/DEG(-)	cell cycle		Ca_02647	DMR(+)/DEG(+)	Desiccation
Ca_00971	DMR(+)/DEG(-)	differentiation		Ca_01242	DMR(+)/DEG(-)	differentiation		Ca_01193	DMR(+)/DEG(-)	cell cycle		Ca_23164	DMR(+)/DEG(+)	Desiccation
Ca_01010	DMR(+)/DEG(-)	differentiation		Ca_05975	DMR(+)/DEG(-)	differentiation		Ca_01592	DMR(+)/DEG(-)	cell cycle		Ca_12502	DMR(+)/DEG(+)	Desiccation
Ca_06040	DMR(+)/DEG(-)	differentiation		Ca_06280	DMR(+)/DEG(-)	differentiation		Ca_07625	DMR(+)/DEG(-)	cell cycle		Ca_02880	DMR(+)/DEG(+)	Desiccation
Ca_08116	DMR(+)/DEG(-)	differentiation		Ca_16540	DMR(+)/DEG(-)	differentiation		Ca_08901	DMR(+)/DEG(-)	cell cycle		Ca_15355	DMR(+)/DEG(+)	Desiccation
Ca_09394	DMR(+)/DEG(-)	differentiation		Ca_18830	DMR(+)/DEG(-)	differentiation		Ca_16650	DMR(+)/DEG(-)	cell cycle		Ca_05322	DMR(+)/DEG(+)	Desiccation
Ca_17026	DMR(+)/DEG(-)	differentiation		Ca_03648	DMR(+)/DEG(-)	differentiation		Ca_17698	DMR(+)/DEG(-)	cell cycle		Ca_03234	DMR(+)/DEG(+)	Desiccation
Ca_22379	DMR(+)/DEG(-)	differentiation		Ca_05438	DMR(+)/DEG(-)	differentiation		Ca_21939	DMR(+)/DEG(-)	cell cycle		Ca_04456	DMR(+)/DEG(+)	Desiccation
Ca_23338	DMR(+)/DEG(-)	differentiation		Ca_05504	DMR(+)/DEG(-)	differentiation		Ca_26121	DMR(+)/DEG(-)	cell cycle		Ca_12132	DMR(+)/DEG(+)	Desiccation
Ca_03499	DMR(+)/DEG(-)	differentiation		Ca_12143	DMR(+)/DEG(-)	differentiation		Ca_12769	DMR(+)/DEG(-)	cell cycle		Ca_04763	DMR(+)/DEG(+)	Desiccation
Ca_03600	DMR(+)/DEG(-)	differentiation		Ca_04163	DMR(+)/DEG(-)	differentiation		Ca_02333	DMR(+)/DEG(-)	cell cycle		Ca_19475	DMR(+)/DEG(+)	Desiccation
Ca_03688	DMR(+)/DEG(-)	differentiation		Ca_11363	DMR(+)/DEG(-)	differentiation		Ca_16842	DMR(+)/DEG(-)	cell cycle		Ca_06907	DMR(+)/DEG(-)	cell cycle
Ca_03727	DMR(+)/DEG(-)	differentiation		Ca_23832	DMR(+)/DEG(-)	differentiation		Ca_07412	DMR(+)/DEG(-)	cell cycle		Ca_06079	DMR(+)/DEG(-)	cell cycle
Ca_03762	DMR(+)/DEG(-)	differentiation		Ca_11208	DMR(+)/DEG(-)	differentiation		Ca_06420	DMR(+)/DEG(-)	cell cycle		Ca_03872	DMR(+)/DEG(-)	cell cycle
Ca_04302	DMR(+)/DEG(-)	differentiation		Ca_13272	DMR(+)/DEG(-)	differentiation		Ca_00385	DMR(+)/DEG(-)	differentiation		Ca_11374	DMR(+)/DEG(-)	cell cycle
Ca_04613	DMR(+)/DEG(-)	differentiation		Ca_15914	DMR(+)/DEG(-)	differentiation		Ca_00427	DMR(+)/DEG(-)	differentiation		Ca_13283	DMR(+)/DEG(-)	cell cycle
Ca_07795	DMR(+)/DEG(-)	differentiation		Ca_18861	DMR(+)/DEG(-)	differentiation		Ca_12883	DMR(+)/DEG(-)	differentiation		Ca_17457	DMR(+)/DEG(-)	cell cycle
Ca_07833	DMR(+)/DEG(-)	differentiation		Ca_09247	DMR(+)/DEG(-)	differentiation		Ca_18777	DMR(+)/DEG(-)	differentiation		Ca_10606	DMR(+)/DEG(-)	cell cycle
Ca_10791	DMR(+)/DEG(-)	differentiation		Ca_12375	DMR(+)/DEG(-)	differentiation		Ca_03499	DMR(+)/DEG(-)	differentiation		Ca_10463	DMR(+)/DEG(-)	cell cycle
Ca_12179	DMR(+)/DEG(-)	differentiation		Ca_12749	DMR(+)/DEG(-)	differentiation		Ca_04302	DMR(+)/DEG(-)	differentiation		Ca_20430	DMR(+)/DEG(-)	cell cycle
Ca_01446	DMR(+)/DEG(-)	differentiation		Ca_17296	DMR(+)/DEG(-)	differentiation		Ca_09606	DMR(+)/DEG(-)	differentiation		Ca_01165	DMR(+)/DEG(-)	cell cycle
Ca_03889	DMR(+)/DEG(-)	differentiation		Ca_19508	DMR(+)/DEG(-)	differentiation		Ca_13283	DMR(+)/DEG(-)	differentiation		Ca_06303	DMR(+)/DEG(-)	cell cycle
Ca_03936	DMR(+)/DEG(-)	differentiation		Ca_08870	DMR(+)/DEG(-)	differentiation		Ca_13474	DMR(+)/DEG(-)	differentiation		Ca_01733	DMR(+)/DEG(-)	cell cycle
Ca_04024	DMR(+)/DEG(-)	differentiation		Ca_21591	DMR(+)/DEG(-)	differentiation		Ca_15178	DMR(+)/DEG(-)	differentiation		Ca_04164	DMR(+)/DEG(-)	cell cycle
Ca_04046	DMR(+)/DEG(-)	differentiation		Ca_02888	DMR(+)/DEG(-)	differentiation		Ca_18915	DMR(+)/DEG(-)	differentiation		Ca_05392	DMR(+)/DEG(-)	cell cycle
Ca_04186	DMR(+)/DEG(-)	differentiation		Ca_08015	DMR(+)/DEG(-)	differentiation		Ca_03414	DMR(+)/DEG(-)	differentiation		Ca_00500	DMR(+)/DEG(-)	cell cycle
Ca_04690	DMR(+)/DEG(-)	differentiation		Ca_25794	DMR(+)/DEG(-)	differentiation		Ca_18431	DMR(+)/DEG(-)	differentiation		Ca_03624	DMR(+)/DEG(-)	cell cycle
Ca_04803	DMR(+)/DEG(-)	differentiation		Ca_15654	DMR(+)/DEG(-)	differentiation		Ca_05533	DMR(+)/DEG(-)	differentiation		Ca_14184	DMR(+)/DEG(-)	cell cycle
Ca_04901	DMR(+)/DEG(-)	differentiation		Ca_03625	DMR(+)/DEG(-)	differentiation		Ca_13221	DMR(+)/DEG(-)	differentiation		Ca_02444	DMR(+)/DEG(-)	cell cycle
Ca_07405	DMR(+)/DEG(-)	differentiation		Ca_10921	DMR(+)/DEG(-)	differentiation		Ca_12297	DMR(+)/DEG(-)	differentiation		Ca_15468	DMR(+)/DEG(-)	cell cycle
Ca_07415	DMR(+)/DEG(-)	differentiation		Ca_20760	DMR(+)/DEG(-)	differentiation		Ca_16523	DMR(+)/DEG(-)	differentiation		Ca_18628	DMR(+)/DEG(-)	cell cycle
Ca_08915	DMR(+)/DEG(-)	differentiation		Ca_20502	DMR(+)/DEG(-)	differentiation		Ca_18259	DMR(+)/DEG(-)	differentiation		Ca_05829	DMR(+)/DEG(-)	cell cycle
Ca_11366	DMR(+)/DEG(-)	differentiation		Ca_20479	DMR(+)/DEG(-)	differentiation		Ca_19206	DMR(+)/DEG(-)	differentiation		Ca_23328	DMR(+)/DEG(-)	cell cycle
Ca_13426	DMR(+)/DEG(-)	differentiation		Ca_12377	DMR(+)/DEG(-)	differentiation		Ca_12379	DMR(+)/DEG(-)	differentiation		Ca_02333	DMR(+)/DEG(-)	cell cycle
Ca_19962	DMR(+)/DEG(-)	differentiation		Ca_20250	DMR(+)/DEG(-)	differentiation		Ca_02124	DMR(+)/DEG(-)	differentiation		Ca_07412	DMR(+)/DEG(-)	cell cycle
Ca_25896	DMR(+)/DEG(-)	differentiation		Ca_09459	DMR(+)/DEG(-)	differentiation		Ca_09247	DMR(+)/DEG(-)	differentiation		Ca_02785	DMR(+)/DEG(-)	cell cycle
Ca_05293	DMR(+)/DEG(-)	differentiation		Ca_18507	DMR(+)/DEG(-)	differentiation		Ca_08870	DMR(+)/DEG(-)	differentiation		Ca_07251	DMR(+)/DEG(-)	cell cycle
Ca_06367	DMR(+)/DEG(-)	differentiation		Ca_18513	DMR(+)/DEG(-)	differentiation		Ca_10921	DMR(+)/DEG(-)	differentiation		Ca_03679	DMR(+)/DEG(-)	cell cycle
Ca_08551	DMR(+)/DEG(-)	differentiation		Ca_12461	DMR(+)/DEG(-)	differentiation		Ca_20502	DMR(+)/DEG(-)	differentiation		Ca_11258	DMR(+)/DEG(-)	cell cycle
Ca_09606	DMR(+)/DEG(-)	differentiation		Ca_16133	DMR(+)/DEG(-)	differentiation		Ca_20479	DMR(+)/DEG(-)	differentiation		Ca_09549	DMR(+)/DEG(-)	cell cycle
Ca_09672	DMR(+)/DEG(-)	differentiation		Ca_00874	DMR(+)/DEG(-)	differentiation		Ca_18507	DMR(+)/DEG(-)	differentiation		Ca_09112	DMR(+)/DEG(-)	cell cycle
Ca_11105	DMR(+)/DEG(-)	differentiation		Ca_12299	DMR(+)/DEG(-)	differentiation		Ca_18513	DMR(+)/DEG(-)	differentiation		Ca_10390	DMR(+)/DEG(-)	cell cycle
Ca_11128	DMR(+)/DEG(-)	differentiation		Ca_18803	DMR(+)/DEG(-)	differentiation		Ca_12299	DMR(+)/DEG(-)	differentiation		Ca_03066	DMR(+)/DEG(-)	cell cycle
Ca_13277	DMR(+)/DEG(-)	differentiation		Ca_04443	DMR(+)/DEG(-)	differentiation		Ca_15190	DMR(+)/DEG(-)	differentiation		Ca_13211	DMR(+)/DEG(-)	cell cycle
Ca_13474	DMR(+)/DEG(-)	differentiation		Ca_07782	DMR(+)/DEG(-)	differentiation		Ca_09248	DMR(+)/DEG(-)	differentiation		Ca_16234	DMR(+)/DEG(-)	cell cycle
Ca_13666	DMR(+)/DEG(-)	differentiation		Ca_15089	DMR(+)/DEG(-)	differentiation		Ca_00514	DMR(+)/DEG(-)	differentiation		Ca_02226	DMR(+)/DEG(-)	cell cycle
Ca_14590	DMR(+)/DEG(-)	differentiation		Ca_15149	DMR(+)/DEG(-)	differentiation		Ca_00622	DMR(+)/DEG(-)	differentiation		Ca_18753	DMR(+)/DEG(-)	cell cycle
Ca_15178	DMR(+)/DEG(-)	differentiation		Ca_04164	DMR(+)/DEG(-)	differentiation		Ca_02746	DMR(+)/DEG(-)	differentiation		Ca_24058	DMR(+)/DEG(-)	cell cycle
Ca_15368	DMR(+)/DEG(-)	differentiation		Ca_05706	DMR(+)/DEG(-)	differentiation		Ca_02899	DMR(+)/DEG(-)	differentiation		Ca_22034	DMR(+)/DEG(-)	cell cycle
Ca_16691	DMR(+)/DEG(-)	differentiation		Ca_06411	DMR(+)/DEG(-)	differentiation		Ca_13893	DMR(+)/DEG(-)	differentiation		Ca_04102	DMR(+)/DEG(-)	cell cycle
Ca_17431	DMR(+)/DEG(-)	differentiation		Ca_08537	DMR(+)/DEG(-)	differentiation		Ca_18779	DMR(+)/DEG(-)	differentiation		Ca_06840	DMR(+)/DEG(-)	cell cycle
Ca_18894	DMR(+)/DEG(-)	differentiation		Ca_08597	DMR(+)/DEG(-)	differentiation		Ca_21472	DMR(+)/DEG(-)	differentiation		Ca_10094	DMR(+)/DEG(-)	cell cycle
Ca_18915	DMR(+)/DEG(-)	differentiation		Ca_08601	DMR(+)/DEG(-)	differentiation		Ca_07153	DMR(+)/DEG(-)	differentiation		Ca_00161	DMR(+)/DEG(-)	differentiation
Ca_22025	DMR(+)/DEG(-)	differentiation		Ca_15190	DMR(+)/DEG(-)	differentiation		Ca_09423	DMR(+)/DEG(-)	differentiation		Ca_14764	DMR(+)/DEG(-)	differentiation
Ca_26315	DMR(+)/DEG(-)	differentiation		Ca_21951	DMR(+)/DEG(-)	differentiation		Ca_12271	DMR(+)/DEG(-)	differentiation		Ca_09782	DMR(+)/DEG(-)	differentiation
Ca_02952	DMR(+)/DEG(-)	differentiation		Ca_09248	DMR(+)/DEG(-)	differentiation		Ca_09197	DMR(+)/DEG(-)	differentiation		Ca_03499	DMR(+)/DEG(-)	differentiation
Ca_03230	DMR(+)/DEG(-)	differentiation		Ca_13241	DMR(+)/DEG(-)	differentiation		Ca_14230	DMR(+)/DEG(-)	differentiation		Ca_10791	DMR(+)/DEG(-)	differentiation
Ca_03414	DMR(+)/DEG(-)	differentiation		Ca_17772	DMR(+)/DEG(-)	differentiation		Ca_04078	DMR(+)/DEG(-)	differentiation		Ca_07415	DMR(+)/DEG(-)	differentiation
Ca_06617	DMR(+)/DEG(-)	differentiation		Ca_20557	DMR(+)/DEG(-)	differentiation		Ca_11396	DMR(+)/DEG(-)	differentiation		Ca_05293	DMR(+)/DEG(-)	differentiation
Ca_10092	DMR(+)/DEG(-)	differentiation		Ca_23046	DMR(+)/DEG(-)	differentiation		Ca_18709	DMR(+)/DEG(-)	differentiation		Ca_09672	DMR(+)/DEG(-)	differentiation
Ca_11786	DMR(+)/DEG(-)	differentiation		Ca_18432	DMR(+)/DEG(-)	differentiation		Ca_24490	DMR(+)/DEG(-)	differentiation		Ca_13277	DMR(+)/DEG(-)	differentiation
Ca_12416	DMR(+)/DEG(-)	differentiation		Ca_23587	DMR(+)/DEG(-)	differentiation		Ca_05960	DMR(+)/DEG(-)	differentiation		Ca_13283	DMR(+)/DEG(-)	differentiation
Ca_16053	DMR(+)/DEG(-)	differentiation		Ca_03936	DMR(+)/DEG(-)	grain filling		Ca_17474	DMR(+)/DEG(-)	differentiation		Ca_14590	DMR(+)/DEG(-)	differentiation
Ca_20990	DMR(+)/DEG(-)	differentiation		Ca_05702	DMR(+)/DEG(-)	grain filling		Ca_19020	DMR(+)/DEG(-)	differentiation		Ca_18894	DMR(+)/DEG(-)	differentiation
Ca_26012	DMR(+)/DEG(-)	differentiation		Ca_20339	DMR(+)/DEG(-)	grain filling		Ca_19557	DMR(+)/DEG(-)	differentiation		Ca_18915	DMR(+)/DEG(-)	differentiation
Ca_02043	DMR(+)/DEG(-)	differentiation		Ca_09586	DMR(+)/DEG(-)	grain filling		Ca_23421	DMR(+)/DEG(-)	differentiation		Ca_03414	DMR(+)/DEG(-)	differentiation
Ca_11818	DMR(+)/DEG(-)	differentiation		Ca_14527	DMR(+)/DEG(-)	grain filling		Ca_27034	DMR(+)/DEG(-)	differentiation		Ca_02043	DMR(+)/DEG(-)	differentiation
Ca_17874	DMR(+)/DEG(-)	differentiation		Ca_01091	DMR(+)/DEG(-)	grain filling		Ca_03182	DMR(+)/DEG(-)	differentiation		Ca_05533	DMR(+)/DEG(-)	differentiation
Ca_18431	DMR(+)/DEG(-)	differentiation		Ca_14896	DMR(+)/DEG(-)	grain filling		Ca_16388	DMR(+)/DEG(-)	differentiation		Ca_10606	DMR(+)/DEG(-)	differentiation
Ca_07101	DMR(+)/DEG(-)	differentiation		Ca_25000	DMR(+)/DEG(-)	grain filling		Ca_23609	DMR(+)/DEG(-)	differentiation		Ca_10463	DMR(+)/DEG(-)	differentiation
Ca_18521	DMR(+)/DEG(-)	differentiation		Ca_05852	DMR(+)/DEG(-)	grain filling		Ca_11899	DMR(+)/DEG(-)	differentiation		Ca_14975	DMR(+)/DEG(-)	differentiation
Ca_10555	DMR(+)/DEG(-)	differentiation		Ca_05882	DMR(+)/DEG(-)	grain filling		Ca_04891	DMR(+)/DEG(-)	differentiation		Ca_11039	DMR(+)/DEG(-)	differentiation
Ca_12489	DMR(+)/DEG(-)	differentiation		Ca_11219	DMR(+)/DEG(-)	grain filling		Ca_21941	DMR(+)/DEG(-)	differentiation		Ca_20241	DMR(+)/DEG(-)	differentiation
Ca_18144	DMR(+)/DEG(-)	differentiation		Ca_16428	DMR(+)/DEG(-)	grain filling		Ca_06236	DMR(+)/DEG(-)	differentiation		Ca_01125	DMR(+)/DEG(-)	differentiation
Ca_05533	DMR(+)/DEG(-)	differentiation		Ca_17965	DMR(+)/DEG(-)	grain filling		Ca_07174	DMR(+)/DEG(-)	differentiation		Ca_01242	DMR(+)/DEG(-)	differentiation
Ca_10795	DMR(+)/DEG(-)	differentiation		Ca_12943	DMR(+)/DEG(-)	grain filling		Ca_08477	DMR(+)/DEG(-)	differentiation		Ca_05504	DMR(+)/DEG(-)	differentiation
Ca_13072	DMR(+)/DEG(-)	differentiation		Ca_08273	DMR(+)/DEG(-)	grain filling		Ca_18954	DMR(+)/DEG(-)	differentiation		Ca_13272	DMR(+)/DEG(-)	differentiation
Ca_06635	DMR(+)/DEG(-)	differentiation		Ca_18730	DMR(+)/DEG(-)	grain filling		Ca_20200	DMR(+)/DEG(-)	differentiation		Ca_19508	DMR(+)/DEG(-)	differentiation
Ca_13221	DMR(+)/DEG(-)	differentiation		Ca_00636	DMR(+)/DEG(-)	grain filling		Ca_07091	DMR(+)/DEG(-)	differentiation		Ca_20479	DMR(+)/DEG(-)	differentiation
Ca_02051	DMR(+)/DEG(-)	differentiation		Ca_06994	DMR(+)/DEG(-)	grain filling		Ca_24649	DMR(+)/DEG(-)	differentiation		Ca_15089	DMR(+)/DEG(-)	differentiation
Ca_10606	DMR(+)/DEG(-)	differentiation		Ca_10473	DMR(+)/DEG(-)	grain filling		Ca_20649	DMR(+)/DEG(-)	differentiation		Ca_15149	DMR(+)/DEG(-)	differentiation
Ca_00693	DMR(+)/DEG(-)	differentiation		Ca_17249	DMR(+)/DEG(-)	grain filling		Ca_04630	DMR(+)/DEG(-)	differentiation		Ca_04164	DMR(+)/DEG(-)	differentiation
Ca_10163	DMR(+)/DEG(-)	differentiation		Ca_09531	DMR(+)/DEG(-)	grain filling		Ca_09140	DMR(+)/DEG(-)	differentiation		Ca_15190	DMR(+)/DEG(-)	differentiation
Ca_10463	DMR(+)/DEG(-)	differentiation		Ca_01895	DMR(+)/DEG(-)	grain filling		Ca_23694	DMR(+)/DEG(-)	differentiation		Ca_00622	DMR(+)/DEG(-)	differentiation
Ca_14341	DMR(+)/DEG(-)	differentiation		Ca_09303	DMR(+)/DEG(-)	grain filling		Ca_13267	DMR(+)/DEG(-)	differentiation		Ca_07131	DMR(+)/DEG(-)	differentiation
Ca_14975	DMR(+)/DEG(-)	differentiation		Ca_20276	DMR(+)/DEG(-)	Desiccation		Ca_17442	DMR(+)/DEG(-)	differentiation		Ca_12257	DMR(+)/DEG(-)	differentiation
Ca_19697	DMR(+)/DEG(-)	differentiation		Ca_17532	DMR(+)/DEG(-)	Desiccation		Ca_17482	DMR(+)/DEG(-)	differentiation		Ca_23421	DMR(+)/DEG(-)	differentiation
Ca_23054	DMR(+)/DEG(-)	differentiation		Ca_00191	DMR(+)/DEG(-)	Desiccation		Ca_23643	DMR(+)/DEG(-)	differentiation		Ca_23609	DMR(+)/DEG(-)	differentiation
Ca_01277	DMR(+)/DEG(-)	differentiation		Ca_01091	DMR(+)/DEG(-)	Desiccation		Ca_06908	DMR(+)/DEG(-)	differentiation		Ca_06236	DMR(+)/DEG(-)	differentiation
Ca_12297	DMR(+)/DEG(-)	differentiation		Ca_07355	DMR(+)/DEG(-)	Desiccation		Ca_06951	DMR(+)/DEG(-)	differentiation		Ca_07174	DMR(+)/DEG(-)	differentiation
Ca_16523	DMR(+)/DEG(-)	differentiation		Ca_19373	DMR(+)/DEG(-)	Desiccation		Ca_16010	DMR(+)/DEG(-)	differentiation		Ca_08477	DMR(+)/DEG(-)	differentiation
Ca_18259	DMR(+)/DEG(-)	differentiation		Ca_09208	DMR(+)/DEG(-)	Desiccation		Ca_08225	DMR(+)/DEG(-)	differentiation		Ca_14184	DMR(+)/DEG(-)	differentiation
Ca_20666	DMR(+)/DEG(-)	differentiation		Ca_10980	DMR(+)/DEG(-)	Desiccation		Ca_05829	DMR(+)/DEG(-)	differentiation		Ca_05879	DMR(+)/DEG(-)	differentiation
Ca_21133	DMR(+)/DEG(-)	differentiation		Ca_11305	DMR(+)/DEG(-)	Desiccation		Ca_18882	DMR(+)/DEG(-)	differentiation		Ca_18954	DMR(+)/DEG(-)	differentiation
Ca_03802	DMR(+)/DEG(-)	differentiation		Ca_15595	DMR(+)/DEG(-)	Desiccation		Ca_20470	DMR(+)/DEG(-)	differentiation		Ca_09140	DMR(+)/DEG(-)	differentiation
Ca_04354	DMR(+)/DEG(-)	differentiation		Ca_09279	DMR(+)/DEG(-)	Desiccation		Ca_02173	DMR(+)/DEG(-)	differentiation		Ca_23694	DMR(+)/DEG(-)	differentiation
Ca_10792	DMR(+)/DEG(-)	differentiation		Ca_11886	DMR(+)/DEG(-)	Desiccation		Ca_25966	DMR(+)/DEG(-)	differentiation		Ca_15574	DMR(+)/DEG(-)	differentiation
Ca_04674	DMR(+)/DEG(-)	differentiation		Ca_24241	DMR(+)/DEG(-)	Desiccation		Ca_11826	DMR(+)/DEG(-)	differentiation		Ca_17482	DMR(+)/DEG(-)	differentiation
Ca_05015	DMR(+)/DEG(-)	differentiation		Ca_20272	DMR(+)/DEG(-)	Desiccation		Ca_13622	DMR(+)/DEG(-)	differentiation		Ca_06908	DMR(+)/DEG(-)	differentiation
Ca_07528	DMR(+)/DEG(-)	differentiation		Ca_02358	DMR(+)/DEG(-)	Desiccation		Ca_02582	DMR(+)/DEG(-)	differentiation		Ca_16010	DMR(+)/DEG(-)	differentiation
Ca_19206	DMR(+)/DEG(-)	differentiation		Ca_07783	DMR(+)/DEG(-)	Desiccation		Ca_00958	DMR(+)/DEG(-)	differentiation		Ca_05829	DMR(+)/DEG(-)	differentiation
Ca_05144	DMR(+)/DEG(-)	differentiation		Ca_18347	DMR(+)/DEG(-)	Desiccation		Ca_01782	DMR(+)/DEG(-)	differentiation		Ca_20470	DMR(+)/DEG(-)	differentiation
Ca_06352	DMR(+)/DEG(-)	differentiation		Ca_15924	DMR(+)/DEG(-)	Desiccation		Ca_08945	DMR(+)/DEG(-)	differentiation		Ca_02173	DMR(+)/DEG(-)	differentiation
Ca_06353	DMR(+)/DEG(-)	differentiation		Ca_15925	DMR(+)/DEG(-)	Desiccation		Ca_19225	DMR(+)/DEG(-)	differentiation		Ca_23328	DMR(+)/DEG(-)	differentiation
Ca_11039	DMR(+)/DEG(-)	differentiation		Ca_02435	DMR(+)/DEG(-)	Desiccation		Ca_23513	DMR(+)/DEG(-)	differentiation		Ca_01782	DMR(+)/DEG(-)	differentiation
Ca_13695	DMR(+)/DEG(-)	differentiation		Ca_07045	DMR(-)/DEG(+)	cell cycle		Ca_06521	DMR(+)/DEG(-)	differentiation		Ca_15804	DMR(+)/DEG(-)	differentiation
Ca_15424	DMR(+)/DEG(-)	differentiation		Ca_08789	DMR(-)/DEG(+)	cell cycle		Ca_10411	DMR(+)/DEG(-)	differentiation		Ca_19492	DMR(+)/DEG(-)	differentiation
Ca_16470	DMR(+)/DEG(-)	differentiation		Ca_20028	DMR(-)/DEG(+)	cell cycle		Ca_15804	DMR(+)/DEG(-)	differentiation		Ca_14437	DMR(+)/DEG(-)	differentiation
Ca_16756	DMR(+)/DEG(-)	differentiation		Ca_18821	DMR(-)/DEG(+)	cell cycle		Ca_26121	DMR(+)/DEG(-)	differentiation		Ca_11624	DMR(+)/DEG(-)	differentiation
Ca_24865	DMR(+)/DEG(-)	differentiation		Ca_07285	DMR(-)/DEG(+)	cell cycle		Ca_09282	DMR(+)/DEG(-)	differentiation		Ca_06680	DMR(+)/DEG(-)	differentiation
Ca_03181	DMR(+)/DEG(-)	differentiation		Ca_03717	DMR(-)/DEG(+)	cell cycle		Ca_12769	DMR(+)/DEG(-)	differentiation		Ca_02792	DMR(+)/DEG(-)	differentiation
Ca_03364	DMR(+)/DEG(-)	differentiation		Ca_10937	DMR(-)/DEG(+)	cell cycle		Ca_02154	DMR(+)/DEG(-)	differentiation		Ca_12575	DMR(+)/DEG(-)	differentiation
Ca_09316	DMR(+)/DEG(-)	differentiation		Ca_01551	DMR(-)/DEG(+)	cell cycle		Ca_16842	DMR(+)/DEG(-)	differentiation		Ca_12598	DMR(+)/DEG(-)	differentiation
Ca_11738	DMR(+)/DEG(-)	differentiation		Ca_08509	DMR(-)/DEG(+)	cell cycle		Ca_21551	DMR(+)/DEG(-)	differentiation		Ca_18533	DMR(+)/DEG(-)	differentiation
Ca_12379	DMR(+)/DEG(-)	differentiation		Ca_05030	DMR(-)/DEG(+)	cell cycle		Ca_14437	DMR(+)/DEG(-)	differentiation		Ca_24651	DMR(+)/DEG(-)	differentiation
Ca_20241	DMR(+)/DEG(-)	differentiation		Ca_18942	DMR(-)/DEG(+)	cell cycle		Ca_10069	DMR(+)/DEG(-)	differentiation		Ca_17166	DMR(+)/DEG(-)	differentiation
Ca_25107	DMR(+)/DEG(-)	differentiation		Ca_25917	DMR(-)/DEG(+)	cell cycle		Ca_12835	DMR(+)/DEG(-)	differentiation		Ca_04229	DMR(+)/DEG(-)	differentiation
Ca_02124	DMR(+)/DEG(-)	differentiation		Ca_24591	DMR(-)/DEG(+)	cell cycle		Ca_14527	DMR(+)/DEG(-)	grain filling		Ca_17699	DMR(+)/DEG(-)	differentiation
Ca_22733	DMR(+)/DEG(-)	differentiation		Ca_02886	DMR(-)/DEG(+)	cell cycle		Ca_17352	DMR(+)/DEG(-)	grain filling		Ca_13636	DMR(+)/DEG(-)	differentiation
Ca_07954	DMR(+)/DEG(-)	grain filling		Ca_02785	DMR(-)/DEG(+)	cell cycle		Ca_12271	DMR(+)/DEG(-)	grain filling		Ca_17983	DMR(+)/DEG(-)	differentiation
Ca_17365	DMR(+)/DEG(-)	grain filling		Ca_07046	DMR(-)/DEG(+)	cell cycle		Ca_07751	DMR(+)/DEG(-)	grain filling		Ca_23515	DMR(+)/DEG(-)	differentiation
Ca_01005	DMR(+)/DEG(-)	grain filling		Ca_22034	DMR(-)/DEG(+)	cell cycle		Ca_23247	DMR(+)/DEG(-)	grain filling		Ca_22159	DMR(+)/DEG(-)	differentiation
Ca_05529	DMR(+)/DEG(-)	grain filling		Ca_15004	DMR(-)/DEG(+)	cell cycle		Ca_04816	DMR(+)/DEG(-)	grain filling		Ca_02473	DMR(+)/DEG(-)	differentiation
Ca_10783	DMR(+)/DEG(-)	grain filling		Ca_09530	DMR(-)/DEG(+)	cell cycle		Ca_22809	DMR(+)/DEG(-)	grain filling		Ca_00956	DMR(+)/DEG(-)	differentiation
Ca_15142	DMR(+)/DEG(-)	grain filling		Ca_01193	DMR(-)/DEG(+)	cell cycle		Ca_18305	DMR(+)/DEG(-)	grain filling		Ca_03719	DMR(+)/DEG(-)	differentiation
Ca_21620	DMR(+)/DEG(-)	grain filling		Ca_07251	DMR(-)/DEG(+)	cell cycle		Ca_12747	DMR(+)/DEG(-)	grain filling		Ca_01770	DMR(+)/DEG(-)	differentiation
Ca_03936	DMR(+)/DEG(-)	grain filling		Ca_04489	DMR(-)/DEG(+)	cell cycle		Ca_14078	DMR(+)/DEG(-)	grain filling		Ca_14560	DMR(+)/DEG(-)	differentiation
Ca_04774	DMR(+)/DEG(-)	grain filling		Ca_01592	DMR(-)/DEG(+)	cell cycle		Ca_07348	DMR(+)/DEG(-)	grain filling		Ca_15179	DMR(+)/DEG(-)	differentiation
Ca_07632	DMR(+)/DEG(-)	grain filling		Ca_13349	DMR(-)/DEG(+)	cell cycle		Ca_06958	DMR(+)/DEG(-)	grain filling		Ca_16167	DMR(+)/DEG(-)	differentiation
Ca_05702	DMR(+)/DEG(-)	grain filling		Ca_16463	DMR(-)/DEG(+)	cell cycle		Ca_03835	DMR(+)/DEG(-)	grain filling		Ca_23042	DMR(+)/DEG(-)	differentiation
Ca_16900	DMR(+)/DEG(-)	grain filling		Ca_12769	DMR(-)/DEG(+)	cell cycle		Ca_22460	DMR(+)/DEG(-)	grain filling		Ca_23539	DMR(+)/DEG(-)	differentiation
Ca_17462	DMR(+)/DEG(-)	grain filling		Ca_09371	DMR(-)/DEG(+)	cell cycle		Ca_14681	DMR(+)/DEG(-)	grain filling		Ca_00445	DMR(+)/DEG(-)	differentiation
Ca_02348	DMR(+)/DEG(-)	grain filling		Ca_09352	DMR(-)/DEG(+)	cell cycle		Ca_20405	DMR(+)/DEG(-)	grain filling		Ca_10789	DMR(+)/DEG(-)	differentiation
Ca_00986	DMR(+)/DEG(-)	grain filling		Ca_09271	DMR(-)/DEG(+)	cell cycle		Ca_16650	DMR(+)/DEG(-)	grain filling		Ca_08001	DMR(+)/DEG(-)	differentiation
Ca_09586	DMR(+)/DEG(-)	grain filling		Ca_23328	DMR(-)/DEG(+)	cell cycle		Ca_07412	DMR(+)/DEG(-)	grain filling		Ca_11018	DMR(+)/DEG(-)	differentiation
Ca_17525	DMR(+)/DEG(-)	grain filling		Ca_02329	DMR(-)/DEG(+)	cell cycle		Ca_01238	DMR(+)/DEG(-)	Desiccation		Ca_01919	DMR(+)/DEG(-)	differentiation
Ca_02432	DMR(+)/DEG(-)	grain filling		Ca_02251	DMR(-)/DEG(+)	cell cycle		Ca_20276	DMR(+)/DEG(-)	Desiccation		Ca_04145	DMR(+)/DEG(-)	differentiation
Ca_12021	DMR(+)/DEG(-)	grain filling		Ca_02140	DMR(-)/DEG(+)	cell cycle		Ca_17267	DMR(+)/DEG(-)	Desiccation		Ca_12736	DMR(+)/DEG(-)	differentiation
Ca_21604	DMR(+)/DEG(-)	grain filling		Ca_07994	DMR(-)/DEG(+)	differentiation		Ca_09244	DMR(+)/DEG(-)	Desiccation		Ca_16665	DMR(+)/DEG(-)	differentiation
Ca_14527	DMR(+)/DEG(-)	grain filling		Ca_02690	DMR(-)/DEG(+)	differentiation		Ca_07355	DMR(+)/DEG(-)	Desiccation		Ca_06520	DMR(+)/DEG(-)	differentiation
Ca_00334	DMR(+)/DEG(-)	Desiccation		Ca_17383	DMR(-)/DEG(+)	differentiation		Ca_15595	DMR(+)/DEG(-)	Desiccation		Ca_09602	DMR(+)/DEG(-)	differentiation
Ca_07024	DMR(+)/DEG(-)	Desiccation		Ca_11600	DMR(-)/DEG(+)	differentiation		Ca_15924	DMR(+)/DEG(-)	Desiccation		Ca_09629	DMR(+)/DEG(-)	differentiation
Ca_01238	DMR(+)/DEG(-)	Desiccation		Ca_10508	DMR(-)/DEG(+)	differentiation		Ca_02435	DMR(+)/DEG(-)	Desiccation		Ca_11119	DMR(+)/DEG(-)	differentiation
Ca_03535	DMR(+)/DEG(-)	Desiccation		Ca_11592	DMR(-)/DEG(+)	differentiation		Ca_15692	DMR(+)/DEG(-)	Desiccation		Ca_03070	DMR(+)/DEG(-)	differentiation
Ca_20826	DMR(+)/DEG(-)	Desiccation		Ca_11570	DMR(-)/DEG(+)	differentiation		Ca_21029	DMR(+)/DEG(-)	Desiccation		Ca_07974	DMR(+)/DEG(-)	differentiation
Ca_13313	DMR(+)/DEG(-)	Desiccation		Ca_07285	DMR(-)/DEG(+)	differentiation		Ca_15198	DMR(+)/DEG(-)	Desiccation		Ca_16763	DMR(+)/DEG(-)	differentiation
Ca_13435	DMR(+)/DEG(-)	Desiccation		Ca_00747	DMR(-)/DEG(+)	differentiation		Ca_09957	DMR(+)/DEG(-)	Desiccation		Ca_02657	DMR(+)/DEG(-)	differentiation
Ca_20276	DMR(+)/DEG(-)	Desiccation		Ca_07309	DMR(-)/DEG(+)	differentiation		Ca_18766	DMR(+)/DEG(-)	Desiccation		Ca_02841	DMR(+)/DEG(-)	differentiation
Ca_01956	DMR(+)/DEG(-)	Desiccation		Ca_00956	DMR(-)/DEG(+)	differentiation		Ca_04777	DMR(+)/DEG(-)	Desiccation		Ca_08354	DMR(+)/DEG(-)	differentiation
Ca_02120	DMR(+)/DEG(-)	Desiccation		Ca_03574	DMR(-)/DEG(+)	differentiation		Ca_06421	DMR(+)/DEG(-)	Desiccation		Ca_14192	DMR(+)/DEG(-)	differentiation
Ca_00986	DMR(+)/DEG(-)	Desiccation		Ca_04521	DMR(-)/DEG(+)	differentiation		Ca_02647	DMR(+)/DEG(-)	Desiccation		Ca_13514	DMR(+)/DEG(-)	differentiation
Ca_12655	DMR(+)/DEG(-)	Desiccation		Ca_10962	DMR(-)/DEG(+)	differentiation		Ca_23164	DMR(+)/DEG(-)	Desiccation		Ca_19183	DMR(+)/DEG(-)	differentiation
Ca_17532	DMR(+)/DEG(-)	Desiccation		Ca_10769	DMR(-)/DEG(+)	differentiation		Ca_22351	DMR(+)/DEG(-)	Desiccation		Ca_06840	DMR(+)/DEG(-)	differentiation
Ca_09376	DMR(+)/DEG(-)	Desiccation		Ca_15601	DMR(-)/DEG(+)	differentiation		Ca_20938	DMR(+)/DEG(-)	Desiccation		Ca_11904	DMR(+)/DEG(-)	differentiation
Ca_17267	DMR(+)/DEG(-)	Desiccation		Ca_14615	DMR(-)/DEG(+)	differentiation		Ca_14438	DMR(+)/DEG(-)	Desiccation		Ca_00820	DMR(+)/DEG(-)	differentiation
Ca_04473	DMR(+)/DEG(-)	Desiccation		Ca_21219	DMR(-)/DEG(+)	differentiation		Ca_12502	DMR(+)/DEG(-)	Desiccation		Ca_17365	DMR(+)/DEG(-)	grain filling
Ca_07852	DMR(+)/DEG(-)	Desiccation		Ca_22026	DMR(-)/DEG(+)	differentiation		Ca_00423	DMR(-)/DEG(+)	cell cycle		Ca_11219	DMR(+)/DEG(-)	grain filling
Ca_01903	DMR(+)/DEG(-)	Desiccation		Ca_15845	DMR(-)/DEG(+)	differentiation		Ca_07045	DMR(-)/DEG(+)	cell cycle		Ca_08273	DMR(+)/DEG(-)	grain filling
Ca_09244	DMR(+)/DEG(-)	Desiccation		Ca_23631	DMR(-)/DEG(+)	differentiation		Ca_00203	DMR(-)/DEG(+)	cell cycle		Ca_17352	DMR(+)/DEG(-)	grain filling
Ca_12799	DMR(+)/DEG(-)	Desiccation		Ca_20558	DMR(-)/DEG(+)	differentiation		Ca_00541	DMR(-)/DEG(+)	cell cycle		Ca_04816	DMR(+)/DEG(-)	grain filling
Ca_00140	DMR(-)/DEG(+)	cell cycle		Ca_15754	DMR(-)/DEG(+)	differentiation		Ca_10205	DMR(-)/DEG(+)	cell cycle		Ca_12747	DMR(+)/DEG(-)	grain filling
Ca_00423	DMR(-)/DEG(+)	cell cycle		Ca_11826	DMR(-)/DEG(+)	differentiation		Ca_22652	DMR(-)/DEG(+)	cell cycle		Ca_14078	DMR(+)/DEG(-)	grain filling
Ca_00485	DMR(-)/DEG(+)	cell cycle		Ca_26482	DMR(-)/DEG(+)	differentiation		Ca_07285	DMR(-)/DEG(+)	cell cycle		Ca_07348	DMR(+)/DEG(-)	grain filling
Ca_08008	DMR(-)/DEG(+)	cell cycle		Ca_25365	DMR(-)/DEG(+)	differentiation		Ca_01002	DMR(-)/DEG(+)	cell cycle		Ca_14391	DMR(+)/DEG(-)	grain filling
Ca_02844	DMR(-)/DEG(+)	cell cycle		Ca_07101	DMR(-)/DEG(+)	differentiation		Ca_12159	DMR(-)/DEG(+)	cell cycle		Ca_03835	DMR(+)/DEG(-)	grain filling
Ca_02541	DMR(-)/DEG(+)	cell cycle		Ca_08755	DMR(-)/DEG(+)	differentiation		Ca_03717	DMR(-)/DEG(+)	cell cycle		Ca_07412	DMR(+)/DEG(-)	grain filling
Ca_07045	DMR(-)/DEG(+)	cell cycle		Ca_08692	DMR(-)/DEG(+)	differentiation		Ca_15151	DMR(-)/DEG(+)	cell cycle		Ca_03985	DMR(+)/DEG(-)	grain filling
Ca_08789	DMR(-)/DEG(+)	cell cycle		Ca_18340	DMR(-)/DEG(+)	differentiation		Ca_10937	DMR(-)/DEG(+)	cell cycle		Ca_04229	DMR(+)/DEG(-)	grain filling
Ca_00203	DMR(-)/DEG(+)	cell cycle		Ca_06937	DMR(-)/DEG(+)	differentiation		Ca_20778	DMR(-)/DEG(+)	cell cycle		Ca_00956	DMR(+)/DEG(-)	grain filling
Ca_00357	DMR(-)/DEG(+)	cell cycle		Ca_18084	DMR(-)/DEG(+)	differentiation		Ca_01568	DMR(-)/DEG(+)	cell cycle		Ca_03719	DMR(+)/DEG(-)	grain filling
Ca_00541	DMR(-)/DEG(+)	cell cycle		Ca_23054	DMR(-)/DEG(+)	differentiation		Ca_11374	DMR(-)/DEG(+)	cell cycle		Ca_18072	DMR(+)/DEG(-)	grain filling
Ca_02675	DMR(-)/DEG(+)	cell cycle		Ca_01010	DMR(-)/DEG(+)	differentiation		Ca_15583	DMR(-)/DEG(+)	cell cycle		Ca_03461	DMR(+)/DEG(-)	grain filling
Ca_18753	DMR(-)/DEG(+)	cell cycle		Ca_01326	DMR(-)/DEG(+)	differentiation		Ca_01797	DMR(-)/DEG(+)	cell cycle		Ca_13435	DMR(+)/DEG(-)	Desiccation
Ca_20028	DMR(-)/DEG(+)	cell cycle		Ca_08224	DMR(-)/DEG(+)	differentiation		Ca_11321	DMR(-)/DEG(+)	cell cycle		Ca_09850	DMR(+)/DEG(-)	Desiccation
Ca_10205	DMR(-)/DEG(+)	cell cycle		Ca_00702	DMR(-)/DEG(+)	differentiation		Ca_04102	DMR(-)/DEG(+)	cell cycle		Ca_20276	DMR(+)/DEG(-)	Desiccation
Ca_09815	DMR(-)/DEG(+)	cell cycle		Ca_04539	DMR(-)/DEG(+)	differentiation		Ca_09549	DMR(-)/DEG(+)	cell cycle		Ca_12655	DMR(+)/DEG(-)	Desiccation
Ca_22652	DMR(-)/DEG(+)	cell cycle		Ca_09180	DMR(-)/DEG(+)	differentiation		Ca_08519	DMR(-)/DEG(+)	cell cycle		Ca_07355	DMR(+)/DEG(-)	Desiccation
Ca_18821	DMR(-)/DEG(+)	cell cycle		Ca_19269	DMR(-)/DEG(+)	differentiation		Ca_08514	DMR(-)/DEG(+)	cell cycle		Ca_07783	DMR(+)/DEG(-)	Desiccation
Ca_07285	DMR(-)/DEG(+)	cell cycle		Ca_04489	DMR(-)/DEG(+)	differentiation		Ca_11258	DMR(-)/DEG(+)	cell cycle		Ca_15924	DMR(+)/DEG(-)	Desiccation
Ca_00738	DMR(-)/DEG(+)	cell cycle		Ca_05486	DMR(-)/DEG(+)	differentiation		Ca_17533	DMR(-)/DEG(+)	cell cycle		Ca_09957	DMR(+)/DEG(-)	Desiccation
Ca_00946	DMR(-)/DEG(+)	cell cycle		Ca_14221	DMR(-)/DEG(+)	differentiation		Ca_08509	DMR(-)/DEG(+)	cell cycle		Ca_25923	DMR(+)/DEG(-)	Desiccation
Ca_01002	DMR(-)/DEG(+)	cell cycle		Ca_22438	DMR(-)/DEG(+)	differentiation		Ca_05030	DMR(-)/DEG(+)	cell cycle		Ca_23716	DMR(+)/DEG(-)	Desiccation
Ca_07759	DMR(-)/DEG(+)	cell cycle		Ca_18222	DMR(-)/DEG(+)	differentiation		Ca_05156	DMR(-)/DEG(+)	cell cycle		Ca_14438	DMR(+)/DEG(-)	Desiccation
Ca_10973	DMR(-)/DEG(+)	cell cycle		Ca_21981	DMR(-)/DEG(+)	differentiation		Ca_05332	DMR(-)/DEG(+)	cell cycle		Ca_23111	DMR(+)/DEG(-)	Desiccation
Ca_07724	DMR(-)/DEG(+)	cell cycle		Ca_01866	DMR(-)/DEG(+)	differentiation		Ca_06365	DMR(-)/DEG(+)	cell cycle		Ca_12714	DMR(+)/DEG(-)	Desiccation
Ca_07865	DMR(-)/DEG(+)	cell cycle		Ca_01522	DMR(-)/DEG(+)	differentiation		Ca_06508	DMR(-)/DEG(+)	cell cycle		Ca_10390	DMR(+)/DEG(-)	Desiccation
Ca_03624	DMR(-)/DEG(+)	cell cycle		Ca_11427	DMR(-)/DEG(+)	differentiation		Ca_15408	DMR(-)/DEG(+)	cell cycle		Ca_12137	DMR(+)/DEG(-)	Desiccation
Ca_15151	DMR(-)/DEG(+)	cell cycle		Ca_11396	DMR(-)/DEG(+)	differentiation		Ca_03193	DMR(-)/DEG(+)	cell cycle		Ca_09743	DMR(+)/DEG(-)	Desiccation
Ca_10937	DMR(-)/DEG(+)	cell cycle		Ca_09010	DMR(-)/DEG(+)	differentiation		Ca_06762	DMR(-)/DEG(+)	cell cycle		Ca_12203	DMR(+)/DEG(-)	Desiccation
Ca_20778	DMR(-)/DEG(+)	cell cycle		Ca_04803	DMR(-)/DEG(+)	differentiation		Ca_09909	DMR(-)/DEG(+)	cell cycle		Ca_04407	DMR(+)/DEG(-)	Desiccation
Ca_20502	DMR(-)/DEG(+)	cell cycle		Ca_01386	DMR(-)/DEG(+)	differentiation		Ca_16234	DMR(-)/DEG(+)	cell cycle		Ca_18908	DMR(+)/DEG(-)	Desiccation
Ca_09011	DMR(-)/DEG(+)	cell cycle		Ca_03918	DMR(-)/DEG(+)	differentiation		Ca_16212	DMR(-)/DEG(+)	cell cycle		Ca_14779	DMR(+)/DEG(-)	Desiccation
Ca_01551	DMR(-)/DEG(+)	cell cycle		Ca_09590	DMR(-)/DEG(+)	differentiation		Ca_18942	DMR(-)/DEG(+)	cell cycle		Ca_15745	DMR(+)/DEG(-)	Desiccation
Ca_15583	DMR(-)/DEG(+)	cell cycle		Ca_16743	DMR(-)/DEG(+)	differentiation		Ca_23587	DMR(-)/DEG(+)	cell cycle		Ca_00140	DMR(-)/DEG(+)	cell cycle
Ca_15618	DMR(-)/DEG(+)	cell cycle		Ca_25981	DMR(-)/DEG(+)	differentiation		Ca_18017	DMR(-)/DEG(+)	cell cycle		Ca_00423	DMR(-)/DEG(+)	cell cycle
Ca_01797	DMR(-)/DEG(+)	cell cycle		Ca_26316	DMR(-)/DEG(+)	differentiation		Ca_25917	DMR(-)/DEG(+)	cell cycle		Ca_00485	DMR(-)/DEG(+)	cell cycle
Ca_11358	DMR(-)/DEG(+)	cell cycle		Ca_05773	DMR(-)/DEG(+)	differentiation		Ca_20899	DMR(-)/DEG(+)	cell cycle		Ca_02844	DMR(-)/DEG(+)	cell cycle
Ca_11321	DMR(-)/DEG(+)	cell cycle		Ca_06323	DMR(-)/DEG(+)	differentiation		Ca_28195	DMR(-)/DEG(+)	cell cycle		Ca_02541	DMR(-)/DEG(+)	cell cycle
Ca_04102	DMR(-)/DEG(+)	cell cycle		Ca_06352	DMR(-)/DEG(+)	differentiation		Ca_19086	DMR(-)/DEG(+)	cell cycle		Ca_07045	DMR(-)/DEG(+)	cell cycle
Ca_05841	DMR(-)/DEG(+)	cell cycle		Ca_06367	DMR(-)/DEG(+)	differentiation		Ca_24591	DMR(-)/DEG(+)	cell cycle		Ca_08789	DMR(-)/DEG(+)	cell cycle
Ca_09549	DMR(-)/DEG(+)	cell cycle		Ca_12769	DMR(-)/DEG(+)	differentiation		Ca_22034	DMR(-)/DEG(+)	cell cycle		Ca_00541	DMR(-)/DEG(+)	cell cycle
Ca_08519	DMR(-)/DEG(+)	cell cycle		Ca_09282	DMR(-)/DEG(+)	differentiation		Ca_15004	DMR(-)/DEG(+)	cell cycle		Ca_07108	DMR(-)/DEG(+)	cell cycle
Ca_08514	DMR(-)/DEG(+)	cell cycle		Ca_16050	DMR(-)/DEG(+)	differentiation		Ca_09530	DMR(-)/DEG(+)	cell cycle		Ca_20028	DMR(-)/DEG(+)	cell cycle
Ca_06420	DMR(-)/DEG(+)	cell cycle		Ca_23042	DMR(-)/DEG(+)	differentiation		Ca_07251	DMR(-)/DEG(+)	cell cycle		Ca_10205	DMR(-)/DEG(+)	cell cycle
Ca_11258	DMR(-)/DEG(+)	cell cycle		Ca_03230	DMR(-)/DEG(+)	differentiation		Ca_04489	DMR(-)/DEG(+)	cell cycle		Ca_22652	DMR(-)/DEG(+)	cell cycle
Ca_17460	DMR(-)/DEG(+)	cell cycle		Ca_13216	DMR(-)/DEG(+)	differentiation		Ca_13349	DMR(-)/DEG(+)	cell cycle		Ca_00946	DMR(-)/DEG(+)	cell cycle
Ca_15219	DMR(-)/DEG(+)	cell cycle		Ca_23328	DMR(-)/DEG(+)	differentiation		Ca_16463	DMR(-)/DEG(+)	cell cycle		Ca_01002	DMR(-)/DEG(+)	cell cycle
Ca_17533	DMR(-)/DEG(+)	cell cycle		Ca_02329	DMR(-)/DEG(+)	differentiation		Ca_09352	DMR(-)/DEG(+)	cell cycle		Ca_07759	DMR(-)/DEG(+)	cell cycle
Ca_08509	DMR(-)/DEG(+)	cell cycle		Ca_02125	DMR(-)/DEG(+)	differentiation		Ca_02329	DMR(-)/DEG(+)	cell cycle		Ca_07787	DMR(-)/DEG(+)	cell cycle
Ca_05156	DMR(-)/DEG(+)	cell cycle		Ca_02124	DMR(-)/DEG(+)	differentiation		Ca_02251	DMR(-)/DEG(+)	cell cycle		Ca_12159	DMR(-)/DEG(+)	cell cycle
Ca_05332	DMR(-)/DEG(+)	cell cycle		Ca_18423	DMR(-)/DEG(+)	differentiation		Ca_02140	DMR(-)/DEG(+)	cell cycle		Ca_20778	DMR(-)/DEG(+)	cell cycle
Ca_06365	DMR(-)/DEG(+)	cell cycle		Ca_18028	DMR(-)/DEG(+)	differentiation		Ca_00086	DMR(-)/DEG(+)	cell cycle		Ca_01568	DMR(-)/DEG(+)	cell cycle
Ca_06508	DMR(-)/DEG(+)	cell cycle		Ca_28214	DMR(-)/DEG(+)	differentiation		Ca_14124	DMR(-)/DEG(+)	cell cycle		Ca_15583	DMR(-)/DEG(+)	cell cycle
Ca_17741	DMR(-)/DEG(+)	cell cycle		Ca_25873	DMR(-)/DEG(+)	differentiation		Ca_17371	DMR(-)/DEG(+)	cell cycle		Ca_15618	DMR(-)/DEG(+)	cell cycle
Ca_15408	DMR(-)/DEG(+)	cell cycle		Ca_25513	DMR(-)/DEG(+)	differentiation		Ca_00554	DMR(-)/DEG(+)	cell cycle		Ca_01797	DMR(-)/DEG(+)	cell cycle
Ca_15301	DMR(-)/DEG(+)	cell cycle		Ca_25515	DMR(-)/DEG(+)	differentiation		Ca_07954	DMR(-)/DEG(+)	cell cycle		Ca_11358	DMR(-)/DEG(+)	cell cycle
Ca_10140	DMR(-)/DEG(+)	cell cycle		Ca_23563	DMR(-)/DEG(+)	differentiation		Ca_06926	DMR(-)/DEG(+)	cell cycle		Ca_04110	DMR(-)/DEG(+)	cell cycle
Ca_03193	DMR(-)/DEG(+)	cell cycle		Ca_23286	DMR(-)/DEG(+)	differentiation		Ca_18328	DMR(-)/DEG(+)	cell cycle		Ca_05841	DMR(-)/DEG(+)	cell cycle
Ca_06762	DMR(-)/DEG(+)	cell cycle		Ca_27015	DMR(-)/DEG(+)	differentiation		Ca_17234	DMR(-)/DEG(+)	cell cycle		Ca_08514	DMR(-)/DEG(+)	cell cycle
Ca_09909	DMR(-)/DEG(+)	cell cycle		Ca_07112	DMR(-)/DEG(+)	grain filling		Ca_24615	DMR(-)/DEG(+)	cell cycle		Ca_17460	DMR(-)/DEG(+)	cell cycle
Ca_16234	DMR(-)/DEG(+)	cell cycle		Ca_12601	DMR(-)/DEG(+)	grain filling		Ca_08116	DMR(-)/DEG(+)	cell cycle		Ca_08509	DMR(-)/DEG(+)	cell cycle
Ca_16212	DMR(-)/DEG(+)	cell cycle		Ca_00956	DMR(-)/DEG(+)	grain filling		Ca_07192	DMR(-)/DEG(+)	cell cycle		Ca_05156	DMR(-)/DEG(+)	cell cycle
Ca_18942	DMR(-)/DEG(+)	cell cycle		Ca_00979	DMR(-)/DEG(+)	grain filling		Ca_07317	DMR(-)/DEG(+)	cell cycle		Ca_05332	DMR(-)/DEG(+)	cell cycle
Ca_16410	DMR(-)/DEG(+)	cell cycle		Ca_15155	DMR(-)/DEG(+)	grain filling		Ca_01299	DMR(-)/DEG(+)	cell cycle		Ca_06508	DMR(-)/DEG(+)	cell cycle
Ca_17966	DMR(-)/DEG(+)	cell cycle		Ca_05719	DMR(-)/DEG(+)	grain filling		Ca_07830	DMR(-)/DEG(+)	cell cycle		Ca_17741	DMR(-)/DEG(+)	cell cycle
Ca_23587	DMR(-)/DEG(+)	cell cycle		Ca_03283	DMR(-)/DEG(+)	grain filling		Ca_08488	DMR(-)/DEG(+)	cell cycle		Ca_15408	DMR(-)/DEG(+)	cell cycle
Ca_18017	DMR(-)/DEG(+)	cell cycle		Ca_14509	DMR(-)/DEG(+)	grain filling		Ca_05438	DMR(-)/DEG(+)	cell cycle		Ca_15301	DMR(-)/DEG(+)	cell cycle
Ca_25917	DMR(-)/DEG(+)	cell cycle		Ca_08827	DMR(-)/DEG(+)	grain filling		Ca_25300	DMR(-)/DEG(+)	cell cycle		Ca_03193	DMR(-)/DEG(+)	cell cycle
Ca_20899	DMR(-)/DEG(+)	cell cycle		Ca_17365	DMR(-)/DEG(+)	grain filling		Ca_20015	DMR(-)/DEG(+)	cell cycle		Ca_06762	DMR(-)/DEG(+)	cell cycle
Ca_28195	DMR(-)/DEG(+)	cell cycle		Ca_10566	DMR(-)/DEG(+)	grain filling		Ca_18355	DMR(-)/DEG(+)	cell cycle		Ca_09909	DMR(-)/DEG(+)	cell cycle
Ca_19086	DMR(-)/DEG(+)	cell cycle		Ca_27048	DMR(-)/DEG(+)	grain filling		Ca_07828	DMR(-)/DEG(+)	cell cycle		Ca_18017	DMR(-)/DEG(+)	cell cycle
Ca_23390	DMR(-)/DEG(+)	cell cycle		Ca_09381	DMR(-)/DEG(+)	grain filling		Ca_03625	DMR(-)/DEG(+)	cell cycle		Ca_17866	DMR(-)/DEG(+)	cell cycle
Ca_24591	DMR(-)/DEG(+)	cell cycle		Ca_01026	DMR(-)/DEG(+)	grain filling		Ca_04546	DMR(-)/DEG(+)	cell cycle		Ca_28195	DMR(-)/DEG(+)	cell cycle
Ca_00073	DMR(-)/DEG(+)	differentiation		Ca_07751	DMR(-)/DEG(+)	grain filling		Ca_05591	DMR(-)/DEG(+)	cell cycle		Ca_19086	DMR(-)/DEG(+)	cell cycle
Ca_00317	DMR(-)/DEG(+)	differentiation		Ca_14167	DMR(-)/DEG(+)	grain filling		Ca_24778	DMR(-)/DEG(+)	cell cycle		Ca_24591	DMR(-)/DEG(+)	cell cycle
Ca_08013	DMR(-)/DEG(+)	differentiation		Ca_14854	DMR(-)/DEG(+)	grain filling		Ca_04894	DMR(-)/DEG(+)	cell cycle		Ca_15004	DMR(-)/DEG(+)	cell cycle
Ca_08015	DMR(-)/DEG(+)	differentiation		Ca_16633	DMR(-)/DEG(+)	grain filling		Ca_03936	DMR(-)/DEG(+)	cell cycle		Ca_04489	DMR(-)/DEG(+)	cell cycle
Ca_02806	DMR(-)/DEG(+)	differentiation		Ca_07466	DMR(-)/DEG(+)	grain filling		Ca_04163	DMR(-)/DEG(+)	cell cycle		Ca_13349	DMR(-)/DEG(+)	cell cycle
Ca_02620	DMR(-)/DEG(+)	differentiation		Ca_23419	DMR(-)/DEG(+)	grain filling		Ca_16623	DMR(-)/DEG(+)	cell cycle		Ca_09371	DMR(-)/DEG(+)	cell cycle
Ca_02541	DMR(-)/DEG(+)	differentiation		Ca_16322	DMR(-)/DEG(+)	grain filling		Ca_01733	DMR(-)/DEG(+)	cell cycle		Ca_02329	DMR(-)/DEG(+)	cell cycle
Ca_02516	DMR(-)/DEG(+)	differentiation		Ca_13161	DMR(-)/DEG(+)	grain filling		Ca_01617	DMR(-)/DEG(+)	cell cycle		Ca_02251	DMR(-)/DEG(+)	cell cycle
Ca_14735	DMR(-)/DEG(+)	differentiation		Ca_02432	DMR(-)/DEG(+)	grain filling		Ca_01571	DMR(-)/DEG(+)	cell cycle		Ca_02140	DMR(-)/DEG(+)	cell cycle
Ca_08826	DMR(-)/DEG(+)	differentiation		Ca_26807	DMR(-)/DEG(+)	grain filling		Ca_01561	DMR(-)/DEG(+)	cell cycle		Ca_00086	DMR(-)/DEG(+)	cell cycle
Ca_13537	DMR(-)/DEG(+)	differentiation		Ca_25685	DMR(-)/DEG(+)	grain filling		Ca_11379	DMR(-)/DEG(+)	cell cycle		Ca_14124	DMR(-)/DEG(+)	cell cycle
Ca_00357	DMR(-)/DEG(+)	differentiation		Ca_02647	DMR(-)/DEG(+)	Desiccation		Ca_04237	DMR(-)/DEG(+)	cell cycle		Ca_17371	DMR(-)/DEG(+)	cell cycle
Ca_00480	DMR(-)/DEG(+)	differentiation		Ca_12601	DMR(-)/DEG(+)	Desiccation		Ca_09675	DMR(-)/DEG(+)	cell cycle		Ca_00554	DMR(-)/DEG(+)	cell cycle
Ca_00541	DMR(-)/DEG(+)	differentiation		Ca_17273	DMR(-)/DEG(+)	Desiccation		Ca_05240	DMR(-)/DEG(+)	cell cycle		Ca_25924	DMR(-)/DEG(+)	cell cycle
Ca_07994	DMR(-)/DEG(+)	differentiation		Ca_05641	DMR(-)/DEG(+)	Desiccation		Ca_11105	DMR(-)/DEG(+)	cell cycle		Ca_24615	DMR(-)/DEG(+)	cell cycle
Ca_02746	DMR(-)/DEG(+)	differentiation		Ca_13122	DMR(-)/DEG(+)	Desiccation		Ca_13325	DMR(-)/DEG(+)	cell cycle		Ca_07317	DMR(-)/DEG(+)	cell cycle
Ca_02690	DMR(-)/DEG(+)	differentiation		Ca_18364	DMR(-)/DEG(+)	Desiccation		Ca_23422	DMR(-)/DEG(+)	cell cycle		Ca_07830	DMR(-)/DEG(+)	cell cycle
Ca_02675	DMR(-)/DEG(+)	differentiation		Ca_03451	DMR(-)/DEG(+)	Desiccation		Ca_06549	DMR(-)/DEG(+)	cell cycle		Ca_05438	DMR(-)/DEG(+)	cell cycle
Ca_17383	DMR(-)/DEG(+)	differentiation		Ca_04027	DMR(-)/DEG(+)	Desiccation		Ca_11177	DMR(-)/DEG(+)	cell cycle		Ca_18355	DMR(-)/DEG(+)	cell cycle
Ca_18118	DMR(-)/DEG(+)	differentiation		Ca_05754	DMR(-)/DEG(+)	Desiccation		Ca_25838	DMR(-)/DEG(+)	cell cycle		Ca_20855	DMR(-)/DEG(+)	cell cycle
Ca_11600	DMR(-)/DEG(+)	differentiation		Ca_08509	DMR(-)/DEG(+)	Desiccation		Ca_22069	DMR(-)/DEG(+)	cell cycle		Ca_03936	DMR(-)/DEG(+)	cell cycle
Ca_16103	DMR(-)/DEG(+)	differentiation		Ca_09850	DMR(-)/DEG(+)	Desiccation		Ca_25820	DMR(-)/DEG(+)	cell cycle		Ca_16623	DMR(-)/DEG(+)	cell cycle
Ca_18779	DMR(-)/DEG(+)	differentiation		Ca_17608	DMR(-)/DEG(+)	Desiccation		Ca_19186	DMR(-)/DEG(+)	cell cycle		Ca_01571	DMR(-)/DEG(+)	cell cycle
Ca_11624	DMR(-)/DEG(+)	differentiation		Ca_20270	DMR(-)/DEG(+)	Desiccation		Ca_03163	DMR(-)/DEG(+)	cell cycle		Ca_01561	DMR(-)/DEG(+)	cell cycle
Ca_11592	DMR(-)/DEG(+)	differentiation		Ca_02150	DMR(-)/DEG(+)	Desiccation		Ca_17296	DMR(-)/DEG(+)	cell cycle		Ca_11379	DMR(-)/DEG(+)	cell cycle
Ca_11570	DMR(-)/DEG(+)	differentiation		Ca_21186	DMR(-)/DEG(+)	Desiccation		Ca_24143	DMR(-)/DEG(+)	cell cycle		Ca_04237	DMR(-)/DEG(+)	cell cycle
Ca_14335	DMR(-)/DEG(+)	differentiation		Ca_23132	DMR(-)/DEG(+)	Desiccation		Ca_09854	DMR(-)/DEG(+)	cell cycle		Ca_09675	DMR(-)/DEG(+)	cell cycle
Ca_09807	DMR(-)/DEG(+)	differentiation		Ca_08827	DMR(-)/DEG(+)	Desiccation		Ca_12310	DMR(-)/DEG(+)	cell cycle		Ca_11105	DMR(-)/DEG(+)	cell cycle
Ca_25326	DMR(-)/DEG(+)	differentiation		Ca_23112	DMR(-)/DEG(+)	Desiccation		Ca_14535	DMR(-)/DEG(+)	cell cycle		Ca_13325	DMR(-)/DEG(+)	cell cycle
Ca_09423	DMR(-)/DEG(+)	differentiation		Ca_06899	DMR(-)/DEG(+)	Desiccation		Ca_02226	DMR(-)/DEG(+)	cell cycle		Ca_23422	DMR(-)/DEG(+)	cell cycle
Ca_20424	DMR(-)/DEG(+)	differentiation		Ca_12502	DMR(-)/DEG(+)	Desiccation		Ca_01945	DMR(-)/DEG(+)	cell cycle		Ca_19186	DMR(-)/DEG(+)	cell cycle
Ca_07269	DMR(-)/DEG(+)	differentiation		Ca_12465	DMR(-)/DEG(+)	Desiccation		Ca_18432	DMR(-)/DEG(+)	cell cycle		Ca_09854	DMR(-)/DEG(+)	cell cycle
Ca_07285	DMR(-)/DEG(+)	differentiation		Ca_00791	DMR(-)/DEG(+)	Desiccation		Ca_21452	DMR(-)/DEG(+)	cell cycle		Ca_12310	DMR(-)/DEG(+)	cell cycle
Ca_12196	DMR(-)/DEG(+)	differentiation		Ca_09442	DMR(-)/DEG(+)	Desiccation		Ca_28120	DMR(-)/DEG(+)	cell cycle		Ca_01945	DMR(-)/DEG(+)	cell cycle
Ca_12213	DMR(-)/DEG(+)	differentiation		Ca_12132	DMR(-)/DEG(+)	Desiccation		Ca_26041	DMR(-)/DEG(+)	cell cycle		Ca_21452	DMR(-)/DEG(+)	cell cycle
Ca_23678	DMR(-)/DEG(+)	differentiation		Ca_03756	DMR(-)/DEG(+)	Desiccation		Ca_25617	DMR(-)/DEG(+)	cell cycle		Ca_28120	DMR(-)/DEG(+)	cell cycle
Ca_00747	DMR(-)/DEG(+)	differentiation		Ca_03471	DMR(-)/DEG(+)	Desiccation		Ca_22259	DMR(-)/DEG(+)	cell cycle		Ca_26041	DMR(-)/DEG(+)	cell cycle
Ca_00859	DMR(-)/DEG(+)	differentiation		Ca_14438	DMR(-)/DEG(+)	Desiccation		Ca_27517	DMR(-)/DEG(+)	cell cycle		Ca_22259	DMR(-)/DEG(+)	cell cycle
Ca_07309	DMR(-)/DEG(+)	differentiation		Ca_07466	DMR(-)/DEG(+)	Desiccation		Ca_25635	DMR(-)/DEG(+)	cell cycle		Ca_27517	DMR(-)/DEG(+)	cell cycle
Ca_12238	DMR(-)/DEG(+)	differentiation		Ca_11028	DMR(-)/DEG(+)	Desiccation		Ca_24514	DMR(-)/DEG(+)	cell cycle		Ca_24514	DMR(-)/DEG(+)	cell cycle
Ca_12257	DMR(-)/DEG(+)	differentiation		Ca_09569	DMR(-)/DEG(+)	Desiccation		Ca_21495	DMR(-)/DEG(+)	cell cycle		Ca_21495	DMR(-)/DEG(+)	cell cycle
Ca_00956	DMR(-)/DEG(+)	differentiation		Ca_12352	DMR(-)/DEG(+)	Desiccation		Ca_26219	DMR(-)/DEG(+)	cell cycle		Ca_08772	DMR(-)/DEG(+)	cell cycle
Ca_07782	DMR(-)/DEG(+)	differentiation		Ca_12975	DMR(-)/DEG(+)	Desiccation		Ca_00317	DMR(-)/DEG(+)	differentiation		Ca_20294	DMR(-)/DEG(+)	cell cycle
Ca_03848	DMR(-)/DEG(+)	differentiation		Ca_22006	DMR(-)/DEG(+)	Desiccation		Ca_08013	DMR(-)/DEG(+)	differentiation		Ca_00018	DMR(-)/DEG(+)	cell cycle
Ca_03574	DMR(-)/DEG(+)	differentiation		Ca_19118	DMR(-)/DEG(+)	Desiccation		Ca_08015	DMR(-)/DEG(+)	differentiation		Ca_00493	DMR(-)/DEG(+)	cell cycle
Ca_04521	DMR(-)/DEG(+)	differentiation						Ca_02806	DMR(-)/DEG(+)	differentiation		Ca_02888	DMR(-)/DEG(+)	cell cycle
Ca_14189	DMR(-)/DEG(+)	differentiation						Ca_14735	DMR(-)/DEG(+)	differentiation		Ca_14758	DMR(-)/DEG(+)	cell cycle
Ca_09144	DMR(-)/DEG(+)	differentiation						Ca_00541	DMR(-)/DEG(+)	differentiation		Ca_08716	DMR(-)/DEG(+)	cell cycle
Ca_03746	DMR(-)/DEG(+)	differentiation						Ca_07994	DMR(-)/DEG(+)	differentiation		Ca_18115	DMR(-)/DEG(+)	cell cycle
Ca_17166	DMR(-)/DEG(+)	differentiation						Ca_17383	DMR(-)/DEG(+)	differentiation		Ca_17550	DMR(-)/DEG(+)	cell cycle
Ca_19043	DMR(-)/DEG(+)	differentiation						Ca_10504	DMR(-)/DEG(+)	differentiation		Ca_11599	DMR(-)/DEG(+)	cell cycle
Ca_20129	DMR(-)/DEG(+)	differentiation						Ca_18118	DMR(-)/DEG(+)	differentiation		Ca_09741	DMR(-)/DEG(+)	cell cycle
Ca_14437	DMR(-)/DEG(+)	differentiation						Ca_16103	DMR(-)/DEG(+)	differentiation		Ca_12612	DMR(-)/DEG(+)	cell cycle
Ca_14876	DMR(-)/DEG(+)	differentiation						Ca_10508	DMR(-)/DEG(+)	differentiation		Ca_14660	DMR(-)/DEG(+)	cell cycle
Ca_20502	DMR(-)/DEG(+)	differentiation						Ca_11624	DMR(-)/DEG(+)	differentiation		Ca_15286	DMR(-)/DEG(+)	cell cycle
Ca_18223	DMR(-)/DEG(+)	differentiation						Ca_11592	DMR(-)/DEG(+)	differentiation		Ca_22505	DMR(-)/DEG(+)	cell cycle
Ca_04912	DMR(-)/DEG(+)	differentiation						Ca_11570	DMR(-)/DEG(+)	differentiation		Ca_06005	DMR(-)/DEG(+)	cell cycle
Ca_04025	DMR(-)/DEG(+)	differentiation						Ca_07285	DMR(-)/DEG(+)	differentiation		Ca_07692	DMR(-)/DEG(+)	cell cycle
Ca_15601	DMR(-)/DEG(+)	differentiation						Ca_12196	DMR(-)/DEG(+)	differentiation		Ca_08383	DMR(-)/DEG(+)	cell cycle
Ca_01919	DMR(-)/DEG(+)	differentiation						Ca_23678	DMR(-)/DEG(+)	differentiation		Ca_08387	DMR(-)/DEG(+)	cell cycle
Ca_01782	DMR(-)/DEG(+)	differentiation						Ca_00747	DMR(-)/DEG(+)	differentiation		Ca_17136	DMR(-)/DEG(+)	cell cycle
Ca_07635	DMR(-)/DEG(+)	differentiation						Ca_07309	DMR(-)/DEG(+)	differentiation		Ca_09128	DMR(-)/DEG(+)	cell cycle
Ca_13256	DMR(-)/DEG(+)	differentiation						Ca_12005	DMR(-)/DEG(+)	differentiation		Ca_17907	DMR(-)/DEG(+)	cell cycle
Ca_08537	DMR(-)/DEG(+)	differentiation						Ca_00815	DMR(-)/DEG(+)	differentiation		Ca_08909	DMR(-)/DEG(+)	cell cycle
Ca_11119	DMR(-)/DEG(+)	differentiation						Ca_00956	DMR(-)/DEG(+)	differentiation		Ca_07527	DMR(-)/DEG(+)	cell cycle
Ca_14633	DMR(-)/DEG(+)	differentiation						Ca_07782	DMR(-)/DEG(+)	differentiation		Ca_03873	DMR(-)/DEG(+)	cell cycle
Ca_14616	DMR(-)/DEG(+)	differentiation						Ca_03574	DMR(-)/DEG(+)	differentiation		Ca_16650	DMR(-)/DEG(+)	cell cycle
Ca_14615	DMR(-)/DEG(+)	differentiation						Ca_04521	DMR(-)/DEG(+)	differentiation		Ca_04190	DMR(-)/DEG(+)	cell cycle
Ca_15192	DMR(-)/DEG(+)	differentiation						Ca_14189	DMR(-)/DEG(+)	differentiation		Ca_04215	DMR(-)/DEG(+)	cell cycle
Ca_13478	DMR(-)/DEG(+)	differentiation						Ca_09144	DMR(-)/DEG(+)	differentiation		Ca_20485	DMR(-)/DEG(+)	cell cycle
Ca_21219	DMR(-)/DEG(+)	differentiation						Ca_17166	DMR(-)/DEG(+)	differentiation		Ca_11100	DMR(-)/DEG(+)	cell cycle
Ca_15399	DMR(-)/DEG(+)	differentiation						Ca_19043	DMR(-)/DEG(+)	differentiation		Ca_17442	DMR(-)/DEG(+)	cell cycle
Ca_08639	DMR(-)/DEG(+)	differentiation						Ca_14876	DMR(-)/DEG(+)	differentiation		Ca_08642	DMR(-)/DEG(+)	cell cycle
Ca_05185	DMR(-)/DEG(+)	differentiation						Ca_18223	DMR(-)/DEG(+)	differentiation		Ca_05191	DMR(-)/DEG(+)	cell cycle
Ca_22026	DMR(-)/DEG(+)	differentiation						Ca_15601	DMR(-)/DEG(+)	differentiation		Ca_06390	DMR(-)/DEG(+)	cell cycle
Ca_06365	DMR(-)/DEG(+)	differentiation						Ca_07635	DMR(-)/DEG(+)	differentiation		Ca_22873	DMR(-)/DEG(+)	cell cycle
Ca_06508	DMR(-)/DEG(+)	differentiation						Ca_13256	DMR(-)/DEG(+)	differentiation		Ca_22885	DMR(-)/DEG(+)	cell cycle
Ca_11127	DMR(-)/DEG(+)	differentiation						Ca_08537	DMR(-)/DEG(+)	differentiation		Ca_21579	DMR(-)/DEG(+)	cell cycle
Ca_15787	DMR(-)/DEG(+)	differentiation						Ca_21219	DMR(-)/DEG(+)	differentiation		Ca_13699	DMR(-)/DEG(+)	cell cycle
Ca_09248	DMR(-)/DEG(+)	differentiation						Ca_16907	DMR(-)/DEG(+)	differentiation		Ca_12805	DMR(-)/DEG(+)	cell cycle
Ca_09247	DMR(-)/DEG(+)	differentiation						Ca_05185	DMR(-)/DEG(+)	differentiation		Ca_09960	DMR(-)/DEG(+)	cell cycle
Ca_15845	DMR(-)/DEG(+)	differentiation						Ca_06365	DMR(-)/DEG(+)	differentiation		Ca_17624	DMR(-)/DEG(+)	cell cycle
Ca_23631	DMR(-)/DEG(+)	differentiation						Ca_06508	DMR(-)/DEG(+)	differentiation		Ca_16401	DMR(-)/DEG(+)	cell cycle
Ca_13226	DMR(-)/DEG(+)	differentiation						Ca_15787	DMR(-)/DEG(+)	differentiation		Ca_21366	DMR(-)/DEG(+)	cell cycle
Ca_11740	DMR(-)/DEG(+)	differentiation						Ca_15845	DMR(-)/DEG(+)	differentiation		Ca_03364	DMR(-)/DEG(+)	cell cycle
Ca_17966	DMR(-)/DEG(+)	differentiation						Ca_23631	DMR(-)/DEG(+)	differentiation		Ca_21355	DMR(-)/DEG(+)	cell cycle
Ca_15754	DMR(-)/DEG(+)	differentiation						Ca_13226	DMR(-)/DEG(+)	differentiation		Ca_02372	DMR(-)/DEG(+)	cell cycle
Ca_11891	DMR(-)/DEG(+)	differentiation						Ca_11740	DMR(-)/DEG(+)	differentiation		Ca_01958	DMR(-)/DEG(+)	cell cycle
Ca_11826	DMR(-)/DEG(+)	differentiation						Ca_15754	DMR(-)/DEG(+)	differentiation		Ca_13004	DMR(-)/DEG(+)	cell cycle
Ca_16811	DMR(-)/DEG(+)	differentiation						Ca_23587	DMR(-)/DEG(+)	differentiation		Ca_10719	DMR(-)/DEG(+)	cell cycle
Ca_01998	DMR(-)/DEG(+)	differentiation						Ca_26482	DMR(-)/DEG(+)	differentiation		Ca_11444	DMR(-)/DEG(+)	cell cycle
Ca_23587	DMR(-)/DEG(+)	differentiation						Ca_25805	DMR(-)/DEG(+)	differentiation		Ca_23481	DMR(-)/DEG(+)	cell cycle
Ca_26482	DMR(-)/DEG(+)	differentiation						Ca_21274	DMR(-)/DEG(+)	differentiation		Ca_23841	DMR(-)/DEG(+)	cell cycle
Ca_25805	DMR(-)/DEG(+)	differentiation						Ca_22300	DMR(-)/DEG(+)	differentiation		Ca_17902	DMR(-)/DEG(+)	cell cycle
Ca_21274	DMR(-)/DEG(+)	differentiation						Ca_28195	DMR(-)/DEG(+)	differentiation		Ca_23740	DMR(-)/DEG(+)	cell cycle
Ca_25291	DMR(-)/DEG(+)	differentiation						Ca_02478	DMR(-)/DEG(+)	differentiation		Ca_25020	DMR(-)/DEG(+)	cell cycle
Ca_22300	DMR(-)/DEG(+)	differentiation						Ca_07101	DMR(-)/DEG(+)	differentiation		Ca_24500	DMR(-)/DEG(+)	cell cycle
Ca_28195	DMR(-)/DEG(+)	differentiation						Ca_08755	DMR(-)/DEG(+)	differentiation		Ca_21493	DMR(-)/DEG(+)	cell cycle
Ca_25365	DMR(-)/DEG(+)	differentiation						Ca_18340	DMR(-)/DEG(+)	differentiation		Ca_21483	DMR(-)/DEG(+)	cell cycle
Ca_07110	DMR(-)/DEG(+)	grain filling						Ca_18561	DMR(-)/DEG(+)	differentiation		Ca_00317	DMR(-)/DEG(+)	differentiation
Ca_08775	DMR(-)/DEG(+)	grain filling						Ca_18084	DMR(-)/DEG(+)	differentiation		Ca_08015	DMR(-)/DEG(+)	differentiation
Ca_12601	DMR(-)/DEG(+)	grain filling						Ca_23054	DMR(-)/DEG(+)	differentiation		Ca_02541	DMR(-)/DEG(+)	differentiation
Ca_12229	DMR(-)/DEG(+)	grain filling						Ca_01010	DMR(-)/DEG(+)	differentiation		Ca_08826	DMR(-)/DEG(+)	differentiation
Ca_00956	DMR(-)/DEG(+)	grain filling						Ca_01326	DMR(-)/DEG(+)	differentiation		Ca_13537	DMR(-)/DEG(+)	differentiation
Ca_00979	DMR(-)/DEG(+)	grain filling						Ca_08224	DMR(-)/DEG(+)	differentiation		Ca_00541	DMR(-)/DEG(+)	differentiation
Ca_15155	DMR(-)/DEG(+)	grain filling						Ca_00702	DMR(-)/DEG(+)	differentiation		Ca_07994	DMR(-)/DEG(+)	differentiation
Ca_07508	DMR(-)/DEG(+)	grain filling						Ca_03727	DMR(-)/DEG(+)	differentiation		Ca_02746	DMR(-)/DEG(+)	differentiation
Ca_10407	DMR(-)/DEG(+)	grain filling						Ca_09180	DMR(-)/DEG(+)	differentiation		Ca_17383	DMR(-)/DEG(+)	differentiation
Ca_05719	DMR(-)/DEG(+)	grain filling						Ca_19269	DMR(-)/DEG(+)	differentiation		Ca_21835	DMR(-)/DEG(+)	differentiation
Ca_09577	DMR(-)/DEG(+)	grain filling						Ca_04489	DMR(-)/DEG(+)	differentiation		Ca_10504	DMR(-)/DEG(+)	differentiation
Ca_03283	DMR(-)/DEG(+)	grain filling						Ca_05486	DMR(-)/DEG(+)	differentiation		Ca_18118	DMR(-)/DEG(+)	differentiation
Ca_14509	DMR(-)/DEG(+)	grain filling						Ca_14221	DMR(-)/DEG(+)	differentiation		Ca_10508	DMR(-)/DEG(+)	differentiation
Ca_03118	DMR(-)/DEG(+)	grain filling						Ca_18222	DMR(-)/DEG(+)	differentiation		Ca_18779	DMR(-)/DEG(+)	differentiation
Ca_11827	DMR(-)/DEG(+)	grain filling						Ca_01866	DMR(-)/DEG(+)	differentiation		Ca_11592	DMR(-)/DEG(+)	differentiation
Ca_26067	DMR(-)/DEG(+)	grain filling						Ca_11427	DMR(-)/DEG(+)	differentiation		Ca_11570	DMR(-)/DEG(+)	differentiation
Ca_28195	DMR(-)/DEG(+)	grain filling						Ca_04109	DMR(-)/DEG(+)	differentiation		Ca_09423	DMR(-)/DEG(+)	differentiation
Ca_19952	DMR(-)/DEG(+)	grain filling						Ca_03918	DMR(-)/DEG(+)	differentiation		Ca_12196	DMR(-)/DEG(+)	differentiation
Ca_22418	DMR(-)/DEG(+)	grain filling						Ca_09590	DMR(-)/DEG(+)	differentiation		Ca_23678	DMR(-)/DEG(+)	differentiation
Ca_22351	DMR(-)/DEG(+)	Desiccation						Ca_16743	DMR(-)/DEG(+)	differentiation		Ca_00747	DMR(-)/DEG(+)	differentiation
Ca_02647	DMR(-)/DEG(+)	Desiccation						Ca_25981	DMR(-)/DEG(+)	differentiation		Ca_12005	DMR(-)/DEG(+)	differentiation
Ca_12601	DMR(-)/DEG(+)	Desiccation						Ca_26316	DMR(-)/DEG(+)	differentiation		Ca_03848	DMR(-)/DEG(+)	differentiation
Ca_17273	DMR(-)/DEG(+)	Desiccation						Ca_06323	DMR(-)/DEG(+)	differentiation		Ca_03574	DMR(-)/DEG(+)	differentiation
Ca_00830	DMR(-)/DEG(+)	Desiccation						Ca_06352	DMR(-)/DEG(+)	differentiation		Ca_04521	DMR(-)/DEG(+)	differentiation
Ca_05641	DMR(-)/DEG(+)	Desiccation						Ca_06367	DMR(-)/DEG(+)	differentiation		Ca_14189	DMR(-)/DEG(+)	differentiation
Ca_13122	DMR(-)/DEG(+)	Desiccation						Ca_16050	DMR(-)/DEG(+)	differentiation		Ca_19043	DMR(-)/DEG(+)	differentiation
Ca_18364	DMR(-)/DEG(+)	Desiccation						Ca_23042	DMR(-)/DEG(+)	differentiation		Ca_14876	DMR(-)/DEG(+)	differentiation
Ca_07783	DMR(-)/DEG(+)	Desiccation						Ca_03230	DMR(-)/DEG(+)	differentiation		Ca_10769	DMR(-)/DEG(+)	differentiation
Ca_04777	DMR(-)/DEG(+)	Desiccation						Ca_02329	DMR(-)/DEG(+)	differentiation		Ca_15601	DMR(-)/DEG(+)	differentiation
Ca_01586	DMR(-)/DEG(+)	Desiccation						Ca_02125	DMR(-)/DEG(+)	differentiation		Ca_14615	DMR(-)/DEG(+)	differentiation
Ca_01423	DMR(-)/DEG(+)	Desiccation						Ca_18423	DMR(-)/DEG(+)	differentiation		Ca_15192	DMR(-)/DEG(+)	differentiation
Ca_11358	DMR(-)/DEG(+)	Desiccation						Ca_18028	DMR(-)/DEG(+)	differentiation		Ca_13478	DMR(-)/DEG(+)	differentiation
Ca_04027	DMR(-)/DEG(+)	Desiccation						Ca_28214	DMR(-)/DEG(+)	differentiation		Ca_15399	DMR(-)/DEG(+)	differentiation
Ca_05754	DMR(-)/DEG(+)	Desiccation						Ca_25515	DMR(-)/DEG(+)	differentiation		Ca_10344	DMR(-)/DEG(+)	differentiation
Ca_09538	DMR(-)/DEG(+)	Desiccation						Ca_23286	DMR(-)/DEG(+)	differentiation		Ca_16907	DMR(-)/DEG(+)	differentiation
Ca_08509	DMR(-)/DEG(+)	Desiccation						Ca_27015	DMR(-)/DEG(+)	differentiation		Ca_05185	DMR(-)/DEG(+)	differentiation
Ca_03234	DMR(-)/DEG(+)	Desiccation						Ca_27312	DMR(-)/DEG(+)	differentiation		Ca_22026	DMR(-)/DEG(+)	differentiation
Ca_06673	DMR(-)/DEG(+)	Desiccation						Ca_00086	DMR(-)/DEG(+)	differentiation		Ca_06508	DMR(-)/DEG(+)	differentiation
Ca_17608	DMR(-)/DEG(+)	Desiccation						Ca_00403	DMR(-)/DEG(+)	differentiation		Ca_15845	DMR(-)/DEG(+)	differentiation
Ca_20272	DMR(-)/DEG(+)	Desiccation						Ca_00445	DMR(-)/DEG(+)	differentiation		Ca_20558	DMR(-)/DEG(+)	differentiation
Ca_02150	DMR(-)/DEG(+)	Desiccation						Ca_00482	DMR(-)/DEG(+)	differentiation		Ca_11740	DMR(-)/DEG(+)	differentiation
Ca_10666	DMR(-)/DEG(+)	Desiccation						Ca_08014	DMR(-)/DEG(+)	differentiation		Ca_15754	DMR(-)/DEG(+)	differentiation
Ca_02435	DMR(-)/DEG(+)	Desiccation						Ca_08016	DMR(-)/DEG(+)	differentiation		Ca_11891	DMR(-)/DEG(+)	differentiation
Ca_21186	DMR(-)/DEG(+)	Desiccation						Ca_02709	DMR(-)/DEG(+)	differentiation		Ca_16811	DMR(-)/DEG(+)	differentiation
Ca_23132	DMR(-)/DEG(+)	Desiccation						Ca_14086	DMR(-)/DEG(+)	differentiation		Ca_17866	DMR(-)/DEG(+)	differentiation
								Ca_07083	DMR(-)/DEG(+)	differentiation		Ca_26482	DMR(-)/DEG(+)	differentiation
								Ca_06927	DMR(-)/DEG(+)	differentiation		Ca_21274	DMR(-)/DEG(+)	differentiation
								Ca_14729	DMR(-)/DEG(+)	differentiation		Ca_22300	DMR(-)/DEG(+)	differentiation
								Ca_17371	DMR(-)/DEG(+)	differentiation		Ca_28195	DMR(-)/DEG(+)	differentiation
								Ca_13900	DMR(-)/DEG(+)	differentiation		Ca_07101	DMR(-)/DEG(+)	differentiation
								Ca_13535	DMR(-)/DEG(+)	differentiation		Ca_08692	DMR(-)/DEG(+)	differentiation
								Ca_12895	DMR(-)/DEG(+)	differentiation		Ca_18340	DMR(-)/DEG(+)	differentiation
								Ca_00693	DMR(-)/DEG(+)	differentiation		Ca_25827	DMR(-)/DEG(+)	differentiation
								Ca_07954	DMR(-)/DEG(+)	differentiation		Ca_06937	DMR(-)/DEG(+)	differentiation
								Ca_08727	DMR(-)/DEG(+)	differentiation		Ca_18561	DMR(-)/DEG(+)	differentiation
								Ca_08725	DMR(-)/DEG(+)	differentiation		Ca_18084	DMR(-)/DEG(+)	differentiation
								Ca_08691	DMR(-)/DEG(+)	differentiation		Ca_23054	DMR(-)/DEG(+)	differentiation
								Ca_18521	DMR(-)/DEG(+)	differentiation		Ca_06129	DMR(-)/DEG(+)	differentiation
								Ca_13916	DMR(-)/DEG(+)	differentiation		Ca_21133	DMR(-)/DEG(+)	differentiation
								Ca_23120	DMR(-)/DEG(+)	differentiation		Ca_08224	DMR(-)/DEG(+)	differentiation
								Ca_12598	DMR(-)/DEG(+)	differentiation		Ca_09180	DMR(-)/DEG(+)	differentiation
								Ca_16850	DMR(-)/DEG(+)	differentiation		Ca_04489	DMR(-)/DEG(+)	differentiation
								Ca_10454	DMR(-)/DEG(+)	differentiation		Ca_05486	DMR(-)/DEG(+)	differentiation
								Ca_19697	DMR(-)/DEG(+)	differentiation		Ca_14221	DMR(-)/DEG(+)	differentiation
								Ca_14386	DMR(-)/DEG(+)	differentiation		Ca_21981	DMR(-)/DEG(+)	differentiation
								Ca_10289	DMR(-)/DEG(+)	differentiation		Ca_01522	DMR(-)/DEG(+)	differentiation
								Ca_10207	DMR(-)/DEG(+)	differentiation		Ca_11396	DMR(-)/DEG(+)	differentiation
								Ca_10163	DMR(-)/DEG(+)	differentiation		Ca_03918	DMR(-)/DEG(+)	differentiation
								Ca_19331	DMR(-)/DEG(+)	differentiation		Ca_05773	DMR(-)/DEG(+)	differentiation
								Ca_06162	DMR(-)/DEG(+)	differentiation		Ca_09282	DMR(-)/DEG(+)	differentiation
								Ca_08166	DMR(-)/DEG(+)	differentiation		Ca_03230	DMR(-)/DEG(+)	differentiation
								Ca_07176	DMR(-)/DEG(+)	differentiation		Ca_12416	DMR(-)/DEG(+)	differentiation
								Ca_07335	DMR(-)/DEG(+)	differentiation		Ca_10092	DMR(-)/DEG(+)	differentiation
								Ca_07341	DMR(-)/DEG(+)	differentiation		Ca_02329	DMR(-)/DEG(+)	differentiation
								Ca_12248	DMR(-)/DEG(+)	differentiation		Ca_02125	DMR(-)/DEG(+)	differentiation
								Ca_12285	DMR(-)/DEG(+)	differentiation		Ca_02124	DMR(-)/DEG(+)	differentiation
								Ca_00825	DMR(-)/DEG(+)	differentiation		Ca_18423	DMR(-)/DEG(+)	differentiation
								Ca_01277	DMR(-)/DEG(+)	differentiation		Ca_25873	DMR(-)/DEG(+)	differentiation
								Ca_22377	DMR(-)/DEG(+)	differentiation		Ca_23563	DMR(-)/DEG(+)	differentiation
								Ca_18803	DMR(-)/DEG(+)	differentiation		Ca_00086	DMR(-)/DEG(+)	differentiation
								Ca_17026	DMR(-)/DEG(+)	differentiation		Ca_00403	DMR(-)/DEG(+)	differentiation
								Ca_09383	DMR(-)/DEG(+)	differentiation		Ca_17371	DMR(-)/DEG(+)	differentiation
								Ca_09446	DMR(-)/DEG(+)	differentiation		Ca_13535	DMR(-)/DEG(+)	differentiation
								Ca_08231	DMR(-)/DEG(+)	differentiation		Ca_12895	DMR(-)/DEG(+)	differentiation
								Ca_08116	DMR(-)/DEG(+)	differentiation		Ca_08691	DMR(-)/DEG(+)	differentiation
								Ca_07238	DMR(-)/DEG(+)	differentiation		Ca_18521	DMR(-)/DEG(+)	differentiation
								Ca_07317	DMR(-)/DEG(+)	differentiation		Ca_23120	DMR(-)/DEG(+)	differentiation
								Ca_00795	DMR(-)/DEG(+)	differentiation		Ca_16850	DMR(-)/DEG(+)	differentiation
								Ca_01066	DMR(-)/DEG(+)	differentiation		Ca_15670	DMR(-)/DEG(+)	differentiation
								Ca_01101	DMR(-)/DEG(+)	differentiation		Ca_14386	DMR(-)/DEG(+)	differentiation
								Ca_01299	DMR(-)/DEG(+)	differentiation		Ca_10289	DMR(-)/DEG(+)	differentiation
								Ca_07675	DMR(-)/DEG(+)	differentiation		Ca_10207	DMR(-)/DEG(+)	differentiation
								Ca_03719	DMR(-)/DEG(+)	differentiation		Ca_10163	DMR(-)/DEG(+)	differentiation
								Ca_08414	DMR(-)/DEG(+)	differentiation		Ca_06162	DMR(-)/DEG(+)	differentiation
								Ca_08415	DMR(-)/DEG(+)	differentiation		Ca_08166	DMR(-)/DEG(+)	differentiation
								Ca_04443	DMR(-)/DEG(+)	differentiation		Ca_07335	DMR(-)/DEG(+)	differentiation
								Ca_04583	DMR(-)/DEG(+)	differentiation		Ca_12248	DMR(-)/DEG(+)	differentiation
								Ca_05504	DMR(-)/DEG(+)	differentiation		Ca_12285	DMR(-)/DEG(+)	differentiation
								Ca_05438	DMR(-)/DEG(+)	differentiation		Ca_00825	DMR(-)/DEG(+)	differentiation
								Ca_15089	DMR(-)/DEG(+)	differentiation		Ca_01277	DMR(-)/DEG(+)	differentiation
								Ca_23687	DMR(-)/DEG(+)	differentiation		Ca_17026	DMR(-)/DEG(+)	differentiation
								Ca_09097	DMR(-)/DEG(+)	differentiation		Ca_05976	DMR(-)/DEG(+)	differentiation
								Ca_09202	DMR(-)/DEG(+)	differentiation		Ca_07238	DMR(-)/DEG(+)	differentiation
								Ca_07701	DMR(-)/DEG(+)	differentiation		Ca_07317	DMR(-)/DEG(+)	differentiation
								Ca_07703	DMR(-)/DEG(+)	differentiation		Ca_01066	DMR(-)/DEG(+)	differentiation
								Ca_07797	DMR(-)/DEG(+)	differentiation		Ca_08415	DMR(-)/DEG(+)	differentiation
								Ca_07833	DMR(-)/DEG(+)	differentiation		Ca_04443	DMR(-)/DEG(+)	differentiation
								Ca_07836	DMR(-)/DEG(+)	differentiation		Ca_04583	DMR(-)/DEG(+)	differentiation
								Ca_12143	DMR(-)/DEG(+)	differentiation		Ca_05438	DMR(-)/DEG(+)	differentiation
								Ca_03786	DMR(-)/DEG(+)	differentiation		Ca_09097	DMR(-)/DEG(+)	differentiation
								Ca_03732	DMR(-)/DEG(+)	differentiation		Ca_09202	DMR(-)/DEG(+)	differentiation
								Ca_03625	DMR(-)/DEG(+)	differentiation		Ca_10813	DMR(-)/DEG(+)	differentiation
								Ca_03483	DMR(-)/DEG(+)	differentiation		Ca_07833	DMR(-)/DEG(+)	differentiation
								Ca_04518	DMR(-)/DEG(+)	differentiation		Ca_03732	DMR(-)/DEG(+)	differentiation
								Ca_14192	DMR(-)/DEG(+)	differentiation		Ca_04518	DMR(-)/DEG(+)	differentiation
								Ca_10748	DMR(-)/DEG(+)	differentiation		Ca_20855	DMR(-)/DEG(+)	differentiation
								Ca_20760	DMR(-)/DEG(+)	differentiation		Ca_10748	DMR(-)/DEG(+)	differentiation
								Ca_18174	DMR(-)/DEG(+)	differentiation		Ca_20760	DMR(-)/DEG(+)	differentiation
								Ca_17076	DMR(-)/DEG(+)	differentiation		Ca_17076	DMR(-)/DEG(+)	differentiation
								Ca_24778	DMR(-)/DEG(+)	differentiation		Ca_01765	DMR(-)/DEG(+)	differentiation
								Ca_08960	DMR(-)/DEG(+)	differentiation		Ca_03936	DMR(-)/DEG(+)	differentiation
								Ca_04894	DMR(-)/DEG(+)	differentiation		Ca_04130	DMR(-)/DEG(+)	differentiation
								Ca_01765	DMR(-)/DEG(+)	differentiation		Ca_25896	DMR(-)/DEG(+)	differentiation
								Ca_07488	DMR(-)/DEG(+)	differentiation		Ca_16623	DMR(-)/DEG(+)	differentiation
								Ca_19208	DMR(-)/DEG(+)	differentiation		Ca_11366	DMR(-)/DEG(+)	differentiation
								Ca_11363	DMR(-)/DEG(+)	differentiation		Ca_04186	DMR(-)/DEG(+)	differentiation
								Ca_03936	DMR(-)/DEG(+)	differentiation		Ca_05706	DMR(-)/DEG(+)	differentiation
								Ca_04130	DMR(-)/DEG(+)	differentiation		Ca_09675	DMR(-)/DEG(+)	differentiation
								Ca_04163	DMR(-)/DEG(+)	differentiation		Ca_11105	DMR(-)/DEG(+)	differentiation
								Ca_23832	DMR(-)/DEG(+)	differentiation		Ca_24171	DMR(-)/DEG(+)	differentiation
								Ca_16623	DMR(-)/DEG(+)	differentiation		Ca_16682	DMR(-)/DEG(+)	differentiation
								Ca_01519	DMR(-)/DEG(+)	differentiation		Ca_21947	DMR(-)/DEG(+)	differentiation
								Ca_11389	DMR(-)/DEG(+)	differentiation		Ca_13325	DMR(-)/DEG(+)	differentiation
								Ca_11366	DMR(-)/DEG(+)	differentiation		Ca_10433	DMR(-)/DEG(+)	differentiation
								Ca_04046	DMR(-)/DEG(+)	differentiation		Ca_05681	DMR(-)/DEG(+)	differentiation
								Ca_04145	DMR(-)/DEG(+)	differentiation		Ca_08516	DMR(-)/DEG(+)	differentiation
								Ca_04186	DMR(-)/DEG(+)	differentiation		Ca_05144	DMR(-)/DEG(+)	differentiation
								Ca_05706	DMR(-)/DEG(+)	differentiation		Ca_06494	DMR(-)/DEG(+)	differentiation
								Ca_09675	DMR(-)/DEG(+)	differentiation		Ca_17547	DMR(-)/DEG(+)	differentiation
								Ca_08627	DMR(-)/DEG(+)	differentiation		Ca_18888	DMR(-)/DEG(+)	differentiation
								Ca_08597	DMR(-)/DEG(+)	differentiation		Ca_17431	DMR(-)/DEG(+)	differentiation
								Ca_05033	DMR(-)/DEG(+)	differentiation		Ca_13656	DMR(-)/DEG(+)	differentiation
								Ca_16377	DMR(-)/DEG(+)	differentiation		Ca_18861	DMR(-)/DEG(+)	differentiation
								Ca_11295	DMR(-)/DEG(+)	differentiation		Ca_15358	DMR(-)/DEG(+)	differentiation
								Ca_11105	DMR(-)/DEG(+)	differentiation		Ca_15331	DMR(-)/DEG(+)	differentiation
								Ca_24171	DMR(-)/DEG(+)	differentiation		Ca_09375	DMR(-)/DEG(+)	differentiation
								Ca_16682	DMR(-)/DEG(+)	differentiation		Ca_09295	DMR(-)/DEG(+)	differentiation
								Ca_21947	DMR(-)/DEG(+)	differentiation		Ca_20250	DMR(-)/DEG(+)	differentiation
								Ca_23447	DMR(-)/DEG(+)	differentiation		Ca_06645	DMR(-)/DEG(+)	differentiation
								Ca_13325	DMR(-)/DEG(+)	differentiation		Ca_12318	DMR(-)/DEG(+)	differentiation
								Ca_10433	DMR(-)/DEG(+)	differentiation		Ca_16424	DMR(-)/DEG(+)	differentiation
								Ca_05681	DMR(-)/DEG(+)	differentiation		Ca_16429	DMR(-)/DEG(+)	differentiation
								Ca_08516	DMR(-)/DEG(+)	differentiation		Ca_11850	DMR(-)/DEG(+)	differentiation
								Ca_06494	DMR(-)/DEG(+)	differentiation		Ca_02168	DMR(-)/DEG(+)	differentiation
								Ca_06549	DMR(-)/DEG(+)	differentiation		Ca_02051	DMR(-)/DEG(+)	differentiation
								Ca_11177	DMR(-)/DEG(+)	differentiation		Ca_02017	DMR(-)/DEG(+)	differentiation
								Ca_16691	DMR(-)/DEG(+)	differentiation		Ca_13014	DMR(-)/DEG(+)	differentiation
								Ca_15179	DMR(-)/DEG(+)	differentiation		Ca_17227	DMR(-)/DEG(+)	differentiation
								Ca_17547	DMR(-)/DEG(+)	differentiation		Ca_24036	DMR(-)/DEG(+)	differentiation
								Ca_18888	DMR(-)/DEG(+)	differentiation		Ca_28120	DMR(-)/DEG(+)	differentiation
								Ca_17393	DMR(-)/DEG(+)	differentiation		Ca_26266	DMR(-)/DEG(+)	differentiation
								Ca_17431	DMR(-)/DEG(+)	differentiation		Ca_21713	DMR(-)/DEG(+)	differentiation
								Ca_13656	DMR(-)/DEG(+)	differentiation		Ca_26041	DMR(-)/DEG(+)	differentiation
								Ca_18861	DMR(-)/DEG(+)	differentiation		Ca_26707	DMR(-)/DEG(+)	differentiation
								Ca_03163	DMR(-)/DEG(+)	differentiation		Ca_26708	DMR(-)/DEG(+)	differentiation
								Ca_15358	DMR(-)/DEG(+)	differentiation		Ca_28193	DMR(-)/DEG(+)	differentiation
								Ca_15331	DMR(-)/DEG(+)	differentiation		Ca_27831	DMR(-)/DEG(+)	differentiation
								Ca_17296	DMR(-)/DEG(+)	differentiation		Ca_25811	DMR(-)/DEG(+)	differentiation
								Ca_09375	DMR(-)/DEG(+)	differentiation		Ca_27390	DMR(-)/DEG(+)	differentiation
								Ca_09295	DMR(-)/DEG(+)	differentiation		Ca_22182	DMR(-)/DEG(+)	differentiation
								Ca_09992	DMR(-)/DEG(+)	differentiation		Ca_23205	DMR(-)/DEG(+)	differentiation
								Ca_18960	DMR(-)/DEG(+)	differentiation		Ca_00066	DMR(-)/DEG(+)	differentiation
								Ca_20990	DMR(-)/DEG(+)	differentiation		Ca_08021	DMR(-)/DEG(+)	differentiation
								Ca_20250	DMR(-)/DEG(+)	differentiation		Ca_07091	DMR(-)/DEG(+)	differentiation
								Ca_03178	DMR(-)/DEG(+)	differentiation		Ca_20294	DMR(-)/DEG(+)	differentiation
								Ca_06680	DMR(-)/DEG(+)	differentiation		Ca_12866	DMR(-)/DEG(+)	differentiation
								Ca_06645	DMR(-)/DEG(+)	differentiation		Ca_00021	DMR(-)/DEG(+)	differentiation
								Ca_12318	DMR(-)/DEG(+)	differentiation		Ca_00070	DMR(-)/DEG(+)	differentiation
								Ca_26012	DMR(-)/DEG(+)	differentiation		Ca_00493	DMR(-)/DEG(+)	differentiation
								Ca_16424	DMR(-)/DEG(+)	differentiation		Ca_00515	DMR(-)/DEG(+)	differentiation
								Ca_16429	DMR(-)/DEG(+)	differentiation		Ca_07883	DMR(-)/DEG(+)	differentiation
								Ca_25102	DMR(-)/DEG(+)	differentiation		Ca_08067	DMR(-)/DEG(+)	differentiation
								Ca_11909	DMR(-)/DEG(+)	differentiation		Ca_02888	DMR(-)/DEG(+)	differentiation
								Ca_11850	DMR(-)/DEG(+)	differentiation		Ca_06911	DMR(-)/DEG(+)	differentiation
								Ca_11818	DMR(-)/DEG(+)	differentiation		Ca_14739	DMR(-)/DEG(+)	differentiation
								Ca_02168	DMR(-)/DEG(+)	differentiation		Ca_17381	DMR(-)/DEG(+)	differentiation
								Ca_02051	DMR(-)/DEG(+)	differentiation		Ca_08716	DMR(-)/DEG(+)	differentiation
								Ca_02017	DMR(-)/DEG(+)	differentiation		Ca_20629	DMR(-)/DEG(+)	differentiation
								Ca_11484	DMR(-)/DEG(+)	differentiation		Ca_19289	DMR(-)/DEG(+)	differentiation
								Ca_18424	DMR(-)/DEG(+)	differentiation		Ca_18302	DMR(-)/DEG(+)	differentiation
								Ca_18035	DMR(-)/DEG(+)	differentiation		Ca_18507	DMR(-)/DEG(+)	differentiation
								Ca_13014	DMR(-)/DEG(+)	differentiation		Ca_13893	DMR(-)/DEG(+)	differentiation
								Ca_15029	DMR(-)/DEG(+)	differentiation		Ca_16962	DMR(-)/DEG(+)	differentiation
								Ca_18432	DMR(-)/DEG(+)	differentiation		Ca_18106	DMR(-)/DEG(+)	differentiation
								Ca_13020	DMR(-)/DEG(+)	differentiation		Ca_25089	DMR(-)/DEG(+)	differentiation
								Ca_17894	DMR(-)/DEG(+)	differentiation		Ca_18093	DMR(-)/DEG(+)	differentiation
								Ca_17204	DMR(-)/DEG(+)	differentiation		Ca_11572	DMR(-)/DEG(+)	differentiation
								Ca_17227	DMR(-)/DEG(+)	differentiation		Ca_12495	DMR(-)/DEG(+)	differentiation
								Ca_21520	DMR(-)/DEG(+)	differentiation		Ca_12489	DMR(-)/DEG(+)	differentiation
								Ca_25877	DMR(-)/DEG(+)	differentiation		Ca_15271	DMR(-)/DEG(+)	differentiation
								Ca_19783	DMR(-)/DEG(+)	differentiation		Ca_12612	DMR(-)/DEG(+)	differentiation
								Ca_24036	DMR(-)/DEG(+)	differentiation		Ca_10525	DMR(-)/DEG(+)	differentiation
								Ca_28120	DMR(-)/DEG(+)	differentiation		Ca_21472	DMR(-)/DEG(+)	differentiation
								Ca_20790	DMR(-)/DEG(+)	differentiation		Ca_27049	DMR(-)/DEG(+)	differentiation
								Ca_26266	DMR(-)/DEG(+)	differentiation		Ca_17591	DMR(-)/DEG(+)	differentiation
								Ca_24196	DMR(-)/DEG(+)	differentiation		Ca_22890	DMR(-)/DEG(+)	differentiation
								Ca_21713	DMR(-)/DEG(+)	differentiation		Ca_16133	DMR(-)/DEG(+)	differentiation
								Ca_24925	DMR(-)/DEG(+)	differentiation		Ca_12461	DMR(-)/DEG(+)	differentiation
								Ca_25516	DMR(-)/DEG(+)	differentiation		Ca_16540	DMR(-)/DEG(+)	differentiation
								Ca_26041	DMR(-)/DEG(+)	differentiation		Ca_00958	DMR(-)/DEG(+)	differentiation
								Ca_26140	DMR(-)/DEG(+)	differentiation		Ca_00982	DMR(-)/DEG(+)	differentiation
								Ca_22263	DMR(-)/DEG(+)	differentiation		Ca_19415	DMR(-)/DEG(+)	differentiation
								Ca_25635	DMR(-)/DEG(+)	differentiation		Ca_23338	DMR(-)/DEG(+)	differentiation
								Ca_25295	DMR(-)/DEG(+)	differentiation		Ca_09387	DMR(-)/DEG(+)	differentiation
								Ca_26707	DMR(-)/DEG(+)	differentiation		Ca_06274	DMR(-)/DEG(+)	differentiation
								Ca_26708	DMR(-)/DEG(+)	differentiation		Ca_06040	DMR(-)/DEG(+)	differentiation
								Ca_25564	DMR(-)/DEG(+)	differentiation		Ca_05981	DMR(-)/DEG(+)	differentiation
								Ca_28193	DMR(-)/DEG(+)	differentiation		Ca_12271	DMR(-)/DEG(+)	differentiation
								Ca_27831	DMR(-)/DEG(+)	differentiation		Ca_01052	DMR(-)/DEG(+)	differentiation
								Ca_24328	DMR(-)/DEG(+)	differentiation		Ca_12105	DMR(-)/DEG(+)	differentiation
								Ca_20167	DMR(-)/DEG(+)	differentiation		Ca_12154	DMR(-)/DEG(+)	differentiation
								Ca_25811	DMR(-)/DEG(+)	differentiation		Ca_12179	DMR(-)/DEG(+)	differentiation
								Ca_27390	DMR(-)/DEG(+)	differentiation		Ca_03802	DMR(-)/DEG(+)	differentiation
								Ca_22182	DMR(-)/DEG(+)	differentiation		Ca_03648	DMR(-)/DEG(+)	differentiation
								Ca_23205	DMR(-)/DEG(+)	differentiation		Ca_03580	DMR(-)/DEG(+)	differentiation
								Ca_21060	DMR(-)/DEG(+)	differentiation		Ca_03558	DMR(-)/DEG(+)	differentiation
								Ca_07112	DMR(-)/DEG(+)	grain filling		Ca_08305	DMR(-)/DEG(+)	differentiation
								Ca_12229	DMR(-)/DEG(+)	grain filling		Ca_08496	DMR(-)/DEG(+)	differentiation
								Ca_00956	DMR(-)/DEG(+)	grain filling		Ca_04302	DMR(-)/DEG(+)	differentiation
								Ca_15155	DMR(-)/DEG(+)	grain filling		Ca_04445	DMR(-)/DEG(+)	differentiation
								Ca_07508	DMR(-)/DEG(+)	grain filling		Ca_04448	DMR(-)/DEG(+)	differentiation
								Ca_10407	DMR(-)/DEG(+)	grain filling		Ca_20138	DMR(-)/DEG(+)	differentiation
								Ca_05719	DMR(-)/DEG(+)	grain filling		Ca_14441	DMR(-)/DEG(+)	differentiation
								Ca_09577	DMR(-)/DEG(+)	grain filling		Ca_14841	DMR(-)/DEG(+)	differentiation
								Ca_11827	DMR(-)/DEG(+)	grain filling		Ca_14881	DMR(-)/DEG(+)	differentiation
								Ca_28195	DMR(-)/DEG(+)	grain filling		Ca_10854	DMR(-)/DEG(+)	differentiation
								Ca_08827	DMR(-)/DEG(+)	grain filling		Ca_10842	DMR(-)/DEG(+)	differentiation
								Ca_10566	DMR(-)/DEG(+)	grain filling		Ca_10785	DMR(-)/DEG(+)	differentiation
								Ca_27048	DMR(-)/DEG(+)	grain filling		Ca_10761	DMR(-)/DEG(+)	differentiation
								Ca_01026	DMR(-)/DEG(+)	grain filling		Ca_07682	DMR(-)/DEG(+)	differentiation
								Ca_14854	DMR(-)/DEG(+)	grain filling		Ca_07795	DMR(-)/DEG(+)	differentiation
								Ca_17462	DMR(-)/DEG(+)	grain filling		Ca_12113	DMR(-)/DEG(+)	differentiation
								Ca_25685	DMR(-)/DEG(+)	grain filling		Ca_03449	DMR(-)/DEG(+)	differentiation
								Ca_00064	DMR(-)/DEG(+)	grain filling		Ca_03430	DMR(-)/DEG(+)	differentiation
								Ca_00636	DMR(-)/DEG(+)	grain filling		Ca_08495	DMR(-)/DEG(+)	differentiation
								Ca_00700	DMR(-)/DEG(+)	grain filling		Ca_04629	DMR(-)/DEG(+)	differentiation
								Ca_07934	DMR(-)/DEG(+)	grain filling		Ca_14818	DMR(-)/DEG(+)	differentiation
								Ca_08051	DMR(-)/DEG(+)	grain filling		Ca_09141	DMR(-)/DEG(+)	differentiation
								Ca_06994	DMR(-)/DEG(+)	grain filling		Ca_09197	DMR(-)/DEG(+)	differentiation
								Ca_18451	DMR(-)/DEG(+)	grain filling		Ca_24948	DMR(-)/DEG(+)	differentiation
								Ca_12943	DMR(-)/DEG(+)	grain filling		Ca_17074	DMR(-)/DEG(+)	differentiation
								Ca_07954	DMR(-)/DEG(+)	grain filling		Ca_15586	DMR(-)/DEG(+)	differentiation
								Ca_18331	DMR(-)/DEG(+)	grain filling		Ca_23825	DMR(-)/DEG(+)	differentiation
								Ca_10512	DMR(-)/DEG(+)	grain filling		Ca_01861	DMR(-)/DEG(+)	differentiation
								Ca_09767	DMR(-)/DEG(+)	grain filling		Ca_01824	DMR(-)/DEG(+)	differentiation
								Ca_06235	DMR(-)/DEG(+)	grain filling		Ca_01550	DMR(-)/DEG(+)	differentiation
								Ca_06113	DMR(-)/DEG(+)	grain filling		Ca_01420	DMR(-)/DEG(+)	differentiation
								Ca_07341	DMR(-)/DEG(+)	grain filling		Ca_11326	DMR(-)/DEG(+)	differentiation
								Ca_00722	DMR(-)/DEG(+)	grain filling		Ca_03980	DMR(-)/DEG(+)	differentiation
								Ca_07323	DMR(-)/DEG(+)	grain filling		Ca_18694	DMR(-)/DEG(+)	differentiation
								Ca_07360	DMR(-)/DEG(+)	grain filling		Ca_04901	DMR(-)/DEG(+)	differentiation
								Ca_12021	DMR(-)/DEG(+)	grain filling		Ca_07405	DMR(-)/DEG(+)	differentiation
								Ca_00773	DMR(-)/DEG(+)	grain filling		Ca_19214	DMR(-)/DEG(+)	differentiation
								Ca_01091	DMR(-)/DEG(+)	grain filling		Ca_19206	DMR(-)/DEG(+)	differentiation
								Ca_03719	DMR(-)/DEG(+)	grain filling		Ca_11336	DMR(-)/DEG(+)	differentiation
								Ca_03475	DMR(-)/DEG(+)	grain filling		Ca_04190	DMR(-)/DEG(+)	differentiation
								Ca_21604	DMR(-)/DEG(+)	grain filling		Ca_04259	DMR(-)/DEG(+)	differentiation
								Ca_10783	DMR(-)/DEG(+)	grain filling		Ca_05875	DMR(-)/DEG(+)	differentiation
								Ca_07725	DMR(-)/DEG(+)	grain filling		Ca_05794	DMR(-)/DEG(+)	differentiation
								Ca_05580	DMR(-)/DEG(+)	grain filling		Ca_09669	DMR(-)/DEG(+)	differentiation
								Ca_10870	DMR(-)/DEG(+)	grain filling		Ca_08551	DMR(-)/DEG(+)	differentiation
								Ca_10840	DMR(-)/DEG(+)	grain filling		Ca_06411	DMR(-)/DEG(+)	differentiation
								Ca_18163	DMR(-)/DEG(+)	grain filling		Ca_11208	DMR(-)/DEG(+)	differentiation
								Ca_04836	DMR(-)/DEG(+)	grain filling		Ca_11094	DMR(-)/DEG(+)	differentiation
								Ca_04935	DMR(-)/DEG(+)	grain filling		Ca_15162	DMR(-)/DEG(+)	differentiation
								Ca_03936	DMR(-)/DEG(+)	grain filling		Ca_13474	DMR(-)/DEG(+)	differentiation
								Ca_03956	DMR(-)/DEG(+)	grain filling		Ca_17442	DMR(-)/DEG(+)	differentiation
								Ca_13337	DMR(-)/DEG(+)	grain filling		Ca_10411	DMR(-)/DEG(+)	differentiation
								Ca_10310	DMR(-)/DEG(+)	grain filling		Ca_05893	DMR(-)/DEG(+)	differentiation
								Ca_05882	DMR(-)/DEG(+)	grain filling		Ca_08642	DMR(-)/DEG(+)	differentiation
								Ca_05702	DMR(-)/DEG(+)	grain filling		Ca_08601	DMR(-)/DEG(+)	differentiation
								Ca_09675	DMR(-)/DEG(+)	grain filling		Ca_06390	DMR(-)/DEG(+)	differentiation
								Ca_09641	DMR(-)/DEG(+)	grain filling		Ca_16358	DMR(-)/DEG(+)	differentiation
								Ca_13260	DMR(-)/DEG(+)	grain filling		Ca_11161	DMR(-)/DEG(+)	differentiation
								Ca_09586	DMR(-)/DEG(+)	grain filling		Ca_11128	DMR(-)/DEG(+)	differentiation
								Ca_16745	DMR(-)/DEG(+)	grain filling		Ca_15183	DMR(-)/DEG(+)	differentiation
								Ca_11238	DMR(-)/DEG(+)	grain filling		Ca_15936	DMR(-)/DEG(+)	differentiation
								Ca_17415	DMR(-)/DEG(+)	grain filling		Ca_21579	DMR(-)/DEG(+)	differentiation
								Ca_15382	DMR(-)/DEG(+)	grain filling		Ca_13520	DMR(-)/DEG(+)	differentiation
								Ca_02960	DMR(-)/DEG(+)	grain filling		Ca_19166	DMR(-)/DEG(+)	differentiation
								Ca_06662	DMR(-)/DEG(+)	grain filling		Ca_03392	DMR(-)/DEG(+)	differentiation
								Ca_09851	DMR(-)/DEG(+)	grain filling		Ca_03182	DMR(-)/DEG(+)	differentiation
								Ca_18036	DMR(-)/DEG(+)	grain filling		Ca_03181	DMR(-)/DEG(+)	differentiation
								Ca_02174	DMR(-)/DEG(+)	grain filling		Ca_06746	DMR(-)/DEG(+)	differentiation
								Ca_10667	DMR(-)/DEG(+)	grain filling		Ca_06691	DMR(-)/DEG(+)	differentiation
								Ca_11524	DMR(-)/DEG(+)	grain filling		Ca_06635	DMR(-)/DEG(+)	differentiation
								Ca_26982	DMR(-)/DEG(+)	grain filling		Ca_13241	DMR(-)/DEG(+)	differentiation
								Ca_26079	DMR(-)/DEG(+)	grain filling		Ca_13206	DMR(-)/DEG(+)	differentiation
								Ca_10514	DMR(-)/DEG(+)	Desiccation		Ca_09296	DMR(-)/DEG(+)	differentiation
								Ca_00830	DMR(-)/DEG(+)	Desiccation		Ca_16053	DMR(-)/DEG(+)	differentiation
								Ca_00861	DMR(-)/DEG(+)	Desiccation		Ca_09960	DMR(-)/DEG(+)	differentiation
								Ca_04405	DMR(-)/DEG(+)	Desiccation		Ca_12306	DMR(-)/DEG(+)	differentiation
								Ca_18364	DMR(-)/DEG(+)	Desiccation		Ca_12375	DMR(-)/DEG(+)	differentiation
								Ca_01586	DMR(-)/DEG(+)	Desiccation		Ca_12377	DMR(-)/DEG(+)	differentiation
								Ca_05754	DMR(-)/DEG(+)	Desiccation		Ca_18955	DMR(-)/DEG(+)	differentiation
								Ca_08509	DMR(-)/DEG(+)	Desiccation		Ca_18958	DMR(-)/DEG(+)	differentiation
								Ca_03234	DMR(-)/DEG(+)	Desiccation		Ca_23324	DMR(-)/DEG(+)	differentiation
								Ca_17608	DMR(-)/DEG(+)	Desiccation		Ca_17642	DMR(-)/DEG(+)	differentiation
								Ca_20272	DMR(-)/DEG(+)	Desiccation		Ca_25107	DMR(-)/DEG(+)	differentiation
								Ca_12798	DMR(-)/DEG(+)	Desiccation		Ca_21366	DMR(-)/DEG(+)	differentiation
								Ca_02150	DMR(-)/DEG(+)	Desiccation		Ca_19496	DMR(-)/DEG(+)	differentiation
								Ca_10666	DMR(-)/DEG(+)	Desiccation		Ca_03408	DMR(-)/DEG(+)	differentiation
								Ca_21186	DMR(-)/DEG(+)	Desiccation		Ca_03364	DMR(-)/DEG(+)	differentiation
								Ca_23132	DMR(-)/DEG(+)	Desiccation		Ca_02979	DMR(-)/DEG(+)	differentiation
								Ca_08827	DMR(-)/DEG(+)	Desiccation		Ca_09354	DMR(-)/DEG(+)	differentiation
								Ca_23112	DMR(-)/DEG(+)	Desiccation		Ca_16056	DMR(-)/DEG(+)	differentiation
								Ca_12465	DMR(-)/DEG(+)	Desiccation		Ca_09858	DMR(-)/DEG(+)	differentiation
								Ca_09442	DMR(-)/DEG(+)	Desiccation		Ca_11738	DMR(-)/DEG(+)	differentiation
								Ca_12132	DMR(-)/DEG(+)	Desiccation		Ca_02372	DMR(-)/DEG(+)	differentiation
								Ca_03756	DMR(-)/DEG(+)	Desiccation		Ca_02260	DMR(-)/DEG(+)	differentiation
								Ca_11028	DMR(-)/DEG(+)	Desiccation		Ca_02162	DMR(-)/DEG(+)	differentiation
								Ca_12352	DMR(-)/DEG(+)	Desiccation		Ca_02002	DMR(-)/DEG(+)	differentiation
								Ca_22006	DMR(-)/DEG(+)	Desiccation		Ca_01958	DMR(-)/DEG(+)	differentiation
								Ca_14779	DMR(-)/DEG(+)	Desiccation		Ca_17874	DMR(-)/DEG(+)	differentiation
								Ca_07141	DMR(-)/DEG(+)	Desiccation		Ca_15503	DMR(-)/DEG(+)	differentiation
								Ca_10467	DMR(-)/DEG(+)	Desiccation		Ca_15022	DMR(-)/DEG(+)	differentiation
								Ca_16091	DMR(-)/DEG(+)	Desiccation		Ca_02184	DMR(-)/DEG(+)	differentiation
								Ca_11582	DMR(-)/DEG(+)	Desiccation		Ca_10690	DMR(-)/DEG(+)	differentiation
								Ca_10207	DMR(-)/DEG(+)	Desiccation		Ca_11538	DMR(-)/DEG(+)	differentiation
								Ca_09743	DMR(-)/DEG(+)	Desiccation		Ca_20107	DMR(-)/DEG(+)	differentiation
								Ca_06162	DMR(-)/DEG(+)	Desiccation		Ca_17902	DMR(-)/DEG(+)	differentiation
								Ca_01117	DMR(-)/DEG(+)	Desiccation		Ca_27055	DMR(-)/DEG(+)	differentiation
								Ca_08170	DMR(-)/DEG(+)	Desiccation		Ca_17187	DMR(-)/DEG(+)	differentiation
								Ca_01091	DMR(-)/DEG(+)	Desiccation		Ca_25916	DMR(-)/DEG(+)	differentiation
								Ca_14832	DMR(-)/DEG(+)	Desiccation		Ca_26649	DMR(-)/DEG(+)	differentiation
								Ca_07852	DMR(-)/DEG(+)	Desiccation		Ca_25378	DMR(-)/DEG(+)	differentiation
								Ca_12137	DMR(-)/DEG(+)	Desiccation		Ca_21888	DMR(-)/DEG(+)	differentiation
								Ca_03643	DMR(-)/DEG(+)	Desiccation		Ca_20538	DMR(-)/DEG(+)	differentiation
								Ca_10980	DMR(-)/DEG(+)	Desiccation		Ca_21739	DMR(-)/DEG(+)	differentiation
								Ca_09208	DMR(-)/DEG(+)	Desiccation		Ca_27830	DMR(-)/DEG(+)	differentiation
								Ca_18347	DMR(-)/DEG(+)	Desiccation		Ca_25694	DMR(-)/DEG(+)	differentiation
								Ca_01556	DMR(-)/DEG(+)	Desiccation		Ca_22169	DMR(-)/DEG(+)	differentiation
								Ca_04763	DMR(-)/DEG(+)	Desiccation		Ca_23215	DMR(-)/DEG(+)	differentiation
								Ca_05125	DMR(-)/DEG(+)	Desiccation		Ca_27327	DMR(-)/DEG(+)	differentiation
								Ca_05322	DMR(-)/DEG(+)	Desiccation		Ca_07112	DMR(-)/DEG(+)	grain filling
								Ca_06458	DMR(-)/DEG(+)	Desiccation		Ca_12601	DMR(-)/DEG(+)	grain filling
								Ca_18908	DMR(-)/DEG(+)	Desiccation		Ca_12229	DMR(-)/DEG(+)	grain filling
								Ca_13313	DMR(-)/DEG(+)	Desiccation		Ca_07508	DMR(-)/DEG(+)	grain filling
								Ca_13338	DMR(-)/DEG(+)	Desiccation		Ca_20339	DMR(-)/DEG(+)	grain filling
								Ca_10319	DMR(-)/DEG(+)	Desiccation		Ca_05719	DMR(-)/DEG(+)	grain filling
								Ca_19880	DMR(-)/DEG(+)	Desiccation		Ca_09577	DMR(-)/DEG(+)	grain filling
								Ca_21594	DMR(-)/DEG(+)	Desiccation		Ca_03283	DMR(-)/DEG(+)	grain filling
								Ca_15355	DMR(-)/DEG(+)	Desiccation		Ca_14509	DMR(-)/DEG(+)	grain filling
								Ca_09376	DMR(-)/DEG(+)	Desiccation		Ca_26067	DMR(-)/DEG(+)	grain filling
								Ca_09279	DMR(-)/DEG(+)	Desiccation		Ca_28195	DMR(-)/DEG(+)	grain filling
								Ca_09958	DMR(-)/DEG(+)	Desiccation		Ca_22418	DMR(-)/DEG(+)	grain filling
								Ca_15032	DMR(-)/DEG(+)	Desiccation		Ca_08827	DMR(-)/DEG(+)	grain filling
								Ca_02314	DMR(-)/DEG(+)	Desiccation		Ca_10566	DMR(-)/DEG(+)	grain filling
								Ca_01956	DMR(-)/DEG(+)	Desiccation		Ca_09381	DMR(-)/DEG(+)	grain filling
								Ca_11514	DMR(-)/DEG(+)	Desiccation		Ca_01026	DMR(-)/DEG(+)	grain filling
								Ca_18027	DMR(-)/DEG(+)	Desiccation		Ca_14854	DMR(-)/DEG(+)	grain filling
								Ca_25811	DMR(-)/DEG(+)	Desiccation		Ca_16633	DMR(-)/DEG(+)	grain filling
								Ca_22183	DMR(-)/DEG(+)	Desiccation		Ca_23419	DMR(-)/DEG(+)	grain filling
												Ca_17462	DMR(-)/DEG(+)	grain filling
												Ca_17525	DMR(-)/DEG(+)	grain filling
												Ca_02432	DMR(-)/DEG(+)	grain filling
												Ca_26807	DMR(-)/DEG(+)	grain filling
												Ca_25685	DMR(-)/DEG(+)	grain filling
												Ca_08051	DMR(-)/DEG(+)	grain filling
												Ca_18331	DMR(-)/DEG(+)	grain filling
												Ca_06235	DMR(-)/DEG(+)	grain filling
												Ca_06113	DMR(-)/DEG(+)	grain filling
												Ca_07323	DMR(-)/DEG(+)	grain filling
												Ca_07360	DMR(-)/DEG(+)	grain filling
												Ca_12021	DMR(-)/DEG(+)	grain filling
												Ca_00773	DMR(-)/DEG(+)	grain filling
												Ca_10783	DMR(-)/DEG(+)	grain filling
												Ca_07725	DMR(-)/DEG(+)	grain filling
												Ca_10840	DMR(-)/DEG(+)	grain filling
												Ca_18163	DMR(-)/DEG(+)	grain filling
												Ca_04935	DMR(-)/DEG(+)	grain filling
												Ca_03936	DMR(-)/DEG(+)	grain filling
												Ca_13337	DMR(-)/DEG(+)	grain filling
												Ca_10310	DMR(-)/DEG(+)	grain filling
												Ca_05702	DMR(-)/DEG(+)	grain filling
												Ca_09675	DMR(-)/DEG(+)	grain filling
												Ca_09586	DMR(-)/DEG(+)	grain filling
												Ca_16745	DMR(-)/DEG(+)	grain filling
												Ca_15382	DMR(-)/DEG(+)	grain filling
												Ca_06662	DMR(-)/DEG(+)	grain filling
												Ca_09851	DMR(-)/DEG(+)	grain filling
												Ca_02174	DMR(-)/DEG(+)	grain filling
												Ca_10667	DMR(-)/DEG(+)	grain filling
												Ca_11524	DMR(-)/DEG(+)	grain filling
												Ca_26982	DMR(-)/DEG(+)	grain filling
												Ca_26079	DMR(-)/DEG(+)	grain filling
												Ca_22460	DMR(-)/DEG(+)	grain filling
												Ca_17232	DMR(-)/DEG(+)	grain filling
												Ca_20405	DMR(-)/DEG(+)	grain filling
												Ca_12271	DMR(-)/DEG(+)	grain filling
												Ca_01005	DMR(-)/DEG(+)	grain filling
												Ca_01252	DMR(-)/DEG(+)	grain filling
												Ca_07874	DMR(-)/DEG(+)	grain filling
												Ca_03774	DMR(-)/DEG(+)	grain filling
												Ca_08305	DMR(-)/DEG(+)	grain filling
												Ca_12068	DMR(-)/DEG(+)	grain filling
												Ca_18730	DMR(-)/DEG(+)	grain filling
												Ca_04774	DMR(-)/DEG(+)	grain filling
												Ca_07632	DMR(-)/DEG(+)	grain filling
												Ca_12683	DMR(-)/DEG(+)	grain filling
												Ca_04034	DMR(-)/DEG(+)	grain filling
												Ca_20066	DMR(-)/DEG(+)	grain filling
												Ca_16650	DMR(-)/DEG(+)	grain filling
												Ca_01895	DMR(-)/DEG(+)	grain filling
												Ca_04190	DMR(-)/DEG(+)	grain filling
												Ca_08607	DMR(-)/DEG(+)	grain filling
												Ca_06799	DMR(-)/DEG(+)	grain filling
												Ca_26877	DMR(-)/DEG(+)	grain filling
												Ca_09303	DMR(-)/DEG(+)	grain filling
												Ca_16033	DMR(-)/DEG(+)	grain filling
												Ca_20248	DMR(-)/DEG(+)	grain filling
												Ca_02348	DMR(-)/DEG(+)	grain filling
												Ca_02300	DMR(-)/DEG(+)	grain filling
												Ca_11458	DMR(-)/DEG(+)	grain filling
												Ca_26938	DMR(-)/DEG(+)	grain filling
												Ca_22351	DMR(-)/DEG(+)	Desiccation
												Ca_12601	DMR(-)/DEG(+)	Desiccation
												Ca_17273	DMR(-)/DEG(+)	Desiccation
												Ca_04405	DMR(-)/DEG(+)	Desiccation
												Ca_05641	DMR(-)/DEG(+)	Desiccation
												Ca_13122	DMR(-)/DEG(+)	Desiccation
												Ca_18364	DMR(-)/DEG(+)	Desiccation
												Ca_01423	DMR(-)/DEG(+)	Desiccation
												Ca_08975	DMR(-)/DEG(+)	Desiccation
												Ca_11358	DMR(-)/DEG(+)	Desiccation
												Ca_04027	DMR(-)/DEG(+)	Desiccation
												Ca_09538	DMR(-)/DEG(+)	Desiccation
												Ca_08509	DMR(-)/DEG(+)	Desiccation
												Ca_17608	DMR(-)/DEG(+)	Desiccation
												Ca_02150	DMR(-)/DEG(+)	Desiccation
												Ca_10666	DMR(-)/DEG(+)	Desiccation
												Ca_02435	DMR(-)/DEG(+)	Desiccation
												Ca_21186	DMR(-)/DEG(+)	Desiccation
												Ca_23132	DMR(-)/DEG(+)	Desiccation
												Ca_08827	DMR(-)/DEG(+)	Desiccation
												Ca_23112	DMR(-)/DEG(+)	Desiccation
												Ca_00334	DMR(-)/DEG(+)	Desiccation
												Ca_06899	DMR(-)/DEG(+)	Desiccation
												Ca_12465	DMR(-)/DEG(+)	Desiccation
												Ca_00791	DMR(-)/DEG(+)	Desiccation
												Ca_09442	DMR(-)/DEG(+)	Desiccation
												Ca_03756	DMR(-)/DEG(+)	Desiccation
												Ca_03471	DMR(-)/DEG(+)	Desiccation
												Ca_11028	DMR(-)/DEG(+)	Desiccation
												Ca_09569	DMR(-)/DEG(+)	Desiccation
												Ca_12352	DMR(-)/DEG(+)	Desiccation
												Ca_12975	DMR(-)/DEG(+)	Desiccation
												Ca_22006	DMR(-)/DEG(+)	Desiccation
												Ca_19118	DMR(-)/DEG(+)	Desiccation
												Ca_16091	DMR(-)/DEG(+)	Desiccation
												Ca_11582	DMR(-)/DEG(+)	Desiccation
												Ca_10207	DMR(-)/DEG(+)	Desiccation
												Ca_06162	DMR(-)/DEG(+)	Desiccation
												Ca_01117	DMR(-)/DEG(+)	Desiccation
												Ca_14832	DMR(-)/DEG(+)	Desiccation
												Ca_07852	DMR(-)/DEG(+)	Desiccation
												Ca_03643	DMR(-)/DEG(+)	Desiccation
												Ca_10980	DMR(-)/DEG(+)	Desiccation
												Ca_09208	DMR(-)/DEG(+)	Desiccation
												Ca_01556	DMR(-)/DEG(+)	Desiccation
												Ca_05125	DMR(-)/DEG(+)	Desiccation
												Ca_06458	DMR(-)/DEG(+)	Desiccation
												Ca_13313	DMR(-)/DEG(+)	Desiccation
												Ca_13338	DMR(-)/DEG(+)	Desiccation
												Ca_10319	DMR(-)/DEG(+)	Desiccation
												Ca_21594	DMR(-)/DEG(+)	Desiccation
												Ca_24241	DMR(-)/DEG(+)	Desiccation
												Ca_09376	DMR(-)/DEG(+)	Desiccation
												Ca_09279	DMR(-)/DEG(+)	Desiccation
												Ca_15032	DMR(-)/DEG(+)	Desiccation
												Ca_01956	DMR(-)/DEG(+)	Desiccation
												Ca_11514	DMR(-)/DEG(+)	Desiccation
												Ca_18027	DMR(-)/DEG(+)	Desiccation
												Ca_25811	DMR(-)/DEG(+)	Desiccation
												Ca_22183	DMR(-)/DEG(+)	Desiccation
												Ca_07024	DMR(-)/DEG(+)	Desiccation
												Ca_17339	DMR(-)/DEG(+)	Desiccation
												Ca_08809	DMR(-)/DEG(+)	Desiccation
												Ca_18106	DMR(-)/DEG(+)	Desiccation
												Ca_12554	DMR(-)/DEG(+)	Desiccation
												Ca_20938	DMR(-)/DEG(+)	Desiccation
												Ca_18766	DMR(-)/DEG(+)	Desiccation
												Ca_07205	DMR(-)/DEG(+)	Desiccation
												Ca_21029	DMR(-)/DEG(+)	Desiccation
												Ca_08491	DMR(-)/DEG(+)	Desiccation
												Ca_04406	DMR(-)/DEG(+)	Desiccation
												Ca_10768	DMR(-)/DEG(+)	Desiccation
												Ca_20826	DMR(-)/DEG(+)	Desiccation
												Ca_16631	DMR(-)/DEG(+)	Desiccation
												Ca_01772	DMR(-)/DEG(+)	Desiccation
												Ca_15595	DMR(-)/DEG(+)	Desiccation
												Ca_08607	DMR(-)/DEG(+)	Desiccation
												Ca_05134	DMR(-)/DEG(+)	Desiccation
												Ca_05298	DMR(-)/DEG(+)	Desiccation
												Ca_15925	DMR(-)/DEG(+)	Desiccation
												Ca_16904	DMR(-)/DEG(+)	Desiccation
												Ca_03306	DMR(-)/DEG(+)	Desiccation
												Ca_06763	DMR(-)/DEG(+)	Desiccation
												Ca_13227	DMR(-)/DEG(+)	Desiccation
												Ca_12799	DMR(-)/DEG(+)	Desiccation
												Ca_09244	DMR(-)/DEG(+)	Desiccation
												Ca_19754	DMR(-)/DEG(+)	Desiccation
												Ca_26048	DMR(-)/DEG(+)	Desiccation
												Ca_20544	DMR(-)/DEG(+)	Desiccation
												Ca_23799	DMR(-)/DEG(+)	Desiccation
												Ca_26601	DMR(-)/DEG(+)	Desiccation
