# Supplementary material for: DNA methylation reprogramming during seed development and its functional relevance in seed size/weight determination in chickpea
Source: Commun Biol. 2020 Jul 3;3:340. doi: 10.1038/s42003-020-1059-1 (PMC7335156; doi:10.1038/s42003-020-1059-1)
Supplement: Supplementary file 6 — Supplementary Dataset 5 [file 42003_2020_1059_MOESM6_ESM.xlsx]

## Sheet: Sheet1
Supplementary Dataset 5. Methylation level within TEs and their flanking regions in different sequence context at different stages of seed development.
a) Methylation level within TEs and their 2 kb flanking (upstream and downstream) regions in different sequence context at different stages of seed development.
		Upstream										TE body										Downstream
Context	Stage	0.1	0.2	0.3	0.4	0.5	0.6	0.7	0.8	0.9	1	0.1	0.2	0.3	0.4	0.5	0.6	0.7	0.8	0.9	1	0.1	0.2	0.3	0.4	0.5	0.6	0.7	0.8	0.9	1
CG	S1	14.5937	14.7725	14.9201	15.0525	15.1009	15.3606	15.3797	15.5169	15.7692	15.7376	25.8845	25.2696	25.2653	26.0286	25.8921	24.9316	25.5773	25.7988	26.1586	25.5595	15.2392	14.8983	14.8233	14.633	14.4466	14.4246	14.3799	14.2848	14.2062	14.086
	S2	13.8472	14.0181	14.188	14.3611	14.4042	14.6796	14.6797	14.8	15.0281	15.0434	25.4067	24.9569	25.0737	25.7536	25.6963	24.8109	25.4818	25.5762	26.0477	25.3947	14.5431	14.2473	14.1948	14.0226	13.8296	13.7934	13.7373	13.6493	13.5575	13.4491
	S3	13.326	13.5056	13.6392	13.7871	13.8756	14.1508	14.1379	14.2316	14.5078	14.4741	24.9826	24.5011	24.5772	25.2568	25.2285	24.4117	25.032	25.0395	25.597	24.8474	14.0298	13.7597	13.6853	13.5123	13.3198	13.2928	13.2234	13.112	13.0343	12.9641
	S5	12.679	12.8384	13.0094	13.1914	13.2338	13.5497	13.5057	13.6019	13.8215	13.8442	23.8511	23.4961	23.6941	24.2687	24.3737	23.5857	24.2074	24.2136	24.8174	23.9114	13.4161	13.2211	13.1344	12.9223	12.7327	12.6985	12.6567	12.5383	12.4543	12.3781
	S7	14.0142	14.1968	14.3267	14.5145	14.591	14.8546	14.8243	14.9641	15.2433	15.2341	25.8439	25.1985	25.2885	25.9444	25.9912	25.0363	25.5464	25.8104	26.283	25.4581	14.8211	14.4956	14.349	14.1968	13.9658	13.9615	13.8729	13.7673	13.6899	13.5855
CHG	S1	12.4175	12.6082	12.8114	12.9934	13.1759	13.4868	13.6116	13.9453	14.1022	14.4451	22.7621	24.4469	25.0221	25.8528	24.795	25.7461	24.0471	24.657	24.2247	23.2234	13.6438	13.4783	13.1542	12.8061	12.5819	12.4868	12.3381	12.1936	12.0482	11.8828
	S2	12.086	12.2509	12.4716	12.6543	12.8885	13.171	13.281	13.585	13.762	14.0849	22.6299	24.131	24.8585	25.8011	24.8283	25.7674	24.1323	24.6572	24.1719	23.2414	13.3532	13.186	12.8775	12.5351	12.3265	12.244	12.0732	11.9361	11.7736	11.6387
	S3	11.7811	11.9657	12.1675	12.3317	12.5948	12.8904	12.9795	13.2652	13.4249	13.7343	22.2625	24.0391	24.5247	25.4866	24.5459	25.3329	23.67	24.1493	23.8178	22.7638	13.0162	12.9027	12.5844	12.2581	12.0265	11.9446	11.7999	11.6564	11.5003	11.3535
	S5	10.9611	11.1109	11.3387	11.4917	11.7384	12.0258	12.1156	12.3635	12.5332	12.8019	20.6597	22.4289	23.0433	24.0013	23.1045	23.9057	22.3321	22.7634	22.4299	21.296	12.1104	12.1055	11.7814	11.4528	11.2727	11.1529	11.0315	10.8761	10.7224	10.6246
	S7	12.0466	12.216	12.4434	12.6166	12.8384	13.1417	13.2356	13.5407	13.7223	14.0709	22.9867	24.7333	25.1508	26.1022	25.1343	25.8214	24.1422	24.7844	24.2654	23.172	13.307	13.2013	12.8344	12.5144	12.2773	12.1812	12.0275	11.8667	11.722	11.5941
CHH	S1	4.12138	4.19142	4.25437	4.33011	4.36585	4.46389	4.51972	4.68909	4.74655	4.84538	8.92307	9.29726	9.55673	9.16168	9.43774	9.37955	9.49612	9.4129	9.53526	8.80988	4.50671	4.4121	4.37373	4.28305	4.21463	4.19062	4.13015	4.09046	4.05512	3.98932
	S2	4.89393	4.9945	5.081	5.15077	5.1968	5.31085	5.38686	5.53784	5.63072	5.80241	11.4932	11.8341	12.1443	11.6428	11.8912	11.8571	12.0226	11.8484	12.0803	11.186	5.38365	5.23016	5.20329	5.12074	5.02796	4.99377	4.93519	4.85822	4.80984	4.7416
	S3	5.48813	5.58564	5.68216	5.769	5.82869	5.95624	6.02851	6.18616	6.29062	6.46743	13.6787	14.0674	14.5313	13.7393	14.1509	14.0241	14.1307	13.8889	14.1188	13.141	6.10735	5.9267	5.83868	5.72749	5.63561	5.56219	5.50803	5.41873	5.37936	5.33468
	S5	5.83946	5.92229	6.03742	6.13544	6.21489	6.36666	6.42712	6.5887	6.65786	6.85697	14.895	15.5681	16.0022	15.1823	15.6696	15.5973	15.666	15.4099	15.7394	14.458	6.50964	6.36171	6.23267	6.08931	6.00153	5.91789	5.8713	5.77857	5.72146	5.67211
	S7	7.36355	7.45376	7.56278	7.68012	7.72048	7.84895	7.9683	8.20071	8.32729	8.57358	20.2231	20.6631	21.1191	20.2737	20.609	20.4737	20.5322	20.2811	20.6985	19.3723	8.16437	7.87904	7.68925	7.56726	7.44503	7.34797	7.28336	7.19499	7.1222	7.05424
Each region was divided into 10 bins of equal size and normalized methylation level in each bin is given.
b) Methylation level in CHH context within TE body and their flanking (upstream and downstream) regions for class I (LTRs and LINEs) and class II (DNA transposons) TEs.
		Upstream										TE body										Downstream
TE Class	Stage	0.1	0.2	0.3	0.4	0.5	0.6	0.7	0.8	0.9	1	0.1	0.2	0.3	0.4	0.5	0.6	0.7	0.8	0.9	1	0.1	0.2	0.3	0.4	0.5	0.6	0.7	0.8	0.9	1
LTRs	S1	5.84615	5.97655	6.08856	6.24672	6.32315	6.47968	6.59739	6.87906	7.03373	7.27799	11.186	11.5436	11.8471	11.4032	11.8171	11.6816	11.8704	11.8139	11.9576	11.0919	6.61021	6.31692	6.26543	6.12406	5.99377	5.93948	5.82226	5.73181	5.68548	5.57134
	S2	6.90553	7.06286	7.2297	7.38694	7.49117	7.65532	7.81186	8.09267	8.30278	8.66766	14.3937	14.707	15.0863	14.5046	14.8589	14.7861	15.0439	14.8281	15.14	14.0599	7.86798	7.46749	7.41546	7.2619	7.10338	7.04069	6.92333	6.78513	6.7094	6.58935
	S3	7.71865	7.88165	8.03625	8.21556	8.32363	8.52332	8.67263	8.95959	9.18533	9.56623	17.0853	17.3881	17.9961	16.9341	17.4606	17.2751	17.5456	17.2696	17.5747	16.4451	8.77721	8.39478	8.24541	8.06452	7.89728	7.79671	7.68243	7.53306	7.48488	7.40996
	S5	8.16809	8.2978	8.49815	8.69397	8.83584	9.05419	9.16818	9.48457	9.66645	10.0611	18.4389	19.1309	19.6663	18.6813	19.304	19.118	19.4153	19.0871	19.4135	17.9558	9.26424	8.96273	8.79194	8.54266	8.37221	8.26444	8.15029	8.00122	7.93292	7.84119
	S7	10.0864	10.2222	10.4073	10.6276	10.735	10.8993	11.1019	11.4939	11.7562	12.1808	24.2261	24.6715	25.2861	24.2514	24.672	24.4028	24.6177	24.3819	24.7811	23.2972	11.2377	10.7082	10.5302	10.3402	10.1565	9.99393	9.86398	9.72538	9.63689	9.53529
LINEs	S1	1.20719	1.20209	1.20812	1.21314	1.17666	1.17258	1.14768	1.16394	1.17881	1.11924	2.97095	2.56972	2.68151	2.56603	2.66644	2.80486	2.54825	2.58406	2.5	2.54992	1.17506	1.24088	1.24287	1.21081	1.23467	1.2592	1.20886	1.21986	1.19096	1.20005
	S2	1.47824	1.48575	1.49683	1.46575	1.44171	1.46147	1.43541	1.42255	1.44657	1.42364	4.18053	3.60996	3.61477	3.59392	3.73298	3.66228	3.60867	3.70944	3.4761	3.44871	1.47081	1.56799	1.54401	1.51976	1.53156	1.53267	1.49797	1.46984	1.46206	1.47037
	S3	1.67851	1.6694	1.68165	1.69722	1.64776	1.65473	1.65215	1.66349	1.68952	1.64302	5.09878	4.31312	4.34737	4.40403	4.44434	4.7391	4.42426	4.553	4.26524	4.37154	1.75068	1.79632	1.79449	1.75995	1.78884	1.76131	1.71488	1.70173	1.6708	1.67872
	S5	1.83843	1.84274	1.83632	1.83176	1.83583	1.83359	1.82982	1.81374	1.82413	1.80366	5.81705	4.98869	5.05416	4.99762	5.16414	5.38283	5.2584	5.36124	5.04041	4.98796	1.92171	1.99041	1.96703	1.93689	1.92157	1.90641	1.86762	1.83892	1.82141	1.80019
	S7	2.43989	2.45514	2.45382	2.4458	2.38074	2.42097	2.45236	2.4331	2.43046	2.45554	8.85896	7.45739	7.61906	7.3689	7.60453	7.69555	7.81412	7.99047	7.77627	7.84247	2.54735	2.63448	2.61235	2.57129	2.52158	2.51467	2.47504	2.45082	2.43175	2.40935
DNA transposons	S1	1.50507	1.5067	1.51038	1.4905	1.49039	1.51387	1.5048	1.5346	1.48984	1.44809	4.4539	5.07812	5.25789	4.90129	4.84462	4.95699	4.9769	4.79444	4.91382	4.38604	1.42753	1.53593	1.5127	1.49571	1.495	1.50029	1.51984	1.53324	1.52142	1.5108
	S2	1.81077	1.84031	1.83212	1.81009	1.79845	1.84192	1.82732	1.83191	1.79333	1.75845	5.69709	6.33549	6.52432	6.0964	6.0821	6.15651	6.15024	6.03365	6.16158	5.56056	1.71501	1.81726	1.8225	1.83305	1.82086	1.81818	1.83563	1.84007	1.82659	1.81924
	S3	2.05317	2.07343	2.0999	2.07744	2.09085	2.12705	2.11054	2.11237	2.07999	2.04496	6.90527	7.80588	7.97879	7.65646	7.86919	7.80737	7.56776	7.33697	7.51219	6.64799	2.09478	2.12914	2.11308	2.09958	2.09118	2.06181	2.08983	2.07499	2.05517	2.04892
	S5	2.21723	2.24475	2.26083	2.24484	2.25229	2.31473	2.31397	2.30367	2.25228	2.23693	7.8886	8.89845	9.14539	8.53351	8.73334	8.91381	8.43083	8.28218	8.77325	7.66145	2.31698	2.31728	2.25283	2.25133	2.26359	2.21753	2.25776	2.24313	2.20366	2.21348
	S7	2.9759	3.00961	3.03065	3.0283	3.00935	3.07518	3.08532	3.13024	3.10599	3.14637	12.5863	13.4727	13.5889	13.0549	13.2116	13.3608	13.0058	12.6019	13.2139	11.9801	3.26775	3.24244	3.0587	3.03827	3.01035	2.99758	3.01382	2.99805	2.95234	2.93614
Each region was divided into 10 bins of equal size and normalized methylation level in each bin is given.
c) Methylation level difference in the CHH context DMRs located in LTR, LINE and DNA transposon classes of TEs between successive stages of seed development.
LTRs																					LINEs																					DNA transposons
S1/S2					S2/S3					S3/S5					S5/S7						S1/S2					S2/S3					S3/S5					S5/S7						S1/S2					S2/S3
Chr.	Start	End	TE ID	Methylation difference (%)	Chr.	Start	End	TE ID	Methylation difference (%)	Chr.	Start	End	TE ID	Methylation difference (%)	Chr.	Start	End	TE ID	Methylation difference (%)		Chr.	Start	End	TE ID	Methylation difference (%)	Chr.	Start	End	TE ID	Methylation difference (%)	Chr.	Start	End	TE ID	Methylation difference (%)	Chr.	Start	End	TE ID	Methylation difference (%)		Chr.	Start	End	TE ID	Methylation difference (%)	Chr.	Start	End
Ca1	39449201	39449350	TE229444	25.4665	Ca1	11512751	11512850	TE058031	25.0897	Ca1	27163901	27163908	TE100926	25.4773	Ca1	1758089	1758100	TE176757	25.0136		Ca1	42381692	42381700	TE315548	26.0577	Ca1	1228101	1228105	TE176600	25.4902	Ca1	42509401	42509430	TE199543	31.1137	Ca1	17295651	17295750	TE153136	26.279		Ca1	34383854	34383900	TE107287	25.1209	Ca1	23186151	23186172
Ca1	42180251	42180303	TE315641	25.4727	Ca1	26099251	26099253	TE127256	25.1083	Ca1	27163951	27164000	TE100927	25.4773	Ca1	16804951	16804980	TE287890	25.026		Ca1	7803701	7803711	TE005034	26.2439	Ca1	42952773	42952818	TE199337	26.125	Ca1	4926851	4926946	TE177590	39.1436	Ca1	14902607	14902650	TE288559	26.938		Ca1	15463069	15463150	TE288385	25.2449	Ca1	24685401	24685460
Ca1	12257984	12258050	TE057820	25.8333	Ca1	31593951	31594050	TE284826	25.1251	Ca1	19628951	19629003	TE236158	25.5316	Ca1	13025351	13025444	TE153213	25.2081		Ca1	1112801	1112833	TE176570	26.8469	Ca1	41494451	41494600	TE027534	26.6535	Ca1	42508810	42508850	TE199543	40.2712	Ca1	42508901	42509050	TE199543	27.5948		Ca1	10256501	10256538	TE058327	25.254	Ca1	2597151	2597155
Ca1	8575001	8575030	TE005337	26.0556	Ca1	21890601	21890622	TE071638	25.1612	Ca1	36451831	36451850	TE081189	25.5561	Ca1	42161501	42161536	TE315658	25.326		Ca1	19029101	19029181	TE283924	27.0191	Ca1	38268137	38268200	TE230053	27.5128	Ca1	4926820	4926900	TE177590	46.9591	Ca1	38268137	38268250	TE230053	34.8489		Ca1	8459828	8459850	TE005301	25.3378	Ca1	21630094	21630150
Ca1	875901	875971	TE176516	26.0803	Ca1	29452301	29452400	TE236633	25.2732	Ca1	32610447	32610500	TE121418	25.7991	Ca1	22108201	22108300	TE084140	25.4925		Ca1	27791051	27791098	TE273730	27.1351	Ca1	18933201	18933215	TE283961	27.7197	Ca2	5546951	5547019	TE124843	25.5421	Ca2	15101501	15101600	TE277392	27.3236		Ca1	2643751	2643850	TE176949	25.3731	Ca1	20233501	20233600
Ca1	12696486	12696550	TE057671	26.1501	Ca1	34501	34600	TE176291	25.2826	Ca1	9276901	9276914	TE058591	25.9773	Ca1	28483151	28483250	TE273387	25.7143		Ca1	14903301	14903450	TE288557	28.0783	Ca1	48116701	48116775	TE009445	27.7663	Ca2	34401301	34401334	TE321902	25.7271	Ca2	30562951	30563050	TE180464	28.1158		Ca1	7932151	7932246	TE005085	25.4607	Ca1	8920781	8920850
Ca1	29437514	29437596	TE236653	26.1852	Ca1	6949051	6949200	TE004757	25.2889	Ca1	42868101	42868173	TE199366	26.2441	Ca1	28043451	28043491	TE273587	25.8176		Ca1	8836818	8836850	TE058686	28.6259	Ca1	23020247	23020300	TE247103	28.7632	Ca2	23657151	23657250	TE154908	26.0117	Ca2	19298701	19298765	TE198303	28.4798		Ca1	7649451	7649550	TE004977	25.5953	Ca1	9214316	9214350
Ca1	29859651	29859750	TE089319	26.1887	Ca1	4007554	4007600	TE177275	25.3168	Ca1	13644539	13644600	TE153404	26.4782	Ca1	28384049	28384100	TE273435	25.9692		Ca1	18932901	18933000	TE283961	29.1293	Ca1	4119926	4119950	TE177314	29.7111	Ca2	12737001	12737150	TE203928	26.6537	Ca3	17742051	17742097	TE091025	26.1646		Ca1	17056893	17056950	TE287818	25.5987	Ca1	34279601	34279700
Ca1	42001151	42001250	TE135510	26.2008	Ca1	25846848	25846850	TE127091	25.3309	Ca1	35972944	35972950	TE080908	26.6812	Ca1	23028151	23028158	TE247115	26.0946		Ca1	41069301	41069356	TE269662	29.8703	Ca1	18249701	18249800	TE194287	31.1104	Ca2	5638451	5638530	TE124806	28.0377	Ca3	16129292	16129300	TE116022	27.9795		Ca1	48243201	48243279	TE009380	25.7041	Ca1	12554299	12554350
Ca1	37415283	37415350	TE010190	26.3983	Ca1	28023851	28023950	TE273595	25.3694	Ca1	23046862	23046950	TE247118	26.7642	Ca1	18872324	18872400	TE283976	26.1854		Ca1	8030751	8030754	TE005106	29.8988	Ca1	14961438	14961450	TE288546	35.1511	Ca2	246001	246017	TE314599	32.8899	Ca3	36107851	36107950	TE109809	30.6652		Ca1	23397239	23397250	TE247277	25.8752	Ca1	20144479	20144500
Ca1	6323301	6323400	TE004547	26.4072	Ca1	4967301	4967400	TE177600	25.3767	Ca1	42338093	42338150	TE315577	26.8608	Ca1	42585436	42585500	TE199498	26.2707		Ca1	6438872	6438950	TE004585	31.8838	Ca2	13601244	13601300	TE133980	25.0504	Ca3	14766201	14766214	TE325813	28.5311	Ca3	25493502	25493550	TE002025	31.6938		Ca1	15619248	15619300	TE288318	25.8757	Ca1	23200501	23200600
Ca1	27164301	27164305	TE100927	26.6274	Ca1	31171351	31171450	TE284568	25.3776	Ca1	20830251	20830350	TE235770	27.0108	Ca1	42585351	42585416	TE199499	26.2707		Ca1	2095319	2095385	TE176829	32.9119	Ca2	3284261	3284350	TE038562	25.4317	Ca3	23871451	23871505	TE002579	29.2695	Ca4	224401	224500	TE270565	26.5705		Ca1	5671201	5671300	TE177800	25.9599	Ca1	29132651	29132800
Ca1	29443011	29443100	TE236650	26.7105	Ca1	25846851	25847000	TE127091	25.4183	Ca1	37755053	37755100	TE133047	27.1552	Ca1	44556651	44556750	TE316221	26.2855		Ca3	29862451	29862523	TE212819	26.7236	Ca2	18633151	18633250	TE136794	25.47	Ca4	3594201	3594250	TE203448	26.45	Ca4	14135101	14135166	TE004342	27.0359		Ca1	11993851	11993876	TE057896	25.9664	Ca1	47695101	47695147
Ca1	19560001	19560100	TE236181	26.77	Ca1	8094747	8094800	TE005139	25.4684	Ca1	15353851	15353950	TE288412	27.2626	Ca1	31225754	31225800	TE284622	26.2898		Ca3	23871406	23871500	TE002579	27.3623	Ca2	27871751	27871850	TE321565	26.9533	Ca4	43056438	43056450	TE019215	26.772	Ca4	16559651	16559750	TE280176	29.8949		Ca1	18523458	18523500	TE054435	26.0158	Ca1	48100851	48100928
Ca1	32623401	32623500	TE286402	26.8315	Ca1	48166176	48166300	TE009426	25.5696	Ca1	10246149	10246200	TE058330	27.3211	Ca1	9760451	9760550	TE058449	26.7201		Ca3	15911958	15912000	TE253818	29.8125	Ca2	24575301	24575400	TE146994	27.0493	Ca4	33652719	33652750	TE207754	28.8762	Ca4	3418115	3418150	TE203383	29.9786		Ca1	4709301	4709368	TE177519	26.0281	Ca1	1239205	1239300
Ca1	40938951	40939050	TE269604	26.9141	Ca1	17227301	17227315	TE153097	25.5778	Ca1	45695751	45695786	TE271398	27.3223	Ca1	36419882	36419950	TE081178	26.847		Ca4	7021101	7021148	TE294950	25.5861	Ca2	7924051	7924095	TE216426	27.7025	Ca4	4149870	4149950	TE295741	30.6947	Ca4	29501575	29501600	TE020319	44.065		Ca1	37140751	37140900	TE010073	26.091	Ca1	36307659	36307720
Ca1	38582551	38582650	TE229891	26.9294	Ca1	43887151	43887213	TE198895	25.5853	Ca1	28468851	28468950	TE273405	27.6715	Ca1	19058551	19058700	TE283914	26.8518		Ca4	7020951	7021050	TE294950	25.6021	Ca2	18159701	18159719	TE137065	33.461	Ca4	4365469	4365500	TE295664	36.705	Ca5	33424951	33425050	TE064323	25.0191		Ca1	47288551	47288650	TE009786	26.1085	Ca1	47569151	47569166
Ca1	12621289	12621350	TE057697	27.1287	Ca1	44730601	44730675	TE256317	25.5932	Ca1	16416301	16416400	TE288023	27.7251	Ca1	25454201	25454300	TE184231	26.8916		Ca4	13987101	13987155	TE004306	26.7985	Ca3	2197929	2197950	TE148437	25.6245	Ca5	44704576	44704606	TE129386	25.5454	Ca5	36949129	36949150	TE063326	25.7069		Ca1	48094411	48094450	TE009453	26.1535	Ca1	24664439	24664531
Ca1	5173546	5173600	TE177652	27.2119	Ca1	31593651	31593750	TE284826	25.6084	Ca1	37756201	37756208	TE133048	27.7471	Ca1	11415301	11415400	TE058058	27.1351		Ca4	13334416	13334500	TE004072	26.941	Ca3	22984601	22984653	TE002855	27.031	Ca5	1685378	1685400	TE187728	26.2338	Ca5	25377405	25377550	TE047492	27.1855		Ca1	15675551	15675650	TE288301	26.373	Ca1	59201	59350
Ca1	9763301	9763306	TE058448	27.2747	Ca1	4077701	4077747	TE177304	25.652	Ca1	45719201	45719270	TE271414	28.1561	Ca1	23020018	23020100	TE247102	27.1441		Ca4	12035401	12035503	TE003704	29.6097	Ca3	36107849	36107900	TE109809	28.2842	Ca5	48104818	48104850	TE130326	26.3915	Ca5	19860451	19860541	TE113404	27.6		Ca1	10968033	10968100	TE058174	26.4555	Ca1	15811867	15811950
Ca1	19560201	19560224	TE236181	27.3495	Ca1	24858251	24858271	TE188359	25.6536	Ca1	45719296	45719350	TE271415	28.1561	Ca1	11048151	11048250	TE058137	27.2247		Ca4	10870001	10870032	TE003306	30.6858	Ca3	27276760	27276770	TE137933	29.2165	Ca5	34090851	34090950	TE064155	35.2462	Ca5	46818301	46818325	TE129986	29.8406		Ca1	20419351	20419409	TE235879	26.5709	Ca1	876020	876050
Ca1	7300301	7300352	TE004848	27.4127	Ca1	38260351	38260450	TE230060	25.7129	Ca1	39394097	39394100	TE229470	28.2569	Ca1	27048851	27048855	TE278017	27.3607		Ca4	1826401	1826420	TE271008	40.5711	Ca3	2265011	2265050	TE148401	29.5228	Ca6	27803351	27803425	TE010706	26.4694	Ca5	46818382	46818450	TE129987	29.8406		Ca1	12218151	12218172	TE057831	26.6185	Ca1	13408087	13408150
Ca1	16500601	16500700	TE287993	27.8174	Ca1	36580651	36580750	TE081242	26.0606	Ca1	16104601	16104653	TE288158	28.3245	Ca1	42912801	42912900	TE199346	27.3744		Ca5	46222401	46222500	TE129874	25.1054	Ca3	33072892	33072900	TE278677	30.9615	Ca6	471851	471900	TE237319	28.7474	Ca5	31265594	31265600	TE117044	31.6964		Ca1	7941232	7941350	TE005088	27.0228	Ca1	31384575	31384600
Ca1	16599205	16599274	TE287971	27.8572	Ca1	17738956	17739000	TE194472	26.0685	Ca1	28123601	28123700	TE273541	28.3308	Ca1	19935651	19935750	TE236015	27.4095		Ca5	40940897	40940900	TE245044	26.1675	Ca4	2453203	2453300	TE271179	25.1608	Ca6	25488639	25488650	TE092137	29.6493	Ca6	41202751	41202843	TE262113	25.6479		Ca1	18636853	18636900	TE284045	27.0408	Ca1	22272201	22272300
Ca1	21246301	21246400	TE235651	27.936	Ca1	36452001	36452100	TE081189	26.1338	Ca1	23771301	23771450	TE307684	28.371	Ca1	30441241	30441300	TE296905	27.4405		Ca5	46878651	46878750	TE130013	28.3415	Ca4	39872293	39872350	TE074489	26.6762	Ca6	46406951	46407029	TE185593	29.8243	Ca6	45237301	45237321	TE178355	27.532		Ca1	19710376	19710450	TE236121	27.1658	Ca1	14799101	14799178
Ca1	28199501	28199517	TE273510	28.1359	Ca1	11255601	11255700	TE058088	26.1937	Ca1	30448971	30449050	TE296903	28.7259	Ca1	5135748	5135800	TE177647	27.5946		Ca5	37391701	37391761	TE063186	29.9384	Ca4	244617	244700	TE270568	27.1316	Ca6	10787001	10787092	TE075026	37.8044	Ca6	29435201	29435212	TE108588	27.8004		Ca1	2528170	2528250	TE176924	27.2631	Ca1	8543508	8543550
Ca1	740390	740500	TE176483	28.4249	Ca1	39212006	39212050	TE229558	26.2459	Ca1	39738651	39738750	TE229298	28.8398	Ca1	40675381	40675450	TE269443	27.9127		Ca5	35059697	35059700	TE063869	32.4416	Ca4	33485843	33485850	TE207653	28.0522	Ca6	32336043	32336100	TE212311	42.7748	Ca6	28224788	28224850	TE118753	27.8628		Ca1	21766551	21766622	TE071680	27.2976	Ca1	47695032	47695100
Ca1	20734101	20734160	TE235807	28.6204	Ca1	24454701	24454800	TE188562	26.4688	Ca1	42099801	42099826	TE315701	28.8823	Ca1	42912951	42913046	TE199346	27.9299		Ca5	34382696	34382708	TE064065	32.5582	Ca4	288489	288500	TE270573	28.5091	Ca7	2128988	2129000	TE232284	25.7548	Ca6	533801	533890	TE237348	28.2699		Ca1	42553451	42553510	TE199519	27.4633	Ca1	9292329	9292400
Ca1	6323451	6323600	TE004547	28.7109	Ca1	8645480	8645500	TE005366	26.6018	Ca1	21855561	21855700	TE071658	29.23	Ca1	13748451	13748466	TE153425	28.0981		Ca6	46001816	46001850	TE178782	27.2421	Ca4	22094620	22094700	TE277652	29.1048	Ca7	2128901	2128928	TE232285	25.7548	Ca6	17675701	17675800	TE169529	29.0529		Ca1	43537511	43537650	TE199053	27.7615	Ca1	14429417	14429450
Ca1	11415229	11415300	TE058058	28.9002	Ca1	16266251	16266350	TE288067	26.6058	Ca1	31194072	31194150	TE284600	29.8744	Ca1	4402350	4402423	TE177411	28.3368		Ca6	52083451	52083467	TE151029	27.4066	Ca4	2047645	2047750	TE271077	30.7886	Ca7	13454601	13454700	TE036687	25.8232	Ca6	13271501	13271547	TE156201	37.086		Ca1	42910701	42910772	TE199347	28.2629	Ca1	15724001	15724032
Ca1	10613406	10613450	TE058260	29.2044	Ca1	12257801	12257894	TE057821	26.6222	Ca1	42944551	42944650	TE199342	30.1855	Ca1	16685001	16685150	TE287931	28.4301		Ca6	28411477	28411500	TE044632	27.6732	Ca5	33425001	33425100	TE064323	25.3581	Ca7	13478679	13478800	TE036714	26.7066	Ca6	53357501	53357530	TE069762	43.9059		Ca1	14236279	14236367	TE288794	28.3167	Ca1	37850801	37850849
Ca1	38716551	38716600	TE229823	29.6683	Ca1	12447812	12447850	TE057766	26.757	Ca1	38395247	38395321	TE229980	30.2403	Ca1	27221801	27221919	TE100964	28.6241		Ca6	7153525	7153624	TE164415	28.0458	Ca5	5243394	5243440	TE029076	26.2433	Ca7	39227079	39227150	TE170356	26.9194	Ca7	8628051	8628150	TE037795	26.4698		Ca1	30190084	30190100	TE297048	28.388	Ca1	5571201	5571300
Ca1	20798051	20798097	TE235777	29.8911	Ca1	875951	875971	TE176516	26.773	Ca1	45369878	45369900	TE197791	30.5173	Ca1	17572149	17572200	TE194531	28.6679		Ca6	41440561	41440600	TE262220	29.4356	Ca5	35105601	35105665	TE063853	26.9288	Ca7	28287551	28287560	TE039457	28.5002							Ca1	47702101	47702118	TE009601	28.4192	Ca1	1247358	1247500
Ca1	2133205	2133250	TE176835	30.0163	Ca1	19629251	19629322	TE236157	26.7867	Ca1	45719187	45719250	TE271414	30.7498	Ca1	13586951	13587050	TE153385	29.1281		Ca6	52523501	52523589	TE151230	29.8648	Ca5	47071090	47071100	TE130070	29.6995	Ca7	11460751	11460763	TE231384	30.6882							Ca1	13584501	13584529	TE153384	28.6478	Ca1	7862801	7862900
Ca1	8087701	8087800	TE005132	30.4705	Ca1	30731851	30731964	TE296717	26.8295	Ca1	40448250	40448328	TE269352	30.8036	Ca1	34535101	34535250	TE288973	29.4431		Ca6	45237301	45237321	TE178355	30.4313	Ca6	27804057	27804100	TE010703	25.0777	Ca7	6295342	6295350	TE011866	31.3045							Ca1	20502389	20502450	TE235867	29.1097	Ca1	4709201	4709300
Ca1	42108251	42108320	TE315687	31.492	Ca1	6309101	6309128	TE004537	26.8302	Ca1	15978121	15978150	TE288182	31.1798	Ca1	15532351	15532450	TE288356	29.7131		Ca6	17675851	17676028	TE169529	31.2167	Ca6	35473401	35473464	TE072457	25.6407	Ca7	38608001	38608100	TE024232	31.989							Ca1	11154551	11154674	TE058107	29.359	Ca1	19268251	19268334
Ca1	42761394	42761450	TE199411	31.9733	Ca1	15558382	15558451	TE288342	26.8347	Ca1	16016180	16016200	TE288175	32.6794	Ca1	16370974	16371000	TE288030	29.723		Ca6	14577301	14577338	TE156642	33.5716	Ca6	51194601	51194750	TE030045	25.7808	Ca7	19495681	19495700	TE214315	32.1062							Ca1	10943151	10943176	TE058184	29.4199	Ca1	20763101	20763250
Ca1	47843900	47843950	TE009524	32.1985	Ca1	43688647	43688794	TE199001	26.9486	Ca1	16303951	16304050	TE288056	33.2336	Ca1	9564001	9564150	TE058486	29.7995		Ca6	47875551	47875557	TE029651	47.3701	Ca6	15284601	15284622	TE156854	25.9144	Ca7	39227251	39227339	TE170356	35.5233							Ca1	17840101	17840200	TE194422	29.6317	Ca1	1729255	1729300
Ca1	18878551	18878631	TE283973	32.3457	Ca1	4306901	4307000	TE177386	26.9677	Ca1	40108705	40108752	TE229094	33.5208	Ca1	38318101	38318250	TE230033	30.084		Ca7	12107701	12107777	TE231180	25.0274	Ca6	19615763	19615900	TE170210	26.8229	Ca7	835901	835914	TE232600	37.0484							Ca1	14230720	14230750	TE288795	29.896	Ca1	15675551	15675600
Ca1	15429283	15429300	TE288393	33.3997	Ca1	25397201	25397214	TE184193	27.0482	Ca1	312401	312517	TE176395	33.5534	Ca1	34535251	34535261	TE288973	30.2261		Ca7	6679351	6679450	TE011785	25.2441	Ca6	19693801	19693836	TE170234	27.3304	Ca8	7985301	7985400	TE171711	25.614							Ca1	24684765	24684900	TE188443	30.0492	Ca1	24665001	24665100
Ca1	14258155	14258200	TE288792	33.9747	Ca1	16078151	16078300	TE288165	27.0935	Ca1	25820191	25820300	TE127072	35.039	Ca1	7544401	7544500	TE004928	30.6175		Ca7	11316775	11316788	TE231425	26.2457	Ca6	2711999	2712050	TE263607	28.15												Ca1	11930142	11930150	TE057919	30.0596	Ca1	15421651	15421724
Ca1	19065401	19065402	TE283911	34.2817	Ca1	37277001	37277084	TE010131	27.1727	Ca1	26825551	26825580	TE277923	35.7729	Ca1	16371001	16371102	TE288030	31.1291		Ca7	11316751	11316770	TE231430	26.2457	Ca6	22130084	22130159	TE293812	28.4657												Ca1	7888201	7888278	TE005067	30.4135	Ca1	24690901	24691000
Ca1	791901	792028	TE176495	37.235	Ca1	17838398	17838450	TE194423	27.2067	Ca2	31062351	31062450	TE180280	25.2063	Ca1	11047951	11048150	TE058137	31.1464		Ca7	6783851	6784000	TE011761	26.4626	Ca6	30480251	30480400	TE009019	29.0551												Ca1	13274516	13274550	TE153294	30.862	Ca1	18063401	18063460
Ca2	10934251	10934350	TE255985	25.1005	Ca1	20002301	20002400	TE235989	27.2844	Ca2	12199643	12199650	TE178980	25.5988	Ca1	19026254	19026300	TE283926	31.527		Ca7	8974701	8974850	TE037716	26.8551	Ca6	39913351	39913550	TE174770	31.4453												Ca1	11788451	11788550	TE057949	30.9021	Ca1	20418701	20418850
Ca2	8608851	8608924	TE270495	25.2483	Ca1	21379177	21379250	TE235599	27.4303	Ca2	9471524	9471600	TE235229	25.7269	Ca1	40940301	40940400	TE269608	31.8629		Ca7	6783705	6783750	TE011761	27.2865	Ca6	30480351	30480500	TE009019	32.491												Ca1	22667806	22667900	TE083909	30.9151	Ca1	27122401	27122448
Ca2	17106501	17106600	TE137673	25.4651	Ca1	7544281	7544400	TE004928	27.6775	Ca2	9199760	9199790	TE235364	25.7571	Ca1	12003751	12003850	TE057888	32.2542		Ca7	9455078	9455100	TE296630	28.3102	Ca7	12107251	12107350	TE231180	25.2802												Ca1	34005801	34005826	TE012874	31.2618	Ca1	3770495	3770550
Ca2	9993601	9993700	TE128678	25.489	Ca1	8080601	8080700	TE005125	27.8131	Ca2	9199651	9199690	TE235365	25.7571	Ca1	7264301	7264400	TE004839	32.9275		Ca7	4816701	4816736	TE231544	29.0457	Ca7	16329351	16329500	TE257601	25.8098												Ca1	36418951	36418979	TE081177	32.0464	Ca1	444101	444250
Ca2	31011751	31011754	TE180290	25.6982	Ca1	34565251	34565334	TE207344	27.8617	Ca2	31373801	31373900	TE180176	26.1011	Ca1	15903651	15903660	TE288209	33.1471		Ca8	497051	497150	TE276897	26.389	Ca7	34698901	34699000	TE036357	26.1189												Ca1	5671007	5671100	TE177800	32.6168	Ca1	42880551	42880650
Ca2	26005401	26005485	TE195877	25.7866	Ca1	31399701	31399800	TE284715	27.8777	Ca2	26076640	26076650	TE195906	26.621	Ca1	1758601	1758698	TE176757	34.3637							Ca7	3349951	3349969	TE231938	28.3333												Ca1	34174396	34174400	TE107188	33.0909	Ca1	28608601	28608750
Ca2	32011951	32012050	TE208341	26.0251	Ca1	40052502	40052600	TE229126	27.9309	Ca2	12382083	12382157	TE203727	26.6455	Ca2	17537001	17537100	TE137461	25.2175							Ca7	6783851	6783950	TE011761	29.114												Ca1	46912151	46912203	TE009941	33.1413	Ca1	1628712	1628800
Ca2	270901	271000	TE314605	26.1479	Ca1	4728408	4728550	TE177525	27.9591	Ca2	31150404	31150450	TE180254	26.7109	Ca2	31923251	31923321	TE208390	25.5368							Ca7	28601569	28601600	TE039590	29.8923												Ca1	7888135	7888150	TE005067	33.1685	Ca1	25244387	25244450
Ca2	13732101	13732200	TE133908	26.318	Ca1	21855874	21855950	TE071657	28.2503	Ca2	26746851	26747000	TE005693	26.88	Ca2	679989	680050	TE314815	25.5818							Ca7	22092298	22092300	TE079986	31.5759												Ca1	34885251	34885258	TE207163	33.228	Ca1	8470465	8470557
Ca2	25887351	25887500	TE195827	26.5078	Ca1	26647101	26647200	TE127519	28.312	Ca2	27995751	27995824	TE321631	26.8818	Ca2	35714801	35714898	TE305465	25.6189							Ca7	11408419	11408500	TE231397	32.9644												Ca1	11770053	11770100	TE057956	34.2611	Ca1	1597606	1597650
Ca2	3872431	3872450	TE038363	26.6162	Ca1	1758251	1758400	TE176757	28.3154	Ca2	14859201	14859300	TE133352	26.954	Ca2	23582196	23582200	TE154960	25.6682							Ca7	6145801	6145900	TE011911	33.5079												Ca1	2824701	2824707	TE176998	36.4031	Ca1	33231301	33231414
Ca2	6177751	6177835	TE078994	26.6979	Ca1	2533951	2534050	TE176928	28.4147	Ca2	19322868	19322900	TE198321	27.1482	Ca2	8164051	8164150	TE216524	25.7255							Ca7	16117151	16117300	TE257668	34.098												Ca1	29048979	29049050	TE236909	36.5025	Ca1	5867201	5867227
Ca2	33644751	33644808	TE161974	26.7702	Ca1	36117751	36117848	TE080997	28.5017	Ca2	29618251	29618350	TE189653	27.1563	Ca2	10409651	10409712	TE256219	26.3542							Ca8	4636751	4636850	TE101532	25.8812												Ca1	17447201	17447300	TE194584	40.8818	Ca1	10982201	10982251
Ca2	5612951	5613015	TE124812	26.7879	Ca1	38029151	38029250	TE245680	28.6935	Ca2	2956139	2956150	TE038697	27.3613	Ca2	31720951	31721029	TE208455	26.4887							Ca8	9207551	9207700	TE172099	28.8099												Ca1	41559380	41559450	TE324143	41.4141	Ca1	8543751	8543850
Ca2	25492701	25492710	TE195621	26.9281	Ca1	14804401	14804500	TE288605	28.7189	Ca2	34958115	34958150	TE193413	27.3709	Ca2	10582051	10582188	TE256170	26.8151							Ca8	496925	497000	TE276897	30.0282												Ca2	34107951	34107987	TE321815	25.5135	Ca1	25101958	25102000
Ca2	25492745	25492799	TE195622	26.9281	Ca1	14701532	14701600	TE288642	28.7578	Ca2	7038551	7038650	TE027284	27.441	Ca2	21771701	21771800	TE245365	26.8689																							Ca2	35355788	35355900	TE305373	25.7079	Ca1	6903402	6903500
Ca2	20330901	20330995	TE196608	27.1634	Ca1	43810717	43810750	TE198924	28.7828	Ca2	26746848	26746900	TE005693	28.3031	Ca2	20319143	20319150	TE196625	27.0165																							Ca2	24880751	24880844	TE100234	25.8809	Ca1	18663551	18663660
Ca2	29661469	29661500	TE189635	27.3297	Ca1	13577901	13578048	TE153382	28.8281	Ca2	7176551	7176621	TE027238	28.3049	Ca2	20319051	20319139	TE196626	27.0165																							Ca2	19662501	19662600	TE106189	25.9436	Ca1	42662768	42662800
Ca2	5230051	5230150	TE124967	27.6237	Ca1	32666179	32666250	TE286388	28.8878	Ca2	20835115	20835150	TE138466	28.3711	Ca2	32928901	32928952	TE162186	27.2234																							Ca2	2928901	2929000	TE038708	25.9509	Ca1	16935483	16935572
Ca2	29227851	29227950	TE306664	27.8394	Ca1	26770534	26770609	TE277909	28.9347	Ca2	34950305	34950400	TE193416	28.8063	Ca2	12604071	12604153	TE203866	27.8391																							Ca2	2304101	2304200	TE224850	26.0509	Ca1	15421533	15421600
Ca2	2207951	2208076	TE224865	28.1235	Ca1	42760862	42760995	TE199412	29.1465	Ca2	8122251	8122301	TE216510	28.9031	Ca2	14186901	14187000	TE133663	27.9559																							Ca2	29774251	29774335	TE189604	26.3112	Ca1	28608235	28608300
Ca2	23847051	23847085	TE154840	28.4144	Ca1	9852475	9852500	TE058426	29.1488	Ca2	30839450	30839524	TE180374	29.0122	Ca2	31720851	31720950	TE208455	28.0702																							Ca2	32826934	32827038	TE162211	26.7275	Ca1	29258201	29258309
Ca2	28149151	28149250	TE307125	28.5529	Ca1	14653713	14653799	TE288659	29.5332	Ca2	25855301	25855369	TE195821	29.0219	Ca2	15037201	15037298	TE133269	28.2199																							Ca2	30795851	30795867	TE180387	27.0877	Ca1	3766564	3766650
Ca2	28642992	28643000	TE306899	28.9032	Ca1	23020018	23020100	TE247102	29.6042	Ca2	35039051	35039083	TE193366	29.3831	Ca2	10898251	10898304	TE256004	28.5512																							Ca2	36570670	36570750	TE305702	27.4433	Ca1	29132851	29132883
Ca2	1387099	1387158	TE161116	29.0361	Ca1	6058981	6059000	TE177931	29.7269	Ca2	16228451	16228550	TE316485	29.4503	Ca2	961601	961622	TE314984	28.702																							Ca2	26903969	26904050	TE005766	27.4867	Ca1	42553772	42553850
Ca2	5812501	5812542	TE078859	29.4754	Ca1	287351	287437	TE176392	29.8717	Ca2	8115841	8115903	TE216508	29.8204	Ca2	13765760	13765869	TE133895	28.7989																							Ca2	2263903	2263950	TE224854	27.6871	Ca1	24014401	24014430
Ca2	10257201	10257273	TE256288	29.993	Ca1	8181551	8181650	TE005165	29.9774	Ca2	24319301	24319399	TE194780	30.102	Ca2	18440820	18440900	TE136910	28.8037																							Ca2	15243868	15243950	TE277322	27.7265	Ca1	3759651	3759800
Ca2	4008418	4008450	TE038326	30.0035	Ca1	9133394	9133400	TE058630	30.0121	Ca2	13489501	13489584	TE134029	31.3567	Ca2	20028201	20028250	TE106391	29.2169																							Ca2	17848501	17848600	TE137267	28.4225	Ca1	37678401	37678531
Ca2	1210551	1210583	TE161038	30.0232	Ca1	21964503	21964600	TE071619	30.1248	Ca2	2325875	2325967	TE224846	31.5588	Ca2	27720720	27720782	TE321524	29.9719																							Ca2	7299701	7299850	TE211062	28.5953	Ca1	34767051	34767100
Ca2	8115841	8115903	TE216508	31.4185	Ca1	12677845	12677900	TE057678	30.1295	Ca2	27995651	27995800	TE321631	31.6217	Ca2	11895951	11895988	TE179148	30.002																							Ca2	14362765	14362850	TE133576	28.845	Ca1	20382951	20382971
Ca2	33644601	33644700	TE161974	31.8838	Ca1	33573251	33573350	TE305059	30.1687	Ca2	27945201	27945318	TE321607	31.7863	Ca2	29967618	29967650	TE189549	30.2872																							Ca2	27579951	27579991	TE321469	29.0162	Ca1	4042051	4042200
Ca2	2208051	2208076	TE224865	32.6332	Ca1	792001	792028	TE176495	30.5768	Ca2	16750936	16751000	TE316746	31.8113	Ca2	14992051	14992150	TE133297	31.3847																							Ca2	34807454	34807500	TE193459	29.097	Ca1	33765045	33765150
Ca2	5618751	5618818	TE124809	34.3252	Ca1	18122551	18122594	TE194328	30.9921	Ca2	14699601	14699612	TE133399	31.9171	Ca2	15037166	15037250	TE133269	31.6028																							Ca2	32774601	32774624	TE162234	29.1019	Ca1	17840251	17840303
Ca2	14707901	14707902	TE133394	35.6947	Ca1	39480751	39480814	TE229433	31.3107	Ca2	25016651	25016750	TE195447	33.3267	Ca2	6177801	6177835	TE078994	32.1744																							Ca2	26052901	26053030	TE195893	29.1824	Ca2	34463751	34463850
Ca3	28295101	28295131	TE212360	25.1374	Ca1	43282285	43282350	TE199135	31.3483	Ca2	27945113	27945150	TE321607	34.0172	Ca2	32012051	32012052	TE208341	33.0552																							Ca2	34107852	34107950	TE321815	29.268	Ca2	31734001	31734100
Ca3	22424451	22424550	TE003056	25.3641	Ca1	37859751	37859830	TE133100	31.4722	Ca2	27995957	27996000	TE321632	34.1485	Ca2	20026601	20026607	TE106390	33.5989																							Ca2	6163281	6163366	TE078987	29.6073	Ca2	20112601	20112622
Ca3	15761751	15761850	TE253719	25.3914	Ca1	13594873	13594900	TE153387	31.9057	Ca2	10016101	10016136	TE128666	34.2086	Ca2	30641451	30641550	TE180443	36.3398																							Ca2	24320751	24320807	TE194779	30.0224	Ca2	22525101	22525200
Ca3	5118451	5118550	TE303379	25.5661	Ca1	42124701	42124804	TE315679	32.3103	Ca2	5083601	5083628	TE125030	34.4734	Ca3	11711201	11711300	TE083221	25.3404																							Ca2	3725801	3725900	TE038415	30.1921	Ca2	25997951	25998050
Ca3	7067501	7067600	TE227805	26.0631	Ca1	12466451	12466540	TE057754	32.6066	Ca2	24470177	24470250	TE194702	34.7414	Ca3	18223680	18223714	TE289877	25.4265																							Ca2	14362851	14362906	TE133576	30.9056	Ca2	7992193	7992250
Ca3	39211062	39211150	TE110559	26.3523	Ca1	6647001	6647138	TE004664	32.6984	Ca2	28858933	28859000	TE306791	34.9695	Ca3	20087301	20087400	TE121516	25.5511																							Ca2	2600351	2600450	TE038784	31.3834	Ca2	2304251	2304350
Ca3	18837893	18837900	TE320400	26.6871	Ca1	48067951	48068150	TE009473	32.8576	Ca2	27945301	27945318	TE321607	35.3619	Ca3	5425201	5425269	TE206210	25.5703																							Ca2	28346597	28346690	TE307039	31.4377	Ca2	2929351	2929450
Ca3	7761949	7762000	TE227451	26.6989	Ca1	20983987	20984049	TE235726	33.0965	Ca2	34968593	34968650	TE193410	37.4747	Ca3	37574365	37574400	TE110143	25.691																							Ca2	16068384	16068450	TE163622	31.5091	Ca2	28489751	28489850
Ca3	30877551	30877750	TE151530	27.0899	Ca1	4967451	4967475	TE177600	33.137	Ca3	9291301	9291305	TE014383	25.1375	Ca3	13651701	13651800	TE322928	25.8985																							Ca2	10372080	10372100	TE256241	31.6398	Ca2	27189092	27189100
Ca3	18591051	18591150	TE290024	27.2389	Ca1	26647201	26647238	TE127519	33.3507	Ca3	8464001	8464010	TE037099	25.203	Ca3	30877601	30877700	TE151530	25.915																							Ca2	33020268	33020350	TE162155	31.9907	Ca2	14925151	14925197
Ca3	1953351	1953450	TE148596	27.3057	Ca1	19866475	19866500	TE236042	33.6711	Ca3	32651651	32651731	TE278587	25.3276	Ca3	23528851	23528950	TE002675	26.0105																							Ca2	2217551	2217580	TE224863	32.2179	Ca2	30991542	30991650
Ca3	3573701	3573702	TE285335	27.4939	Ca1	21246351	21246500	TE235651	34.1187	Ca3	540156	540200	TE019146	25.462	Ca3	11589542	11589650	TE083171	26.1123																							Ca2	6080151	6080172	TE078960	32.8441	Ca2	13405339	13405350
Ca3	17117451	17117550	TE223977	28.1324	Ca1	19952751	19952850	TE236003	34.2111	Ca3	17247885	17247950	TE135300	25.4752	Ca3	24974151	24974250	TE002180	26.3325																							Ca2	1777311	1777350	TE224957	33.5593	Ca2	26741485	26741550
Ca3	30782401	30782453	TE213041	29.0596	Ca1	14177951	14178006	TE288827	34.2286	Ca3	11589836	11589900	TE083172	25.7426	Ca3	21087433	21087550	TE121923	26.5643																							Ca2	18859348	18859400	TE136693	34.2868	Ca2	10466106	10466200
Ca3	19814621	19814650	TE121442	29.1597	Ca1	15437375	15437400	TE288392	36.6032	Ca3	37045201	37045300	TE110031	25.9069	Ca3	23529901	23529904	TE002673	26.5648																							Ca2	31733922	31733950	TE208450	34.6939	Ca2	27953961	27954000
Ca3	13394801	13394900	TE031475	29.7685	Ca1	5015801	5015827	TE177621	36.754	Ca3	33616111	33616150	TE017566	26.3393	Ca3	23645801	23645825	TE002639	26.6596																							Ca2	4632001	4632100	TE322510	36.9728	Ca2	18162751	18162778
Ca3	14486351	14486395	TE326001	29.9597	Ca1	42237619	42237700	TE315619	40.8915	Ca3	22416401	22416535	TE003060	26.7499	Ca3	9782701	9782722	TE112314	26.7162																							Ca2	22768358	22768446	TE155387	38.9706	Ca2	28523551	28523615
Ca3	35127551	35127596	TE109554	30.3978	Ca1	27592251	27592255	TE213555	56.659	Ca3	10937981	10938050	TE082772	26.7509	Ca3	3090771	3090900	TE279071	26.8005																							Ca3	30605711	30605800	TE212975	25.0335	Ca2	14133911	14133950
Ca3	18269301	18269361	TE289900	30.6763	Ca2	25491051	25491150	TE195619	25.0374	Ca3	5722751	5722771	TE206043	26.9789	Ca3	1693151	1693179	TE148761	26.9231																							Ca3	25517168	25517250	TE002020	25.038	Ca2	11695851	11695950
Ca3	38706047	38706050	TE110427	30.8964	Ca2	18343447	18343500	TE136957	25.0554	Ca3	11572701	11572825	TE083162	27.0253	Ca3	2066451	2066508	TE148535	27.0159																							Ca3	28589129	28589200	TE212446	25.7318	Ca2	32683910	32684000
Ca3	30877301	30877400	TE151529	33.0676	Ca2	9879501	9879600	TE128721	25.068	Ca3	12897651	12897714	TE326679	27.3281	Ca3	31562351	31562399	TE151733	28.0466																							Ca3	33161151	33161182	TE278705	25.9708	Ca2	28523450	28523500
Ca3	20461301	20461312	TE121673	33.5586	Ca2	34492551	34492572	TE321945	25.0829	Ca3	4259951	4260009	TE213338	27.4619	Ca3	18837893	18837950	TE320400	28.9072																							Ca3	31658351	31658424	TE151758	26.0834	Ca2	1906551	1906650
Ca3	17415340	17415350	TE135246	34.0201	Ca2	11228451	11228550	TE062584	25.104	Ca3	24787201	24787234	TE002252	27.6598	Ca3	33691351	33691450	TE294316	29.421																							Ca3	26897151	26897250	TE138028	26.2097	Ca2	4116295	4116350
Ca3	12435897	12435900	TE326966	35.3415	Ca2	24483278	24483350	TE194666	25.1707	Ca3	24534601	24534700	TE002384	28.267	Ca3	24212101	24212200	TE002460	30.1354																							Ca3	27688851	27688950	TE137835	26.305	Ca2	1691109	1691150
Ca3	25653725	25653750	TE037451	35.7329	Ca2	28642751	28642821	TE306900	25.2113	Ca3	15245801	15245900	TE253487	28.3186	Ca3	18586201	18586324	TE290022	30.209																							Ca3	19011309	19011350	TE269007	26.3292	Ca2	18745201	18745300
Ca4	1880201	1880300	TE271026	25.0776	Ca2	12173251	12173350	TE178986	25.2747	Ca3	11003950	11004000	TE082803	28.651	Ca3	37697001	37697100	TE110180	30.8061																							Ca3	4352620	4352650	TE213287	26.4001	Ca2	35868603	35868700
Ca4	44687358	44687400	TE143354	25.2539	Ca2	15347701	15347729	TE277278	25.319	Ca3	9767801	9767900	TE112302	28.7241	Ca3	27645401	27645488	TE137842	30.9906																							Ca3	11701051	11701099	TE083215	26.4723	Ca2	2929225	2929250
Ca4	24825029	24825050	TE134718	25.4302	Ca2	36542573	36542650	TE305678	25.337	Ca3	7000101	7000106	TE227842	29.1268	Ca3	5014401	5014500	TE303443	31.6993																							Ca3	31088921	31089000	TE151589	26.7532	Ca2	7744040	7744050
Ca4	7986301	7986318	TE294666	25.4642	Ca2	31417951	31417973	TE180160	25.3975	Ca3	15619901	15620049	TE253636	30.1139	Ca3	2902251	2902350	TE278949	32.0472																							Ca3	28514201	28514232	TE212428	26.9334	Ca2	31591201	31591300
Ca4	25664751	25664850	TE117935	25.6681	Ca2	11012301	11012400	TE255934	25.4083	Ca3	18033951	18034100	TE091141	30.6917	Ca3	5618651	5618670	TE206109	40.1095																							Ca3	16801856	16801950	TE116393	27.1181	Ca2	11741744	11741850
Ca4	20584701	20584772	TE238286	25.7338	Ca2	12284851	12284904	TE203683	25.5149	Ca3	303892	303900	TE249403	31.2403	Ca3	30096754	30096900	TE212872	54.3918																							Ca3	38960251	38960350	TE110500	27.3033	Ca2	22740324	22740432
Ca4	34268801	34268900	TE061305	25.8563	Ca2	7664951	7664967	TE216348	25.6465	Ca3	3214201	3214324	TE243951	32.6564	Ca4	44749701	44749800	TE143384	25.2927																							Ca3	18420401	18420500	TE289943	27.3764	Ca2	3593751	3593850
Ca4	16691001	16691100	TE280138	25.8829	Ca2	29372679	29372750	TE027812	25.7226	Ca3	23758351	23758493	TE002598	35.3425	Ca4	23126201	23126254	TE312661	25.3101																							Ca3	2684398	2684500	TE278853	27.5172	Ca2	12508951	12509005
Ca4	6477651	6477772	TE295117	25.9063	Ca2	5401201	5401285	TE124912	25.7396	Ca3	25813901	25813975	TE037378	37.512	Ca4	5173201	5173249	TE295426	25.3432																							Ca3	27659151	27659232	TE137840	27.5289	Ca2	35366251	35366341
Ca4	5173151	5173249	TE295426	25.986	Ca2	34761151	34761214	TE193475	25.7873	Ca4	34401051	34401114	TE061231	25.0421	Ca4	32865860	32865950	TE287656	25.5079																							Ca3	33219195	33219300	TE278743	27.6268	Ca2	7931301	7931391
Ca4	6477542	6477600	TE295117	26.4768	Ca2	10243169	10243200	TE256291	25.8044	Ca4	19031607	19031700	TE060741	25.0433	Ca4	46087301	46087316	TE262397	25.5828																							Ca3	34740651	34740750	TE109437	27.6368	Ca2	7906770	7906850
Ca4	3365551	3365643	TE203375	26.5794	Ca2	14053501	14053600	TE133740	25.8186	Ca4	26407343	26407350	TE205323	25.0873	Ca4	20592897	20592950	TE238290	25.6049																							Ca3	31473601	31473656	TE151710	28.0962	Ca2	14291522	14291550
Ca4	26407343	26407350	TE205323	26.589	Ca2	6859005	6859050	TE027343	25.8911	Ca4	16082751	16082850	TE280355	25.1667	Ca4	23171351	23171456	TE312647	25.7464																							Ca3	23994001	23994100	TE002535	28.2095	Ca2	4383801	4383854
Ca4	26749001	26749040	TE028647	27.0065	Ca2	17804514	17804588	TE137293	25.9126	Ca4	41801451	41801550	TE019678	25.1938	Ca4	1147151	1147250	TE270789	26.0519																							Ca3	27986801	27986829	TE137749	28.416	Ca2	15026751	15026823
Ca4	45287151	45287243	TE143564	27.0981	Ca2	14483501	14483541	TE133510	25.947	Ca4	34786251	34786325	TE049328	25.323	Ca4	27031301	27031363	TE028810	26.0862																							Ca3	35134551	35134587	TE109559	28.4896	Ca2	32942885	32942950
Ca4	44164167	44164200	TE143188	27.3189	Ca2	32011951	32012050	TE208341	25.9638	Ca4	4187604	4187650	TE295724	25.3571	Ca4	36301551	36301626	TE186614	26.1896																							Ca3	35134628	35134650	TE109560	28.4896	Ca2	4850651	4850727
Ca4	12162151	12162248	TE003747	27.3283	Ca2	32223201	32223282	TE162388	26.0261	Ca4	27531351	27531450	TE221425	25.3684	Ca4	29163151	29163250	TE190549	26.2234																							Ca3	22417363	22417400	TE003058	28.5447	Ca2	12362549	12362600
Ca4	7127337	7127400	TE294918	27.3675	Ca2	7034551	7034631	TE027285	26.0344	Ca4	128639	128700	TE270544	25.3835	Ca4	21782601	21782692	TE144648	26.5387																							Ca3	14674401	14674427	TE325868	28.9521	Ca2	14362224	14362399
Ca4	35414083	35414100	TE049634	27.416	Ca2	5581762	5581850	TE124817	26.0645	Ca4	14921677	14921700	TE280713	25.3868	Ca4	34378401	34378500	TE061251	26.6784																							Ca3	24036251	24036277	TE002511	28.9695	Ca2	20463751	20463851
Ca4	5246359	5246493	TE295396	27.4305	Ca2	9350951	9351050	TE235271	26.1384	Ca4	21140251	21140350	TE144229	25.4209	Ca4	43846866	43846950	TE143076	26.6947																							Ca3	34481101	34481198	TE109367	29.1352	Ca3	19481101	19481144
Ca4	37890782	37890800	TE053145	27.4313	Ca2	24912351	24912450	TE100217	26.1961	Ca4	1390001	1390100	TE270861	25.453	Ca4	2300851	2300950	TE271146	26.7747																							Ca3	21617551	21617650	TE122123	29.153	Ca3	35139651	35139750
Ca4	12688206	12688250	TE003902	27.4703	Ca2	4707195	4707300	TE322483	26.4882	Ca4	29399251	29399350	TE020253	25.7423	Ca4	39627260	39627350	TE074585	26.9737																							Ca3	22534401	22534533	TE003034	29.4881	Ca3	15322951	15323050
Ca4	5301801	5301853	TE295375	27.577	Ca2	8603831	8603950	TE270499	26.5654	Ca4	24624451	24624463	TE134843	25.8126	Ca4	15816896	15816900	TE280431	27.0123																							Ca3	4427683	4427750	TE213241	29.6058	Ca3	25600201	25600229
Ca4	8963901	8964000	TE081660	27.6834	Ca2	22925051	22925150	TE155325	26.6062	Ca4	9449051	9449150	TE081794	25.9932	Ca4	34493351	34493423	TE061171	27.9397																							Ca3	30574601	30574747	TE212964	30.1608	Ca3	18395351	18395354
Ca4	14558201	14558300	TE280822	27.6933	Ca2	2897401	2897500	TE038712	26.6199	Ca4	9178893	9178900	TE081707	26.0905	Ca4	34978551	34978597	TE049434	28.1734																							Ca3	15755351	15755415	TE253716	30.4147	Ca3	24559401	24559500
Ca4	35104781	35104850	TE049496	27.9466	Ca2	14293301	14293400	TE133605	26.7289	Ca4	1466201	1466300	TE270886	26.2926	Ca4	34427901	34428050	TE061215	28.4377																							Ca3	31077401	31077448	TE151581	30.6582	Ca3	17711501	17711600
Ca4	6455601	6455700	TE295118	28.0342	Ca2	15037251	15037298	TE133269	26.7387	Ca4	37375522	37375550	TE053361	26.6578	Ca4	34375165	34375200	TE061252	28.6813																							Ca3	38783155	38783200	TE110455	30.6689	Ca3	34740604	34740650
Ca4	45539402	45539500	TE143638	28.134	Ca2	11693154	11693200	TE179256	26.778	Ca4	39211751	39211791	TE154245	26.7604	Ca4	7807301	7807400	TE294709	28.9029																							Ca3	4806651	4806750	TE001859	30.7553	Ca3	20342251	20342350
Ca4	18501501	18501600	TE195327	28.4104	Ca2	28391904	28391950	TE307018	26.7788	Ca4	27380751	27380850	TE221506	26.7761	Ca4	21848501	21848600	TE277773	28.9231																							Ca3	33284415	33284500	TE278777	31.067	Ca3	37756651	37756679
Ca4	41171951	41172100	TE019896	28.4503	Ca2	33934238	33934250	TE161887	26.8038	Ca4	37974113	37974200	TE154764	26.9097	Ca4	9448951	9449050	TE081794	29.2325																							Ca3	36855803	36855850	TE109978	31.081	Ca3	25543951	25544021
Ca4	21849901	21850050	TE277772	28.943	Ca2	17770251	17770300	TE137311	26.8291	Ca4	1389841	1389950	TE270861	27.057	Ca4	35588701	35588800	TE148207	29.3587																							Ca3	24685559	24685700	TE002289	31.6119	Ca3	7579261	7579350
Ca4	37477651	37477750	TE053333	29.2246	Ca2	9810108	9810200	TE128739	27.0219	Ca4	37971517	37971600	TE154766	27.129	Ca4	26480501	26480541	TE268550	29.6642																							Ca3	30613986	30614000	TE212977	31.6313	Ca3	29656701	29656800
Ca4	6531551	6531560	TE295092	29.2852	Ca2	10709972	10710000	TE256113	27.1028	Ca4	19640255	19640300	TE060970	27.2436	Ca4	4865965	4866088	TE295491	30.0023																							Ca3	28590151	28590250	TE212449	31.8603	Ca3	37038851	37038930
Ca4	12015701	12015783	TE003700	29.6987	Ca2	16397301	16397304	TE316571	27.1536	Ca4	41066301	41066450	TE019918	27.2841	Ca4	43737201	43737248	TE143019	30.4674																							Ca3	32614915	32614950	TE278576	32.1308	Ca3	28589251	28589400
Ca4	13136852	13137000	TE004033	29.7556	Ca2	15404771	15404800	TE277262	27.3205	Ca4	45044146	45044200	TE143482	27.3318	Ca4	46024542	46024595	TE262437	31.9432																							Ca3	22905651	22905727	TE002890	32.3629	Ca3	3622451	3622506
Ca4	1984139	1984150	TE271059	29.9061	Ca2	15629651	15629750	TE277162	27.3405	Ca4	20254951	20254967	TE238120	27.4309	Ca4	22165568	22165600	TE277633	31.9444																							Ca3	21239201	21239215	TE121987	32.7355	Ca3	35620407	35620480
Ca4	777351	777474	TE270717	29.9682	Ca2	4089901	4090000	TE038291	27.4162	Ca4	18439566	18439600	TE195366	27.8392	Ca4	43570674	43570752	TE215289	36.9538																							Ca3	25348051	25348150	TE002096	33.3427	Ca3	34713131	34713150
Ca4	46637951	46638100	TE062384	30.2819	Ca2	20297395	20297533	TE196643	27.4321	Ca4	20593201	20593300	TE238290	28.0245	Ca4	14206251	14206350	TE004371	37.3097																							Ca3	31473539	31473650	TE151710	35.6615	Ca3	31563245	31563296
Ca4	9448919	9449000	TE081794	30.4755	Ca2	20403455	20403550	TE196575	27.4991	Ca4	23130701	23130766	TE312660	28.2284	Ca5	9705401	9705493	TE170600	25.0003																							Ca3	37375951	37376035	TE110095	35.6984	Ca3	25961601	25961700
Ca4	48831612	48831700	TE284929	30.8738	Ca2	5618591	5618600	TE124809	27.6357	Ca4	20686458	20686550	TE238320	28.4586	Ca5	37142207	37142300	TE063268	25.0091																							Ca3	14372110	14372199	TE052960	39.4546	Ca3	15528551	15528650
Ca4	28633451	28633550	TE240365	32.0517	Ca2	5618501	5618579	TE124810	27.6357	Ca4	34398087	34398142	TE061236	28.5354	Ca5	2448901	2449000	TE039706	25.1703																							Ca3	30033544	30033600	TE212856	44.3162	Ca3	29658588	29658700
Ca4	40688701	40688807	TE317443	32.3774	Ca2	17578971	17579100	TE137429	27.6597	Ca4	30205556	30205642	TE020679	29.2175	Ca5	45234751	45234850	TE129551	25.2595																							Ca3	31473539	31473550	TE151710	48.1404	Ca3	16912424	16912500
Ca4	777316	777400	TE270717	33.4493	Ca2	5113301	5113389	TE125018	27.7449	Ca4	49036251	49036400	TE147427	29.6495	Ca5	33225151	33225168	TE117579	25.2716																							Ca4	8835159	8835250	TE081621	-29.121	Ca3	33929743	33929800
Ca4	47239125	47239150	TE270132	34.1123	Ca2	24136751	24136790	TE194861	27.7455	Ca4	42523751	42523782	TE019428	29.7544	Ca5	1050101	1050148	TE008778	25.2856																							Ca4	20290151	20290237	TE238143	-25.5356	Ca3	10020292	10020300
Ca4	24157863	24157950	TE312073	34.8451	Ca2	10525751	10525756	TE256189	27.8571	Ca4	34785945	34786050	TE049328	30.0712	Ca5	42346651	42346800	TE230351	25.4396																							Ca4	19097478	19097550	TE060763	25.072	Ca3	14364401	14364500
Ca5	30847124	30847150	TE116962	-40.2778	Ca2	10688801	10688950	TE256128	27.9741	Ca4	15244416	15244500	TE280619	30.4422	Ca5	47536301	47536370	TE130188	25.4397																							Ca4	20641751	20641838	TE238311	25.0861	Ca3	13677551	13677640
Ca5	47475839	47475900	TE130172	25.019	Ca2	27720720	27720750	TE321524	28.3669	Ca4	45681472	45681550	TE262620	31.3143	Ca5	18313547	18313600	TE223513	25.8107																							Ca4	10231751	10231822	TE082008	25.1137	Ca3	34704432	34704500
Ca5	25066201	25066295	TE090817	25.2431	Ca2	2460951	2460997	TE224806	28.5124	Ca4	28512501	28512700	TE240292	31.3622	Ca5	31926801	31926900	TE117232	25.8492																							Ca4	6397586	6397600	TE295133	25.1364	Ca3	6742181	6742200
Ca5	13880601	13880652	TE225325	25.3916	Ca2	11425701	11425800	TE179359	28.5855	Ca4	777451	777474	TE270717	31.4796	Ca5	42328301	42328400	TE230362	25.8887																							Ca4	4294601	4294626	TE295697	25.1671	Ca3	35511051	35511150
Ca5	47663224	47663250	TE130216	25.5331	Ca2	27023331	27023350	TE321225	28.6831	Ca4	47106088	47106189	TE270201	31.6365	Ca5	26796580	26796600	TE046885	25.8906																							Ca4	9260651	9260750	TE081756	25.287	Ca3	24036179	24036200
Ca5	38407936	38408000	TE062887	25.5537	Ca2	6974951	6975100	TE027314	28.8799	Ca4	27382501	27382600	TE221505	31.6726	Ca5	18330851	18330938	TE223526	25.9312																							Ca4	43846301	43846400	TE143075	25.45	Ca3	25881651	25881800
Ca5	38443801	38443900	TE244193	25.6074	Ca2	26549451	26549550	TE005626	29.0179	Ca4	23108628	23108650	TE312674	31.982	Ca5	9659601	9659700	TE070506	25.9833																							Ca4	4041084	4041100	TE295780	25.496	Ca3	3674354	3674500
Ca5	29901351	29901450	TE050591	25.6319	Ca2	3943582	3943689	TE038341	29.0888	Ca4	23248301	23248425	TE312615	33.1925	Ca5	41917601	41917700	TE230531	26.0047																							Ca4	156901	156990	TE270551	25.517	Ca3	9402251	9402350
Ca5	34697201	34697300	TE063988	25.6703	Ca2	1557901	1557945	TE225014	29.251	Ca4	30383151	30383250	TE020753	33.3811	Ca5	1521851	1521950	TE322288	26.3557																							Ca4	43967023	43967100	TE143097	25.535	Ca3	25348151	25348250
Ca5	23927951	23928050	TE045760	25.7231	Ca2	14694417	14694562	TE133403	29.3343	Ca4	6886201	6886251	TE294994	34.2039	Ca5	17638203	17638250	TE220813	26.5927																							Ca4	16557451	16557550	TE280177	25.6154	Ca3	30236551	30236689
Ca5	20740138	20740150	TE013742	26.0809	Ca2	1115551	1115596	TE161009	29.4339	Ca4	30533351	30533360	TE020845	34.451	Ca5	42239701	42239800	TE230402	26.6073																							Ca4	48723151	48723227	TE284885	25.6566	Ca3	27993801	27993887
Ca5	29123851	29123950	TE028981	26.1897	Ca2	18158101	18158206	TE137066	29.5245	Ca5	17675201	17675248	TE220799	25.0898	Ca5	32296351	32296466	TE117338	26.7469																							Ca4	47095201	47095267	TE270205	25.7515	Ca3	20280351	20280404
Ca5	16108851	16108859	TE275738	26.1934	Ca2	31686451	31686545	TE208474	29.8107	Ca5	34043224	34043300	TE064177	25.3339	Ca5	38225001	38225025	TE062960	26.7628																							Ca4	20114366	20114448	TE238049	25.9682	Ca3	926551	926565
Ca5	26958514	26958550	TE046802	26.2135	Ca2	18685412	18685500	TE136775	29.9359	Ca5	24463501	24463600	TE090540	25.5769	Ca5	39717301	39717400	TE244631	26.8026																							Ca4	44764451	44764517	TE143387	26.0682	Ca3	7946701	7946800
Ca5	9232951	9233042	TE258772	26.3199	Ca2	16672938	16673000	TE316716	30.047	Ca5	24352501	24352600	TE090503	25.7246	Ca5	25379951	25380037	TE047490	27.0434																							Ca4	12404101	12404164	TE003806	26.129	Ca3	27276777	27276850
Ca5	11033751	11033794	TE128049	26.5379	Ca2	9244292	9244300	TE235337	30.349	Ca5	35214651	35214750	TE063813	25.7528	Ca5	34054201	34054300	TE064174	27.1132																							Ca4	48745151	48745180	TE284896	26.2375	Ca3	5620701	5620800
Ca5	46430901	46430964	TE129920	26.5494	Ca2	34452801	34452807	TE321922	30.4921	Ca5	20432901	20432943	TE013600	25.9905	Ca5	27993501	27993510	TE124657	27.4754																							Ca4	157033	157100	TE270552	26.3909	Ca3	20342107	20342200
Ca5	8513851	8513942	TE090114	26.6921	Ca2	25888201	25888300	TE195827	30.7267	Ca5	12223701	12223800	TE011261	26.2147	Ca5	2994051	2994200	TE039986	27.5723																							Ca4	38988566	38988600	TE154328	26.5765	Ca3	9871701	9871800
Ca5	40511951	40512062	TE244909	26.8676	Ca2	22423151	22423252	TE155581	30.7566	Ca5	25427501	25427600	TE047474	26.381	Ca5	21202650	21202750	TE013950	27.59																							Ca4	3305101	3305200	TE203355	26.9425	Ca3	22815351	22815450
Ca5	40227251	40227276	TE244801	26.936	Ca2	29547318	29547450	TE189669	30.7595	Ca5	4684401	4684442	TE197685	26.4012	Ca5	5371001	5371150	TE029144	27.5957																							Ca4	44042451	44042519	TE143146	27.0485	Ca3	24863501	24863700
Ca5	20814808	20814850	TE013777	27.0479	Ca2	22967131	22967150	TE155295	30.9728	Ca5	2393851	2394000	TE039669	26.7165	Ca5	5126301	5126400	TE056534	27.7695																							Ca4	10917330	10917400	TE003320	27.135	Ca3	18459085	18459100
Ca5	2393401	2393500	TE039669	27.0762	Ca2	9882951	9882961	TE128719	31.1361	Ca5	39063451	39063479	TE244391	27.0085	Ca5	27408549	27408550	TE046589	27.8833																							Ca4	48725166	48725250	TE284889	27.1464	Ca3	5250351	5250450
Ca5	46065201	46065288	TE129810	27.3075	Ca2	15163420	15163482	TE277364	31.224	Ca5	28618351	28618422	TE124365	27.178	Ca5	45209881	45209950	TE129542	28.1903																							Ca4	21225151	21225210	TE144260	27.3999	Ca3	9981584	9981692
Ca5	8769751	8769835	TE090234	27.556	Ca2	21583656	21583700	TE245272	31.237	Ca5	26375801	26375824	TE047059	27.2085	Ca5	3380551	3380650	TE040208	29.2155																							Ca4	4053596	4053637	TE295777	27.4391	Ca3	33734601	33734700
Ca5	10767501	10767537	TE128243	27.7093	Ca2	11228551	11228655	TE062584	31.5687	Ca5	14680251	14680350	TE157223	27.5352	Ca5	47921068	47921100	TE130280	29.6627																							Ca4	26287251	26287350	TE205381	27.5561	Ca3	34019951	34020050
Ca5	28623241	28623250	TE124363	27.7486	Ca2	31373077	31373150	TE180178	31.7044	Ca5	17244957	17245035	TE221036	27.9563	Ca5	9554928	9555000	TE070477	29.9305																							Ca4	12269951	12270006	TE003772	27.7082	Ca3	20280291	20280400
Ca5	25330201	25330337	TE047502	27.84	Ca2	7943116	7943200	TE216436	31.861	Ca5	19137606	19137650	TE215021	28.1508	Ca5	30012601	30012800	TE116717	32.5086																							Ca4	12270029	12270150	TE003773	27.7082	Ca3	11294036	11294200
Ca5	28618345	28618350	TE124365	28.0758	Ca2	12625651	12625750	TE203882	32.1071	Ca5	17828588	17828666	TE220709	28.3137	Ca5	16906201	16906300	TE276176	35.6994																							Ca4	13468801	13468812	TE004142	27.9364	Ca3	17852101	17852225
Ca5	31464701	31464784	TE117092	28.4209	Ca2	8457001	8457048	TE298390	32.1706	Ca5	18192251	18192392	TE223443	28.5545	Ca6	45629223	45629250	TE178540	25.0802																							Ca4	42417882	42417976	TE019465	28.2009	Ca3	18601151	18601250
Ca5	26501613	26501700	TE047007	28.4849	Ca2	11196194	11196300	TE062569	32.4193	Ca5	2393751	2393900	TE039669	28.7554	Ca6	53753751	53753850	TE069919	25.1215																							Ca4	3135301	3135324	TE203306	28.4725	Ca3	16004212	16004350
Ca5	43797319	43797397	TE152262	28.4867	Ca2	27957201	27957300	TE321615	32.4368	Ca5	27408001	27408103	TE046590	28.7994	Ca6	17558801	17558900	TE169489	25.1271																							Ca4	24173252	24173350	TE312065	28.5651	Ca3	3369207	3369250
Ca5	38130842	38130850	TE062984	28.6246	Ca2	25645001	25645092	TE195678	34.2031	Ca5	34656951	34656983	TE063993	29.1342	Ca6	26821467	26821500	TE069641	25.1895																							Ca4	6808851	6808883	TE295013	28.6807	Ca3	9089930	9090000
Ca5	27268801	27268824	TE046661	28.7106	Ca2	15037166	15037250	TE133269	36.2678	Ca5	10327501	10327600	TE033305	30.0841	Ca6	30172672	30172700	TE073965	25.2862																							Ca4	36252401	36252493	TE186639	28.8078	Ca3	16801856	16801900
Ca5	24110088	24110100	TE045670	28.8626	Ca2	30719201	30719309	TE180422	36.4925	Ca5	1306790	1306850	TE012286	30.4333	Ca6	29303001	29303010	TE108625	25.4657																							Ca4	4294504	4294600	TE295697	28.8121	Ca3	31777201	31777279
Ca5	29444901	29445000	TE050455	28.8762	Ca3	9352551	9352627	TE014405	25.0397	Ca5	35333851	35333854	TE063792	30.7161	Ca6	59264701	59264719	TE060501	25.4757																							Ca4	157301	157400	TE270552	28.939	Ca3	8923651	8923800
Ca5	29129051	29129200	TE028976	29.1831	Ca3	8638151	8638250	TE254634	25.0977	Ca5	17314365	17314439	TE220977	30.718	Ca6	31404237	31404250	TE211898	25.6372																							Ca4	41840601	41840700	TE019658	29.1214	Ca3	38782652	38782850
Ca5	22340851	22340971	TE323214	29.3118	Ca3	31470807	31470900	TE151709	25.1583	Ca5	41576051	41576147	TE045166	30.8391	Ca6	53617851	53617950	TE069868	26.0203																							Ca4	19369601	19369700	TE060870	29.2485	Ca3	29673351	29673368
Ca5	29004751	29004869	TE029034	29.5124	Ca3	37729646	37729700	TE110191	25.1645	Ca5	38873147	38873150	TE244327	31.1642	Ca6	55169601	55169700	TE031920	26.0952																							Ca4	38375644	38375700	TE154605	29.783	Ca3	5009951	5010100
Ca5	28873979	28874050	TE124297	29.6798	Ca3	28517451	28517528	TE212430	25.3267	Ca5	30176151	30176258	TE116816	31.2088	Ca6	42323501	42323600	TE306328	26.2317																							Ca4	46117701	46117793	TE262380	29.7835	Ca3	2684851	2685000
Ca5	16609973	16610050	TE275998	29.7647	Ca3	23012834	23012892	TE002840	25.3537	Ca5	39789551	39789599	TE244648	31.2365	Ca6	26802332	26802400	TE069633	26.4144																							Ca4	1648889	1648950	TE270941	29.9188	Ca3	6742201	6742233
Ca5	29004654	29004700	TE029034	29.7961	Ca3	19023051	19023150	TE269014	25.4114	Ca5	17953626	17953700	TE223312	31.964	Ca6	26802901	26802943	TE069634	26.4808																							Ca4	38584101	38584200	TE154526	29.9603	Ca4	47494301	47494385
Ca5	46064951	46064966	TE129809	29.8175	Ca3	4693051	4693111	TE001799	25.4121	Ca5	41543701	41543800	TE045182	32.3111	Ca6	2181051	2181133	TE263497	26.8836																							Ca4	36441851	36441950	TE186568	30.1471	Ca4	20545101	20545200
Ca5	46064980	46065100	TE129810	29.8175	Ca3	21813201	21813300	TE122200	25.4271	Ca5	17536165	17536250	TE220852	32.4773	Ca6	58100053	58100150	TE080455	26.8942																							Ca4	35930651	35930704	TE186760	30.695	Ca4	26389951	26390050
Ca5	9952006	9952050	TE170717	29.9018	Ca3	19139301	19139329	TE269070	25.472	Ca5	20870954	20871050	TE013791	33.2813	Ca6	13552877	13552900	TE156305	27.2459																							Ca4	9313901	9313925	TE081775	30.8039	Ca4	9161963	9162000
Ca5	30012751	30012908	TE116717	30.0167	Ca3	30499177	30499200	TE212946	25.4809	Ca5	25068179	25068265	TE090821	34.1039	Ca6	29150530	29150550	TE108684	27.49																							Ca4	37344018	37344100	TE053368	30.9316	Ca4	47666501	47666600
Ca5	34743669	34743750	TE063968	30.1687	Ca3	13971782	13971800	TE261603	25.7147	Ca5	15481668	15481743	TE065819	34.3042	Ca6	25839826	25839900	TE092869	27.6289																							Ca4	48147151	48147186	TE269880	31.1963	Ca4	19443401	19443415
Ca5	9790651	9790850	TE170641	30.2107	Ca3	27870001	27870100	TE137782	25.7473	Ca5	18740401	18740433	TE314067	34.3801	Ca6	26802634	26802700	TE069634	27.7985																							Ca4	23878701	23878850	TE312263	31.3884	Ca4	9442226	9442300
Ca5	33802433	33802500	TE064223	30.2684	Ca3	149951	150050	TE249487	26.1068	Ca5	44705101	44705191	TE129388	35.9391	Ca6	36584801	36584825	TE033023	27.8466																							Ca4	28064504	28064600	TE102932	31.6172	Ca4	1771751	1771850
Ca5	36493451	36493550	TE063490	30.3418	Ca3	20794651	20794750	TE121825	26.1934	Ca5	27623351	27623399	TE046486	37.5943	Ca6	47626101	47626200	TE184937	27.8561																							Ca4	7692147	7692250	TE294749	32.3567	Ca4	34922101	34922191
Ca5	46030799	46030800	TE129796	30.3941	Ca3	30347701	30347751	TE212918	26.2279	Ca5	30176117	30176200	TE116816	38.4494	Ca6	9919551	9919606	TE075252	28.3984																							Ca4	2028212	2028301	TE271070	32.5311	Ca4	42686095	42686100
Ca5	17161056	17161150	TE221097	30.8261	Ca3	11281028	11281100	TE082983	26.5038	Ca5	35425801	35425830	TE063750	40.8415	Ca6	34624001	34624200	TE072936	28.4398																							Ca4	34922001	34922100	TE049398	32.7804	Ca4	15232551	15232650
Ca5	18531551	18531650	TE044203	31.1566	Ca3	4683451	4683540	TE001796	26.5459	Ca6	46313201	46313270	TE178923	25.1815	Ca6	46498327	46498350	TE185551	28.5268																							Ca4	2532317	2532350	TE271203	32.807	Ca4	15232701	15232800
Ca5	8769600	8769650	TE090234	31.1883	Ca3	10631401	10631500	TE112780	26.6081	Ca6	40709634	40709750	TE243610	25.428	Ca6	55226751	55226879	TE031936	28.9127																							Ca4	781151	781178	TE270721	33.4812	Ca4	12540151	12540250
Ca5	32048151	32048250	TE117277	31.3184	Ca3	7051001	7051086	TE227822	26.6096	Ca6	34818601	34818686	TE072856	25.5356	Ca6	42870751	42870761	TE286034	29.2848																							Ca4	43787551	43787631	TE143057	33.5724	Ca4	14617151	14617250
Ca5	30012651	30012800	TE116717	31.9246	Ca3	15752417	15752500	TE253714	26.7089	Ca6	55951751	55951850	TE107892	25.5425	Ca6	47078353	47078500	TE185226	29.4425																							Ca4	5334354	5334400	TE295366	33.9666	Ca4	12302751	12302770
Ca5	34382601	34382665	TE064066	32.5582	Ca3	32482201	32482277	TE278546	26.7726	Ca6	5754133	5754200	TE239245	25.6935	Ca6	37395201	37395253	TE032547	29.4735																							Ca4	40262951	40263050	TE074303	34.1651	Ca4	24155901	24156017
Ca5	33103364	33103450	TE117563	32.6763	Ca3	26349601	26349605	TE138182	26.9655	Ca6	54690801	54690900	TE031693	26.029	Ca6	37378351	37378400	TE032556	29.5281																							Ca4	1681699	1681800	TE270949	34.6438	Ca4	20251251	20251350
Ca5	16610001	16610150	TE275998	33.0111	Ca3	21373251	21373337	TE122037	27.1248	Ca6	31648401	31648500	TE212036	26.1051	Ca6	16980107	16980150	TE169222	29.7038																							Ca4	44993088	44993100	TE143460	34.9897	Ca4	25163235	25163250
Ca5	37143951	37143961	TE063267	33.3134	Ca3	2870751	2870798	TE278936	27.174	Ca6	47068001	47068100	TE185230	26.2585	Ca6	34846923	34846977	TE072850	29.9399																							Ca4	20732051	20732060	TE238339	35.541	Ca4	34921493	34921600
Ca5	37282686	37282750	TE063229	37.5105	Ca3	13650565	13650600	TE322927	27.2878	Ca6	23455401	23455512	TE181471	26.3449	Ca6	57093851	57093938	TE028049	30.1455																							Ca4	39270591	39270650	TE154219	36.1227	Ca4	39711751	39711806
Ca5	34656901	34656983	TE063993	37.7021	Ca3	3837401	3837495	TE285193	27.3967	Ca6	41387870	41387950	TE262196	26.4956	Ca6	58123851	58123880	TE080448	30.3483																							Ca4	4068751	4068837	TE295768	39.0238	Ca4	46657205	46657250
Ca5	12129693	12129700	TE011315	43.2414	Ca3	33739751	33739850	TE294358	27.4094	Ca6	55155222	55155250	TE031912	26.5709	Ca6	6580901	6581012	TE035926	31.1029																							Ca4	37896051	37896200	TE053139	44.2708	Ca4	29521751	29521856
Ca5	38753432	38753450	TE244295	54.0081	Ca3	27212002	27212063	TE137958	27.4855	Ca6	50487001	50487039	TE267158	26.6026	Ca6	14425321	14425350	TE156589	31.5275																							Ca5	32569901	32570000	TE117421	25.0526	Ca4	27244451	27244543
Ca6	25372101	25372124	TE318169	25.1513	Ca3	23358225	23358300	TE002730	27.6077	Ca6	1630001	1630100	TE263309	26.6388	Ca6	30159301	30159400	TE073976	31.5547																							Ca5	44848501	44848595	TE129430	25.1071	Ca4	2666351	2666450
Ca6	53200898	53200950	TE206894	25.1553	Ca3	10872701	10872779	TE082739	27.7371	Ca6	41258577	41258600	TE262135	26.7974	Ca6	925351	925438	TE237462	33.4066																							Ca5	45881121	45881150	TE129746	25.1478	Ca4	7404051	7404149
Ca6	2180851	2180944	TE263496	25.3215	Ca3	12648933	12649050	TE326852	27.9123	Ca6	45375701	45375786	TE178424	26.8216	Ca6	926451	926581	TE237463	33.8324																							Ca5	28586324	28586350	TE124382	25.1579	Ca4	46751681	46751700
Ca6	1773001	1773018	TE263356	25.3243	Ca3	21812894	21812950	TE122199	27.9966	Ca6	2159201	2159270	TE263482	26.9502	Ca6	28625401	28625421	TE108915	34.2188																							Ca5	30342501	30342600	TE116863	25.1658	Ca4	32833501	32833600
Ca6	19614701	19614800	TE170207	25.3349	Ca3	666551	666650	TE019092	28.0985	Ca6	32837601	32837672	TE134470	26.9631	Ca6	46696901	46697050	TE185412	40.0489																							Ca5	5473475	5473550	TE029213	25.2047	Ca4	19757001	19757100
Ca6	29285251	29285334	TE108639	25.3666	Ca3	18678875	18678950	TE290063	28.1801	Ca6	50341425	50341500	TE267197	27.0373	Ca6	926352	926500	TE237463	40.9522																							Ca5	41824076	41824150	TE230557	25.2083	Ca4	17259551	17259640
Ca6	21222101	21222250	TE064848	25.4905	Ca3	28841581	28841600	TE212517	28.4586	Ca6	21458001	21458150	TE294077	27.1134	Ca6	28625301	28625421	TE108915	43.5323																							Ca5	31467901	31468000	TE117094	25.2354	Ca4	6783051	6783053
Ca6	31508901	31509000	TE211945	25.5241	Ca3	31471001	31471044	TE151709	28.5932	Ca6	11170251	11170375	TE179914	27.134	Ca7	44091748	44091800	TE138866	25.01																							Ca5	35014755	35014800	TE063885	25.3056	Ca4	9185501	9185650
Ca6	32825251	32825296	TE134463	25.5526	Ca3	11610551	11610570	TE083177	28.6588	Ca6	37591101	37591200	TE032450	27.1785	Ca7	5873751	5873767	TE011974	25.0874																							Ca5	2791001	2791100	TE039870	25.3429	Ca4	44555451	44555594
Ca6	45072501	45072600	TE178284	25.6809	Ca3	12751651	12751750	TE326763	28.6717	Ca6	54832925	54833000	TE031762	27.3061	Ca7	45489001	45489100	TE093675	25.286																							Ca5	13131151	13131230	TE097799	25.3789	Ca4	11928608	11928750
Ca6	43753063	43753150	TE284118	25.7537	Ca3	34350901	34350931	TE109336	28.7887	Ca6	17469689	17469700	TE169451	27.6836	Ca7	45610201	45610300	TE093764	25.6537																							Ca5	8664401	8664483	TE090185	25.7274	Ca4	6397601	6397700
Ca6	50660451	50660495	TE267095	25.8505	Ca3	32089001	32089100	TE278356	28.8212	Ca6	34623536	34623650	TE072936	27.6941	Ca7	32978901	32979000	TE061674	25.6782																							Ca5	33854451	33854550	TE064217	25.7622	Ca4	28896336	28896400
Ca6	2763351	2763403	TE263644	25.9353	Ca3	20794623	20794650	TE121825	28.9868	Ca6	10682344	10682450	TE075051	27.8737	Ca7	11700874	11700950	TE231313	25.7336																							Ca5	21002501	21002558	TE013871	25.8752	Ca4	16541424	16541450
Ca6	31509001	31509032	TE211945	26.0146	Ca3	7544662	7544787	TE227557	29.0512	Ca6	37318551	37318650	TE032595	28.2817	Ca7	30603181	30603200	TE268697	25.8168																							Ca5	32045901	32046009	TE117276	25.8868	Ca4	45701079	45701200
Ca6	6786101	6786200	TE035973	26.162	Ca3	28978516	28978578	TE212555	29.0644	Ca6	43557001	43557100	TE039071	28.744	Ca7	11348301	11348400	TE231418	25.8621																							Ca5	24247551	24247618	TE090453	26.1269	Ca4	43968301	43968329
Ca6	48150101	48150250	TE110819	26.1651	Ca3	19631751	19631761	TE269281	29.1332	Ca6	31837051	31837150	TE212098	28.8627	Ca7	5783751	5783850	TE012008	25.8849																							Ca5	45001066	45001100	TE129472	26.2127	Ca4	48745801	48745882
Ca6	37410451	37410600	TE032538	26.2853	Ca3	19631773	19631900	TE269282	29.1332	Ca6	57594551	57594650	TE080595	28.9633	Ca7	26537851	26537950	TE248306	25.937																							Ca5	29863851	29863950	TE050570	26.3966	Ca4	48745884	48745900
Ca6	5263451	5263600	TE239388	26.4149	Ca3	38716726	38716800	TE110429	29.4846	Ca6	20067936	20068022	TE153806	28.9831	Ca7	42155451	42155550	TE119981	26.1707																							Ca5	25950701	25950850	TE047242	26.4537	Ca4	1738902	1739000
Ca6	6135151	6135162	TE239143	26.43	Ca3	20038585	20038700	TE121505	29.5154	Ca6	21457851	21458000	TE294077	29.2505	Ca7	15821251	15821350	TE257799	26.1814																							Ca5	35049501	35049600	TE063874	26.5639	Ca4	17166251	17166350
Ca6	34672801	34672900	TE072907	26.4301	Ca3	27627401	27627600	TE137849	29.5347	Ca6	45004324	45004399	TE178248	29.326	Ca7	47035551	47035642	TE225960	26.3873																							Ca5	38694827	38694900	TE244281	26.6642	Ca4	44427882	44427950
Ca6	32895950	32896087	TE134501	26.7725	Ca3	20038651	20038748	TE121505	29.6574	Ca6	49350562	49350650	TE267647	29.6446	Ca7	46733301	46733400	TE225813	26.4832																							Ca5	43847915	43847950	TE152239	26.6751	Ca4	47493751	47493850
Ca6	25020251	25020309	TE173751	26.9799	Ca3	26669551	26669636	TE138108	29.7457	Ca6	51030493	51030600	TE030148	29.661	Ca7	16466351	16466398	TE257536	26.7049																							Ca5	43661451	43661600	TE152297	26.6906	Ca4	45844234	45844300
Ca6	16609401	16609443	TE169099	27.1769	Ca3	10213401	10213500	TE112534	29.8859	Ca6	2728501	2728578	TE263629	29.7671	Ca7	13540701	13540800	TE036740	26.719																							Ca5	46128739	46128800	TE129842	26.7986	Ca4	908251	908299
Ca6	1722551	1722601	TE263345	27.1851	Ca3	6692783	6692850	TE222644	29.8906	Ca6	46407039	46407100	TE185592	29.8243	Ca7	17335051	17335071	TE311791	26.828																							Ca5	45493101	45493200	TE129640	26.8027	Ca4	30406232	30406350
Ca6	46001751	46001755	TE178781	27.2421	Ca3	31120261	31120300	TE151591	30.1249	Ca6	6175551	6175700	TE239131	29.8378	Ca7	46773401	46773409	TE225838	27.1788																							Ca5	31599936	31599950	TE117136	27.0408	Ca4	22201229	22201300
Ca6	1239951	1240050	TE237570	27.3917	Ca3	18033351	18033442	TE091140	30.1775	Ca6	52358901	52359000	TE151154	30.0364	Ca7	14780861	14780900	TE258248	27.3221																							Ca5	45250020	45250100	TE129565	27.0933	Ca4	22201201	22201214
Ca6	27247201	27247300	TE010897	27.49	Ca3	21812901	21813032	TE122199	30.4184	Ca6	53070098	53070200	TE206829	30.1352	Ca7	20427306	20427350	TE214780	27.4279																							Ca5	42072401	42072405	TE230499	27.2481	Ca4	26549151	26549205
Ca6	46271801	46271900	TE178901	27.4947	Ca3	240001	240036	TE249450	31.1254	Ca6	30012907	30013000	TE074047	30.3304	Ca7	21025453	21025503	TE079462	27.801																							Ca5	31288201	31288290	TE117056	27.4451	Ca4	48190901	48190913
Ca6	49901651	49901715	TE267389	27.5148	Ca3	16956115	16956191	TE116466	31.1962	Ca6	21458262	21458450	TE294076	30.745	Ca7	21332903	21333000	TE079615	28.0447																							Ca5	5056739	5056750	TE056486	27.4588	Ca4	5047409	5047496
Ca6	41481501	41481600	TE262243	27.5391	Ca3	18269276	18269350	TE289900	31.2696	Ca6	52360401	52360500	TE151156	30.9336	Ca7	15551760	15551800	TE257911	28.1929																							Ca5	46228151	46228300	TE129876	27.8581	Ca4	16432151	16432250
Ca6	19683673	19683750	TE170226	27.9325	Ca3	20087273	20087400	TE121516	31.7639	Ca6	35134301	35134400	TE072673	31.1766	Ca7	9731851	9731950	TE296531	28.286																							Ca5	28210501	28210532	TE124554	27.9093	Ca4	21121693	21121750
Ca6	6580901	6581000	TE035926	27.9647	Ca3	5402601	5402654	TE206214	32.2514	Ca6	11170191	11170300	TE179914	31.641	Ca7	28649542	28649550	TE039604	28.2979																							Ca5	39102801	39102852	TE244409	28.2318	Ca4	28896051	28896095
Ca6	17098751	17098900	TE169278	28.1928	Ca3	8463951	8464010	TE037099	32.3474	Ca6	33850797	33850950	TE243048	36.1094	Ca7	14780901	14780974	TE258248	28.4001																							Ca5	31375801	31375858	TE117079	28.3272	Ca4	30406301	30406435
Ca6	34794301	34794414	TE072874	28.2604	Ca3	21201901	21201936	TE121970	32.3648	Ca6	7795901	7796050	TE164259	39.0724	Ca7	37173451	37173600	TE326536	28.5372																							Ca5	30731280	30731350	TE116936	28.3283	Ca4	44041201	44041350
Ca6	23288251	23288400	TE181513	28.3102	Ca3	23557873	23557950	TE002666	32.3797	Ca6	55694909	55694987	TE107728	40.6688	Ca7	26202901	26202951	TE013219	28.6346																							Ca5	28439401	28439500	TE124448	28.4115	Ca4	13439301	13439382
Ca6	27674551	27674650	TE010744	28.3887	Ca3	37973601	37973609	TE110254	32.4367	Ca7	13312001	13312076	TE036625	25.0519	Ca7	10838551	10838650	TE211734	28.963																							Ca5	35049601	35049653	TE063874	28.5037	Ca4	48909501	48909600
Ca6	18712747	18712800	TE169914	28.4337	Ca3	7055801	7055819	TE227820	32.4453	Ca7	34386451	34386544	TE220584	25.0779	Ca7	45670251	45670302	TE093806	28.974																							Ca5	29740851	29740950	TE050555	28.5175	Ca4	27003734	27003750
Ca6	57034036	57034100	TE028024	28.7003	Ca3	1853551	1853650	TE148656	32.7868	Ca7	11040601	11040630	TE231501	25.3423	Ca7	36042351	36042450	TE326126	29.0216																							Ca5	46563232	46563300	TE129940	28.629	Ca4	6017301	6017400
Ca6	46490792	46490891	TE185554	28.9919	Ca3	10753651	10753653	TE112860	35.32	Ca7	44348551	44348590	TE139015	25.5065	Ca7	39814809	39814850	TE189918	30.5118																							Ca5	45788151	45788250	TE129725	28.9292	Ca4	10120901	10121034
Ca6	27246801	27246950	TE010897	29.2595	Ca4	15800451	15800544	TE280440	25.139	Ca7	43143801	43143865	TE301798	25.5633	Ca7	43399345	43399419	TE195147	30.6748																							Ca5	17702895	17702900	TE220784	29.1001	Ca4	24888601	24888700
Ca6	1909134	1909250	TE263402	29.5336	Ca4	25776007	25776050	TE118000	25.4065	Ca7	27916473	27916550	TE247408	25.641	Ca7	44348501	44348590	TE139015	31.384																							Ca5	5063649	5063650	TE056496	29.1113	Ca4	5099601	5099618
Ca6	21264017	21264100	TE064823	30.3074	Ca4	42388801	42388900	TE019483	25.5379	Ca7	28908018	28908100	TE254365	25.748	Ca7	39708201	39708213	TE170585	31.5658																							Ca5	42898201	42898300	TE230226	29.3822	Ca4	21229262	21229400
Ca6	13125791	13125900	TE156156	30.4354	Ca4	4179802	4179850	TE295735	25.6396	Ca7	23384919	23385000	TE316793	26.144	Ca7	18953644	18953700	TE214107	33.289																							Ca5	30349023	30349050	TE116865	29.4077	Ca4	46677101	46677155
Ca6	16099453	16099500	TE018870	30.8749	Ca4	45683951	45684050	TE262617	25.6902	Ca7	40055410	40055500	TE324465	26.6451	Ca7	4571101	4571250	TE231600	38.5021																							Ca5	29143351	29143450	TE028968	29.5685	Ca5	29142751	29142800
Ca6	53753739	53753900	TE069919	31.3671	Ca4	5171651	5171690	TE295428	25.7032	Ca7	25297651	25297750	TE317222	26.6648	Ca7	4571001	4571150	TE231600	44.3202																							Ca5	36938651	36938715	TE063330	29.6945	Ca5	26959751	26959850
Ca6	27485551	27485700	TE010807	31.4508	Ca4	32167142	32167150	TE287296	25.7053	Ca7	35716401	35716471	TE171083	26.9583	Ca8	5052501	5052563	TE101418	25.0052																							Ca5	32973750	32973800	TE117530	29.7015	Ca5	42898993	42899000
Ca6	29962701	29962723	TE074064	31.4797	Ca4	6774751	6774850	TE295029	25.7905	Ca7	27589043	27589100	TE247579	27.1111	Ca8	13493736	13493800	TE222529	25.8189																							Ca5	31288143	31288150	TE117056	30.0367	Ca5	12115755	12115800
Ca6	52220801	52220864	TE151097	31.7824	Ca4	19852912	19853000	TE237943	25.7932	Ca7	27589001	27589008	TE247580	27.1111	Ca8	3874501	3874612	TE101720	26.9147																							Ca5	34887751	34887850	TE063911	30.1099	Ca5	47948751	47948850
Ca6	51447451	51447546	TE029927	31.9814	Ca4	19768340	19768350	TE060993	26.0165	Ca7	27417601	27417700	TE247669	27.332	Ca8	4115301	4115400	TE101684	27.8705																							Ca5	46219479	46219500	TE129872	30.6819	Ca5	24904761	24904850
Ca6	42823201	42823300	TE286011	32.0627	Ca4	23185101	23185200	TE312640	26.0537	Ca7	44270401	44270500	TE138954	27.4494	Ca8	10226107	10226200	TE196993	28.3097																							Ca5	43650648	43650650	TE152305	30.7245	Ca5	34596251	34596350
Ca6	45530401	45530550	TE178491	32.2078	Ca4	3446670	3446750	TE203395	26.1744	Ca7	34671451	34671536	TE036336	27.6813	Ca8	13494001	13494025	TE222529	29.0982																							Ca5	35183101	35183138	TE063820	31.5076	Ca5	48043551	48043559
Ca6	8216958	8217100	TE164131	32.8957	Ca4	20846029	20846050	TE238385	26.2342	Ca7	13665851	13665876	TE036759	27.6969	Ca8	4798001	4798100	TE101475	32.6366																							Ca5	29654151	29654154	TE050511	31.6296	Ca5	48043578	48043650
Ca6	6502981	6503100	TE035904	33.0658	Ca4	46728451	46728550	TE062332	26.2425	Ca7	14567130	14567200	TE258311	27.7481																												Ca5	7107651	7107716	TE040449	31.878	Ca5	35558326	35558350
Ca6	17165468	17165500	TE169313	33.5761	Ca4	14130351	14130500	TE004341	26.3037	Ca7	39146685	39146800	TE170317	28.0625																												Ca5	26631101	26631114	TE046940	32.0661	Ca5	4033401	4033500
Ca6	51514751	51514850	TE029900	37.9491	Ca4	21600051	21600150	TE144553	26.3682	Ca7	30996518	30996650	TE118425	28.2681																												Ca5	17764301	17764400	TE220755	32.2981	Ca5	37333496	37333550
Ca7	17331501	17331581	TE311798	25.1168	Ca4	27097823	27097850	TE028863	26.3903	Ca7	19292251	19292400	TE214226	28.4148																												Ca5	34382725	34382750	TE064064	32.5582	Ca5	33362701	33362800
Ca7	10780751	10780795	TE211720	25.1231	Ca4	18788751	18788850	TE060651	26.5562	Ca7	36088751	36088792	TE326141	28.5389																												Ca5	33730120	33730200	TE064243	33.0123	Ca5	24701201	24701300
Ca7	10889301	10889400	TE211742	25.138	Ca4	42624701	42624731	TE019383	26.5639	Ca7	45973846	45973950	TE093944	28.6548																												Ca5	25050553	25050568	TE090812	33.6855	Ca5	22659571	22659650
Ca7	25037452	25037600	TE317061	25.6674	Ca4	18788651	18788800	TE060651	26.6196	Ca7	10547351	10547427	TE211638	29.0028																												Ca5	23508329	23508467	TE045929	35.4864	Ca5	33715448	33715450
Ca7	21389954	21390050	TE079646	25.6818	Ca4	5902901	5903000	TE295227	26.7844	Ca7	38708401	38708500	TE024298	29.151																												Ca5	30148601	30148749	TE116803	35.7863	Ca5	45970251	45970265
Ca7	47991751	47991900	TE327248	25.7597	Ca4	24769701	24769800	TE134743	26.7858	Ca7	40055720	40055794	TE324464	29.5551																												Ca5	35014851	35014918	TE063885	37.8941	Ca5	36120114	36120200
Ca7	1217001	1217010	TE232534	25.8081	Ca4	13074951	13074999	TE004019	26.8385	Ca7	13311825	13311850	TE036625	30.7631																												Ca5	25025540	25025550	TE090793	41.1155	Ca5	7034102	7034200
Ca7	35716320	35716350	TE171083	25.9561	Ca4	48400351	48400392	TE269833	27.0282	Ca7	22318582	22318750	TE080103	30.8579																												Ca5	36101901	36101904	TE063583	42.6204	Ca5	44146401	44146500
Ca7	35127201	35127300	TE036490	25.9826	Ca4	48403601	48403641	TE269832	27.0752	Ca7	48549262	48549350	TE238895	30.8934																												Ca6	9171701	9171731	TE075499	-27.2493	Ca5	33090900	33090950
Ca7	33209801	33209900	TE146416	26.1079	Ca4	42440101	42440194	TE019453	27.0923	Ca7	3150303	3150350	TE232005	31.0355																												Ca6	1718901	1719000	TE263341	25.0332	Ca5	45372201	45372277
Ca7	38031509	38031650	TE024000	26.1752	Ca4	27596601	27596612	TE221376	27.2743	Ca7	42443546	42443600	TE119818	31.4158																												Ca6	22099051	22099150	TE293834	25.0947	Ca5	23997862	23997950
Ca7	12398511	12398550	TE231023	26.262	Ca4	5065071	5065109	TE295444	27.4153	Ca7	35757801	35757900	TE171098	31.4433																												Ca6	18100751	18100829	TE169668	25.096	Ca5	34719986	34720000
Ca7	29185151	29185250	TE254300	26.3444	Ca4	15622627	15622700	TE280486	27.4906	Ca7	38031509	38031600	TE024000	31.5191																												Ca6	30180601	30180687	TE073955	25.1557	Ca5	47949051	47949080
Ca7	14746522	14746550	TE258262	26.4471	Ca4	33711501	33711600	TE207805	27.5213	Ca7	16827451	16827550	TE064497	31.6073																												Ca6	49401294	49401300	TE267625	25.3464	Ca5	38069651	38069678
Ca7	13540801	13540820	TE036740	26.5242	Ca4	42416152	42416245	TE019467	27.5824	Ca7	48340810	48340850	TE238784	31.7739																												Ca6	13537601	13537663	TE156293	25.3548	Ca5	48060101	48060151
Ca7	9092151	9092216	TE037683	26.5525	Ca4	35440901	35441042	TE148138	27.7964	Ca7	45207101	45207164	TE093510	31.9979																												Ca6	9188600	9188650	TE075493	25.3762	Ca5	26884051	26884061
Ca7	23355203	23355300	TE316775	26.6548	Ca4	38881601	38881635	TE154354	27.859	Ca7	285851	285900	TE193996	34.0284																												Ca6	58823751	58823900	TE223853	25.4092	Ca5	46925695	46925700
Ca7	32621924	32622000	TE061810	26.8568	Ca4	33895710	33895800	TE061534	27.9984	Ca7	43958601	43958750	TE138770	34.627																												Ca6	43893972	43894000	TE284209	25.4307	Ca5	27178401	27178586
Ca7	11095712	11095800	TE231480	27.1682	Ca4	37133307	37133400	TE186283	28.0431	Ca7	24514876	24514953	TE125466	35.7601																												Ca6	7050033	7050150	TE164435	25.4381	Ca5	37060851	37060947
Ca7	25114601	25114639	TE317104	27.3598	Ca4	2300701	2300800	TE271146	28.1267	Ca7	25133334	25133426	TE317123	39.7231																												Ca6	17360501	17360600	TE169390	25.4726	Ca5	39329805	39329850
Ca7	19288751	19288835	TE214224	27.5694	Ca4	35103151	35103300	TE049493	28.2096	Ca7	34670010	34670085	TE036334	40.5843																												Ca6	18536001	18536050	TE169825	25.556	Ca5	19185651	19185688
Ca7	8237351	8237450	TE202821	27.6948	Ca4	12784251	12784313	TE003935	28.2873	Ca8	11950851	11950950	TE317492	25.4966																												Ca6	996901	996978	TE237474	25.6382	Ca5	12103016	12103100
Ca7	9556525	9556700	TE296590	27.8612	Ca4	40776501	40776650	TE122385	28.5692	Ca8	5321951	5322050	TE101333	25.7209																												Ca6	12868701	12868732	TE156085	25.6463	Ca5	34136101	34136146
Ca7	1402453	1402500	TE232481	28.0797	Ca4	46024754	46024850	TE262436	28.6052	Ca8	11304101	11304151	TE071341	25.731																												Ca6	47237814	47237900	TE185158	25.6755	Ca5	47958851	47958864
Ca7	38354251	38354290	TE024111	28.186	Ca4	20034940	20035000	TE238011	28.6336	Ca8	14396032	14396100	TE038159	25.8365																												Ca6	18193800	18193850	TE169711	25.7517	Ca5	7366251	7366350
Ca7	2426901	2427000	TE232209	28.4257	Ca4	44297985	44298000	TE143218	28.7037	Ca8	7805301	7805368	TE073550	26.2495																												Ca6	47815918	47816000	TE029690	25.7526	Ca5	20782162	20782300
Ca7	11053351	11053436	TE231495	28.4294	Ca4	18026851	18026914	TE170891	28.776	Ca8	4620994	4621150	TE101538	26.9906																												Ca6	8636101	8636200	TE220435	25.9259	Ca5	2131307	2131400
Ca7	46075369	46075400	TE093995	28.6946	Ca4	47787201	47787300	TE269965	28.8108	Ca8	3853801	3853900	TE101725	27.2434																												Ca6	54598393	54598400	TE188045	25.9408	Ca5	25959457	25959600
Ca7	32118751	32118835	TE061965	28.7389	Ca4	21179601	21179661	TE144245	28.8453	Ca8	14172601	14172750	TE038223	29.1119																												Ca6	5163392	5163400	TE239423	25.9454	Ca5	25766451	25766458
Ca7	179655	179784	TE082557	28.8025	Ca4	21179673	21179700	TE144246	28.8453	Ca8	8554201	8554350	TE171878	29.9053																												Ca6	31179551	31179650	TE211807	26.1362	Ca5	67804	67900
Ca7	35568501	35568600	TE171043	29.5693	Ca4	38088801	38088947	TE154709	28.9652	Ca8	11397101	11397250	TE071306	31.0042																												Ca6	30681888	30681950	TE009094	26.1892	Ca5	40894251	40894350
Ca7	1853201	1853293	TE232345	29.6202	Ca4	22094551	22094554	TE277653	29.1048	Ca8	1492239	1492250	TE303206	31.1627																												Ca6	50428221	50428250	TE267173	26.1921	Ca5	67501	67513
Ca7	30682851	30682911	TE118590	30.032	Ca4	29971916	29972000	TE020556	29.2317	Ca8	7827810	7827900	TE073545	31.4745																												Ca6	33718851	33718950	TE243119	26.2371	Ca5	40508601	40508667
Ca7	24480909	24480950	TE125482	30.0706	Ca4	43707901	43708061	TE143010	29.4416	Ca8	1699077	1699100	TE102405	31.7402																												Ca6	36122027	36122100	TE243340	26.3315	Ca5	22865451	22865544
Ca7	3833851	3833893	TE231792	30.088	Ca4	12015501	12015700	TE003700	30.8246																																	Ca6	41627251	41627256	TE305940	26.3549	Ca5	25337801	25337813
Ca7	41703899	41703950	TE120220	30.1488	Ca4	28340051	28340150	TE102818	30.8644																																	Ca6	22187401	22187479	TE293787	26.6076	Ca5	31886001	31886150
Ca7	11953101	11953176	TE231224	30.4777	Ca4	46047801	46047900	TE262424	30.9091																																	Ca6	26984451	26984535	TE011000	26.6797	Ca5	41106551	41106650
Ca7	13665751	13665876	TE036759	30.8795	Ca4	4020601	4020692	TE295782	30.9172																																	Ca6	7837660	7837750	TE164244	26.7184	Ca5	25438958	25439000
Ca7	46434327	46434400	TE030573	31.1344	Ca4	6886114	6886200	TE294994	31.1494																																	Ca6	21733601	21733650	TE293967	26.7689	Ca5	36786386	36786400
Ca7	33722886	33722950	TE146613	31.2992	Ca4	36163951	36164009	TE186662	31.1539																																	Ca6	58440709	58440750	TE223713	26.7985	Ca5	2207701	2207749
Ca7	4643563	4643700	TE231586	32.4468	Ca4	35103301	35103394	TE049493	32.4404																																	Ca6	28331620	28331700	TE044667	26.836	Ca5	29385201	29385203
Ca7	21871901	21871904	TE079873	34.5902	Ca4	4057151	4057253	TE295774	33.4864																																	Ca6	7692351	7692494	TE164298	27.1543	Ca5	30342601	30342685
Ca7	133201	133300	TE082574	34.8399	Ca4	14206251	14206351	TE004371	34.2501																																	Ca6	46566651	46566750	TE185495	27.1912	Ca5	17945777	17945900
Ca7	33210001	33210086	TE146416	37.6545	Ca4	44512751	44512850	TE143295	34.8415																																	Ca6	15666351	15666450	TE156957	27.2377	Ca5	36974801	36974845
Ca7	48130905	48130950	TE327342	37.7589	Ca4	37729360	37729400	TE053233	36.3247																																	Ca6	16850355	16850400	TE169166	27.3573	Ca5	43871753	43871894
Ca7	9556525	9556550	TE296590	39.7585	Ca4	16189202	16189250	TE280328	38.5365																																	Ca6	17820658	17820820	TE169559	27.4711	Ca5	25119401	25119424
Ca7	10978601	10978700	TE211776	40.0841	Ca4	45669001	45669077	TE262626	38.8542																																	Ca6	49704952	49705050	TE267464	27.4815	Ca5	45969016	45969050
Ca7	28632701	28632800	TE039599	41.0847	Ca5	32060601	32060633	TE117280	25.1835																																	Ca6	48814251	48814253	TE298069	27.5387	Ca5	11389401	11389550
Ca7	30682776	30682850	TE118590	41.5215	Ca5	4585993	4586066	TE197598	25.2252																																	Ca6	18635552	18635650	TE169862	27.5428	Ca5	31375729	31375800
Ca8	7884716	7884771	TE073518	25.009	Ca5	22593601	22593700	TE044382	25.3274																																	Ca6	53852062	53852150	TE069956	27.7259	Ca5	43243501	43243600
Ca8	10607360	10607450	TE256773	25.0621	Ca5	2801951	2802050	TE039877	25.3342																																	Ca6	24894451	24894512	TE173645	27.778	Ca5	25455601	25455703
Ca8	14384351	14384429	TE038162	25.2129	Ca5	29384943	29385000	TE050428	25.352																																	Ca6	169401	169480	TE237221	27.7817	Ca5	41819998	41820050
Ca8	2394301	2394349	TE102187	25.3156	Ca5	26724314	26724400	TE046912	25.4035																																	Ca6	51522201	51522260	TE029896	27.9206	Ca5	41819951	41819980
Ca8	10226107	10226200	TE196993	25.7756	Ca5	7288851	7288863	TE040525	25.4118																																	Ca6	58823742	58823800	TE223853	27.9309	Ca5	9921701	9921801
Ca8	11977001	11977070	TE317502	25.8721	Ca5	7288877	7288950	TE040527	25.4118																																	Ca6	2694501	2694600	TE263603	28.0701	Ca5	38904613	38904700
Ca8	7276751	7276850	TE073707	26.162	Ca5	2801851	2801950	TE039877	25.4273																																	Ca6	38220401	38220543	TE057179	28.3376	Ca5	30927901	30927994
Ca8	8572649	8572650	TE171883	26.3774	Ca5	22260093	22260150	TE323235	25.5374																																	Ca6	22187754	22187800	TE293786	28.3456	Ca5	12103101	12103216
Ca8	9267555	9267650	TE172118	26.839	Ca5	22260051	22260068	TE323239	25.5374																																	Ca6	58247667	58247750	TE223641	28.4001	Ca5	21888351	21888466
Ca8	3989931	3990050	TE101700	26.9942	Ca5	24803662	24803750	TE090689	25.6626																																	Ca6	18762938	18763000	TE169929	28.428	Ca5	43614251	43614307
Ca8	4816701	4816850	TE101472	26.9983	Ca5	5092150	5092200	TE056519	25.7196																																	Ca6	9794040	9794150	TE075298	28.4376	Ca5	31028187	31028250
Ca8	11866451	11866508	TE071170	27.1206	Ca5	41182334	41182350	TE245112	25.7281																																	Ca6	49326701	49326800	TE267658	28.4848	Ca5	7033701	7033735
Ca8	12971051	12971098	TE222256	27.246	Ca5	8725107	8725200	TE090204	25.737																																	Ca6	18415601	18415700	TE169782	28.5705	Ca5	44844501	44844534
Ca8	13542801	13542900	TE074979	27.2669	Ca5	36962351	36962450	TE063321	25.781																																	Ca6	48933913	48934000	TE298123	28.8992	Ca5	28411051	28411102
Ca8	2289759	2289818	TE102225	27.4017	Ca5	5138201	5138222	TE056542	25.8471																																	Ca6	34646701	34646756	TE072921	28.9785	Ca5	36639601	36639659
Ca8	10126041	10126050	TE196972	27.5661	Ca5	5138232	5138300	TE056543	25.8471																																	Ca6	47983531	47983550	TE029601	29.106	Ca5	30454451	30454521
Ca8	16362901	16362963	TE143997	27.6236	Ca5	39129351	39129377	TE244418	25.9558																																	Ca6	58886463	58886500	TE223863	29.1445	Ca5	17895201	17895210
Ca8	9025405	9025500	TE172037	28.312	Ca5	2921450	2921500	TE039945	25.9882																																	Ca6	3009401	3009500	TE263703	29.2257	Ca5	40894187	40894250
Ca8	11742451	11742500	TE071208	28.3903	Ca5	12667101	12667200	TE011068	25.9903																																	Ca6	31033051	31033150	TE009239	29.2406	Ca5	30348651	30348732
Ca8	11428501	11428594	TE071292	28.4317	Ca5	4790401	4790404	TE278082	26.1036																																	Ca6	51235751	51235835	TE030028	29.2734	Ca5	33730801	33730872
Ca8	14542901	14542929	TE038116	29.1677	Ca5	25212701	25212800	TE090871	26.2344																																	Ca6	31616994	31617050	TE212013	29.6565	Ca5	3125533	3125600
Ca8	10646151	10646300	TE256778	29.351	Ca5	31464598	31464650	TE117092	26.2588																																	Ca6	34648551	34648650	TE072920	29.8727	Ca6	28925451	28925537
Ca8	8439951	8440050	TE171840	30.0107	Ca5	3727359	3727400	TE082333	26.3743																																	Ca6	300993	301100	TE237278	29.8854	Ca6	27804001	27804053
Ca8	7838551	7838633	TE073540	32.4932	Ca5	45058601	45058700	TE129495	26.4073																																	Ca6	11406101	11406250	TE206430	29.9787	Ca6	27476551	27476650
Ca8	10126101	10126186	TE196972	35.1355	Ca5	9746109	9746187	TE170614	26.4112																																	Ca6	58251151	58251250	TE223643	29.989	Ca6	37392501	37392563
Ca8	13275101	13275131	TE222425	35.4653	Ca5	35214701	35214850	TE063813	26.4438																																	Ca6	19375951	19376059	TE170130	30.0049	Ca6	49562351	49562450
					Ca5	17533401	17533480	TE220854	26.4469																																	Ca6	8914660	8914700	TE220360	30.0597	Ca6	47817001	47817100
					Ca5	30843001	30843054	TE116961	26.7324																																	Ca6	17626796	17626850	TE169513	30.1099	Ca6	55921817	55921900
					Ca5	27421351	27421469	TE046582	26.7891																																	Ca6	14171291	14171350	TE156480	30.1273	Ca6	41450301	41450378
					Ca5	43592918	43592950	TE152333	26.8125																																	Ca6	50962301	50962399	TE030182	30.1579	Ca6	20524688	20524735
					Ca5	7150137	7150200	TE040467	26.9386																																	Ca6	57289251	57289341	TE080699	30.2312	Ca6	23447301	23447358
					Ca5	15432936	15433050	TE065790	26.9741																																	Ca6	21212318	21212400	TE064852	30.6326	Ca6	27703651	27703750
					Ca5	26877101	26877200	TE046857	27.0024																																	Ca6	29101601	29101700	TE108708	30.7678	Ca6	39718251	39718350
					Ca5	10497508	10497600	TE033233	27.1325																																	Ca6	42935751	42935757	TE286053	30.8243	Ca6	28914651	28914682
					Ca5	12422551	12422611	TE011175	27.1674																																	Ca6	6982251	6982338	TE164456	30.9807	Ca6	58758301	58758324
					Ca5	11456234	11456300	TE161729	27.251																																	Ca6	15079761	15079850	TE156791	31.337	Ca6	46521641	46521700
					Ca5	12011051	12011150	TE011351	27.4585																																	Ca6	18252920	18252992	TE169727	31.608	Ca6	59198701	59198748
					Ca5	28624151	28624300	TE124362	27.5503																																	Ca6	37316356	37316437	TE032597	31.6257	Ca6	14475951	14476016
					Ca5	29969656	29969750	TE116692	27.7031																																	Ca6	18403692	18403700	TE169772	31.7094	Ca6	6982160	6982200
					Ca5	29380641	29380700	TE050426	27.7075																																	Ca6	17284501	17284550	TE169362	31.8736	Ca6	20435766	20435850
					Ca5	10499701	10499725	TE033230	27.7722																																	Ca6	47815601	47815627	TE029691	32.5085	Ca6	40117151	40117153
					Ca5	40679101	40679104	TE244949	27.786																																	Ca6	24022101	24022186	TE181267	32.6454	Ca6	58247801	58247884
					Ca5	41188017	41188050	TE245118	27.8348																																	Ca6	5895323	5895350	TE239193	33.1136	Ca6	16380708	16380782
					Ca5	1110059	1110200	TE008820	27.9487																																	Ca6	18530905	18531000	TE169823	33.149	Ca6	25891390	25891500
					Ca5	9027301	9027400	TE258679	28.0534																																	Ca6	1760851	1760949	TE263355	33.3658	Ca6	39717801	39717900
					Ca5	17486401	17486500	TE220890	28.1371																																	Ca6	53851808	53851850	TE069955	33.4945	Ca6	5879470	5879550
					Ca5	47475651	47475680	TE130171	28.1571																																	Ca6	14641564	14641600	TE156664	34.0157	Ca6	15148051	15148108
					Ca5	15032301	15032400	TE157403	28.1913																																	Ca6	4266304	4266400	TE239641	34.584	Ca6	14807551	14807650
					Ca5	14688144	14688200	TE157227	28.3279																																	Ca6	7047251	7047279	TE164443	34.66	Ca6	26554515	26554550
					Ca5	35069801	35069950	TE063864	28.373																																	Ca6	3009337	3009400	TE263703	35.7528	Ca6	52185648	52185650
					Ca5	37187942	37187950	TE063260	28.4763																																	Ca6	4629801	4629857	TE239559	36.1371	Ca6	32367201	32367300
					Ca5	47475566	47475680	TE130171	28.51																																	Ca6	28193501	28193593	TE118765	36.4793	Ca6	58583501	58583583
					Ca5	18013301	18013338	TE223349	28.5131																																	Ca6	26395351	26395380	TE069473	36.553	Ca6	33529701	33529800
					Ca5	28399918	28400006	TE124467	28.8048																																	Ca6	21606454	21606550	TE294019	38.7389	Ca6	52146651	52146750
					Ca5	11646064	11646150	TE161645	28.8163																																	Ca6	26487062	26487150	TE069514	40.9202	Ca6	59205226	59205250
					Ca5	14307573	14307650	TE225496	28.8536																																	Ca7	38951401	38951500	TE024437	25.0037	Ca6	54323008	54323050
					Ca5	4568251	4568400	TE197597	28.9255																																	Ca7	14530051	14530108	TE258333	25.0258	Ca6	19609951	19610013
					Ca5	29321251	29321400	TE050403	28.9367																																	Ca7	13410901	13411000	TE036676	25.082	Ca6	48293551	48293627
					Ca5	32702785	32702849	TE117444	29.2059																																	Ca7	4912951	4912952	TE231522	25.0969	Ca6	58013326	58013350
					Ca5	34743669	34743750	TE063968	29.2949																																	Ca7	13073751	13073850	TE230761	25.137	Ca6	20842451	20842537
					Ca5	23480217	23480250	TE045943	29.3502																																	Ca7	39427901	39428000	TE170438	25.223	Ca6	54323051	54323141
					Ca5	23480101	23480179	TE045944	29.3502																																	Ca7	7167847	7167950	TE011681	25.451	Ca6	13014501	13014548
					Ca5	33054823	33054893	TE117549	29.4812																																	Ca7	7931751	7931828	TE202918	25.5805	Ca6	33718351	33718427
					Ca5	2207763	2207850	TE065519	29.5342																																	Ca7	40438835	40438850	TE298576	25.7234	Ca6	17198001	17198100
					Ca5	8777563	8777648	TE090239	29.8314																																	Ca7	16395501	16395600	TE257574	25.7969	Ca6	17884051	17884099
					Ca5	25067751	25067850	TE090818	31.2398																																	Ca7	31972079	31972200	TE062026	25.831	Ca6	32923601	32923700
					Ca5	25082800	25082850	TE090834	31.5726																																	Ca7	19265960	19266050	TE214211	25.8474	Ca6	2643851	2643950
					Ca5	37481701	37481800	TE063155	31.9284																																	Ca7	15147303	15147399	TE258113	25.9853	Ca6	30202651	30202750
					Ca5	17528481	17528600	TE220858	32.1446																																	Ca7	11922251	11922350	TE231233	26.1643	Ca6	9806801	9806900
					Ca5	17738051	17738150	TE220772	33.1429																																	Ca7	17484301	17484340	TE311725	26.2254	Ca6	11562351	11562500
					Ca5	31464751	31464784	TE117092	33.4657																																	Ca7	9014110	9014180	TE037697	26.287	Ca6	47190851	47190950
					Ca5	46204101	46204250	TE129866	33.5705																																	Ca7	35512319	35512400	TE171027	26.4609	Ca6	49705527	49705600
					Ca5	9745851	9745977	TE170613	34.2859																																	Ca7	10571401	10571443	TE211650	26.4894	Ca6	33718787	33718800
					Ca6	51518151	51518250	TE029897	25.0125																																	Ca7	27393051	27393099	TE247684	26.5149	Ca6	23080202	23080252
					Ca6	19249451	19249482	TE170089	25.0648																																	Ca7	22679251	22679350	TE165239	26.5678	Ca6	29325551	29325650
					Ca6	19249525	19249550	TE170090	25.0648																																	Ca7	36774464	36774550	TE326403	26.8051	Ca6	14664448	14664550
					Ca6	54060701	54060800	TE070111	25.1059																																	Ca7	34389351	34389450	TE220580	26.9615	Ca6	51169078	51169150
					Ca6	51001801	51001849	TE030168	25.1296																																	Ca7	11929751	11929850	TE231228	27.0154	Ca6	30910558	30910600
					Ca6	43784351	43784450	TE284148	25.1347																																	Ca7	30161386	30161400	TE254012	27.3547	Ca6	34646669	34646750
					Ca6	50485051	50485150	TE267164	25.139																																	Ca7	11737451	11737505	TE231305	27.4872	Ca6	34646601	34646605
					Ca6	15548527	15548580	TE156917	25.1815																																	Ca7	7382421	7382500	TE011631	27.717	Ca6	57740127	57740200
					Ca6	52361451	52361550	TE151158	25.2252																																	Ca7	23595851	23595950	TE110967	27.9513	Ca6	7047180	7047250
					Ca6	58464501	58464567	TE223726	25.2481																																	Ca7	3391306	3391400	TE231929	28.263	Ca6	1266951	1267097
					Ca6	32309551	32309586	TE212304	25.2548																																	Ca7	9333901	9333955	TE296652	28.4768	Ca6	52265151	52265220
					Ca6	36899701	36899800	TE032863	25.2739																																	Ca7	36885759	36885900	TE326441	28.5704	Ca6	8363118	8363150
					Ca6	29282551	29282650	TE108640	25.2983																																	Ca7	46811101	46811200	TE225862	28.5714	Ca6	45220647	45220700
					Ca6	45674701	45674751	TE178557	25.3385																																	Ca7	31989753	31989900	TE062017	28.6088	Ca6	23284204	23284250
					Ca6	49882067	49882100	TE267401	25.3589																																	Ca7	42713601	42713697	TE302033	28.7417	Ca6	48933701	48933718
					Ca6	39021751	39021842	TE174164	25.3678																																	Ca7	28759229	28759287	TE091648	28.8745	Ca6	23584151	23584222
					Ca6	38219801	38219840	TE057178	25.384																																	Ca7	31794251	31794350	TE062070	28.8853	Ca6	15147933	15148000
					Ca6	18115751	18115850	TE169675	25.3919																																	Ca7	17485547	17485600	TE311724	29.1454	Ca6	14312790	14312850
					Ca6	59434001	59434034	TE060415	25.4542																																	Ca7	14778251	14778337	TE258249	29.447	Ca6	19736851	19736950
					Ca6	42858551	42858650	TE286022	25.5317																																	Ca7	11457801	11457922	TE231385	29.7621	Ca6	47191026	47191122
					Ca6	29058551	29058599	TE108731	25.6114																																	Ca7	13251719	13251785	TE036607	30.883	Ca6	58072351	58072450
					Ca6	6951251	6951350	TE164473	25.6358																																	Ca7	30161401	30161469	TE254012	31.6627	Ca6	45221051	45221200
					Ca6	27083738	27083800	TE010959	25.6438																																	Ca7	17553491	17553500	TE311681	31.6682	Ca6	3152251	3152265
					Ca6	48769451	48769550	TE298045	25.7336																																	Ca7	17553353	17553449	TE311682	31.6682	Ca6	21784135	21784200
					Ca6	51025701	51025800	TE030149	25.759																																	Ca7	13410701	13410800	TE036676	32.5613	Ca6	212051	212076
					Ca6	31648643	31648650	TE212037	25.7767																																	Ca7	9518407	9518450	TE296609	33.106	Ca6	1174701	1174721
					Ca6	56622674	56622750	TE027902	25.7814																																	Ca7	2184351	2184469	TE232278	33.146	Ca6	45441101	45441200
					Ca6	52025551	52025700	TE151021	25.8951																																	Ca7	30157251	30157312	TE254020	34.5423	Ca6	28355601	28355700
					Ca6	53833851	53833936	TE069952	25.959																																	Ca7	1111323	1111350	TE232543	35.972	Ca6	28914151	28914250
					Ca6	12984251	12984271	TE156120	25.9736																																	Ca7	2274901	2275000	TE232239	37.5571	Ca6	49177651	49177757
					Ca6	45075501	45075578	TE178288	26.0214																																	Ca7	12396704	12396800	TE231024	39.4978	Ca6	26613501	26613600
					Ca6	18115551	18115700	TE169675	26.04																																	Ca7	4593605	4593700	TE231592	47.451	Ca6	37708624	37708750
					Ca6	27723570	27723650	TE010720	26.1715																																	Ca8	15322501	15322600	TE037830	25.0376	Ca6	24276651	24276725
					Ca6	18884615	18884700	TE169952	26.2207																																	Ca8	16360301	16360322	TE143995	25.3928	Ca6	29903137	29903150
					Ca6	40293001	40293011	TE174939	26.2207																																	Ca8	1086810	1086850	TE303302	25.5424	Ca6	49626221	49626300
					Ca6	23562351	23562420	TE181422	26.2858																																	Ca8	15142201	15142212	TE037913	25.6841	Ca6	17239151	17239266
					Ca6	23821606	23821650	TE181326	26.3056																																	Ca8	9773294	9773350	TE023868	26.1295	Ca6	34577766	34577900
					Ca6	17651000	17651050	TE169519	26.3118																																	Ca8	15322301	15322450	TE037830	26.1897	Ca6	30290130	30290300
					Ca6	21157151	21157175	TE064869	26.4937																																	Ca8	2568611	2568650	TE102140	26.5566	Ca6	48160951	48161028
					Ca6	30778501	30778600	TE009139	26.6136																																	Ca8	16360537	16360550	TE143996	26.9416	Ca6	54437768	54437800
					Ca6	27598551	27598632	TE010768	26.672																																	Ca8	7290584	7290650	TE073696	26.9741	Ca6	17239086	17239200
					Ca6	52260347	52260350	TE151121	26.7179																																	Ca8	960559	960616	TE276791	27.3333	Ca6	46070401	46070500
					Ca6	748751	748850	TE237418	26.7362																																	Ca8	6420705	6420788	TE094819	28.268	Ca6	7119507	7119600
					Ca6	30678001	30678100	TE009091	26.7586																																	Ca8	7999751	7999763	TE171719	28.4	Ca6	51285551	51285629
					Ca6	7354501	7354537	TE164378	27.0039																																	Ca8	13939441	13939450	TE099745	28.6627	Ca6	48160801	48160950
					Ca6	49910201	49910300	TE267379	27.0122																																	Ca8	10861351	10861378	TE256860	29.1343	Ca7	12564852	12564950
					Ca6	17219385	17219400	TE169337	27.0126																																	Ca8	11307251	11307314	TE071339	30.4605	Ca7	44060501	44060554
					Ca6	19572251	19572283	TE170185	27.077																																	Ca8	11206817	11206900	TE071386	30.9656	Ca7	16432201	16432300
					Ca6	16449585	16449650	TE018740	27.1392																																	Ca8	11217601	11217700	TE071377	30.9887	Ca7	44896101	44896112
					Ca6	31956201	31956350	TE212169	27.1767																																	Ca8	13565151	13565174	TE074962	31.6835	Ca7	44896146	44896200
					Ca6	927351	927355	TE237466	27.2135																																	Ca8	13883116	13883150	TE099731	32.4772	Ca7	4280521	4280600
					Ca6	4111118	4111250	TE239659	27.2691																																	Ca8	2629451	2629544	TE102122	36.938	Ca7	3961101	3961143
					Ca6	55109401	55109500	TE031872	27.321																																						Ca7	26621961	26622050
					Ca6	37376101	37376247	TE032557	27.3899																																						Ca7	44895601	44895700
					Ca6	53869136	53869150	TE069976	27.3952																																						Ca7	9730901	9730923
					Ca6	51926951	51927050	TE152991	27.4662																																						Ca7	8964572	8964600
					Ca6	29282651	29282750	TE108640	27.5672																																						Ca7	13524873	13524950
					Ca6	29015401	29015496	TE108749	27.5778																																						Ca7	6548401	6548500
					Ca6	44425901	44425992	TE193706	27.5949																																						Ca7	37796651	37796750
					Ca6	59280951	59281050	TE060487	27.6911																																						Ca7	26623351	26623450
					Ca6	30131639	30131700	TE074001	27.8374																																						Ca7	5299751	5299850
					Ca6	33999151	33999261	TE242964	27.8828																																						Ca7	19737001	19737002
					Ca6	37605875	37605983	TE032445	27.9881																																						Ca7	19737059	19737100
					Ca6	31420851	31420950	TE211910	28.0655																																						Ca7	9424951	9425050
					Ca6	58963401	58963500	TE060609	28.0809																																						Ca7	20167601	20167700
					Ca6	55051951	55052050	TE031849	28.1239																																						Ca7	10118501	10118600
					Ca6	37085201	37085300	TE032738	28.16																																						Ca7	13073351	13073461
					Ca6	53141201	53141231	TE206857	28.2842																																						Ca7	44896851	44896895
					Ca6	47964683	47964745	TE029609	28.4175																																						Ca7	44896953	44897000
					Ca6	7959666	7959750	TE164219	28.4854																																						Ca7	18097201	18097227
					Ca6	35175201	35175260	TE072649	28.6403																																						Ca7	22438651	22438750
					Ca6	32198006	32198068	TE212269	28.6892																																						Ca7	15166101	15166209
					Ca6	37220901	37221039	TE032655	28.6961																																						Ca7	7402151	7402243
					Ca6	53360313	53360383	TE069764	28.74																																						Ca7	14741590	14741648
					Ca6	12240651	12240756	TE055364	28.7683																																						Ca7	22372801	22372900
					Ca6	35134151	35134250	TE072673	28.8095																																						Ca7	46856301	46856400
					Ca6	34440901	34440967	TE073036	28.8146																																						Ca7	8650301	8650400
					Ca6	41716051	41716150	TE305988	28.8235																																						Ca7	32066751	32066850
					Ca6	29150530	29150550	TE108684	28.8349																																						Ca7	26040001	26040141
					Ca6	53833751	53833850	TE069952	29.1598																																						Ca7	22343566	22343700
					Ca6	29851551	29851687	TE074130	29.2021																																						Ca7	42145401	42145482
					Ca6	53298987	53299050	TE206945	29.2123																																						Ca7	5410169	5410250
					Ca6	13735868	13735950	TE156359	29.2766																																						Ca7	925341	925500
					Ca6	26454267	26454300	TE069492	29.3379																																						Ca7	2184291	2184300
					Ca6	21222151	21222250	TE064848	29.3603																																						Ca7	16051557	16051600
					Ca6	45442451	45442579	TE178451	29.3869																																						Ca7	2429577	2429600
					Ca6	37061451	37061540	TE032755	29.4946																																						Ca7	12293117	12293191
					Ca6	31421001	31421100	TE211910	29.5049																																						Ca7	14414951	14415050
					Ca6	49284701	49284782	TE298313	29.7036																																						Ca7	41201986	41202000
					Ca6	31627260	31627330	TE212017	30.0917																																						Ca7	4912486	4912500
					Ca6	32825173	32825250	TE134463	30.1153																																						Ca7	48664727	48664850
					Ca6	11143251	11143292	TE179911	30.1569																																						Ca7	5025980	5026050
					Ca6	4607201	4607300	TE239566	30.4305																																						Ca7	15626951	15627100
					Ca6	49901651	49901715	TE267389	30.639																																						Ca7	10187051	10187133
					Ca6	52188901	52188928	TE151086	31.0511																																						Ca7	34650394	34650400
					Ca6	31648301	31648400	TE212036	31.0755																																						Ca7	11924199	11924294
					Ca6	34440758	34440850	TE073036	31.1972																																						Ca7	36850851	36850950
					Ca6	18624501	18624567	TE169859	31.3613																																						Ca7	48439951	48440050
					Ca6	46617751	46617850	TE185458	32.0043																																						Ca7	39427818	39427950
					Ca6	57334051	57334200	TE080665	32.0559																																						Ca7	32541301	32541450
					Ca6	21116481	21116500	TE028339	32.1098																																						Ca7	6086451	6086591
					Ca6	14990351	14990443	TE156768	32.4194																																						Ca7	28684651	28684664
					Ca6	27686501	27686628	TE010741	32.6921																																						Ca7	40713051	40713130
					Ca6	27721801	27721846	TE010722	32.7844																																						Ca7	35648751	35648900
					Ca6	38399801	38399950	TE057295	33.0562																																						Ca7	21757392	21757400
					Ca6	32495535	32495550	TE171676	33.172																																						Ca7	48664801	48664905
					Ca6	30051401	30051417	TE074040	33.8335																																						Ca7	46856283	46856300
					Ca6	42858651	42858698	TE286022	34.0163																																						Ca7	15614401	15614487
					Ca6	34164901	34164977	TE073209	34.2594																																						Ca7	27150301	27150441
					Ca6	28502901	28502906	TE044597	34.4505																																						Ca7	23407951	23408029
					Ca6	39375651	39375736	TE174451	35.0319																																						Ca8	3301113	3301200
					Ca6	677065	677150	TE237398	35.3999																																						Ca8	14024895	14024900
					Ca6	28404860	28404938	TE044637	35.4817																																						Ca8	8779751	8779850
					Ca6	1508940	1508950	TE296337	35.6482																																						Ca8	15002101	15002159
					Ca6	14249483	14249545	TE156507	36.7698																																						Ca8	11206951	11207013
					Ca6	39531151	39531250	TE174531	38.0308																																						Ca8	3948551	3948590
					Ca6	51025619	51025650	TE030149	39.3337																																						Ca8	3084524	3084600
					Ca6	28881001	28881043	TE108814	40.97																																						Ca8	3417651	3417750
					Ca6	9887477	9887500	TE075260	50.4354																																						Ca8	13580801	13580900
					Ca7	10270451	10270550	TE211545	25.0459																																						Ca8	3280751	3280850
					Ca7	8523201	8523242	TE202775	25.0473																																						Ca8	14940101	14940105
					Ca7	26812301	26812450	TE248142	25.1048																																						Ca8	11557401	11557454
					Ca7	1402453	1402550	TE232481	25.1085																																						Ca8	8962955	8963000
					Ca7	31331418	31331500	TE062214	25.1502																																						Ca8	3347951	3348050
					Ca7	17847878	17847900	TE311573	25.1538																																						Ca8	4503846	4503850
					Ca7	2373751	2373778	TE232218	25.191																																						Ca8	9769751	9769808
					Ca7	16775901	16775927	TE064472	25.1989																																						Ca8	7324151	7324190
					Ca7	20154079	20154142	TE214653	25.3371																																						Ca8	1419701	1419850
					Ca7	43303751	43303781	TE195198	25.3456																																						Ca8	10824651	10824750
					Ca7	11682351	11682375	TE231317	25.405																																						Ca8	4668501	4668634
					Ca7	34600701	34600750	TE036295	25.4813																																						Ca8	7688551	7688646
					Ca7	26810201	26810270	TE248148	25.5037																																						Ca8	7290651	7290750
					Ca7	12313725	12313750	TE231060	25.5699
					Ca7	5771087	5771100	TE012009	25.5952
					Ca7	27168783	27168850	TE247846	25.5994
					Ca7	10982451	10982544	TE211780	25.6322
					Ca7	22646151	22646250	TE165251	25.6813
					Ca7	15937707	15937750	TE257750	25.7421
					Ca7	10775493	10775500	TE211715	25.9107
					Ca7	36425651	36425750	TE326252	25.9275
					Ca7	27931251	27931400	TE247394	26.0653
					Ca7	21492316	21492350	TE079705	26.0807
					Ca7	11454501	11454526	TE231388	26.208
					Ca7	19366401	19366500	TE214262	26.4209
					Ca7	13839740	13839750	TE036814	26.5354
					Ca7	31652801	31652900	TE062121	26.5741
					Ca7	27832302	27832376	TE247454	26.5935
					Ca7	15034451	15034543	TE258145	26.7987
					Ca7	39287501	39287566	TE170396	26.8652
					Ca7	5129182	5129250	TE012206	26.8781
					Ca7	10104801	10104926	TE211474	26.9095
					Ca7	17213326	17213350	TE311824	26.9329
					Ca7	2420421	2420450	TE232212	26.9383
					Ca7	23984999	23985000	TE125757	27.0283
					Ca7	23984877	23984997	TE125758	27.0283
					Ca7	28632751	28632812	TE039599	27.0876
					Ca7	35745199	35745200	TE171097	27.1683
					Ca7	35757586	35757600	TE171098	27.1771
					Ca7	20390401	20390480	TE214772	27.1797
					Ca7	11069151	11069250	TE231484	27.3051
					Ca7	14848251	14848286	TE258205	27.3952
					Ca7	22482951	22482973	TE080191	27.4621
					Ca7	22483027	22483050	TE080192	27.4621
					Ca7	21666373	21666400	TE079773	27.5191
					Ca7	12048051	12048126	TE231202	27.6007
					Ca7	31929651	31929800	TE062036	27.7427
					Ca7	34574576	34574650	TE036278	27.7428
					Ca7	45695727	45695800	TE093819	27.745
					Ca7	11811697	11811750	TE231272	27.8199
					Ca7	43960001	43960100	TE138771	27.8281
					Ca7	30043024	30043050	TE254050	27.9154
					Ca7	20065351	20065500	TE214611	27.9849
					Ca7	25737801	25737859	TE012997	28.0382
					Ca7	25037501	25037645	TE317061	28.1166
					Ca7	16825561	16825600	TE064496	28.3345
					Ca7	19896851	19896931	TE214525	28.4494
					Ca7	19896978	19897000	TE214526	28.4494
					Ca7	17847951	17847980	TE311573	28.6084
					Ca7	12916551	12916650	TE230816	28.654
					Ca7	10775493	10775637	TE211715	28.9061
					Ca7	24883051	24883150	TE125263	28.9394
					Ca7	40790900	40790984	TE298731	29.3247
					Ca7	32896551	32896700	TE061694	29.4341
					Ca7	33721766	33721841	TE146612	29.7317
					Ca7	9605001	9605100	TE296571	29.9185
					Ca7	15637101	15637200	TE257864	30.238
					Ca7	4300251	4300350	TE231653	30.337
					Ca7	10503578	10503650	TE211619	30.342
					Ca7	34552701	34552800	TE036269	30.3967
					Ca7	10889241	10889300	TE211742	30.4485
					Ca7	5442951	5443016	TE012096	30.5406
					Ca7	23985051	23985137	TE125757	31.2851
					Ca7	14611838	14611943	TE258299	32.2874
					Ca7	33304644	33304650	TE146450	32.652
					Ca7	27727845	27727909	TE247514	32.9446
					Ca7	23017023	23017100	TE165079	32.9915
					Ca7	37154282	37154350	TE326535	33.0245
					Ca7	1908801	1908841	TE232322	33.0979
					Ca7	16568621	16568744	TE064395	33.2644
					Ca7	44405351	44405414	TE139058	33.3668
					Ca7	33445933	33446100	TE146512	33.4565
					Ca7	36427801	36427877	TE326256	34.1084
					Ca7	3734401	3734417	TE231820	34.3851
					Ca7	15551760	15551800	TE257911	35.5215
					Ca7	14817045	14817119	TE258225	36.2391
					Ca7	11630738	11630800	TE231332	36.8685
					Ca7	23189951	23190009	TE165040	38.7516
					Ca7	28824851	28824950	TE091684	39.2256
					Ca7	37173501	37173700	TE326536	39.5596
					Ca8	7275351	7275450	TE073713	25.0618
					Ca8	11777026	11777086	TE071195	25.3163
					Ca8	5052451	5052550	TE101418	25.5072
					Ca8	8206951	8207050	TE171754	25.5361
					Ca8	1243751	1243850	TE303244	26.0392
					Ca8	12498801	12498900	TE311393	26.219
					Ca8	5906635	5906650	TE101191	27.0105
					Ca8	6230501	6230600	TE101093	27.2727
					Ca8	7272751	7272900	TE073714	27.7644
					Ca8	11853851	11853863	TE071173	27.8065
					Ca8	7276709	7276750	TE073707	28.2597
					Ca8	7212801	7212851	TE073725	28.2766
					Ca8	13493736	13493800	TE222529	28.2828
					Ca8	6196901	6197015	TE101105	28.3381
					Ca8	15899501	15899600	TE254424	29.0029
					Ca8	16373251	16373252	TE144001	29.2723
					Ca8	7560401	7560435	TE073622	32.1205
					Ca8	15514401	15514491	TE254574	32.7895
[truncated: 12 more columns]
