# Supplementary material for: DNA methylation reprogramming during seed development and its functional relevance in seed size/weight determination in chickpea
Source: Commun Biol. 2020 Jul 3;3:340. doi: 10.1038/s42003-020-1059-1 (PMC7335156; doi:10.1038/s42003-020-1059-1)
Supplement: Supplementary file 7 — Supplementary Dataset 6 [file 42003_2020_1059_MOESM7_ESM.xlsx]

## Sheet: Sheet1
Supplementary Dataset 6. Small RNAs mediated methylation in TEs during seed development in JGK 3.
a) Density of 24-nucleotide (nt) small RNAs in hypermethylated TEs in CHH context and all TEs between successive stages of seed development.
		Upstream										TE body										Downstream
		0.1	0.2	0.3	0.4	0.5	0.6	0.7	0.8	0.9	1	0.1	0.2	0.3	0.4	0.5	0.6	0.7	0.8	0.9	1	0.1	0.2	0.3	0.4	0.5	0.6	0.7	0.8	0.9	1
hypermethylated TEs	S1/S2	0.179245	0.213836	0.183019	0.222642	0.210692	0.223899	0.245912	0.295597	0.300629	0.462893	0.612182	0.612182	0.557673	0.59541	0.624762	0.55348	0.486392	0.591217	0.700236	0.59541	0.408176	0.267296	0.255346	0.209434	0.215094	0.205031	0.220126	0.209434	0.215094	0.209434
	S2/S3	0.202907	0.224493	0.204796	0.221525	0.218557	0.242031	0.230429	0.273061	0.278457	0.41202	0.449909	0.479694	0.518885	0.438936	0.440503	0.4891	0.467153	0.459315	0.470288	0.438936	0.368848	0.261998	0.25984	0.208034	0.193193	0.21343	0.209922	0.207224	0.215049	0.19886
	S3/S5	0.225585	0.214413	0.230339	0.194445	0.208946	0.234143	0.219167	0.23438	0.260766	0.380571	0.364664	0.311748	0.309447	0.316349	0.334755	0.320951	0.3198	0.345108	0.389972	0.308297	0.334693	0.23961	0.227011	0.215839	0.185175	0.209659	0.186363	0.188503	0.193019	0.1992
	S5/S7	0.209502	0.227272	0.221661	0.249719	0.242237	0.260007	0.241302	0.255331	0.31893	0.384399	0.538141	0.459002	0.427347	0.485382	0.395692	0.464278	0.527589	0.427347	0.453727	0.400968	0.31893	0.232884	0.239431	0.207632	0.205761	0.216049	0.187056	0.226337	0.233819	0.194538
all TEs	S1/S2	0.136796	0.139094	0.138502	0.13977	0.137392	0.140819	0.141556	0.145538	0.147626	0.149449	0.110638	0.107201	0.105313	0.102108	0.101159	0.104151	0.104974	0.107637	0.1054	0.110038	0.140056	0.138588	0.135375	0.132354	0.131983	0.131135	0.131343	0.130725	0.130667	0.131504
	S2/S3	0.139257	0.141473	0.139694	0.141439	0.140392	0.143277	0.142597	0.146972	0.148227	0.150736	0.111085	0.108589	0.106666	0.103105	0.105064	0.105687	0.105741	0.107446	0.105662	0.109755	0.141584	0.137994	0.137361	0.13425	0.132234	0.132078	0.132481	0.13311	0.1315	0.132732
	S3/S5	0.140039	0.140571	0.139922	0.1414	0.140518	0.141708	0.141947	0.145836	0.146236	0.150358	0.11088	0.106454	0.103847	0.102041	0.102385	0.104973	0.105317	0.104887	0.10688	0.109633	0.141309	0.137038	0.135676	0.133628	0.132797	0.131641	0.132386	0.132115	0.132087	0.13252
	S5/S7	0.139867	0.139785	0.138463	0.141015	0.139953	0.14157	0.140005	0.146523	0.146024	0.149501	0.112496	0.108816	0.105369	0.10011	0.1022	0.104049	0.104533	0.106131	0.10667	0.110981	0.139885	0.134716	0.133153	0.132749	0.130142	0.130014	0.131051	0.130674	0.13074	0.130198
Each region was divided into 10 bins of equal size and normalized small RNA density (per 100 bp) in each bin is given.
b) Methylation level in CHH context within TE body and their flanking (upstream and downstream) regions for class I (LTRs and LINEs) and class II (DNA transposons) TEs.
		Upstream										TE body										Downstream
		0.1	0.2	0.3	0.4	0.5	0.6	0.7	0.8	0.9	1	0.1	0.2	0.3	0.4	0.5	0.6	0.7	0.8	0.9	1	0.1	0.2	0.3	0.4	0.5	0.6	0.7	0.8	0.9	1
S1	Not associated with small RNAs	2.49073	2.5393	2.56905	2.60203	2.60318	2.64252	2.65972	2.72712	2.73973	2.71402	6.29822	6.554	6.7151	6.27489	6.61375	6.44551	6.62559	6.46312	6.82061	6.11188	2.54609	2.57792	2.56981	2.53329	2.52477	2.51011	2.47689	2.45616	2.4397	2.39884
	Small RNA associated	7.53756	7.6314	7.79202	8.00065	8.17815	8.46663	8.65943	9.16083	9.38721	10.0364	14.1216	14.7302	15.1845	14.8789	15.0306	15.1904	15.1811	15.2549	14.9116	14.1532	9.25266	8.57741	8.42208	8.15294	7.84254	7.79939	7.66992	7.57889	7.48655	7.37225
S2	Not associated with small RNAs	3.376	3.44396	3.50611	3.54278	3.56128	3.62224	3.65948	3.72792	3.75259	3.78339	9.09669	9.32558	9.566	9.05813	9.32117	9.26484	9.44918	9.26506	9.64196	8.73187	3.5294	3.52756	3.53409	3.49535	3.47131	3.44652	3.41315	3.34987	3.31902	3.27462
	Small RNA associated	9.29081	9.49198	9.63833	9.85339	10.0363	10.3806	10.6345	11.1786	11.6389	12.5967	18.201	18.8555	19.3609	18.8771	19.0848	19.1127	19.2257	19.0789	18.9051	18.0552	11.5985	10.534	10.2968	10.0048	9.53169	9.47566	9.31205	9.24144	9.13079	8.98132
S3	Not associated with small RNAs	3.33552	3.3966	3.4562	3.48557	3.51481	3.57171	3.58961	3.64601	3.66042	3.64569	10.247	10.5129	10.931	10.0802	10.5603	10.3134	10.478	10.2033	10.6903	9.7175	3.45874	3.48057	3.44701	3.42288	3.3959	3.35301	3.32943	3.27156	3.25122	3.23156
	Small RNA associated	9.7658	9.92958	10.0964	10.3758	10.5196	10.8565	11.124	11.6149	12.0626	13.0293	20.3046	20.9301	21.4825	20.804	21.0834	21.1885	21.1831	21.0048	20.7383	19.7508	12.2616	11.2182	10.9522	10.5159	10.194	10.0538	9.90623	9.76698	9.67716	9.5565
S5	Not associated with small RNAs	2.95555	2.99682	3.03894	3.06718	3.10083	3.15918	3.16026	3.20432	3.18074	3.13589	9.94389	10.3596	10.7279	9.81228	10.4133	10.1399	10.3427	10.0853	10.7467	9.47425	2.99496	3.06561	3.02165	2.98865	2.97825	2.93356	2.92034	2.87372	2.84728	2.83118
	Small RNA associated	9.07484	9.20561	9.43483	9.65372	9.79762	10.091	10.2769	10.6454	10.9353	11.6983	20.267	21.2194	21.7247	21.0087	21.3728	21.5186	21.4418	21.1871	21.1565	19.8653	11.0859	10.3881	10.1188	9.76873	9.52284	9.40033	9.29462	9.14941	9.05269	8.94743
S7	Not associated with small RNAs	5.08544	5.14164	5.21005	5.28025	5.2907	5.36034	5.42117	5.51571	5.55386	5.59291	16.7833	17.0894	17.5831	16.6686	17.0683	16.8841	16.9335	16.6749	17.3239	15.9283	5.33501	5.29291	5.18643	5.15265	5.09395	5.02562	4.99351	4.94119	4.88735	4.82932
	Small RNA associated	13.6632	13.8736	14.1246	14.4187	14.6167	14.9898	15.3637	16.2607	16.8434	18.2255	29.6324	30.4387	30.7913	30.1351	30.2941	30.2926	30.3758	30.1456	29.929	28.7931	17.3582	15.7026	15.1717	14.5785	14.1647	13.9941	13.7832	13.5559	13.4468	13.4013
Each region was divided into 10 bins of equal size and normalized methylation level in each bin is given.
