# Supplementary material for: DNA methylation reprogramming during seed development and its functional relevance in seed size/weight determination in chickpea
Source: Commun Biol. 2020 Jul 3;3:340. doi: 10.1038/s42003-020-1059-1 (PMC7335156; doi:10.1038/s42003-020-1059-1)
Supplement: Supplementary file 8 — Supplementary Dataset 7 [file 42003_2020_1059_MOESM8_ESM.xlsx]

## Sheet: Sheet1
Supplementary Dataset 7. Frequency of TEs within gene body and flanking regions of protein coding genes that are DMR-associated, not associated with DMRs, differentially expressed genes that are DMR-associated and not associated with DMRs in different sequence contexts.
	CG								CG
	Upstream		Gene body		Downstream				Upstream		Gene body		Downstream
	DMR(-)	DMR(+)	DMR(-)	DMR(+)	DMR(-)	DMR(+)			DMR(-)/DEG(+)	DMR(+)/DEG(+)	DMR(-)/DEG(+)	DMR(+)/DEG(+)	DMR(-)/DEG(+)	DMR(+)/DEG(+)
S1/S2	0.55243	0.416667	0.460807	0.615385	0.53425	0.32		S1/S2	0.405373	0	0.326999	0.2	0.385618	0
S2/S3	0.552373	0.548387	0.459086	0.925234	0.534126	0.5		S2/S3	0.406688	0.2	0.313494	2.47059	0.401265	0.6
S3/S5	0.552813	0.435644	0.457621	0.592705	0.535576	0.347222		S3/S5	0.433263	0.5	0.462299	0.582979	0.383727	0.413793
S5/S7	0.553908	0.352941	0.449066	0.661962	0.537907	0.30543		S5/S7	0.41772	0.307692	0.511369	0.746914	0.367992	0.28
	CHG								CHG
	Upstream		Gene body		Downstream				Upstream		Gene body		Downstream
	DMR(-)	DMR(+)	DMR(-)	DMR(+)	DMR(-)	DMR(+)			DMR(-)/DEG(+)	DMR(+)/DEG(+)	DMR(-)/DEG(+)	DMR(+)/DEG(+)	DMR(-)/DEG(+)	DMR(+)/DEG(+)
S1/S2	0.55241	0	0.459654	2.38889	0.533999	0		S1/S2	0.405534	0	0.326877	0	0.385618	0
S2/S3	0.552212	0.8125	0.455543	4.15385	0.534022	0.565217		S2/S3	0.406504	0.25	0.329874	0.5	0.400992	2
S3/S5	0.551655	0.87931	0.444394	2.53555	0.534037	0.537634		S3/S5	0.432494	1	0.439068	3.09231	0.384366	0.291667
S5/S7	0.551938	0.846154	0.449197	3.46154	0.534053	0.532258		S5/S7	0.416055	1.2	0.509487	4.36364	0.366407	0.285714
	CHH								CHH
	Upstream		Gene body		Downstream				Upstream		Gene body		Downstream
	DMR(-)	DMR(+)	DMR(-)	DMR(+)	DMR(-)	DMR(+)			DMR(-)/DEG(+)	DMR(+)/DEG(+)	DMR(-)/DEG(+)	DMR(+)/DEG(+)	DMR(-)/DEG(+)	DMR(+)/DEG(+)
S1/S2	0.559646	0.452434	0.439346	2.16817	0.537707	0.454077		S1/S2	0.406962	0.387255	0.302674	1.26984	0.385599	0.38587
S2/S3	0.552487	0.550039	0.43564	2.28846	0.531311	0.594618		S2/S3	0.399041	0.518797	0.305556	1.24138	0.389773	0.572414
S3/S5	0.554138	0.50324	0.44137	1.75567	0.535115	0.505699		S3/S5	0.432155	0.463878	0.44258	1.648	0.379374	0.479167
S5/S7	0.553673	0.50953	0.445742	2.03529	0.535203	0.49396		S5/S7	0.414126	0.495177	0.517226	1.5914	0.363449	0.453901
DMR(+)	DMR-associated
DMR(-)	not associated with DMRs
DMR(+)/DEG(+)	differentially expressed genes that are DMR-associated
DMR(-)/DEG(+)	differentially expressed genes that are not associated with DMRs
