# Supplementary material for: DNA methylation reprogramming during seed development and its functional relevance in seed size/weight determination in chickpea
Source: Commun Biol. 2020 Jul 3;3:340. doi: 10.1038/s42003-020-1059-1 (PMC7335156; doi:10.1038/s42003-020-1059-1)
Supplement: Supplementary file 9 — Supplementary Dataset 8 [file 42003_2020_1059_MOESM9_ESM.xlsx]

## Sheet: Sheet1
Supplementary Dataset 8. Number of methylcytosines in different sequence contexts in small-seeded (Himchana 1) and large-seeded (JGK 3) cultivars at S3 and S5 stages of seed development.
Stage	Context	Number of methylcytosines	Total cytosines covered	Percentage
JS3	CG	5835674	11518492	50.6635
	CHG	5016216	12813515	39.1479
	CHH	6729471	93490762	7.19801
HS3	CG	6643709	11775494	56.4198
	CHG	5505921	13244802	41.5704
	CHH	7722543	99184048	7.78607
JS5	CG	5492251	11140834	49.2984
	CHG	4717700	12320791	38.2906
	CHH	7649747	88109745	8.68207
HS5	CG	5701901	11565088	49.3027
	CHG	4541813	13046692	34.812
	CHH	6508570	98436378	6.61196
