# Supplementary material for: DNA methylation reprogramming during seed development and its functional relevance in seed size/weight determination in chickpea
Source: Commun Biol. 2020 Jul 3;3:340. doi: 10.1038/s42003-020-1059-1 (PMC7335156; doi:10.1038/s42003-020-1059-1)
Supplement: Supplementary file 10 — Supplementary Dataset 9 [file 42003_2020_1059_MOESM10_ESM.xlsx]

## Sheet: JH3_HS3
Supplementary Dataset 9. Differentially methylated regions in different sequence contexts between JGK 3 and Himchana 1 at S3 and S5 stages.
CG								CHG								CHH
Chr.	Start	End	p-value	q-value	% methylation difference	hyper/hypo		Chr.	Start	End	p-value	q-value	% methylation difference	hyper/hypo		Chr.	Start	End	p-value	q-value	% methylation difference	hyper/hypo
Ca1	46951	47100	2.28564e-28	2.13761e-26	84.8901	hyper		Ca1	20301	20400	5.94209e-05	0.00434595	25.6687	hyper		Ca1	62951	63050	4.17207e-12	6.28731e-10	27.8881	hyper
Ca1	80701	80800	2.50373e-59	7.12342e-57	70.0842	hyper		Ca1	186451	186600	3.29603e-25	1.43569e-22	51.688	hyper		Ca1	89601	89700	0.000614836	0.0085136	28.4247	hyper
Ca1	81001	81100	1.46388e-13	6.01233e-12	26.4706	hyper		Ca1	186551	186700	1.26793e-20	4.55575e-18	62.3012	hyper		Ca1	90551	90650	1.28508e-10	1.40964e-08	31.9232	hyper
Ca1	81101	81250	5.00642e-49	1.01432e-46	53.6961	hyper		Ca1	443851	443950	6.85159e-05	0.00488372	27.5965	hyper		Ca1	113651	113750	5.64535e-14	1.22372e-11	25.4865	hyper
Ca1	99351	99450	3.31239e-17	1.75766e-15	26.5976	hyper		Ca1	540301	540400	4.07383e-13	9.68548e-11	-42.4343	hypo		Ca1	114501	114600	1.0448e-07	5.57734e-06	25.3226	hyper
Ca1	103451	103550	1.1962e-09	3.55533e-08	-30.7292	hypo		Ca1	620801	620900	5.75415e-05	0.00422876	34.7712	hyper		Ca1	116451	116550	1.56987e-18	7.01678e-16	32.8361	hyper
Ca1	105451	105600	1.53337e-37	2.03747e-35	-60.7678	hypo		Ca1	702751	702900	0.000135608	0.00857098	30.3819	hyper		Ca1	123851	123950	1.09885e-09	9.70494e-08	34.4444	hyper
Ca1	167951	168100	7.17757e-06	0.000142347	30.31	hyper		Ca1	875951	876050	1.13178e-12	2.59594e-10	43.5854	hyper		Ca1	144901	145000	2.97024e-08	1.83981e-06	28.7042	hyper
Ca1	168601	168700	9.01907e-35	1.08697e-32	-81.8293	hypo		Ca1	1243301	1243450	2.92601e-22	1.13401e-19	-36.1504	hypo		Ca1	193651	193750	7.11381e-06	0.000215042	32.8143	hyper
Ca1	177151	177250	7.98712e-13	3.10831e-11	27.9513	hyper		Ca1	1509501	1509600	5.30658e-06	0.000533515	28.4061	hyper		Ca1	197401	197500	7.31982e-11	8.50079e-09	30.2448	hyper
Ca1	177401	177600	6.14393e-06	0.000122865	34.3604	hyper		Ca1	1538451	1538600	2.70878e-11	5.57864e-09	-52.5236	hypo		Ca1	210601	210700	3.77457e-07	1.71779e-05	32.5588	hyper
Ca1	204351	204500	5.31454e-11	1.77841e-09	43.4902	hyper		Ca1	1944401	1944550	1.18673e-41	9.41869e-39	-53.56	hypo		Ca1	285901	286050	1.23862e-10	1.36429e-08	-29.4919	hypo
Ca1	207451	207550	2.3091e-08	6.07388e-07	-30.3301	hypo		Ca1	2043001	2043100	5.29355e-07	6.54021e-05	-31.7744	hypo		Ca1	343251	343350	5.17988e-10	4.94348e-08	-25.2965	hypo
Ca1	215051	215150	6.15153e-11	2.04741e-09	-40.458	hypo		Ca1	2073001	2073100	2.58633e-05	0.00214673	-25.584	hypo		Ca1	625051	625150	8.10042e-06	0.000240285	-28.1407	hypo
Ca1	215151	215250	2.5582e-05	0.00046836	32.8457	hyper		Ca1	2755701	2755800	1.68901e-16	4.9808e-14	-28.866	hypo		Ca1	632601	632700	2.75013e-06	9.5514e-05	39.7152	hyper
Ca1	216151	216300	1.21896e-19	7.48518e-18	51.4762	hyper		Ca1	2802901	2803050	2.8471e-05	0.00233	-25.8644	hypo		Ca1	681851	681950	2.78154e-09	2.22928e-07	27.2404	hyper
Ca1	217451	217550	7.51794e-15	3.38989e-13	45.0337	hyper		Ca1	2803101	2803250	3.21853e-15	8.80558e-13	38.0211	hyper		Ca1	701551	701700	2.40209e-19	1.19911e-16	33.4347	hyper
Ca1	219001	219100	0.000334184	0.00498182	-25.3968	hypo		Ca1	2817901	2818050	4.90927e-09	8.04644e-07	28.7634	hyper		Ca1	701651	701800	5.06161e-65	7.08843e-61	41.4144	hyper
Ca1	221401	221600	1.15141e-27	1.0437e-25	64.2096	hyper		Ca1	2874251	2874400	8.44475e-40	6.22421e-37	-83.9394	hypo		Ca1	702301	702400	1.43518e-08	9.66305e-07	26.5387	hyper
Ca1	238301	238400	1.13727e-07	2.78358e-06	-29.1896	hypo		Ca1	2876651	2876850	1.52514e-18	5.00508e-16	-72.852	hypo		Ca1	702451	702600	3.8735e-21	2.43375e-18	27.4061	hyper
Ca1	238851	239000	1.24437e-21	8.51742e-20	31.5722	hyper		Ca1	2877001	2877150	5.45468e-163	1.10768e-158	-92.2373	hypo		Ca1	702851	703000	1.83938e-16	6.02128e-14	26.5003	hyper
Ca1	239451	239550	3.44572e-10	1.07402e-08	28.3847	hyper		Ca1	2877501	2877650	6.02325e-100	2.67707e-96	-79.8303	hypo		Ca1	723751	723850	4.43215e-07	1.97388e-05	25.5596	hyper
Ca1	258051	258150	2.82639e-05	0.000514149	-25.2525	hypo		Ca1	2940451	2940550	8.16449e-44	6.96321e-41	-89.772	hypo		Ca1	740401	740500	1.65635e-06	6.17363e-05	-26.0204	hypo
Ca1	258401	258550	2.8499e-09	8.17004e-08	-37.9514	hypo		Ca1	2941001	2941100	2.60638e-42	2.10984e-39	-69.5871	hypo		Ca1	749151	749250	4.19884e-10	4.09238e-08	-25.2252	hypo
Ca1	259551	259650	7.14183e-14	3.0036e-12	-39.1425	hypo		Ca1	2941601	2941700	2.37145e-08	3.56583e-06	-27.5962	hypo		Ca1	796951	797050	1.00909e-05	0.000289491	-29.5663	hypo
Ca1	266551	266700	7.70828e-52	1.7191e-49	-36.4641	hypo		Ca1	2990801	2990950	4.75834e-19	1.59989e-16	-34.7516	hypo		Ca1	812301	812400	6.64707e-07	2.80391e-05	28.1485	hyper
Ca1	267901	268050	8.15628e-19	4.79578e-17	-41.7037	hypo		Ca1	2990901	2991050	1.3865e-26	6.36659e-24	-36.4294	hypo		Ca1	816201	816300	1.62197e-09	1.37652e-07	28.7249	hyper
Ca1	269651	269750	5.72422e-11	1.91037e-09	31.1828	hyper		Ca1	3051301	3051450	1.19883e-15	3.36669e-13	61.3527	hyper		Ca1	819301	819400	0.000607748	0.00843632	26.8686	hyper
Ca1	274601	274700	1.25472e-09	3.72065e-08	27.8028	hyper		Ca1	3057851	3058000	1.25798e-21	4.73676e-19	-52.161	hypo		Ca1	820151	820250	2.03163e-21	1.31687e-18	34.1363	hyper
Ca1	278301	278400	3.07066e-12	1.14021e-10	26.2091	hyper		Ca1	3058601	3058700	6.84602e-14	1.71632e-11	31.5276	hyper		Ca1	859601	859800	3.45706e-11	4.30387e-09	31.007	hyper
Ca1	296701	296800	8.69676e-25	6.92601e-23	39.4658	hyper		Ca1	3060351	3060500	7.26314e-12	1.56534e-09	40.2753	hyper		Ca1	920351	920500	0.000105708	0.00206037	25.9947	hyper
Ca1	298401	298500	2.72439e-33	3.11736e-31	-51.4986	hypo		Ca1	3099851	3099950	3.20868e-26	1.45075e-23	-53.409	hypo		Ca1	960801	960900	6.7626e-07	2.84642e-05	31.3043	hyper
Ca1	298501	298650	2.01804e-13	8.20061e-12	36.448	hyper		Ca1	3102201	3102350	5.81473e-61	8.65819e-58	-82.9197	hypo		Ca1	961801	961900	5.91259e-08	3.38244e-06	39.3939	hyper
Ca1	307901	308050	7.64655e-38	1.02818e-35	68.814	hyper		Ca1	3102801	3102900	4.18242e-12	9.21108e-10	-44.5343	hypo		Ca1	987851	987950	9.22319e-07	3.72539e-05	29.9926	hyper
Ca1	314201	314300	5.6431e-33	6.3689e-31	-66.0431	hypo		Ca1	3105601	3105750	2.29865e-30	1.20919e-27	-68.4219	hypo		Ca1	988301	988450	0.000221523	0.00376316	31.7895	hyper
Ca1	330901	331000	4.20785e-30	4.23825e-28	58.0128	hyper		Ca1	3105701	3105850	6.68019e-22	2.54462e-19	-68.3917	hypo		Ca1	999151	999250	7.50816e-13	1.31832e-10	33.2225	hyper
Ca1	335851	335950	9.82898e-33	1.09906e-30	66.0232	hyper		Ca1	3105851	3106050	3.45997e-40	2.59071e-37	-87.4524	hypo		Ca1	1046251	1046350	5.15787e-11	6.18745e-09	31.9908	hyper
Ca1	339151	339250	3.45091e-16	1.70849e-14	-30.8625	hypo		Ca1	3106701	3106800	4.76234e-62	7.35139e-59	-77.3723	hypo		Ca1	1094001	1094100	2.19678e-08	1.41037e-06	-25.1429	hypo
Ca1	346601	346700	1.38943e-37	1.84894e-35	-39.2397	hypo		Ca1	3106851	3106950	2.00926e-81	5.54221e-78	-89.971	hypo		Ca1	1148701	1148800	1.66584e-12	2.71975e-10	38.5725	hyper
Ca1	347501	347600	9.04688e-41	1.36083e-38	-75.5902	hypo		Ca1	3115351	3115500	3.91299e-42	3.14375e-39	-68.6542	hypo		Ca1	1148851	1148950	0.000261164	0.00429792	29.6584	hyper
Ca1	356701	356850	4.51379e-14	1.92686e-12	42.0343	hyper		Ca1	3116351	3116500	4.28618e-10	7.88058e-08	-43.392	hypo		Ca1	1179451	1179600	6.10402e-12	8.90858e-10	27.081	hyper
Ca1	360501	360600	2.8058e-13	1.12785e-11	45.8772	hyper		Ca1	3266501	3266650	5.78988e-18	1.84208e-15	50.2166	hyper		Ca1	1188451	1188600	1.26435e-09	1.10048e-07	38.4783	hyper
Ca1	371501	371600	8.55046e-12	3.05714e-10	-58.0301	hypo		Ca1	3267501	3267600	8.56828e-05	0.00588236	25.3663	hyper		Ca1	1190351	1190450	0.000101654	0.00199503	28.1761	hyper
Ca1	375051	375150	5.46264e-46	9.99951e-44	91.0448	hyper		Ca1	3267651	3267800	6.19061e-10	1.1154e-07	44.7092	hyper		Ca1	1204201	1204300	4.71701e-07	2.08288e-05	30.2273	hyper
Ca1	375451	375600	1.97714e-21	1.3377e-19	-62.7739	hypo		Ca1	3615451	3615550	2.77391e-06	0.000298368	-32.752	hypo		Ca1	1210051	1210150	8.46762e-13	1.47222e-10	27.7687	hyper
Ca1	382751	382850	0.000144888	0.00233015	-25.2899	hypo		Ca1	3686501	3686600	2.96065e-09	4.95604e-07	-29.3706	hypo		Ca1	1245651	1245750	6.46752e-14	1.38645e-11	34.4599	hyper
Ca1	397051	397150	3.07357e-10	9.62842e-09	-28.1901	hypo		Ca1	3799701	3799800	3.32681e-13	7.95603e-11	29.8297	hyper		Ca1	1247351	1247450	4.39034e-05	0.000998051	28.9078	hyper
Ca1	397201	397300	5.56018e-06	0.000111882	-28.7132	hypo		Ca1	3801151	3801300	1.86219e-06	0.000207561	29.8339	hyper		Ca1	1247501	1247600	1.21349e-10	1.33973e-08	26.8353	hyper
Ca1	402801	402950	2.91034e-69	1.13119e-66	95.6965	hyper		Ca1	3801501	3801700	2.54021e-16	7.43345e-14	27.7381	hyper		Ca1	1247851	1247950	4.68304e-12	6.98721e-10	-29.1786	hypo
Ca1	402901	403050	6.30492e-92	4.70261e-89	94.4989	hyper		Ca1	3801851	3802000	2.94212e-16	8.56886e-14	46.9396	hyper		Ca1	1317101	1317300	1.01662e-28	1.36671e-25	33.3266	hyper
Ca1	410251	410350	4.38852e-13	1.74073e-11	-39.7655	hypo		Ca1	3802051	3802150	0.000144503	0.00901943	25.9609	hyper		Ca1	1350051	1350150	4.60123e-21	2.86472e-18	-46.9169	hypo
Ca1	420951	421100	5.38146e-115	6.86461e-112	91.6351	hyper		Ca1	3886251	3886350	5.6501e-12	1.22758e-09	35.5263	hyper		Ca1	1352801	1352900	2.95266e-07	1.38606e-05	34.9181	hyper
Ca1	421301	421450	1.09916e-73	4.96281e-71	94.4878	hyper		Ca1	4174901	4175050	5.80215e-07	7.11485e-05	-38.3479	hypo		Ca1	1365301	1365400	8.35676e-06	0.000246724	26.1143	hyper
Ca1	421901	422100	7.37247e-29	7.03305e-27	76.4946	hyper		Ca1	4422001	4422100	5.53991e-24	2.30076e-21	-76.654	hypo		Ca1	1470751	1470850	2.62724e-07	1.2512e-05	26.4972	hyper
Ca1	422551	422700	4.65517e-55	1.15596e-52	91.7237	hyper		Ca1	4546601	4546800	6.14447e-07	7.49793e-05	-37.0777	hypo		Ca1	1476001	1476100	2.00933e-05	0.000517602	25.2799	hyper
Ca1	428151	428250	9.46006e-06	0.000184751	-31.5926	hypo		Ca1	4638601	4638750	1.88237e-22	7.36079e-20	-45.0541	hypo		Ca1	1492201	1492300	2.53469e-07	1.21231e-05	-25.6844	hypo
Ca1	448901	449050	1.61832e-19	9.86422e-18	43.2767	hyper		Ca1	4638701	4638850	5.35966e-23	2.14133e-20	-41.3773	hypo		Ca1	1504751	1504900	6.08403e-19	2.88712e-16	34.4466	hyper
Ca1	466351	466500	4.47458e-46	8.21126e-44	-33.4291	hypo		Ca1	5040551	5040700	2.13846e-30	1.12592e-27	-44.0981	hypo		Ca1	1507801	1507950	2.09738e-21	1.35611e-18	26.4222	hyper
Ca1	466601	466750	8.70942e-48	1.69747e-45	-62.3802	hypo		Ca1	5130201	5130350	3.22589e-06	0.000341618	38.1398	hyper		Ca1	1509401	1509500	1.34575e-16	4.48911e-14	26.9268	hyper
Ca1	469951	470100	6.42202e-15	2.9095e-13	-39.6769	hypo		Ca1	5821201	5821300	2.00694e-05	0.00172313	-32.7432	hypo		Ca1	1509501	1509700	8.56587e-23	6.46624e-20	31.4126	hyper
Ca1	470101	470200	8.8769e-11	2.91285e-09	-40.303	hypo		Ca1	6173651	6173800	2.80267e-13	6.74549e-11	34.6945	hyper		Ca1	1517501	1517600	0.000110617	0.00213886	-26.3267	hypo
Ca1	470601	470700	3.05761e-12	1.13563e-10	-60.4865	hypo		Ca1	6324601	6324700	8.52452e-05	0.00585787	30.7128	hyper		Ca1	1538701	1538800	2.96375e-11	3.74525e-09	27.1548	hyper
Ca1	470801	470950	1.76887e-102	1.71592e-99	-95.7696	hypo		Ca1	6673051	6673150	1.04559e-29	5.36602e-27	-68.5421	hypo		Ca1	1566401	1566500	5.79839e-13	1.04028e-10	27.3096	hyper
Ca1	470901	471050	1.86152e-51	4.09518e-49	-56.5074	hypo		Ca1	6898301	6898400	4.42065e-12	9.70309e-10	43.5714	hyper		Ca1	1566701	1566800	6.96828e-13	1.2317e-10	28.2454	hyper
Ca1	471101	471300	2.36787e-26	2.01407e-24	-44.4516	hypo		Ca1	7155201	7155300	3.97169e-05	0.00310184	-31.7373	hypo		Ca1	1566801	1566900	1.19206e-08	8.19377e-07	33.0499	hyper
Ca1	484151	484250	6.18683e-12	2.24153e-10	-36.5388	hypo		Ca1	7156101	7156250	1.85922e-11	3.87302e-09	-28.9553	hypo		Ca1	1590051	1590150	2.74842e-06	9.54663e-05	27.1568	hyper
Ca1	500751	500900	2.33552e-14	1.0178e-12	-30.9003	hypo		Ca1	7156201	7156350	5.01887e-17	1.51882e-14	-35.3408	hypo		Ca1	1597401	1597550	0.000109749	0.00212517	30.4841	hyper
Ca1	501001	501100	8.57689e-09	2.35264e-07	44.2308	hyper		Ca1	7156451	7156550	3.1492e-13	7.54812e-11	-42.9217	hypo		Ca1	1598151	1598250	3.58314e-13	6.69258e-11	25.0832	hyper
Ca1	519401	519500	4.24992e-09	1.19988e-07	-36.9124	hypo		Ca1	7156601	7156750	4.81682e-19	1.61909e-16	-46.0205	hypo		Ca1	1608001	1608150	9.76389e-21	5.84141e-18	26.889	hyper
Ca1	532101	532200	3.01256e-14	1.30144e-12	48.5787	hyper		Ca1	7156701	7156850	6.67831e-19	2.22763e-16	-42.9701	hypo		Ca1	1629951	1630050	2.95822e-05	0.000717088	26.3514	hyper
Ca1	535001	535150	8.03046e-10	2.42434e-08	-46.5002	hypo		Ca1	7156801	7156950	5.40273e-27	2.51815e-24	-38.916	hypo		Ca1	1638201	1638300	0.000235325	0.00395168	-25.6642	hypo
Ca1	540201	540350	1.13482e-25	9.38261e-24	-69.239	hypo		Ca1	7156901	7157050	2.69709e-18	8.72467e-16	-36.6449	hypo		Ca1	1667701	1667800	1.01199e-05	0.0002902	-27.7535	hypo
Ca1	540301	540450	2.21007e-89	1.54193e-86	-58.6475	hypo		Ca1	7157001	7157150	9.25716e-17	2.76029e-14	-40.2515	hypo		Ca1	1684451	1684550	1.90132e-06	6.94847e-05	30.8129	hyper
Ca1	555751	555850	5.83191e-14	2.46705e-12	25.1447	hyper		Ca1	7157101	7157300	1.0716e-29	5.48994e-27	-30.9624	hypo		Ca1	1723401	1723500	9.54542e-09	6.72515e-07	26.2931	hyper
Ca1	579701	579800	8.73039e-13	3.3866e-11	-26.8605	hypo		Ca1	7320901	7321000	3.84674e-09	6.37501e-07	-45.6445	hypo		Ca1	1767251	1767350	2.51125e-08	1.58701e-06	26.0659	hyper
Ca1	581451	581550	1.84839e-23	1.38017e-21	49.5214	hyper		Ca1	7321051	7321150	1.54254e-15	4.29303e-13	-38.4467	hypo		Ca1	1842001	1842150	1.91647e-10	2.0265e-08	33.7184	hyper
Ca1	587351	587450	2.77448e-24	2.15367e-22	33.8338	hyper		Ca1	7404251	7404350	1.3155e-05	0.00118838	-29.8312	hypo		Ca1	1846151	1846250	1.59725e-08	1.06282e-06	26.64	hyper
Ca1	589251	589350	9.60363e-06	0.00018732	-25.2381	hypo		Ca1	7591751	7591900	1.05511e-13	2.61184e-11	38.4113	hyper		Ca1	1881101	1881200	9.66087e-23	7.2386e-20	39.3443	hyper
Ca1	593151	593350	2.31292e-48	4.57616e-46	-49.3658	hypo		Ca1	7591851	7592000	2.91307e-49	3.00441e-46	48.868	hyper		Ca1	1944001	1944200	2.2676e-21	1.46103e-18	34.8236	hyper
Ca1	595401	595550	1.22938e-16	6.2811e-15	36.7074	hyper		Ca1	7725701	7725900	7.12212e-09	1.14409e-06	-42.6637	hypo		Ca1	1948301	1948500	1.85167e-30	2.89569e-27	39.4128	hyper
Ca1	599401	599500	3.95635e-11	1.33908e-09	36.6176	hyper		Ca1	7792501	7792650	5.21465e-36	3.41974e-33	-81.3249	hypo		Ca1	1948501	1948700	1.35777e-32	2.5135e-29	31.7126	hyper
Ca1	606351	606500	5.61914e-61	1.69266e-58	81.3413	hyper		Ca1	7792651	7792800	2.65674e-31	1.448e-28	-43.91	hypo		Ca1	1950201	1950350	7.69391e-17	2.66886e-14	26.7747	hyper
Ca1	622251	622400	3.25606e-43	5.39904e-41	-32.805	hypo		Ca1	7870551	7870700	9.91384e-13	2.28326e-10	58.8947	hyper		Ca1	1969801	1969950	1.87342e-08	1.22465e-06	36.3969	hyper
Ca1	645601	645750	2.41267e-22	1.70785e-20	50.126	hyper		Ca1	7871801	7871950	1.15398e-09	2.02227e-07	36.6319	hyper		Ca1	2007801	2007900	1.92479e-05	0.000499124	25.2229	hyper
Ca1	646901	647050	5.87497e-11	1.95835e-09	-42.0104	hypo		Ca1	7905351	7905450	9.19494e-06	0.000868613	26.1301	hyper		Ca1	2007901	2008000	2.23937e-09	1.83521e-07	27.4365	hyper
Ca1	654751	654900	5.26464e-38	7.1192e-36	-56.4699	hypo		Ca1	7910751	7910850	2.36153e-06	0.000257921	-28.0411	hypo		Ca1	2008201	2008300	4.1534e-08	2.47337e-06	25.0151	hyper
Ca1	661901	662000	1.19068e-23	8.97007e-22	58.3031	hyper		Ca1	7956051	7956200	8.16535e-10	1.45319e-07	42.7818	hyper		Ca1	2015601	2015700	4.01377e-06	0.000132108	-31.4763	hypo
Ca1	678651	678800	9.49665e-08	2.34332e-06	35.3009	hyper		Ca1	8003001	8003100	1.08903e-05	0.00100855	-28.6038	hypo		Ca1	2090151	2090300	3.29841e-09	2.60029e-07	39.2101	hyper
Ca1	684901	685000	7.56938e-05	0.00128266	25.5091	hyper		Ca1	8047551	8047700	5.24205e-08	7.54137e-06	28.3768	hyper		Ca1	2090251	2090450	3.6584e-17	1.34412e-14	46.5596	hyper
Ca1	685701	685850	1.59596e-08	4.26212e-07	37.8296	hyper		Ca1	8057601	8057700	2.43771e-13	5.88713e-11	40.3495	hyper		Ca1	2091551	2091700	1.91256e-11	2.51466e-09	-31.1258	hypo
Ca1	686251	686400	1.40795e-59	4.04271e-57	56.1368	hyper		Ca1	8117351	8117500	1.06097e-32	6.12258e-30	-77.4389	hypo		Ca1	2154401	2154550	8.69308e-06	0.000255204	29.1297	hyper
Ca1	690451	690550	1.86714e-13	7.60497e-12	40.1414	hyper		Ca1	8232501	8232600	2.07688e-09	3.54209e-07	29.9439	hyper		Ca1	2191651	2191750	3.78844e-08	2.28e-06	25.4631	hyper
Ca1	692901	693000	2.67983e-13	1.07919e-11	-47.4787	hypo		Ca1	8233151	8233300	4.32279e-08	6.28337e-06	35.3311	hyper		Ca1	2259401	2259500	1.33187e-06	5.11889e-05	27.8823	hyper
Ca1	693351	693450	5.20127e-05	0.000907052	-27.1794	hypo		Ca1	8290701	8290800	1.70469e-10	3.25465e-08	37.9601	hyper		Ca1	2264101	2264300	6.86047e-17	2.40136e-14	-39.9133	hypo
Ca1	695101	695200	2.88437e-05	0.000524014	26.6807	hyper		Ca1	8395351	8395500	4.43819e-10	8.14479e-08	25.6305	hyper		Ca1	2383751	2383850	1.36746e-13	2.76017e-11	25.7697	hyper
Ca1	695301	695400	1.09735e-26	9.48625e-25	-54.455	hypo		Ca1	8403701	8403800	1.23313e-12	2.81744e-10	39.261	hyper		Ca1	2484751	2484850	3.2045e-11	4.02117e-09	-34.6667	hypo
Ca1	697251	697400	6.39586e-10	1.94829e-08	-39.1953	hypo		Ca1	8464601	8464700	6.06356e-14	1.52698e-11	29.9377	hyper		Ca1	2506601	2506700	2.42397e-05	0.000606536	25.3236	hyper
Ca1	699451	699550	3.86114e-07	8.94277e-06	-28.8571	hypo		Ca1	8960901	8961000	8.1201e-06	0.000779582	25.9158	hyper		Ca1	2528001	2528150	6.81867e-17	2.38815e-14	34.721	hyper
Ca1	699601	699700	5.56341e-12	2.02344e-10	-49.8793	hypo		Ca1	8964151	8964250	8.90651e-07	0.000105694	26.5115	hyper		Ca1	2528251	2528350	1.01938e-05	0.000291988	25.5694	hyper
Ca1	702001	702200	1.19741e-64	4.04129e-62	-83.3227	hypo		Ca1	8969151	8969250	8.77195e-06	0.000833531	30.132	hyper		Ca1	2547401	2547500	2.00393e-12	3.22139e-10	27.193	hyper
Ca1	703751	703900	1.67132e-41	2.58603e-39	-40.3582	hypo		Ca1	9021651	9021750	3.52511e-05	0.00280023	-27.1296	hypo		Ca1	2587351	2587450	1.16876e-09	1.02583e-07	42.8987	hyper
Ca1	704901	705000	5.79006e-11	1.93131e-09	41.4662	hyper		Ca1	9512251	9512400	2.00115e-08	3.03734e-06	-32.5867	hypo		Ca1	2614751	2614850	6.62103e-16	1.98895e-13	28.1343	hyper
Ca1	706601	706700	1.17054e-44	2.04519e-42	-94.1935	hypo		Ca1	9523401	9523500	1.18539e-10	2.29859e-08	-35.0054	hypo		Ca1	2665101	2665200	2.99046e-24	2.63073e-21	27.4681	hyper
Ca1	707601	707700	2.57709e-17	1.37677e-15	-27.7488	hypo		Ca1	9638651	9638800	7.29603e-25	3.13168e-22	-90.1709	hypo		Ca1	2677851	2677950	5.69843e-15	1.46722e-12	35.4031	hyper
Ca1	710251	710400	9.075e-28	8.26678e-26	-47.5811	hypo		Ca1	9881751	9881900	2.97103e-08	4.41386e-06	37.1008	hyper		Ca1	2677951	2678150	2.47057e-52	1.69945e-48	54.3566	hyper
Ca1	712401	712500	1.42591e-23	1.06965e-21	49.304	hyper		Ca1	10377551	10377700	6.28343e-08	8.94341e-06	30.3356	hyper		Ca1	2700201	2700350	5.87092e-54	4.43938e-50	36.4247	hyper
Ca1	714201	714300	0.00034368	0.00510684	27.7922	hyper		Ca1	10377651	10377850	9.78111e-62	1.49808e-58	38.433	hyper		Ca1	2761001	2761100	4.50695e-11	5.47943e-09	29.8812	hyper
Ca1	715151	715250	4.66395e-12	1.7068e-10	26.3895	hyper		Ca1	10539401	10539600	6.44664e-12	1.39652e-09	-30.4069	hypo		Ca1	2764001	2764100	1.62709e-06	6.08149e-05	25.6816	hyper
Ca1	718301	718450	1.34795e-18	7.82073e-17	46.5687	hyper		Ca1	10811651	10811750	2.08147e-05	0.00177663	-29.9889	hypo		Ca1	2764251	2764400	1.76828e-06	6.52979e-05	32.8177	hyper
Ca1	721151	721250	1.85822e-17	1.00125e-15	34.9067	hyper		Ca1	10936501	10936700	5.78222e-32	3.23224e-29	-69.6771	hypo		Ca1	2765051	2765150	8.05055e-12	1.14503e-09	27.3203	hyper
Ca1	737601	737800	2.19619e-25	1.79672e-23	50.4863	hyper		Ca1	10957401	10957500	0.000106816	0.00706268	-31.9865	hypo		Ca1	2766101	2766200	1.70953e-07	8.58466e-06	-27.1519	hypo
Ca1	770501	770600	1.20072e-21	8.22277e-20	59.9916	hyper		Ca1	11102101	11102200	8.62686e-14	2.15134e-11	-63.2075	hypo		Ca1	2771801	2771950	1.3549e-16	4.51722e-14	-34.4548	hypo
Ca1	771251	771350	2.42519e-05	0.000445619	34.8794	hyper		Ca1	11164251	11164400	1.6284e-12	3.68906e-10	-37.6894	hypo		Ca1	2803351	2803450	1.93865e-06	7.06522e-05	26.2486	hyper
Ca1	774101	774250	7.6096e-37	9.89222e-35	69.4704	hyper		Ca1	11529401	11529500	8.69921e-09	1.38179e-06	-36.1729	hypo		Ca1	2874251	2874400	3.89961e-23	3.05132e-20	-28.7333	hypo
Ca1	779551	779650	1.79573e-25	1.47338e-23	-38.3248	hypo		Ca1	12447551	12447650	1.20094e-05	0.00109709	-37.6955	hypo		Ca1	2874351	2874500	1.83267e-20	1.05597e-17	-35.7554	hypo
Ca1	842351	842450	5.3055e-17	2.77976e-15	38.3206	hyper		Ca1	12609301	12609400	1.25898e-08	1.96376e-06	42.9796	hyper		Ca1	2875501	2875650	2.93053e-33	5.75229e-30	-42.2263	hypo
Ca1	850201	850300	2.67895e-20	1.70635e-18	-57.3647	hypo		Ca1	12644951	12645100	5.34683e-06	0.000537378	-29.8707	hypo		Ca1	2877051	2877200	3.36556e-92	1.54566e-87	-38.5307	hypo
Ca1	857251	857450	5.00734e-33	5.66162e-31	-71.6372	hypo		Ca1	12685701	12685850	1.92635e-11	4.0079e-09	-49.6678	hypo		Ca1	2877651	2877800	3.56238e-30	5.4455e-27	35.7162	hyper
Ca1	863151	863250	5.53956e-13	2.18138e-11	25.3521	hyper		Ca1	12768601	12768700	4.70001e-05	0.00357281	26.9915	hyper		Ca1	2878051	2878150	2.03007e-15	5.60797e-13	31.9043	hyper
Ca1	866851	866950	9.33225e-25	7.42117e-23	25.6729	hyper		Ca1	12775401	12775550	1.20048e-09	2.09938e-07	-32.7213	hypo		Ca1	2878551	2878650	6.71997e-09	4.92044e-07	-33.1007	hypo
Ca1	867001	867150	1.12948e-14	5.03211e-13	-37.7764	hypo		Ca1	12849551	12849700	1.2703e-44	1.11322e-41	-58.3049	hypo		Ca1	2938251	2938450	4.37027e-05	0.000994423	44.8707	hyper
Ca1	872901	873100	1.73138e-105	1.7911e-102	49.3599	hyper		Ca1	12907501	12907650	3.84567e-19	1.29821e-16	39.1789	hyper		Ca1	2939201	2939350	2.05357e-17	7.84395e-15	26.5851	hyper
Ca1	880101	880250	2.49929e-26	2.12317e-24	-52.3463	hypo		Ca1	13092001	13092200	1.17588e-15	3.30618e-13	-61.5796	hypo		Ca1	2940501	2940650	8.34688e-21	5.02544e-18	-26.6044	hypo
Ca1	892851	892950	1.61871e-10	5.20015e-09	-37.2411	hypo		Ca1	13092201	13092300	1.13799e-15	3.20041e-13	-38.8707	hypo		Ca1	2942001	2942100	7.10329e-10	6.56096e-08	25.8099	hyper
Ca1	894351	894450	3.69056e-12	1.36122e-10	49.187	hyper		Ca1	13227901	13228050	1.79555e-17	5.56822e-15	-61.1472	hypo		Ca1	2942601	2942700	1.52991e-09	1.30588e-07	31.3762	hyper
Ca1	911501	911600	4.78523e-17	2.51302e-15	-32.8182	hypo		Ca1	13549201	13549350	2.2215e-28	1.09112e-25	83.5742	hyper		Ca1	2955451	2955550	8.99824e-07	3.64552e-05	-26.5688	hypo
Ca1	912451	912600	5.36429e-11	1.79395e-09	43.4856	hyper		Ca1	13549301	13549450	8.92687e-91	3.11069e-87	77.3203	hyper		Ca1	2967701	2967850	1.00096e-17	3.99634e-15	27.6488	hyper
Ca1	951751	951900	1.93272e-24	1.51273e-22	71.6539	hyper		Ca1	13549401	13549550	3.80814e-30	1.98287e-27	57.7348	hyper		Ca1	2990351	2990450	8.35305e-08	4.58344e-06	25.5245	hyper
Ca1	952351	952450	1.52383e-17	8.25629e-16	35.5396	hyper		Ca1	13549501	13549650	2.164e-38	1.53356e-35	69.5546	hyper		Ca1	3004451	3004650	4.11934e-19	1.99946e-16	33.1398	hyper
Ca1	954051	954150	1.3884e-26	1.19437e-24	38.2369	hyper		Ca1	13549601	13549750	1.67241e-117	1.17951e-113	70.9246	hyper		Ca1	3043301	3043400	0.000195128	0.00339735	27.0435	hyper
Ca1	954151	954250	1.73021e-23	1.29348e-21	47.071	hyper		Ca1	13549701	13549850	1.49474e-104	7.68785e-101	65.1341	hyper		Ca1	3051351	3051500	1.99147e-31	3.37271e-28	42.4051	hyper
Ca1	970951	971100	2.34234e-10	7.42125e-09	-44.6216	hypo		Ca1	13550401	13550550	7.74479e-27	3.59837e-24	70.7029	hyper		Ca1	3101601	3101700	1.72834e-09	1.45737e-07	32.0535	hyper
Ca1	974251	974400	3.54828e-16	1.75499e-14	-31.9662	hypo		Ca1	13550501	13550650	1.059e-79	2.79038e-76	69.9842	hyper		Ca1	3114051	3114150	5.05433e-06	0.000160759	25.2283	hyper
Ca1	989201	989350	1.95703e-06	4.17283e-05	38.6447	hyper		Ca1	13550601	13550800	1.3284e-35	8.57312e-33	68.0841	hyper		Ca1	3114451	3114650	1.2197e-15	3.49553e-13	31.5713	hyper
Ca1	991901	992050	1.40615e-15	6.66859e-14	-43.8306	hypo		Ca1	13551251	13551450	8.52856e-08	1.1947e-05	36.3819	hyper		Ca1	3116951	3117050	6.73723e-08	3.79326e-06	-32.4841	hypo
Ca1	992301	992450	1.86735e-12	7.06082e-11	38.5766	hyper		Ca1	13599401	13599550	2.53476e-23	1.02347e-20	-81.4304	hypo		Ca1	3130401	3130500	1.95105e-06	7.104e-05	29.2104	hyper
Ca1	992851	992950	4.04619e-22	2.831e-20	33.3502	hyper		Ca1	14223401	14223500	5.91885e-06	0.000588789	25.0749	hyper		Ca1	3226201	3226300	9.992e-05	0.00196694	-36.5763	hypo
Ca1	1008651	1008800	5.31875e-11	1.77952e-09	42.2569	hyper		Ca1	14551701	14551800	8.8091e-05	0.00601578	31.2819	hyper		Ca1	3322751	3322900	3.27901e-21	2.07502e-18	27.1263	hyper
Ca1	1014501	1014600	1.11602e-05	0.000215687	-40.0386	hypo		Ca1	14959551	14959650	9.74532e-08	1.35419e-05	25.6135	hyper		Ca1	3330001	3330100	8.24213e-08	4.52918e-06	-45.0877	hypo
Ca1	1016051	1016200	3.39702e-26	2.87015e-24	-52.2789	hypo		Ca1	15387751	15387900	7.26729e-05	0.00512973	30.7848	hyper		Ca1	3350651	3350750	1.46646e-06	5.56065e-05	26.1428	hyper
Ca1	1017201	1017300	1.49198e-05	0.000283231	27.3178	hyper		Ca1	15392151	15392300	7.59063e-07	9.11532e-05	29.724	hyper		Ca1	3416251	3416400	9.72132e-23	7.2769e-20	31.4612	hyper
Ca1	1018201	1018300	1.30157e-14	5.77658e-13	51.5238	hyper		Ca1	16018801	16018900	1.83816e-05	0.00159558	28.8085	hyper		Ca1	3432601	3432700	3.90723e-09	3.02496e-07	26.6685	hyper
Ca1	1018801	1018950	3.76599e-39	5.32278e-37	60.1173	hyper		Ca1	16091051	16091200	4.26202e-27	1.99596e-24	82.9673	hyper		Ca1	3440051	3440150	1.65054e-06	6.15529e-05	-26.0884	hypo
Ca1	1018901	1019050	1.30639e-116	1.6931e-113	81.7276	hyper		Ca1	16114701	16114800	3.10157e-17	9.52554e-15	-32.2996	hypo		Ca1	3517751	3517850	2.65047e-17	9.95827e-15	30.936	hyper
Ca1	1032651	1032750	2.05559e-16	1.03374e-14	-39.6963	hypo		Ca1	16150451	16150550	1.18343e-05	0.00108364	-35.7143	hypo		Ca1	3526251	3526350	6.38933e-05	0.00136142	30.2922	hyper
Ca1	1034451	1034600	5.25029e-12	1.913e-10	-44.454	hypo		Ca1	16186201	16186350	1.12208e-13	2.77179e-11	33.0948	hyper		Ca1	3549551	3549700	4.64492e-08	2.72928e-06	30.0008	hyper
Ca1	1050951	1051050	1.60283e-31	1.70448e-29	34.7925	hyper		Ca1	16186301	16186450	9.71472e-66	1.71803e-62	81.862	hyper		Ca1	3585051	3585150	1.88625e-05	0.000490746	28.0983	hyper
Ca1	1055651	1055750	9.07763e-13	3.51614e-11	41.43	hyper		Ca1	16186401	16186550	4.09554e-79	1.06017e-75	71.617	hyper		Ca1	3600601	3600700	9.75323e-06	0.000281228	27.8986	hyper
Ca1	1057851	1058000	1.59147e-18	9.18167e-17	-55.4354	hypo		Ca1	16186551	16186650	1.13696e-39	8.34859e-37	80.1887	hyper		Ca1	3660801	3660900	2.26604e-06	8.0843e-05	26.2868	hyper
Ca1	1058951	1059050	1.00631e-22	7.25974e-21	-52.8794	hypo		Ca1	16192801	16192950	8.50965e-11	1.67436e-08	40.1916	hyper		Ca1	3683351	3683450	2.86942e-06	9.90854e-05	25.9868	hyper
Ca1	1064101	1064200	8.42563e-19	4.94912e-17	60.4167	hyper		Ca1	16280801	16280900	6.21357e-06	0.000614217	32.241	hyper		Ca1	3684101	3684250	1.02317e-08	7.15251e-07	38.5661	hyper
Ca1	1064751	1064850	4.07193e-12	1.49637e-10	-39.253	hypo		Ca1	16280951	16281100	6.12961e-09	9.92098e-07	31.1678	hyper		Ca1	3723101	3723200	3.67933e-06	0.000122609	25.0058	hyper
Ca1	1082651	1082750	1.55638e-19	9.49092e-18	-56.6947	hypo		Ca1	16360751	16360900	6.30674e-65	1.08757e-61	87.5023	hyper		Ca1	3759251	3759400	6.82942e-07	2.87102e-05	26.9579	hyper
Ca1	1083901	1084050	1.48105e-50	3.16117e-48	87.8321	hyper		Ca1	16679351	16679450	1.32659e-05	0.00119721	-29.5451	hypo		Ca1	3759651	3759750	2.25924e-07	1.09578e-05	31.5789	hyper
Ca1	1085001	1085150	8.94413e-18	4.91041e-16	-53.9786	hypo		Ca1	16707901	16708000	0.000105879	0.00701721	-31.8314	hypo		Ca1	3766551	3766650	4.75756e-08	2.78808e-06	28.7915	hyper
Ca1	1087201	1087400	3.60335e-37	4.72824e-35	-49.318	hypo		Ca1	16721801	16721900	3.02304e-10	5.63736e-08	-46.3453	hypo		Ca1	3779351	3779450	0.000341399	0.00532898	-30.9433	hypo
Ca1	1090701	1090800	4.06029e-22	2.84037e-20	-30.3571	hypo		Ca1	16778401	16778550	1.30981e-20	4.70336e-18	-51.6427	hypo		Ca1	3783901	3784050	1.03138e-15	2.99233e-13	29.7545	hyper
Ca1	1108651	1108800	7.1113e-14	2.99108e-12	42.9633	hyper		Ca1	16848251	16848400	1.93451e-14	5.02088e-12	50.8274	hyper		Ca1	3789501	3789600	3.39401e-08	2.06889e-06	31.6037	hyper
Ca1	1110501	1110600	2.06074e-17	1.10691e-15	40.4868	hyper		Ca1	16848351	16848500	1.02256e-37	7.07624e-35	54.3357	hyper		Ca1	3886301	3886400	1.83048e-22	1.3288e-19	34.5238	hyper
Ca1	1115301	1115400	1.38188e-40	2.06367e-38	48.0977	hyper		Ca1	16848451	16848650	5.33319e-41	4.13527e-38	39.9253	hyper		Ca1	3886851	3887000	2.63195e-08	1.65358e-06	33.5292	hyper
Ca1	1115551	1115750	1.04058e-31	1.1164e-29	68.3367	hyper		Ca1	16935301	16935400	6.86285e-10	1.23012e-07	26.3238	hyper		Ca1	3956701	3956800	2.13208e-05	0.000544164	-27.5517	hypo
Ca1	1124801	1124950	3.79399e-44	6.50542e-42	71.1921	hyper		Ca1	17038301	17038400	3.00653e-29	1.51459e-26	-84.8851	hypo		Ca1	3990951	3991100	2.31666e-09	1.89166e-07	27.6904	hyper
Ca1	1127201	1127350	2.30548e-14	1.00514e-12	-47.1127	hypo		Ca1	17158401	17158500	4.44044e-43	3.68828e-40	27.4659	hyper		Ca1	4008901	4009000	7.60268e-08	4.21982e-06	-50	hypo
Ca1	1136651	1136800	7.31975e-16	3.54524e-14	41.0338	hyper		Ca1	17481801	17481950	3.22464e-17	9.8932e-15	43.8084	hyper		Ca1	4021351	4021450	9.30042e-16	2.72568e-13	-26.6332	hypo
Ca1	1147201	1147300	6.75252e-53	1.56498e-50	87.7325	hyper		Ca1	17482201	17482350	4.50794e-15	1.22085e-12	49.4965	hyper		Ca1	4042001	4042150	1.15909e-06	4.53693e-05	35.8873	hyper
Ca1	1218301	1218450	9.04643e-05	0.00151236	-32.1312	hypo		Ca1	17483051	17483200	2.61901e-14	6.73955e-12	52.8631	hyper		Ca1	4043051	4043150	1.71176e-22	1.24551e-19	28.7038	hyper
Ca1	1219551	1219650	2.79171e-06	5.83896e-05	-29.9918	hypo		Ca1	17483651	17483800	1.03232e-16	3.07115e-14	34.5752	hyper		Ca1	4092401	4092550	3.71448e-10	3.67019e-08	33.4657	hyper
Ca1	1249801	1249950	3.87858e-63	1.24769e-60	58.6383	hyper		Ca1	17483751	17483950	2.04681e-19	6.99781e-17	40.0389	hyper		Ca1	4116001	4116100	0.000138794	0.00257431	31.473	hyper
Ca1	1250051	1250250	1.48169e-27	1.33591e-25	46.0933	hyper		Ca1	17620051	17620200	2.56891e-16	7.51161e-14	-50.0473	hypo		Ca1	4116101	4116200	0.00016453	0.00295788	26.3743	hyper
Ca1	1250901	1251000	3.35688e-10	1.04778e-08	44.5084	hyper		Ca1	17737101	17737250	4.2941e-23	1.72087e-20	64.5946	hyper		Ca1	4119501	4119650	2.59946e-05	0.000643421	30.6351	hyper
Ca1	1251851	1252000	1.09629e-26	9.47808e-25	44.5478	hyper		Ca1	17827051	17827200	4.75792e-11	9.5777e-09	-41.7474	hypo		Ca1	4119601	4119750	1.97159e-08	1.28123e-06	26.0199	hyper
Ca1	1276451	1276600	7.35549e-45	1.29381e-42	44.93	hyper		Ca1	17827251	17827350	2.23454e-19	7.62637e-17	-61.1111	hypo		Ca1	4122051	4122200	3.31787e-13	6.23889e-11	-26.8839	hypo
Ca1	1277351	1277500	3.09748e-14	1.3372e-12	-37.2972	hypo		Ca1	17827351	17827500	1.01706e-22	4.0171e-20	-48.2174	hypo		Ca1	4125051	4125150	1.0509e-17	4.18078e-15	25.5981	hyper
Ca1	1280151	1280250	2.38944e-10	7.56457e-09	31.7073	hyper		Ca1	17827451	17827600	5.1696e-08	7.44351e-06	-34.7419	hypo		Ca1	4125151	4125250	5.16113e-10	4.92889e-08	27.2595	hyper
Ca1	1294151	1294250	0.000431905	0.00626977	25	hyper		Ca1	17827801	17827900	1.24752e-13	3.07006e-11	-27.1918	hypo		Ca1	4153401	4153500	5.04828e-06	0.000160604	33.0695	hyper
Ca1	1295601	1295700	1.77763e-08	4.72578e-07	-29.9835	hypo		Ca1	17828101	17828250	6.12243e-10	1.10362e-07	-38.8455	hypo		Ca1	4239001	4239100	2.5819e-11	3.30255e-09	27.9191	hyper
Ca1	1304501	1304650	6.03408e-10	1.84183e-08	-37.1726	hypo		Ca1	17828201	17828350	6.39606e-23	2.54763e-20	-35.4243	hypo		Ca1	4277851	4277950	1.41955e-20	8.32209e-18	39.078	hyper
Ca1	1306751	1306850	6.26521e-33	7.05627e-31	67.8596	hyper		Ca1	17917201	17917300	1.55487e-10	2.97633e-08	26.2587	hyper		Ca1	4308451	4308550	1.50792e-17	5.86591e-15	25.6548	hyper
Ca1	1339051	1339250	2.49667e-24	1.94156e-22	41.1287	hyper		Ca1	17975751	17975850	4.00378e-17	1.22073e-14	31.8882	hyper		Ca1	4356101	4356250	7.0067e-12	1.01046e-09	28.1591	hyper
Ca1	1343051	1343200	8.54505e-19	5.01745e-17	70.3001	hyper		Ca1	18063101	18063250	2.78229e-32	1.57397e-29	-50.3313	hypo		Ca1	4405951	4406050	2.03331e-43	8.0176e-40	63.4232	hyper
Ca1	1343901	1344050	5.8948e-56	1.50769e-53	-34.2567	hypo		Ca1	18108801	18108900	7.58266e-05	0.00530717	30.9726	hyper		Ca1	4427451	4427550	3.46998e-10	3.45301e-08	-29.9942	hypo
Ca1	1357301	1357450	2.61683e-66	9.25612e-64	-69.7298	hypo		Ca1	18176451	18176600	3.9184e-10	7.22807e-08	-42.3372	hypo		Ca1	4487301	4487400	6.27078e-08	3.56081e-06	28.4425	hyper
Ca1	1357901	1358000	2.70372e-25	2.2037e-23	60.7037	hyper		Ca1	18272851	18272950	8.32333e-28	3.99645e-25	-64.5549	hypo		Ca1	4532951	4533100	1.55927e-42	5.7356e-39	46.3215	hyper
Ca1	1358551	1358650	7.46214e-07	1.67226e-05	-30.3264	hypo		Ca1	18344951	18345050	7.89065e-109	4.64683e-105	82.3088	hyper		Ca1	4533051	4533200	7.81112e-57	7.0097e-53	40.0403	hyper
Ca1	1372301	1372400	2.47217e-05	0.000453635	28.8816	hyper		Ca1	18348101	18348250	2.43433e-45	2.19707e-42	46.4831	hyper		Ca1	4607151	4607300	8.78096e-09	6.24533e-07	26.766	hyper
Ca1	1387551	1387700	5.47548e-16	2.67454e-14	41.5555	hyper		Ca1	18561801	18561900	1.93182e-05	0.00166665	-28.4802	hypo		Ca1	4609101	4609200	9.84315e-06	0.000283433	25.9076	hyper
Ca1	1417501	1417650	8.39676e-32	9.04688e-30	48.8203	hyper		Ca1	18573401	18573550	1.61026e-08	2.47466e-06	-29.1925	hypo		Ca1	4609351	4609450	1.40354e-17	5.48312e-15	26.523	hyper
Ca1	1417651	1417750	1.43535e-44	2.49871e-42	60.2637	hyper		Ca1	18806101	18806200	1.31653e-17	4.10976e-15	37.145	hyper		Ca1	4618501	4618600	0.000108689	0.00210814	26.1869	hyper
Ca1	1420501	1420600	1.37306e-15	6.5193e-14	-39.9582	hypo		Ca1	18988351	18988550	8.27292e-08	1.16137e-05	-44.1452	hypo		Ca1	4694801	4694900	3.14105e-07	1.46332e-05	32.7558	hyper
Ca1	1420601	1420700	8.59045e-07	1.91095e-05	36.8993	hyper		Ca1	19084951	19085100	1.21475e-12	2.77814e-10	-51.4959	hypo		Ca1	4694901	4695050	6.54975e-05	0.00138954	28.0702	hyper
Ca1	1423551	1423650	3.08614e-12	1.14575e-10	-51.2279	hypo		Ca1	19230551	19230650	2.81636e-08	4.1973e-06	-45.513	hypo		Ca1	4695001	4695150	7.04313e-16	2.10643e-13	32.5366	hyper
Ca1	1423701	1423800	1.00306e-13	4.17237e-12	-46.5578	hypo		Ca1	19528651	19528800	6.00236e-09	9.73054e-07	32.0837	hyper		Ca1	4708901	4709050	3.08368e-10	3.10561e-08	29.9195	hyper
Ca1	1424351	1424450	7.59653e-14	3.18937e-12	32.9933	hyper		Ca1	19682701	19682800	5.48505e-10	9.95122e-08	42.3077	hyper		Ca1	4740251	4740350	5.23233e-08	3.03374e-06	27.4425	hyper
Ca1	1424651	1424800	9.43043e-14	3.93323e-12	-45.7114	hypo		Ca1	19796851	19797000	8.2434e-29	4.09323e-26	49.1283	hyper		Ca1	4746151	4746300	9.69004e-11	1.09457e-08	26.8742	hyper
Ca1	1430151	1430250	3.59439e-12	1.32666e-10	-50.2226	hypo		Ca1	19890151	19890250	5.42621e-28	2.63113e-25	-79.3893	hypo		Ca1	4746251	4746400	1.91521e-21	1.24545e-18	30.7583	hyper
Ca1	1432351	1432450	1.19252e-16	6.09859e-15	-47.2127	hypo		Ca1	19949751	19949900	4.33318e-21	1.59589e-18	-37.6379	hypo		Ca1	4775151	4775350	1.3085e-11	1.7815e-09	28.3041	hyper
Ca1	1436701	1436800	1.06848e-06	2.35222e-05	-29.146	hypo		Ca1	20035501	20035650	5.89375e-11	1.17576e-08	-38.2661	hypo		Ca1	4788751	4788850	3.45704e-06	0.000116227	-37.3824	hypo
Ca1	1455451	1455600	2.77226e-08	7.22763e-07	34.7026	hyper		Ca1	20335151	20335250	5.30059e-09	8.64811e-07	-30.303	hypo		Ca1	4833601	4833800	3.03961e-10	3.06558e-08	-44.1097	hypo
Ca1	1455551	1455700	5.66027e-08	1.42893e-06	52.5152	hyper		Ca1	20441251	20441450	4.18717e-15	1.13609e-12	-44.211	hypo		Ca1	4840851	4840950	9.091e-13	1.57089e-10	31.3817	hyper
Ca1	1455651	1455800	1.67216e-75	8.00513e-73	82.6074	hyper		Ca1	20685651	20685750	2.98417e-05	0.00242565	26.2402	hyper		Ca1	4847101	4847200	4.61194e-11	5.59466e-09	26.2075	hyper
Ca1	1456751	1456850	2.7128e-12	1.0116e-10	30.3462	hyper		Ca1	20858851	20858950	5.90191e-06	0.000587204	40.9266	hyper		Ca1	4891501	4891600	4.13203e-08	2.4624e-06	25.8185	hyper
Ca1	1461101	1461200	1.03306e-10	3.37264e-09	-29.6624	hypo		Ca1	21168851	21169000	4.31904e-14	1.09775e-11	46.5616	hyper		Ca1	4894501	4894600	2.90727e-07	1.36771e-05	25.7563	hyper
Ca1	1461601	1461750	3.73262e-13	1.48785e-11	72.3642	hyper		Ca1	21168951	21169150	6.1603e-32	3.44196e-29	42.0018	hyper		Ca1	4894651	4894750	1.42374e-07	7.31694e-06	26.1164	hyper
Ca1	1466851	1467000	5.97805e-14	2.52702e-12	-27.0278	hypo		Ca1	21665701	21665850	2.94232e-13	7.07381e-11	-50.7965	hypo		Ca1	4898101	4898300	1.62022e-11	2.15975e-09	26.07	hyper
Ca1	1467251	1467400	1.13578e-15	5.42673e-14	29.6006	hyper		Ca1	21666051	21666200	2.50193e-33	1.47931e-30	-54.924	hypo		Ca1	4936451	4936550	2.09519e-10	2.19594e-08	32.7212	hyper
Ca1	1467401	1467500	9.14855e-13	3.54243e-11	27.5988	hyper		Ca1	21945751	21945850	2.64438e-30	1.38487e-27	56.1905	hyper		Ca1	4957051	4957150	0.000287801	0.00464619	-38.8151	hypo
Ca1	1528101	1528200	6.56036e-12	2.37188e-10	37.9024	hyper		Ca1	21946401	21946550	1.32667e-31	7.30169e-29	34.8505	hyper		Ca1	4981201	4981300	2.32892e-09	1.90055e-07	35.4993	hyper
Ca1	1528551	1528750	9.43204e-47	1.77016e-44	-49.5606	hypo		Ca1	22087351	22087550	7.64714e-98	3.19392e-94	-87.5263	hypo		Ca1	5015801	5015900	9.07798e-23	6.82642e-20	43.0182	hyper
Ca1	1534001	1534150	8.54814e-23	6.19104e-21	-43.5301	hypo		Ca1	22087551	22087700	2.74122e-76	6.65696e-73	-90.132	hypo		Ca1	5062601	5062700	2.69026e-10	2.74741e-08	49.9458	hyper
Ca1	1534151	1534300	1.78725e-16	9.02491e-15	-29.3537	hypo		Ca1	22132101	22132250	3.46578e-33	2.03795e-30	31.7056	hyper		Ca1	5136401	5136500	4.98566e-13	9.0539e-11	27.6207	hyper
Ca1	1538451	1538550	2.71601e-14	1.17754e-12	-64.1667	hypo		Ca1	22132201	22132350	4.41264e-95	1.70401e-91	45.8345	hyper		Ca1	5136601	5136750	8.96348e-10	8.0887e-08	32.5281	hyper
Ca1	1546601	1546700	5.65872e-21	3.73076e-19	56.8258	hyper		Ca1	22132351	22132550	2.00293e-51	2.24888e-48	42.4301	hyper		Ca1	5173751	5173850	1.71947e-31	2.92953e-28	31.5035	hyper
Ca1	1553201	1553300	6.83214e-10	2.0751e-08	-30.7034	hypo		Ca1	22132701	22132850	4.07494e-93	1.50454e-89	72.0549	hyper		Ca1	5184051	5184150	5.01334e-21	3.10028e-18	26.6591	hyper
Ca1	1575001	1575100	3.72708e-12	1.37382e-10	-40.5592	hypo		Ca1	22132801	22132950	3.12016e-107	1.74168e-103	69.9842	hyper		Ca1	5184901	5185000	4.75981e-11	5.75704e-09	27.195	hyper
Ca1	1604601	1604700	4.20468e-32	4.59068e-30	25.1311	hyper		Ca1	22132901	22133050	1.26429e-132	1.25134e-128	52.9532	hyper		Ca1	5187851	5187950	4.66193e-09	3.54328e-07	27.5584	hyper
Ca1	1650951	1651050	5.24002e-18	2.92419e-16	41.0255	hyper		Ca1	22133001	22133150	3.0112e-102	1.45353e-98	44.4352	hyper		Ca1	5195851	5196000	2.08851e-16	6.77505e-14	28.2485	hyper
Ca1	1651801	1651900	2.84053e-12	1.05777e-10	36.7749	hyper		Ca1	22144451	22144600	5.23839e-23	2.09359e-20	56.8546	hyper		Ca1	5245901	5246000	0.000415904	0.00624075	-25.078	hypo
Ca1	1654101	1654200	1.31977e-10	4.26908e-09	-29.9375	hypo		Ca1	22144551	22144700	2.21978e-24	9.32741e-22	51.0693	hyper		Ca1	5254651	5254750	9.46029e-07	3.80845e-05	25.001	hyper
Ca1	1654701	1654900	1.73421e-70	7.0483e-68	83.6741	hyper		Ca1	22151051	22151150	8.35846e-32	4.65029e-29	-73.6491	hypo		Ca1	5255701	5255800	0.000118917	0.00226978	26.2756	hyper
Ca1	1654951	1655050	2.39836e-19	1.44923e-17	73.0994	hyper		Ca1	22182201	22182350	7.22111e-26	3.22528e-23	-72.4347	hypo		Ca1	5258651	5258850	2.8808e-12	4.49022e-10	32.4679	hyper
Ca1	1689701	1689800	6.50485e-16	3.1638e-14	-58.8235	hypo		Ca1	22283351	22283450	3.04466e-07	3.90719e-05	25.2304	hyper		Ca1	5263701	5263800	8.37477e-08	4.59359e-06	27.9577	hyper
Ca1	1699101	1699200	4.43643e-13	1.75913e-11	40.9271	hyper		Ca1	22312501	22312650	7.59379e-13	1.76655e-10	-39.1943	hypo		Ca1	5301601	5301700	7.08049e-06	0.000214199	-25.5482	hypo
Ca1	1731601	1731750	1.59084e-12	6.04661e-11	-34.0908	hypo		Ca1	22376351	22376450	1.1574e-08	1.81349e-06	26.8933	hyper		Ca1	5321551	5321650	2.14676e-05	0.00054731	31.746	hyper
Ca1	1732151	1732250	5.9204e-16	2.8849e-14	-50.6061	hypo		Ca1	22383601	22383700	4.7341e-05	0.00359455	27.619	hyper		Ca1	5345451	5345650	1.1254e-13	2.31102e-11	30.3929	hyper
Ca1	1739501	1739650	1.14698e-146	2.8499e-143	84.2532	hyper		Ca1	22413551	22413700	5.51823e-15	1.48422e-12	-44.4196	hypo		Ca1	5356651	5356750	0.000126542	0.00238762	-25.0659	hypo
Ca1	1752301	1752450	2.93756e-33	3.35795e-31	-46.0338	hypo		Ca1	22481101	22481250	1.19193e-05	0.00109021	30.3843	hyper		Ca1	5358601	5358700	2.4306e-09	1.97514e-07	-25.7166	hypo
Ca1	1753601	1753750	1.25983e-28	1.19173e-26	56.1806	hyper		Ca1	22488801	22488900	2.36995e-05	0.00199111	27.1879	hyper		Ca1	5374751	5374850	4.06883e-10	3.98195e-08	31.7776	hyper
Ca1	1769301	1769500	5.71551e-23	4.17345e-21	-68.8511	hypo		Ca1	22538651	22538750	0.000141224	0.00885138	26.8321	hyper		Ca1	5394851	5394950	8.1645e-06	0.000241926	31.6804	hyper
Ca1	1789101	1789200	1.95478e-09	5.69114e-08	34.1597	hyper		Ca1	22567401	22567550	5.20445e-12	1.13452e-09	30.4987	hyper		Ca1	5396401	5396500	4.68064e-09	3.55612e-07	30.5195	hyper
Ca1	1832401	1832500	2.76173e-14	1.19659e-12	30.6174	hyper		Ca1	22637751	22637850	6.3478e-06	0.000626224	43.8258	hyper		Ca1	5396651	5396800	3.38232e-20	1.87817e-17	26.2168	hyper
Ca1	1834651	1834750	4.23575e-09	1.19597e-07	34.9797	hyper		Ca1	22773901	22774000	1.57798e-18	5.17271e-16	55.2735	hyper		Ca1	5411351	5411450	1.73822e-13	3.44506e-11	25.0373	hyper
Ca1	1849601	1849700	2.12477e-12	7.99389e-11	-54.4673	hypo		Ca1	23124001	23124100	3.83154e-06	0.000398694	31.1373	hyper		Ca1	5411801	5411900	7.0411e-11	8.20578e-09	25.3648	hyper
Ca1	1861151	1861250	0.000239466	0.00368539	29.7694	hyper		Ca1	23173101	23173200	6.97996e-08	9.87869e-06	-28.5714	hypo		Ca1	5420051	5420150	8.57514e-05	0.00173489	33.6768	hyper
Ca1	1865501	1865700	1.14928e-58	3.19358e-56	66.8116	hyper		Ca1	23174501	23174650	1.03407e-82	2.94188e-79	-87.2727	hypo		Ca1	5420301	5420450	8.44779e-18	3.40326e-15	35.3851	hyper
Ca1	1865951	1866050	1.41326e-10	4.55966e-09	41.9835	hyper		Ca1	23174851	23174950	1.85656e-27	8.82075e-25	-87.2784	hypo		Ca1	5420401	5420550	7.17299e-27	8.20246e-24	36.3261	hyper
Ca1	1886251	1886450	4.54553e-13	1.80142e-11	41.918	hyper		Ca1	23393401	23393500	5.39264e-07	6.65077e-05	-34.2279	hypo		Ca1	5438051	5438150	6.04008e-10	5.67168e-08	25.3173	hyper
Ca1	1886601	1886700	3.95004e-18	2.22084e-16	-37.7637	hypo		Ca1	23665351	23665500	2.3319e-08	3.51039e-06	27.5464	hyper		Ca1	5451751	5451850	2.41922e-10	2.49979e-08	31.7219	hyper
Ca1	1886901	1887050	2.40271e-33	2.75629e-31	45.4694	hyper		Ca1	24030951	24031150	3.91116e-07	4.93475e-05	-32.4585	hypo		Ca1	5520401	5520500	1.28902e-05	0.000355967	25.4564	hyper
Ca1	1901451	1901550	2.94485e-92	2.21481e-89	62.7643	hyper		Ca1	24145351	24145500	3.45493e-14	8.83658e-12	-40.4731	hypo		Ca1	5595551	5595700	2.37887e-16	7.66758e-14	29.2752	hyper
Ca1	1902401	1902500	1.69777e-31	1.8045e-29	36.4609	hyper		Ca1	24145851	24146000	2.27241e-12	5.09802e-10	-60.5202	hypo		Ca1	5600551	5600700	1.93247e-13	3.79848e-11	27.088	hyper
Ca1	1903701	1903800	1.07788e-35	1.34302e-33	-65.8046	hypo		Ca1	24146001	24146100	1.53387e-12	3.48563e-10	-43.906	hypo		Ca1	5600851	5600950	0.000148298	0.00271773	26.6477	hyper
Ca1	1905051	1905150	2.04627e-06	4.35175e-05	-39.2923	hypo		Ca1	24289501	24289600	2.17613e-05	0.00184778	35.7115	hyper		Ca1	5688751	5688900	1.98566e-12	3.19464e-10	27.5172	hyper
Ca1	1905301	1905400	9.8301e-24	7.43322e-22	-33.3333	hypo		Ca1	24481651	24481800	4.99125e-33	2.91314e-30	77.9862	hyper		Ca1	5727001	5727100	1.29441e-08	8.81576e-07	32.9029	hyper
Ca1	1935251	1935350	1.17495e-06	2.57242e-05	-34.5359	hypo		Ca1	24482051	24482250	9.02525e-31	4.83402e-28	81.5562	hyper		Ca1	5774451	5774550	2.00384e-12	3.22139e-10	28.1498	hyper
Ca1	1962901	1963000	3.53279e-14	1.51704e-12	-35.1058	hypo		Ca1	24542551	24542650	4.36867e-09	7.20148e-07	-41.2421	hypo		Ca1	5837101	5837250	1.36264e-12	2.26888e-10	-48.3511	hypo
Ca1	1973801	1973900	0.000190665	0.0029939	-25.2024	hypo		Ca1	24650601	24650700	1.5175e-17	4.72462e-15	59.5624	hyper		Ca1	5837251	5837350	1.67924e-06	6.24675e-05	-30.3099	hypo
Ca1	1976901	1977050	3.22309e-14	1.38898e-12	-31.0799	hypo		Ca1	24697951	24698050	2.02802e-06	0.000224684	-29.0291	hypo		Ca1	5837701	5837800	1.99791e-14	4.6941e-12	30.1862	hyper
Ca1	1992851	1992950	1.08644e-25	8.99613e-24	-57.9677	hypo		Ca1	24851201	24851350	5.56374e-47	5.28469e-44	-81.0487	hypo		Ca1	5854151	5854250	0.000126046	0.00237982	26.8758	hyper
Ca1	2018251	2018400	1.85724e-08	4.93012e-07	30.6198	hyper		Ca1	24909451	24909550	2.63395e-14	6.7765e-12	-34.6426	hypo		Ca1	5859701	5859800	2.83064e-05	0.000690892	25.6868	hyper
Ca1	2025601	2025750	2.57171e-10	8.12e-09	-34.0622	hypo		Ca1	25043551	25043650	6.42333e-06	0.000632562	26.3229	hyper		Ca1	5922301	5922400	1.17051e-25	1.1876e-22	26.4051	hyper
Ca1	2042351	2042500	4.46231e-14	1.90568e-12	39.6038	hyper		Ca1	25054951	25055050	5.99536e-06	0.000595445	29.6591	hyper		Ca1	5956401	5956600	2.27091e-17	8.62978e-15	33.4059	hyper
Ca1	2043551	2043650	4.82704e-08	1.22831e-06	-39.3976	hypo		Ca1	25554401	25554500	9.08336e-07	0.000107666	29.4665	hyper		Ca1	5962651	5962750	9.84323e-07	3.93971e-05	30.0385	hyper
Ca1	2044351	2044500	4.01079e-10	1.24365e-08	33.1888	hyper		Ca1	25678851	25679000	1.86585e-26	8.52777e-24	44.9295	hyper		Ca1	5962801	5962900	3.12164e-09	2.47305e-07	37.6183	hyper
Ca1	2044501	2044600	3.53759e-19	2.11928e-17	-40.7833	hypo		Ca1	25679201	25679350	2.57469e-13	6.20903e-11	54.469	hyper		Ca1	5967401	5967600	2.79663e-41	9.57649e-38	33.8417	hyper
Ca1	2052901	2053000	2.67599e-11	9.19256e-10	-43.4884	hypo		Ca1	25679301	25679450	2.23951e-13	5.42293e-11	47.866	hyper		Ca1	5992201	5992400	2.40755e-17	9.1047e-15	29.1502	hyper
Ca1	2059551	2059700	2.57997e-31	2.72215e-29	36.3391	hyper		Ca1	25761401	25761550	5.34912e-13	1.25854e-10	-55.1068	hypo		Ca1	6063101	6063200	8.5148e-08	4.66e-06	29.2195	hyper
Ca1	2059651	2059800	2.01868e-29	1.97053e-27	32.7857	hyper		Ca1	25847101	25847250	4.56037e-09	7.50067e-07	42.079	hyper		Ca1	6071401	6071500	4.88803e-12	7.26874e-10	25.9723	hyper
Ca1	2059751	2059900	1.85778e-31	1.97172e-29	36.4498	hyper		Ca1	25867901	25868050	2.60037e-07	3.3738e-05	31.3606	hyper		Ca1	6076951	6077050	4.13028e-10	4.03374e-08	38.1508	hyper
Ca1	2067551	2067650	9.9144e-05	0.00164605	-27.551	hypo		Ca1	25889351	25889500	2.79384e-61	4.21332e-58	-89.099	hypo		Ca1	6081051	6081150	7.78208e-06	0.000232285	25.5435	hyper
Ca1	2072451	2072650	7.27307e-12	2.62008e-10	38.2574	hyper		Ca1	26206551	26206700	6.1694e-14	1.55231e-11	38.9221	hyper		Ca1	6086501	6086600	3.18922e-12	4.92157e-10	27.3096	hyper
Ca1	2072701	2072800	1.54918e-10	4.98489e-09	35.2227	hyper		Ca1	26206651	26206800	6.46083e-37	4.37083e-34	50.8726	hyper		Ca1	6095801	6095900	0.000566166	0.00797402	31.9652	hyper
Ca1	2082151	2082250	3.67287e-13	1.46555e-11	-29.9106	hypo		Ca1	26206751	26206900	7.55169e-31	4.05953e-28	57.0362	hyper		Ca1	6111501	6111650	9.82922e-07	3.93506e-05	28.1524	hyper
Ca1	2102201	2102350	3.84059e-105	3.94785e-102	-71.6677	hypo		Ca1	26206851	26207000	1.08163e-23	4.43886e-21	44.7729	hyper		Ca1	6132951	6133050	1.08659e-11	1.50543e-09	32.9469	hyper
Ca1	2109551	2109650	7.52614e-16	3.64106e-14	-64.4681	hypo		Ca1	26326651	26326750	3.09157e-19	1.05026e-16	25.12	hyper		Ca1	6133101	6133200	4.15137e-05	0.000952483	-28.4308	hypo
Ca1	2109751	2109850	3.09355e-07	7.23886e-06	33.4921	hyper		Ca1	26328051	26328150	3.37888e-06	0.000356027	30.4925	hyper		Ca1	6135851	6135950	1.16839e-21	7.79661e-19	30.3706	hyper
Ca1	2123501	2123600	1.50365e-13	6.17005e-12	32.8917	hyper		Ca1	26531851	26531950	3.74777e-06	0.000390944	-28.8616	hypo		Ca1	6165251	6165400	2.0076e-24	1.79235e-21	36.151	hyper
Ca1	2123751	2123850	6.35235e-05	0.00109143	25.5898	hyper		Ca1	26547251	26547350	5.16512e-05	0.00386623	26.9497	hyper		Ca1	6171251	6171400	1.34423e-12	2.24166e-10	32.2472	hyper
Ca1	2149401	2149600	3.89238e-25	3.1516e-23	-90.5802	hypo		Ca1	26593801	26593900	2.34712e-05	0.00197376	29.6913	hyper		Ca1	6216601	6216700	7.98188e-15	2.00636e-12	26.496	hyper
Ca1	2174251	2174350	3.36551e-08	8.70595e-07	26.7662	hyper		Ca1	26595601	26595700	1.06655e-06	0.00012487	27.8029	hyper		Ca1	6222451	6222650	5.00978e-14	1.09712e-11	32.6308	hyper
Ca1	2181701	2181800	5.72197e-20	3.5782e-18	-40.7582	hypo		Ca1	27018901	27019000	2.61263e-26	1.18764e-23	31.528	hyper		Ca1	6233351	6233450	2.40397e-05	0.000602296	-29.0816	hypo
Ca1	2184151	2184250	1.21841e-09	3.61748e-08	28.4884	hyper		Ca1	27251501	27251650	7.3271e-17	2.19982e-14	57.0313	hyper		Ca1	6281901	6282050	8.11896e-15	2.03837e-12	27.8125	hyper
Ca1	2188101	2188200	1.39551e-06	3.02766e-05	-25.8578	hypo		Ca1	27251601	27251750	5.84982e-21	2.13443e-18	63.7393	hyper		Ca1	6282001	6282200	7.85027e-26	8.09378e-23	26.4258	hyper
Ca1	2191451	2191600	5.5514e-19	3.29379e-17	-69.9183	hypo		Ca1	27251701	27251850	2.4266e-28	1.18839e-25	63.019	hyper		Ca1	6282351	6282450	0.000159041	0.00287766	27.7778	hyper
Ca1	2209901	2210050	1.09373e-50	2.34871e-48	83.2686	hyper		Ca1	27251801	27251950	7.27292e-44	6.21182e-41	55.1316	hyper		Ca1	6312251	6312400	8.06036e-08	4.44259e-06	32.4657	hyper
Ca1	2210451	2210550	6.0234e-12	2.18417e-10	25.5609	hyper		Ca1	27259851	27259950	6.60365e-11	1.31094e-08	25.0773	hyper		Ca1	6322051	6322200	6.07789e-18	2.50145e-15	36.5027	hyper
Ca1	2211951	2212100	6.15025e-42	9.67706e-40	-60.1252	hypo		Ca1	27479451	27479600	2.704e-05	0.0022304	29.3838	hyper		Ca1	6325951	6326050	3.83487e-07	1.74127e-05	-30.7893	hypo
Ca1	2214901	2215050	5.48488e-10	1.6804e-08	-39.5687	hypo		Ca1	27508601	27508750	1.3898e-11	2.92881e-09	42.0789	hyper		Ca1	6326751	6326850	2.02517e-07	9.95361e-06	34.7122	hyper
Ca1	2216801	2216900	5.84924e-27	5.13375e-25	68.7356	hyper		Ca1	27563201	27563400	3.12049e-36	2.06596e-33	-60.6617	hypo		Ca1	6327301	6327400	2.95265e-09	2.35277e-07	26.6848	hyper
Ca1	2216951	2217050	0.00011368	0.00186699	-29.9283	hypo		Ca1	27564451	27564600	3.51465e-05	0.00279381	27.7889	hyper		Ca1	6339051	6339150	9.64881e-39	2.83469e-35	-64.2857	hypo
Ca1	2233201	2233350	2.0307e-26	1.73291e-24	63.1259	hyper		Ca1	27571201	27571350	3.31722e-06	0.000350282	-40.8817	hypo		Ca1	6360401	6360600	7.24722e-13	1.27623e-10	26.4924	hyper
Ca1	2241051	2241150	1.21617e-09	3.61177e-08	25.5804	hyper		Ca1	27696901	27697050	3.38528e-53	3.96737e-50	-76.7848	hypo		Ca1	6361051	6361150	2.72164e-06	9.46576e-05	-30.1099	hypo
Ca1	2262151	2262250	2.16355e-10	6.87981e-09	25.0915	hyper		Ca1	27699351	27699450	1.39889e-05	0.00125447	42.8283	hyper		Ca1	6371001	6371100	1.71986e-14	4.0891e-12	27.5862	hyper
Ca1	2269451	2269600	4.09997e-24	3.16046e-22	54.2704	hyper		Ca1	28042451	28042550	2.60632e-05	0.00216088	28.1091	hyper		Ca1	6400651	6400750	2.92138e-08	1.81288e-06	-43.8095	hypo
Ca1	2269651	2269800	1.1028e-26	9.53232e-25	54.0289	hyper		Ca1	28050301	28050450	7.21413e-12	1.55617e-09	29.8255	hyper		Ca1	6471951	6472150	0.00017711	0.00314089	26.8106	hyper
Ca1	2277901	2278000	1.20161e-08	3.25002e-07	-41.369	hypo		Ca1	28080201	28080350	1.84103e-06	0.000205494	30.1278	hyper		Ca1	6473151	6473250	1.18104e-12	1.99315e-10	33.4787	hyper
Ca1	2279701	2279800	1.47129e-09	4.33428e-08	-31.4123	hypo		Ca1	28080301	28080450	1.18403e-32	6.816e-30	44.5164	hyper		Ca1	6531751	6531850	3.93259e-10	3.86143e-08	27.275	hyper
Ca1	2287601	2287700	3.12294e-21	2.08783e-19	-51.5864	hypo		Ca1	28080401	28080550	5.97873e-23	2.38301e-20	44.4282	hyper		Ca1	6538801	6538950	6.40843e-49	3.6993e-45	57.8138	hyper
Ca1	2296601	2296700	1.58722e-06	3.41977e-05	35.4268	hyper		Ca1	28080501	28080650	3.2248e-16	9.36437e-14	54.646	hyper		Ca1	6576551	6576700	4.92515e-16	1.50854e-13	28.0437	hyper
Ca1	2306201	2306300	1.6103e-24	1.26563e-22	-49.6681	hypo		Ca1	28080651	28080800	1.60383e-16	4.7391e-14	60.1107	hyper		Ca1	6595101	6595250	5.52489e-32	9.75353e-29	31.6997	hyper
Ca1	2312451	2312650	7.04988e-21	4.62573e-19	-62.6985	hypo		Ca1	28080801	28080950	4.71023e-23	1.88506e-20	49.5461	hyper		Ca1	6641051	6641150	0.000108038	0.00209754	29.6973	hyper
Ca1	2330551	2330650	7.87627e-16	3.80591e-14	-26.6667	hypo		Ca1	28080901	28081050	4.60099e-15	1.24491e-12	38.8862	hyper		Ca1	6647051	6647150	6.47467e-05	0.00137611	26.9214	hyper
Ca1	2340951	2341050	7.01509e-10	2.12859e-08	-49.6591	hypo		Ca1	28081151	28081300	1.21943e-11	2.58458e-09	42.7204	hyper		Ca1	6653951	6654050	1.46705e-19	7.50702e-17	27.175	hyper
Ca1	2341151	2341250	4.99777e-19	2.97206e-17	59.1578	hyper		Ca1	28081301	28081450	1.4358e-27	6.83824e-25	52.3882	hyper		Ca1	6654201	6654350	7.45776e-07	3.09723e-05	30.5163	hyper
Ca1	2353701	2353850	1.00671e-18	5.88684e-17	-46.7898	hypo		Ca1	28081451	28081600	1.2174e-50	1.32642e-47	46.8118	hyper		Ca1	6769201	6769350	2.49945e-09	2.02544e-07	38.6546	hyper
Ca1	2353901	2354000	3.19259e-23	2.35671e-21	48.5687	hyper		Ca1	28081851	28081950	3.178e-07	4.06458e-05	28.956	hyper		Ca1	6780401	6780500	1.22675e-09	1.07082e-07	31.9282	hyper
Ca1	2354101	2354200	7.89905e-12	2.83449e-10	27.9275	hyper		Ca1	28135851	28136000	4.33894e-13	1.02888e-10	-40.5311	hypo		Ca1	6810851	6810950	2.65451e-08	1.66585e-06	-45.3191	hypo
Ca1	2361901	2362050	4.16647e-26	3.51111e-24	-43.1025	hypo		Ca1	28146051	28146150	4.04973e-05	0.00315338	32.6271	hyper		Ca1	6815901	6816050	4.76352e-06	0.000152848	39.7821	hyper
Ca1	2376501	2376650	9.495e-21	6.19445e-19	-46.4832	hypo		Ca1	28215101	28215250	1.04208e-64	1.7788e-61	82.4687	hyper		Ca1	6854651	6854750	1.66992e-06	6.21695e-05	35.8124	hyper
Ca1	2376601	2376800	1.08004e-70	4.41395e-68	-74.9656	hypo		Ca1	28242301	28242400	6.00454e-07	7.33934e-05	27.5023	hyper		Ca1	6874051	6874150	7.25533e-12	1.043e-09	26.0065	hyper
Ca1	2392051	2392200	4.01168e-63	1.28795e-60	66.4767	hyper		Ca1	28411551	28411700	1.34902e-31	7.41778e-29	-82.4938	hypo		Ca1	6899151	6899250	4.07057e-14	9.05169e-12	28.3142	hyper
Ca1	2402401	2402600	1.77229e-17	9.56091e-16	-38.7327	hypo		Ca1	28437151	28437250	8.38865e-05	0.00578026	27.1345	hyper		Ca1	6903301	6903450	5.12608e-14	1.12002e-11	34.569	hyper
Ca1	2403301	2403400	2.40932e-19	1.45575e-17	-25.5581	hypo		Ca1	28437551	28437700	1.39899e-08	2.16779e-06	32.2773	hyper		Ca1	6947251	6947350	2.76826e-15	7.49731e-13	-31.002	hypo
Ca1	2404401	2404500	2.40557e-12	9.01055e-11	29.7897	hyper		Ca1	28437901	28438000	1.11944e-07	1.5401e-05	47.0092	hyper		Ca1	7021051	7021150	6.61e-06	0.000202183	25.1184	hyper
Ca1	2405301	2405450	2.56351e-21	1.72178e-19	45.1245	hyper		Ca1	28732501	28732650	1.4844e-41	1.17416e-38	-82.6137	hypo		Ca1	7021401	7021550	1.83939e-07	9.15182e-06	32.4072	hyper
Ca1	2426451	2426550	5.82196e-07	1.322e-05	-25.6146	hypo		Ca1	28786101	28786200	7.86903e-07	9.43136e-05	27.5086	hyper		Ca1	7057651	7057800	9.99086e-11	1.1244e-08	30.6882	hyper
Ca1	2427551	2427650	3.1348e-08	8.1346e-07	-49.967	hypo		Ca1	28787501	28787650	2.37406e-06	0.000259074	25.5933	hyper		Ca1	7057751	7057950	3.6654e-18	1.55423e-15	33.7736	hyper
Ca1	2457651	2457750	2.8314e-16	1.41032e-14	-35.0839	hypo		Ca1	28900801	28900950	2.59962e-07	3.37319e-05	29.1396	hyper		Ca1	7057951	7058100	2.11294e-18	9.26903e-16	49.5326	hyper
Ca1	2460501	2460650	4.02843e-34	4.74716e-32	-72.4331	hypo		Ca1	28908451	28908600	7.18244e-12	1.54965e-09	29.6528	hyper		Ca1	7059801	7059900	3.97241e-19	1.93235e-16	29.071	hyper
Ca1	2509951	2510150	4.05113e-38	5.50949e-36	82.8004	hyper		Ca1	28908651	28908750	1.29485e-09	2.25398e-07	25.3571	hyper		Ca1	7060101	7060200	4.09719e-17	1.49304e-14	33.4625	hyper
Ca1	2510351	2510450	5.84904e-12	2.12323e-10	38.8746	hyper		Ca1	28981351	28981500	1.67696e-13	4.09778e-11	-48.4382	hypo		Ca1	7214701	7214800	5.19656e-07	2.26438e-05	-41.958	hypo
Ca1	2522701	2522850	6.02727e-07	1.36552e-05	32.573	hyper		Ca1	28981501	28981650	1.68631e-17	5.23636e-15	-50.4937	hypo		Ca1	7215701	7215800	1.19798e-11	1.64442e-09	30.8606	hyper
Ca1	2538001	2538200	4.46579e-06	9.10157e-05	30.3153	hyper		Ca1	28981701	28981850	1.72199e-05	0.00150738	-29.1399	hypo		Ca1	7217451	7217600	1.16041e-05	0.000325815	30.204	hyper
Ca1	2538951	2539050	3.35888e-17	1.78198e-15	38.8466	hyper		Ca1	29014501	29014600	7.33444e-05	0.00516784	-28.6164	hypo		Ca1	7219201	7219300	1.75194e-08	1.15373e-06	39.5683	hyper
Ca1	2609301	2609450	4.25213e-20	2.67744e-18	-38.3067	hypo		Ca1	29125651	29125750	1.706e-18	5.57789e-16	-43.1552	hypo		Ca1	7248351	7248450	3.4989e-05	0.000825506	26.4815	hyper
Ca1	2627751	2627850	1.98729e-09	5.78245e-08	26.832	hyper		Ca1	29212801	29212900	6.34219e-13	1.48418e-10	40.5402	hyper		Ca1	7257501	7257650	1.81395e-11	2.39581e-09	32.8279	hyper
Ca1	2628951	2629100	1.29286e-16	6.59548e-15	-45.255	hypo		Ca1	29227051	29227150	3.30142e-12	7.31185e-10	46.953	hyper		Ca1	7264801	7264950	8.07489e-11	9.28515e-09	29.6864	hyper
Ca1	2642151	2642250	5.33185e-05	0.000928164	-32.0441	hypo		Ca1	29335251	29335400	1.25655e-09	2.19094e-07	-26.5985	hypo		Ca1	7321151	7321250	4.49918e-12	6.73283e-10	26.1704	hyper
Ca1	2678001	2678100	3.79726e-43	6.28101e-41	91.9192	hyper		Ca1	29605051	29605150	1.69885e-37	1.16536e-34	-74.8419	hypo		Ca1	7323651	7323750	1.52496e-09	1.30216e-07	27.4797	hyper
Ca1	2713601	2713750	4.17118e-09	1.17848e-07	-53.4579	hypo		Ca1	29621951	29622100	1.92849e-13	4.69199e-11	-31.2975	hypo		Ca1	7354151	7354300	1.61823e-10	1.73677e-08	34.6626	hyper
Ca1	2713701	2713900	1.1668e-13	4.82842e-12	-46.3493	hypo		Ca1	29673401	29673500	9.29245e-05	0.00629477	26.5617	hyper		Ca1	7379451	7379600	1.69556e-12	2.76423e-10	27.1467	hyper
Ca1	2733601	2733700	6.63548e-18	3.67482e-16	40.8308	hyper		Ca1	30072401	30072550	2.60059e-32	1.47401e-29	-79.8693	hypo		Ca1	7396051	7396150	1.46809e-07	7.5153e-06	26.2877	hyper
Ca1	2749151	2749250	1.38232e-10	4.46324e-09	-41.6	hypo		Ca1	30072501	30072650	3.41594e-73	7.59117e-70	-89.7308	hypo		Ca1	7538951	7539100	2.71804e-08	1.70066e-06	27.8661	hyper
Ca1	2755751	2755900	5.45868e-17	2.85672e-15	-64.0374	hypo		Ca1	30072601	30072750	8.89297e-60	1.27269e-56	-77.4153	hypo		Ca1	7544151	7544300	1.68841e-11	2.24243e-09	34.9975	hyper
Ca1	2755851	2756000	4.66694e-64	1.54234e-61	-79.0285	hypo		Ca1	30072801	30072950	9.3344e-21	3.3745e-18	-55.4803	hypo		Ca1	7544251	7544400	1.08546e-08	7.53617e-07	31.0894	hyper
Ca1	2784251	2784400	4.1295e-52	9.29148e-50	-67.2509	hypo		Ca1	30178801	30179000	7.9987e-07	9.57216e-05	27.1875	hyper		Ca1	7575751	7575950	1.83328e-09	1.53533e-07	32.1922	hyper
Ca1	2784401	2784500	7.24185e-09	2.00156e-07	-42.872	hypo		Ca1	30192151	30192300	9.4202e-19	3.11313e-16	46.2588	hyper		Ca1	7641601	7641800	2.80167e-19	1.38771e-16	37.4892	hyper
Ca1	2786201	2786300	3.35286e-12	1.24034e-10	-27.8146	hypo		Ca1	30192451	30192600	1.61119e-16	4.75846e-14	41.1545	hyper		Ca1	7658501	7658650	1.55509e-17	6.03664e-15	37.7315	hyper
Ca1	2824501	2824600	4.98071e-10	1.53202e-08	33.6667	hyper		Ca1	30260551	30260700	3.03148e-56	3.88098e-53	88.3132	hyper		Ca1	7662901	7663000	2.9367e-10	2.97274e-08	26.212	hyper
Ca1	2857301	2857400	3.35855e-06	6.95395e-05	26.189	hyper		Ca1	30260651	30260800	1.72449e-58	2.38115e-55	79.3834	hyper		Ca1	7666501	7666600	1.6435e-16	5.42213e-14	34.8567	hyper
Ca1	2858301	2858400	5.22959e-17	2.74052e-15	-44.2647	hypo		Ca1	30260751	30260900	4.04022e-170	1.01247e-165	73.8912	hyper		Ca1	7666651	7666750	7.60043e-22	5.18886e-19	25.8347	hyper
Ca1	2868751	2868950	3.25699e-31	3.41956e-29	74.8561	hyper		Ca1	30260851	30261000	2.82028e-28	1.37889e-25	28.7206	hyper		Ca1	7676401	7676600	1.24307e-14	3.03073e-12	29.841	hyper
Ca1	2872301	2872450	1.1132e-20	7.23328e-19	55.24	hyper		Ca1	30260951	30261100	6.46874e-31	3.48692e-28	40.4551	hyper		Ca1	7676701	7676850	3.85303e-14	8.59551e-12	28.0113	hyper
Ca1	2872601	2872750	8.10215e-12	2.90467e-10	29.1853	hyper		Ca1	30261051	30261200	3.01144e-83	8.73618e-80	55.2522	hyper		Ca1	7703901	7704000	7.22588e-12	1.03934e-09	29.7871	hyper
Ca1	2872751	2872900	7.71787e-17	3.99459e-15	29.7429	hyper		Ca1	30261151	30261350	2.15562e-56	2.78388e-53	38.7699	hyper		Ca1	7712101	7712250	5.69564e-09	4.24597e-07	26.071	hyper
Ca1	2873451	2873550	6.91655e-09	1.91524e-07	25.9209	hyper		Ca1	30261501	30261650	2.68971e-10	5.03811e-08	40.9028	hyper		Ca1	7712701	7712800	0.000180181	0.00318529	-28.4218	hypo
Ca1	2874351	2874450	5.45378e-27	4.79185e-25	-70.6915	hypo		Ca1	30261601	30261750	2.49642e-16	7.31237e-14	68.708	hyper		Ca1	7713201	7713300	2.56282e-07	1.2242e-05	28.78	hyper
Ca1	2876251	2876400	3.86572e-13	1.53946e-11	-31.5461	hypo		Ca1	30261701	30261850	3.97723e-15	1.08185e-12	52.2405	hyper		Ca1	7713351	7713450	1.44592e-09	1.24183e-07	26.0076	hyper
Ca1	2883851	2884000	9.10742e-16	4.3833e-14	29.3674	hyper		Ca1	30261851	30262000	3.89346e-27	1.82626e-24	43.4821	hyper		Ca1	7727351	7727550	3.43116e-22	2.42484e-19	47.9815	hyper
Ca1	2884451	2884600	6.70343e-07	1.51022e-05	32.4629	hyper		Ca1	30261951	30262100	6.48736e-102	3.09082e-98	59.9988	hyper		Ca1	7730501	7730600	1.08942e-09	9.63031e-08	35.4937	hyper
Ca1	2890601	2890750	1.47409e-15	6.97773e-14	64.6785	hyper		Ca1	30262051	30262200	1.10158e-39	8.09385e-37	43.4069	hyper		Ca1	7733401	7733550	1.56101e-15	4.40216e-13	27.4011	hyper
Ca1	2890701	2890850	1.01397e-36	1.31349e-34	55.64	hyper		Ca1	30262151	30262350	2.21432e-40	1.66861e-37	64.4206	hyper		Ca1	7748251	7748350	4.92849e-07	2.1626e-05	31.7762	hyper
Ca1	2900151	2900250	2.92723e-06	6.10536e-05	28.6	hyper		Ca1	30262751	30262950	2.59418e-08	3.88684e-06	40.153	hyper		Ca1	7756701	7756850	6.75794e-14	1.44296e-11	27.2608	hyper
Ca1	2902401	2902550	3.22191e-11	1.09964e-09	32.6853	hyper		Ca1	30287851	30287950	5.24219e-06	0.000527717	33.0638	hyper		Ca1	7764051	7764150	8.35814e-09	5.97931e-07	29.7335	hyper
Ca1	2908251	2908350	2.16429e-12	8.13728e-11	-27.4756	hypo		Ca1	30392051	30392250	1.4453e-40	1.10038e-37	-71.702	hypo		Ca1	7785801	7785950	4.90513e-14	1.07551e-11	35.647	hyper
Ca1	2933001	2933100	1.68174e-08	4.48174e-07	-25.109	hypo		Ca1	30441101	30441200	8.72947e-29	4.33276e-26	62.1416	hyper		Ca1	7803651	7803750	1.12459e-23	9.3281e-21	42.5532	hyper
Ca1	2940351	2940450	1.20366e-07	2.93861e-06	-27.4157	hypo		Ca1	30441601	30441750	2.63339e-44	2.27893e-41	77.9304	hyper		Ca1	7824601	7824750	1.05861e-21	7.10509e-19	50.1847	hyper
Ca1	2940501	2940650	8.21314e-74	3.72492e-71	-94.98	hypo		Ca1	30442001	30442150	2.38174e-48	2.37732e-45	61.1672	hyper		Ca1	7887101	7887250	1.67434e-06	6.23123e-05	32.3573	hyper
Ca1	2940751	2940900	3.73082e-59	1.05443e-56	-94.8365	hypo		Ca1	30688901	30689050	8.16431e-10	1.45319e-07	47.1635	hyper		Ca1	7903601	7903700	2.51671e-05	0.000625992	28.5441	hyper
Ca1	2982051	2982150	3.95028e-08	1.01399e-06	36.0759	hyper		Ca1	30825001	30825100	2.53851e-09	4.28103e-07	38.8889	hyper		Ca1	7914151	7914300	1.37552e-11	1.86387e-09	-41.3177	hypo
Ca1	2983451	2983550	8.77853e-10	2.6421e-08	-26.3406	hypo		Ca1	30857401	30857550	1.92563e-13	4.68599e-11	-42.0964	hypo		Ca1	7914451	7914600	4.13852e-25	3.95242e-22	29.7089	hyper
Ca1	2988001	2988150	7.7057e-34	8.99897e-32	78.3114	hyper		Ca1	30857501	30857700	1.52812e-15	4.25392e-13	-59.1424	hypo		Ca1	7914651	7914850	2.32549e-22	1.67144e-19	39.044	hyper
Ca1	2990751	2990900	2.23328e-21	1.5061e-19	-74.8148	hypo		Ca1	30913101	30913200	1.04059e-06	0.00012211	29.8561	hyper		Ca1	7956051	7956150	5.04276e-15	1.30865e-12	42.4459	hyper
Ca1	2990901	2991050	4.02775e-31	4.2135e-29	-51.6971	hypo		Ca1	31002951	31003050	3.88478e-11	7.89291e-09	48.4399	hyper		Ca1	7998951	7999050	3.01397e-18	1.29328e-15	30.0504	hyper
Ca1	2992451	2992550	1.63155e-65	5.65981e-63	90.8895	hyper		Ca1	31013751	31013850	1.41185e-07	1.91709e-05	30.2229	hyper		Ca1	7999101	7999200	0.000428541	0.00639213	-25.6085	hypo
Ca1	3007551	3007700	2.71731e-20	1.72997e-18	31.8859	hyper		Ca1	31088351	31088450	6.13403e-08	8.74132e-06	39.1813	hyper		Ca1	8030751	8030850	8.52523e-09	6.08505e-07	28.1917	hyper
Ca1	3007751	3007850	8.42057e-29	8.01779e-27	34.2354	hyper		Ca1	31088751	31088850	8.88085e-07	0.000105422	30.8927	hyper		Ca1	8044351	8044450	1.95907e-15	5.42916e-13	38.6429	hyper
Ca1	3008001	3008150	1.33458e-19	8.17654e-18	-31.4267	hypo		Ca1	31088951	31089100	4.5894e-40	3.41683e-37	39.2207	hyper		Ca1	8066651	8066750	5.25881e-05	0.00115925	29.7119	hyper
Ca1	3009301	3009450	7.56151e-90	5.33063e-87	-83.32	hypo		Ca1	31089101	31089250	1.34603e-09	2.33967e-07	26.1746	hyper		Ca1	8095051	8095150	6.9526e-06	0.000210981	32.2876	hyper
Ca1	3027101	3027250	1.35995e-26	1.17126e-24	43.1368	hyper		Ca1	31089251	31089400	8.03276e-06	0.000772015	28.3248	hyper		Ca1	8117001	8117150	3.71145e-19	1.81133e-16	32.5498	hyper
Ca1	3052401	3052550	7.27534e-36	9.11678e-34	-30.2259	hypo		Ca1	31101551	31101700	6.80716e-49	6.91762e-46	89.6975	hyper		Ca1	8117101	8117250	6.72836e-14	1.43763e-11	32.9893	hyper
Ca1	3054301	3054400	0.000144525	0.00232533	-29.8128	hypo		Ca1	31101701	31101850	1.76146e-77	4.41418e-74	96.1199	hyper		Ca1	8181551	8181650	3.44145e-16	1.08004e-13	31.0926	hyper
Ca1	3056451	3056600	1.26326e-20	8.188e-19	36.5127	hyper		Ca1	31102951	31103150	4.8899e-38	3.42004e-35	79.9773	hyper		Ca1	8322901	8323000	1.02719e-19	5.36251e-17	26.3166	hyper
Ca1	3056651	3056800	1.36051e-21	9.29507e-20	34.9708	hyper		Ca1	31134801	31134900	1.53761e-10	2.94616e-08	-50.1604	hypo		Ca1	8337201	8337400	2.88496e-15	7.78771e-13	29.6899	hyper
Ca1	3057051	3057150	4.87566e-45	8.62676e-43	-56.4428	hypo		Ca1	31218601	31218700	5.17043e-49	5.26342e-46	-39.9667	hypo		Ca1	8337501	8337600	9.20808e-09	6.51408e-07	25.4785	hyper
Ca1	3067851	3067950	3.27752e-06	6.79521e-05	-28.7594	hypo		Ca1	31334501	31334650	8.93735e-21	3.23692e-18	-72.3214	hypo		Ca1	8345401	8345550	2.45655e-06	8.66605e-05	32.0002	hyper
Ca1	3083901	3084100	1.62058e-11	5.66398e-10	-42.319	hypo		Ca1	31360201	31360400	7.37447e-09	1.18269e-06	33.1344	hyper		Ca1	8351551	8351750	1.99353e-45	8.95784e-42	-34.5024	hypo
Ca1	3087801	3087900	5.25414e-34	6.17155e-32	82.2398	hyper		Ca1	31380951	31381050	8.53817e-08	1.1959e-05	-37.037	hypo		Ca1	8361101	8361200	1.77444e-09	1.49181e-07	28.2326	hyper
Ca1	3099851	3100000	2.44514e-56	6.31565e-54	-94.2201	hypo		Ca1	31485001	31485100	5.04455e-07	6.25685e-05	-26.3963	hypo		Ca1	8361651	8361800	2.41147e-07	1.16003e-05	28.4407	hyper
Ca1	3102751	3102850	1.19932e-12	4.60254e-11	-38.1541	hypo		Ca1	31550851	31551000	3.63794e-11	7.41569e-09	28.5477	hyper		Ca1	8396851	8396950	9.00759e-12	1.27022e-09	28.9871	hyper
Ca1	3105451	3105550	1.5202e-11	5.3267e-10	-42.8571	hypo		Ca1	31727401	31727500	2.80182e-06	0.000300875	-26.3967	hypo		Ca1	8414301	8414400	2.1956e-11	2.84926e-09	25.615	hyper
Ca1	3105601	3105750	1.88919e-70	7.66663e-68	-94.8088	hypo		Ca1	31776551	31776650	0.000141082	0.00884536	25.5374	hyper		Ca1	8426301	8426450	1.51311e-12	2.4932e-10	36.2274	hyper
Ca1	3105701	3105850	1.34421e-46	2.50938e-44	-88.101	hypo		Ca1	31783501	31783600	1.16632e-05	0.00106986	-25.1199	hypo		Ca1	8470401	8470500	4.37458e-06	0.00014218	32.5926	hyper
Ca1	3105801	3106000	5.40714e-40	7.89016e-38	-82.2816	hypo		Ca1	31879601	31879750	1.02057e-14	2.7018e-12	-34.0015	hypo		Ca1	8501751	8501850	1.84895e-06	6.78462e-05	26.4898	hyper
Ca1	3106651	3106800	1.0557e-107	1.14017e-104	-94.2897	hypo		Ca1	31879701	31879850	2.03498e-17	6.29911e-15	-36.1433	hypo		Ca1	8518351	8518500	0.00051721	0.00742386	-25.7748	hypo
Ca1	3106751	3106900	2.77291e-177	1.15777e-173	-82.63	hypo		Ca1	31976401	31976500	1.01016e-44	8.88555e-42	-75.9358	hypo		Ca1	8543751	8543850	3.10264e-06	0.000106002	29.8379	hyper
Ca1	3106851	3107000	2.06168e-116	2.65498e-113	-92.9742	hypo		Ca1	31976501	31976650	2.52611e-30	1.32411e-27	-76.8537	hypo		Ca1	8554601	8554700	7.71306e-06	0.000230545	26.0769	hyper
Ca1	3115351	3115500	4.10187e-55	1.02107e-52	-96.6905	hypo		Ca1	32026801	32026900	6.32578e-29	3.153e-26	79.1667	hyper		Ca1	8570901	8571000	8.20148e-10	7.46513e-08	28.3659	hyper
Ca1	3115451	3115650	5.53448e-63	1.76774e-60	-93.7194	hypo		Ca1	32028951	32029100	1.05584e-29	5.41625e-27	-59.2116	hypo		Ca1	8574951	8575050	6.46213e-20	3.45564e-17	27.6471	hyper
Ca1	3116351	3116500	1.05744e-34	1.27233e-32	-97.2339	hypo		Ca1	32029151	32029300	4.3192e-72	9.24943e-69	-73.8067	hypo		Ca1	8760501	8760650	2.28104e-09	1.86535e-07	30.4963	hyper
Ca1	3116551	3116650	2.68385e-55	6.72629e-53	-74.1208	hypo		Ca1	32029251	32029400	3.94483e-44	3.38895e-41	-71.8038	hypo		Ca1	8849751	8849850	5.1926e-13	9.39419e-11	27.0222	hyper
Ca1	3210651	3210800	2.17625e-17	1.16748e-15	33.53	hyper		Ca1	32077001	32077150	1.56414e-08	2.4063e-06	30.1688	hyper		Ca1	8889201	8889350	1.00243e-05	0.000287894	39.7888	hyper
Ca1	3224001	3224150	3.88083e-66	1.36734e-63	35.0657	hyper		Ca1	32079601	32079800	7.15042e-11	1.41424e-08	28.2357	hyper		Ca1	8935401	8935500	1.25303e-08	8.56159e-07	28.9928	hyper
Ca1	3224301	3224450	5.09215e-79	2.69235e-76	-35.2588	hypo		Ca1	32080801	32080950	4.84482e-09	7.94743e-07	37.8044	hyper		Ca1	8946351	8946500	5.55982e-09	4.15295e-07	34.1745	hyper
Ca1	3232051	3232200	2.05885e-13	8.36057e-12	43.6537	hyper		Ca1	32080901	32081050	7.71752e-64	1.27545e-60	69.4427	hyper		Ca1	8989851	8989950	8.82159e-10	7.97563e-08	29.1548	hyper
Ca1	3232551	3232700	2.31001e-15	1.07821e-13	-40.7023	hypo		Ca1	32081001	32081150	5.81972e-102	2.78639e-98	60.2874	hyper		Ca1	8996701	8996900	2.5546e-24	2.26259e-21	-45.6042	hypo
Ca1	3235451	3235600	3.73171e-58	1.0205e-55	-53.6398	hypo		Ca1	32081101	32081300	3.77488e-102	1.81473e-98	51.1523	hyper		Ca1	9013001	9013100	1.81332e-06	6.67081e-05	26.6874	hyper
Ca1	3269951	3270050	4.10656e-32	4.48598e-30	-80.9428	hypo		Ca1	32158501	32158650	1.89457e-27	8.99774e-25	40.2448	hyper		Ca1	9068601	9068800	1.58249e-06	5.93768e-05	27.5717	hyper
Ca1	3278501	3278650	1.56178e-07	3.76716e-06	39.142	hyper		Ca1	32234401	32234500	2.15889e-07	2.84457e-05	-32.2216	hypo		Ca1	9122201	9122350	7.05747e-15	1.78941e-12	29.1528	hyper
Ca1	3294001	3294150	2.43436e-23	1.80771e-21	-76.3026	hypo		Ca1	32234651	32234750	7.19259e-07	8.67357e-05	37.5672	hyper		Ca1	9181401	9181500	4.68917e-10	4.522e-08	-29.9625	hypo
Ca1	3303151	3303250	4.81551e-09	1.35255e-07	32.4861	hyper		Ca1	32243401	32243600	1.01065e-19	3.50514e-17	-80.2116	hypo		Ca1	9216601	9216700	3.02759e-20	1.69354e-17	25.3703	hyper
Ca1	3348851	3348950	1.34843e-05	0.000257555	-34.9091	hypo		Ca1	32243901	32244000	4.07877e-36	2.68981e-33	-81.8182	hypo		Ca1	9222201	9222300	0.000344747	0.00537023	30.3754	hyper
Ca1	3349301	3349450	1.84483e-77	9.38061e-75	-72.1087	hypo		Ca1	32244451	32244650	4.34595e-47	4.14469e-44	-83.3207	hypo		Ca1	9223701	9223800	8.62688e-05	0.00174348	33.6056	hyper
Ca1	3359901	3360050	1.00863e-08	2.74863e-07	-32.2437	hypo		Ca1	32245101	32245200	7.85173e-38	5.46239e-35	-91.9708	hypo		Ca1	9234551	9234650	1.39379e-05	0.000380151	25.2798	hyper
Ca1	3365851	3365950	2.28838e-75	1.091e-72	88.7647	hyper		Ca1	32245351	32245500	6.53342e-86	2.02503e-82	-93.4096	hypo		Ca1	9260001	9260100	4.90758e-12	7.29573e-10	34.5502	hyper
Ca1	3387551	3387700	1.3317e-15	6.32958e-14	-33.6981	hypo		Ca1	32258651	32258800	1.48498e-11	3.12101e-09	36.2866	hyper		Ca1	9276301	9276400	2.25603e-06	8.05288e-05	26.6053	hyper
Ca1	3401951	3402050	9.13898e-52	2.03426e-49	68.2079	hyper		Ca1	32283101	32283200	8.18916e-06	0.00078538	27.6516	hyper		Ca1	9292301	9292400	2.35661e-13	4.55082e-11	25.2602	hyper
Ca1	3404501	3404650	1.83962e-63	5.97956e-61	86.2734	hyper		Ca1	32383501	32383600	1.32342e-08	2.05828e-06	28.7166	hyper		Ca1	9294351	9294450	3.68228e-05	0.000861716	27.7392	hyper
Ca1	3404701	3404800	1.65224e-28	1.55583e-26	-62.0235	hypo		Ca1	32931301	32931450	5.60728e-05	0.00413803	30.4027	hyper		Ca1	9305251	9305350	1.86268e-11	2.45401e-09	29.1681	hyper
Ca1	3405251	3405350	2.04936e-15	9.60092e-14	-46.6216	hypo		Ca1	33075051	33075150	3.47198e-29	1.74385e-26	88.47	hyper		Ca1	9320301	9320400	4.02757e-12	6.08805e-10	34.7455	hyper
Ca1	3409351	3409450	4.01068e-10	1.24365e-08	28.3784	hyper		Ca1	33162951	33163050	2.30641e-16	6.76588e-14	-67.5907	hypo		Ca1	9321501	9321600	9.36018e-07	3.77399e-05	28.6027	hyper
Ca1	3409601	3409700	1.88977e-07	4.5185e-06	-32.847	hypo		Ca1	33187251	33187450	2.97382e-19	1.01156e-16	37.1704	hyper		Ca1	9329501	9329600	0.000330334	0.00519043	25.3035	hyper
Ca1	3411101	3411200	2.72768e-11	9.36523e-10	-28.8571	hypo		Ca1	33187451	33187600	9.65506e-26	4.28608e-23	58.1136	hyper		Ca1	9332101	9332250	1.89476e-05	0.000492591	32.0782	hyper
Ca1	3424551	3424700	2.76022e-15	1.28133e-13	-41.5493	hypo		Ca1	33193351	33193500	6.50489e-13	1.52044e-10	27.3079	hyper		Ca1	9335451	9335550	4.71331e-25	4.48354e-22	26.8199	hyper
Ca1	3425951	3426050	1.10702e-06	2.43166e-05	-40.9196	hypo		Ca1	33334151	33334350	3.02482e-43	2.52491e-40	-78.9169	hypo		Ca1	9339501	9339600	7.86836e-08	4.35005e-06	36.1111	hyper
Ca1	3501801	3501950	1.33205e-47	2.57327e-45	-39.7214	hypo		Ca1	33362301	33362400	1.18981e-07	1.63177e-05	26.0965	hyper		Ca1	9405651	9405750	3.53184e-08	2.14312e-06	25.4668	hyper
Ca1	3502451	3502550	6.51272e-16	3.16724e-14	-26.1188	hypo		Ca1	33446151	33446250	6.46678e-50	6.88041e-47	-87.4608	hypo		Ca1	9429751	9429850	1.85832e-07	9.23369e-06	-25.0497	hypo
Ca1	3502751	3502850	2.25781e-21	1.52137e-19	47.8408	hyper		Ca1	33633251	33633400	1.36731e-19	4.71574e-17	-55.6032	hypo		Ca1	9538851	9538950	2.18879e-22	1.57718e-19	28.8408	hyper
Ca1	3503201	3503350	2.11489e-17	1.13524e-15	-45.227	hypo		Ca1	33633451	33633600	2.19015e-18	7.1141e-16	-49.3165	hypo		Ca1	9559851	9559950	2.48131e-19	1.23668e-16	30.2515	hyper
Ca1	3523151	3523250	6.53855e-12	2.36409e-10	25.4468	hyper		Ca1	33633551	33633750	8.14522e-26	3.6339e-23	-38.797	hypo		Ca1	9587001	9587100	3.73179e-17	1.36882e-14	25.7203	hyper
Ca1	3523551	3523700	1.64785e-14	7.25932e-13	67.5288	hyper		Ca1	33633801	33633950	6.35033e-06	0.00062642	-28.8877	hypo		Ca1	9620001	9620150	2.81455e-24	2.48367e-21	-45.2776	hypo
Ca1	3542651	3542800	8.10216e-39	1.12996e-36	-88.5417	hypo		Ca1	33691601	33691800	2.12406e-15	5.86848e-13	-32.2809	hypo		Ca1	9623051	9623150	3.53521e-05	0.000832817	29.2222	hyper
Ca1	3543501	3543600	1.73758e-15	8.18622e-14	-43.75	hypo		Ca1	33724951	33725050	4.97281e-06	0.000503872	39.0567	hyper		Ca1	9625551	9625650	1.62495e-06	6.0745e-05	34.1176	hyper
Ca1	3545401	3545550	3.5068e-15	1.61688e-13	-48.3503	hypo		Ca1	33971301	33971400	3.80203e-06	0.000396176	30.5004	hyper		Ca1	9692051	9692150	1.01224e-13	2.09613e-11	28.8042	hyper
Ca1	3604001	3604100	3.76691e-11	1.27736e-09	28.8202	hyper		Ca1	34095251	34095400	3.31314e-07	4.23053e-05	-27.9311	hypo		Ca1	9770251	9770400	3.19162e-06	0.000108562	26.2877	hyper
Ca1	3623451	3623600	1.14373e-56	2.98559e-54	-75.2941	hypo		Ca1	34174051	34174150	9.53142e-05	0.00643297	25.3545	hyper		Ca1	9836801	9836900	1.46917e-05	0.000397465	25.0874	hyper
Ca1	3623551	3623700	5.67006e-117	7.45584e-114	-77.7122	hypo		Ca1	34199101	34199250	1.28397e-17	4.01344e-15	-40.8107	hypo		Ca1	9852001	9852200	4.42418e-19	2.14011e-16	28.8094	hyper
Ca1	3634751	3634850	9.40605e-06	0.00018378	33.0889	hyper		Ca1	34199201	34199400	7.78613e-20	2.71479e-17	-38.5504	hypo		Ca1	9854401	9854500	0.000135166	0.00251931	27.1875	hyper
Ca1	3704551	3704650	2.1744e-06	4.60803e-05	28.0952	hyper		Ca1	34201751	34201850	9.77936e-05	0.00657131	-25.6667	hypo		Ca1	9880751	9880900	7.23223e-12	1.04011e-09	32.4361	hyper
Ca1	3735801	3735900	1.83356e-10	5.86641e-09	-25.985	hypo		Ca1	34202001	34202150	7.14722e-10	1.27914e-07	-45.7241	hypo		Ca1	9881901	9882050	4.97386e-18	2.07026e-15	33.0156	hyper
Ca1	3739051	3739200	5.4502e-19	3.23493e-17	-62.8154	hypo		Ca1	34202201	34202350	4.86487e-16	1.39753e-13	-45.4126	hypo		Ca1	9963751	9963850	6.59032e-05	0.00139663	25.0376	hyper
Ca1	3775801	3775900	9.20793e-12	3.28279e-10	38.6325	hyper		Ca1	34203951	34204100	1.8762e-22	7.33909e-20	-45.8014	hypo		Ca1	9980151	9980250	0.000124421	0.00235468	33.5709	hyper
Ca1	3777651	3777750	8.41465e-18	4.62725e-16	64.4357	hyper		Ca1	34239301	34239400	1.66444e-07	2.23335e-05	-31.6539	hypo		Ca1	10004051	10004250	4.71202e-12	7.02574e-10	-33.3611	hypo
Ca1	3797251	3797350	8.82531e-08	2.18384e-06	27.346	hyper		Ca1	34342901	34343000	3.11444e-13	7.47091e-11	25.6434	hyper		Ca1	10029751	10029850	1.85313e-08	1.21272e-06	26.4477	hyper
Ca1	3797601	3797700	2.60007e-36	3.3104e-34	-61.4525	hypo		Ca1	34346251	34346400	1.58834e-08	2.44224e-06	40.6158	hyper		Ca1	10071301	10071400	8.66245e-11	9.89374e-09	-31.4143	hypo
Ca1	3797801	3797900	2.01729e-12	7.60081e-11	-41.2112	hypo		Ca1	34351351	34351450	4.34091e-12	9.53694e-10	31.1681	hyper		Ca1	10073701	10073800	9.28261e-06	0.000269737	30.8573	hyper
Ca1	3798201	3798350	4.05882e-32	4.43621e-30	-62.4894	hypo		Ca1	34380851	34381000	7.10663e-08	1.00459e-05	-44.7006	hypo		Ca1	10081601	10081700	8.34072e-07	3.41116e-05	26.2498	hyper
Ca1	3801551	3801650	1.51569e-08	4.05898e-07	28.8179	hyper		Ca1	34414401	34414500	1.2096e-11	2.56559e-09	36.9976	hyper		Ca1	10081701	10081850	6.35453e-11	7.47229e-09	29.3731	hyper
Ca1	3812751	3812850	5.93631e-06	0.000118951	-28.7871	hypo		Ca1	34755201	34755400	3.71216e-45	3.32235e-42	-71.12	hypo		Ca1	10081901	10082000	2.13044e-10	2.22942e-08	33.7719	hyper
Ca1	3817851	3817950	1.66182e-26	1.42428e-24	-47.2295	hypo		Ca1	34756151	34756300	7.26497e-50	7.68799e-47	-74.7948	hypo		Ca1	10082651	10082750	1.3184e-05	0.000362784	31.8967	hyper
Ca1	3820351	3820450	1.37765e-20	8.91654e-19	50.8637	hyper		Ca1	34772401	34772550	9.58744e-12	2.04865e-09	36.1277	hyper		Ca1	10157801	10157900	0.000252068	0.00417584	29.8795	hyper
Ca1	3827051	3827150	2.97194e-09	8.50846e-08	34.6065	hyper		Ca1	34772601	34772750	8.03894e-62	1.23446e-58	94.5333	hyper		Ca1	10193101	10193250	2.48506e-22	1.77999e-19	33.8929	hyper
Ca1	3844301	3844500	2.68315e-41	4.11936e-39	60.2624	hyper		Ca1	34772701	34772850	1.87528e-101	8.76475e-98	91.9424	hyper		Ca1	10221951	10222100	5.88307e-11	6.96458e-09	-33.9479	hypo
Ca1	3844501	3844600	5.09261e-20	3.19376e-18	29.697	hyper		Ca1	34772851	34773000	2.01887e-160	3.8981e-156	96.8611	hyper		Ca1	10333551	10333650	7.49621e-07	3.11068e-05	27.0068	hyper
Ca1	3852801	3852900	3.95342e-11	1.33814e-09	-25.1992	hypo		Ca1	34772951	34773100	2.20015e-150	3.64979e-146	75.4865	hyper		Ca1	10334051	10334150	1.07529e-25	1.09384e-22	25.6496	hyper
Ca1	3853401	3853550	4.58384e-20	2.88091e-18	43.4586	hyper		Ca1	34840301	34840400	1.51161e-15	4.20894e-13	35.5533	hyper		Ca1	10344151	10344300	6.86851e-24	5.8304e-21	30.5782	hyper
Ca1	3879601	3879700	1.44107e-18	8.34306e-17	-56.2463	hypo		Ca1	34853651	34853750	1.6304e-06	0.000184183	-35.2273	hypo		Ca1	10350351	10350450	5.40039e-05	0.00118488	28.1429	hyper
Ca1	3880851	3881000	9.40289e-16	4.51799e-14	-28.8256	hypo		Ca1	34854001	34854150	2.17956e-06	0.000239804	-28.8927	hypo		Ca1	10512051	10512150	5.35176e-08	3.09563e-06	26.8889	hyper
Ca1	3884801	3884950	3.41905e-19	2.05039e-17	34.5248	hyper		Ca1	34967001	34967100	6.85169e-16	1.95257e-13	58.0247	hyper		Ca1	10671101	10671200	9.00796e-06	0.000263046	30.3175	hyper
Ca1	3885001	3885150	4.34989e-26	3.66339e-24	58.848	hyper		Ca1	34981751	34981850	4.27716e-05	0.00329971	37.8189	hyper		Ca1	10708901	10709100	2.56526e-10	2.63396e-08	28.7311	hyper
Ca1	3886201	3886350	2.26094e-30	2.30247e-28	74.9578	hyper		Ca1	34998101	34998200	9.32725e-14	2.31864e-11	38.0391	hyper		Ca1	10800201	10800300	5.29121e-07	2.29995e-05	-28.165	hypo
Ca1	3889201	3889350	4.18633e-66	1.47305e-63	-73.9147	hypo		Ca1	35073101	35073250	5.82088e-39	4.19063e-36	65.3477	hyper		Ca1	10816101	10816200	0.00013845	0.00256916	-26.5987	hypo
Ca1	3889701	3889800	5.75904e-07	1.30838e-05	25.3341	hyper		Ca1	35131951	35132050	9.35289e-06	0.00088226	27.9742	hyper		Ca1	10827051	10827150	7.89353e-09	5.68024e-07	29.2038	hyper
Ca1	3903951	3904050	9.05063e-29	8.60658e-27	86.6048	hyper		Ca1	35149701	35149800	7.07695e-24	2.92774e-21	77.5084	hyper		Ca1	10847351	10847500	0.000159824	0.00288909	26.5989	hyper
Ca1	3906351	3906450	0.000119323	0.00195176	33.5636	hyper		Ca1	35225351	35225500	5.19126e-09	8.47913e-07	28.9437	hyper		Ca1	10910101	10910200	0.0001054	0.00205532	27.6173	hyper
Ca1	3911751	3911850	4.19591e-27	3.70554e-25	54.3852	hyper		Ca1	35226051	35226200	1.22941e-13	3.02868e-11	44.246	hyper		Ca1	10927701	10927850	1.28273e-33	2.59787e-30	26.9352	hyper
Ca1	3912651	3912750	2.96823e-08	7.71867e-07	-37.6159	hypo		Ca1	35241551	35241650	7.42864e-39	5.33181e-36	38.0937	hyper		Ca1	10936551	10936650	1.60446e-35	3.72816e-32	-37.0235	hypo
Ca1	3925701	3925800	5.80368e-42	9.15131e-40	86.0453	hyper		Ca1	35244351	35244450	3.77313e-09	6.25831e-07	26.9111	hyper		Ca1	10962251	10962350	6.80462e-06	0.000207175	31.7696	hyper
Ca1	3929001	3929100	6.72458e-13	2.63151e-11	30.3897	hyper		Ca1	35258851	35258950	4.68646e-07	5.84038e-05	35.5604	hyper		Ca1	10982201	10982300	1.33859e-08	9.08024e-07	35.0951	hyper
Ca1	3940601	3940700	8.08602e-19	4.75584e-17	36.2844	hyper		Ca1	35260201	35260300	7.98988e-24	3.30079e-21	35.012	hyper		Ca1	11003901	11004000	3.69331e-08	2.22902e-06	-26.4261	hypo
Ca1	3977951	3978050	7.29324e-18	4.02397e-16	-59.6154	hypo		Ca1	35261201	35261350	7.73198e-14	1.9335e-11	30.0833	hyper		Ca1	11004801	11004950	5.82486e-12	8.53718e-10	26.8337	hyper
Ca1	3982251	3982400	1.29568e-28	1.22463e-26	-46.7765	hypo		Ca1	35262551	35262650	1.40407e-14	3.67968e-12	32.0934	hyper		Ca1	11037451	11037550	2.13933e-18	9.3769e-16	27.8133	hyper
Ca1	3987301	3987400	2.04666e-15	9.58882e-14	-36.7469	hypo		Ca1	35294001	35294100	4.83293e-08	6.9818e-06	30.3455	hyper		Ca1	11056951	11057050	1.49187e-19	7.62651e-17	26.058	hyper
Ca1	4086701	4086800	0.000118775	0.00194322	27.5427	hyper		Ca1	35294751	35294850	4.11794e-09	6.8034e-07	31.8605	hyper		Ca1	11057051	11057200	3.51518e-17	1.29531e-14	30.6563	hyper
Ca1	4101201	4101300	1.0378e-25	8.60152e-24	-25.6085	hypo		Ca1	35296151	35296250	5.53004e-16	1.58359e-13	39.7382	hyper		Ca1	11102051	11102250	1.76362e-27	2.13559e-24	-38.0814	hypo
Ca1	4101351	4101500	1.73825e-25	1.42684e-23	38.4521	hyper		Ca1	35296351	35296450	3.87005e-14	9.85978e-12	43.1442	hyper		Ca1	11137451	11137550	3.18014e-20	1.77442e-17	28.4186	hyper
Ca1	4112801	4112900	8.52088e-09	2.33823e-07	26.6675	hyper		Ca1	35297251	35297350	7.02046e-07	8.47642e-05	29.4923	hyper		Ca1	11156651	11156750	3.58487e-16	1.12189e-13	26.5621	hyper
Ca1	4122051	4122200	2.49129e-33	2.85588e-31	-77.4215	hypo		Ca1	35311051	35311150	3.41564e-07	4.35386e-05	26.5429	hyper		Ca1	11176351	11176450	7.23317e-12	1.04019e-09	33.6571	hyper
Ca1	4189951	4190050	9.23716e-47	1.7348e-44	-25.8003	hypo		Ca1	35311951	35312050	5.72035e-11	1.14388e-08	25.8098	hyper		Ca1	11194301	11194400	0.000145887	0.00268111	-31.6201	hypo
Ca1	4197851	4198000	4.08995e-28	3.78271e-26	-45.7143	hypo		Ca1	35312151	35312250	1.16053e-12	2.65775e-10	27.3636	hyper		Ca1	11234151	11234350	1.1228e-22	8.3527e-20	-51.3174	hypo
Ca1	4204751	4204900	3.44775e-32	3.7775e-30	-49.6739	hypo		Ca1	35317351	35317500	1.06341e-14	2.81269e-12	39.1583	hyper		Ca1	11354101	11354250	5.14862e-05	0.00113922	26.8982	hyper
Ca1	4249601	4249700	3.96017e-31	4.14441e-29	97.1429	hyper		Ca1	35323451	35323550	3.85852e-06	0.000401112	42.3986	hyper		Ca1	11376701	11376800	4.40309e-08	2.60478e-06	25.7238	hyper
Ca1	4254151	4254250	9.57914e-15	4.29135e-13	35.2897	hyper		Ca1	35342401	35342550	1.39465e-22	5.4864e-20	78.6655	hyper		Ca1	11384451	11384550	2.34877e-14	5.45279e-12	35.2941	hyper
Ca1	4258901	4259050	1.18005e-100	1.08619e-97	-86.0307	hypo		Ca1	35342501	35342650	3.26186e-41	2.56123e-38	58.2244	hyper		Ca1	11467051	11467250	5.33878e-25	5.05082e-22	31.3804	hyper
Ca1	4302551	4302650	2.92964e-23	2.16774e-21	-48.2806	hypo		Ca1	35380251	35380350	2.87287e-07	3.69923e-05	33.6667	hyper		Ca1	11483351	11483450	0.000186298	0.00327305	27.6471	hyper
Ca1	4311001	4311150	5.29769e-21	3.49957e-19	54.4803	hyper		Ca1	35382101	35382250	3.67091e-14	9.36534e-12	46.9392	hyper		Ca1	11483451	11483550	2.38726e-07	1.14985e-05	25.2449	hyper
Ca1	4319901	4320000	9.26587e-09	2.53297e-07	49.2754	hyper		Ca1	35399651	35399750	1.40649e-08	2.17856e-06	28.8625	hyper		Ca1	11499351	11499450	6.9494e-08	3.89796e-06	26.6514	hyper
Ca1	4323101	4323200	1.78222e-13	7.26928e-12	-33.9726	hypo		Ca1	35480651	35480750	1.27141e-06	0.000146539	37.5342	hyper		Ca1	11505901	11506000	9.65486e-09	6.79306e-07	28.4463	hyper
Ca1	4376801	4376900	4.41383e-07	1.01566e-05	-33.4483	hypo		Ca1	35505151	35505300	5.88653e-07	7.20781e-05	49.4291	hyper		Ca1	11513951	11514050	6.89927e-10	6.38971e-08	30.8893	hyper
Ca1	4378301	4378450	6.57138e-17	3.42043e-15	-60.9763	hypo		Ca1	35505251	35505400	1.79626e-65	3.14432e-62	62.7384	hyper		Ca1	11529351	11529500	3.57255e-23	2.80536e-20	-32.3863	hypo
Ca1	4379251	4379350	4.16339e-13	1.65407e-11	36.6739	hyper		Ca1	35606201	35606300	5.9879e-07	7.32128e-05	29.8844	hyper		Ca1	11560551	11560650	5.37008e-07	2.32982e-05	26.5633	hyper
Ca1	4381451	4381550	3.84703e-25	3.11644e-23	-35.5933	hypo		Ca1	35624601	35624750	2.1291e-22	8.30079e-20	28.9522	hyper		Ca1	11560901	11561000	1.19255e-09	1.04403e-07	26.861	hyper
Ca1	4389001	4389100	0.000115494	0.0018942	25.5932	hyper		Ca1	35648601	35648800	2.17594e-71	4.54404e-68	82.3087	hyper		Ca1	11561051	11561150	5.62469e-11	6.68913e-09	33.9286	hyper
Ca1	4391101	4391200	2.43422e-08	6.38765e-07	-32.0561	hypo		Ca1	35831651	35831750	3.02467e-06	0.000322314	30.3955	hyper		Ca1	11561151	11561250	0.000183	0.00322571	31.2953	hyper
Ca1	4397401	4397600	1.97903e-23	1.47582e-21	49.8708	hyper		Ca1	35842501	35842650	9.42111e-06	0.000887771	-26.6444	hypo		Ca1	11636851	11636950	9.93262e-05	0.00195749	28.5396	hyper
Ca1	4397651	4397800	1.55039e-26	1.33132e-24	51.7194	hyper		Ca1	36010251	36010400	1.00128e-06	0.000117837	27.7551	hyper		Ca1	11661151	11661250	8.20208e-13	1.42939e-10	36.1431	hyper
Ca1	4398651	4398750	1.54165e-08	4.12441e-07	29.1667	hyper		Ca1	36018001	36018100	9.04989e-06	0.000856629	31.6579	hyper		Ca1	11667901	11668000	2.94748e-10	2.98219e-08	25.9638	hyper
Ca1	4408001	4408150	4.56881e-21	3.02722e-19	40.6726	hyper		Ca1	36073601	36073700	3.39799e-40	2.54754e-37	-90.2574	hypo		Ca1	11734751	11734850	1.26047e-07	6.57533e-06	25.3774	hyper
Ca1	4409051	4409200	5.64084e-12	2.04995e-10	69.6559	hyper		Ca1	36167401	36167500	4.21722e-05	0.00325987	-28.3734	hypo		Ca1	11736101	11736200	1.65157e-08	1.09474e-06	30.3509	hyper
Ca1	4410051	4410150	1.25005e-06	2.72807e-05	35.4339	hyper		Ca1	36540101	36540200	7.40599e-07	8.91085e-05	-26.4392	hypo		Ca1	11755851	11755950	0.000206268	0.00355166	26.7268	hyper
Ca1	4412601	4412700	2.3804e-24	1.85345e-22	-47.4239	hypo		Ca1	36696001	36696100	4.03508e-05	0.00314343	-29.6942	hypo		Ca1	11789351	11789450	3.04469e-07	1.42371e-05	32.2301	hyper
Ca1	4414101	4414200	2.76333e-11	9.48541e-10	26.6383	hyper		Ca1	37067751	37067850	1.75526e-15	4.87584e-13	37.724	hyper		Ca1	11854101	11854250	2.27512e-06	8.11251e-05	34.1781	hyper
Ca1	4417101	4417250	2.52944e-26	2.14856e-24	66.3623	hyper		Ca1	37168501	37168600	8.36359e-24	3.44739e-21	-49.5035	hypo		Ca1	11866351	11866500	7.77497e-09	5.60552e-07	28.7098	hyper
Ca1	4418601	4418700	1.98903e-11	6.9011e-10	39.2473	hyper		Ca1	37168651	37168800	1.65639e-06	0.000186868	-28.1016	hypo		Ca1	11951751	11951900	1.39459e-08	9.42103e-07	26.3259	hyper
Ca1	4422201	4422300	4.15644e-15	1.9087e-13	-31.2653	hypo		Ca1	37169251	37169350	7.7164e-06	0.000744709	-29.1694	hypo		Ca1	11978751	11978900	4.88635e-24	4.20381e-21	-31.7626	hypo
Ca1	4427401	4427500	2.46883e-18	1.40779e-16	-64.4309	hypo		Ca1	37359601	37359800	6.46903e-17	1.94518e-14	31.7734	hyper		Ca1	11979101	11979250	1.40626e-16	4.67996e-14	29.7008	hyper
Ca1	4429151	4429250	4.58025e-06	9.32148e-05	26.0866	hyper		Ca1	37460501	37460600	2.93113e-07	3.77053e-05	27.0364	hyper		Ca1	11979201	11979350	6.23736e-21	3.81492e-18	34.4901	hyper
Ca1	4454801	4454900	2.37708e-20	1.51874e-18	-68.8164	hypo		Ca1	37474801	37474900	6.80241e-07	8.23849e-05	27.8261	hyper		Ca1	11980201	11980300	1.79699e-06	6.61931e-05	25.6005	hyper
Ca1	4465351	4465450	2.81459e-08	7.3328e-07	-33.3801	hypo		Ca1	37562701	37562800	1.37879e-07	1.87437e-05	-39.9908	hypo		Ca1	11993801	11993950	0.000582554	0.00815803	25.5738	hyper
Ca1	4467151	4467250	2.19179e-25	1.7933e-23	52.3123	hyper		Ca1	37786201	37786350	6.22822e-15	1.66871e-12	31.2668	hyper		Ca1	11993901	11994100	3.71755e-12	5.65776e-10	27.4853	hyper
Ca1	4473501	4473600	6.18159e-05	0.00106437	27.4832	hyper		Ca1	37823751	37823850	2.18736e-09	3.71651e-07	-36.7251	hypo		Ca1	12003601	12003750	6.28742e-06	0.000193698	29.0678	hyper
Ca1	4475851	4476000	1.15303e-29	1.13829e-27	-63.6705	hypo		Ca1	37823951	37824100	1.03386e-46	9.74149e-44	-56.8151	hypo		Ca1	12041301	12041400	2.16719e-05	0.000551624	25.2043	hyper
Ca1	4476001	4476150	2.60215e-19	1.56839e-17	-33.684	hypo		Ca1	37824051	37824250	1.77493e-26	8.1217e-24	-54.2956	hypo		Ca1	12041551	12041750	1.23541e-15	3.53665e-13	27.4637	hyper
Ca1	4487051	4487150	3.53343e-13	1.41171e-11	-55.7842	hypo		Ca1	37824351	37824500	6.02461e-10	1.08648e-07	-27.7598	hypo		Ca1	12043301	12043450	3.75016e-20	2.06882e-17	-46.5166	hypo
Ca1	4507151	4507250	2.73077e-10	8.60346e-09	-42.1538	hypo		Ca1	37849151	37849300	1.9583e-12	4.41266e-10	44.7824	hyper		Ca1	12043401	12043550	7.33417e-30	1.08912e-26	-50.0092	hypo
Ca1	4546651	4546800	1.59265e-34	1.90556e-32	-65.8289	hypo		Ca1	37872101	37872200	9.04247e-10	1.60323e-07	37.8265	hyper		Ca1	12103551	12103650	1.75829e-14	4.1735e-12	38.8903	hyper
Ca1	4546751	4546900	3.55423e-27	3.1495e-25	-50.5967	hypo		Ca1	37872301	37872450	2.72133e-12	6.06815e-10	31.0967	hyper		Ca1	12213701	12213800	1.43769e-07	7.37892e-06	-25.3207	hypo
Ca1	4554051	4554200	1.8581e-23	1.38717e-21	-52.0918	hypo		Ca1	37905201	37905350	5.53621e-165	1.20752e-160	82.6714	hyper		Ca1	12222151	12222300	2.30266e-06	8.1974e-05	32.5126	hyper
Ca1	4558501	4558650	1.97665e-10	6.30696e-09	-33.7831	hypo		Ca1	37905301	37905450	5.70259e-139	7.14526e-135	50.8017	hyper		Ca1	12312151	12312300	7.00418e-16	2.09579e-13	29.0694	hyper
Ca1	4560201	4560300	1.08361e-14	4.83412e-13	33.0806	hyper		Ca1	37905401	37905550	7.45052e-107	4.08152e-103	70.3462	hyper		Ca1	12355051	12355150	2.97671e-13	5.64565e-11	39.7537	hyper
Ca1	4562051	4562200	9.61519e-15	4.30702e-13	-50.391	hypo		Ca1	37905501	37905650	1.93556e-178	6.70506e-174	73.5591	hyper		Ca1	12416101	12416250	1.28178e-12	2.14728e-10	28.8582	hyper
Ca1	4562251	4562400	2.2336e-07	5.30194e-06	29.9403	hyper		Ca1	37905601	37905750	5.6923e-136	6.26582e-132	70.3769	hyper		Ca1	12447851	12447950	4.61866e-11	5.6015e-09	25.1612	hyper
Ca1	4567601	4567750	3.9725e-20	2.50722e-18	44.7992	hyper		Ca1	37905701	37905850	4.99589e-109	2.95688e-105	71.1616	hyper		Ca1	12466451	12466600	1.08495e-11	1.50342e-09	30.417	hyper
Ca1	4577901	4578000	4.5822e-17	2.41046e-15	-36.8376	hypo		Ca1	37905801	37906000	1.31597e-40	1.00256e-37	53.5134	hyper		Ca1	12473251	12473350	4.48212e-17	1.6203e-14	25.9169	hyper
Ca1	4578501	4578600	6.00153e-21	3.95195e-19	-29.5226	hypo		Ca1	38016851	38016950	1.23152e-15	3.45685e-13	42.9205	hyper		Ca1	12473701	12473800	5.80634e-11	6.88261e-09	-28.0377	hypo
Ca1	4621201	4621300	7.79695e-16	3.76938e-14	-38.0952	hypo		Ca1	38017651	38017750	1.6143e-14	4.21675e-12	52.6989	hyper		Ca1	12496901	12497000	7.38834e-17	2.57057e-14	25.2089	hyper
Ca1	4626751	4626900	1.6715e-06	3.59133e-05	-26.9837	hypo		Ca1	38105201	38105300	6.23734e-33	3.62426e-30	-80.0943	hypo		Ca1	12542651	12542750	5.13458e-05	0.00113669	26.3876	hyper
Ca1	4632151	4632250	3.53748e-07	8.23033e-06	26.029	hyper		Ca1	38191501	38191650	1.46967e-69	2.92892e-66	-79.3099	hypo		Ca1	12553851	12554000	9.99824e-06	0.000287274	28.9456	hyper
Ca1	4634251	4634350	1.25126e-15	5.96021e-14	-42.3706	hypo		Ca1	38203451	38203550	5.34613e-09	8.71758e-07	-39.916	hypo		Ca1	12572501	12572650	0.000197468	0.00343019	26.3658	hyper
Ca1	4638601	4638800	2.26534e-63	7.34859e-61	-61.1253	hypo		Ca1	38234501	38234600	2.77528e-11	5.71159e-09	29.6155	hyper		Ca1	12572801	12572900	2.41987e-05	0.000605686	26.5672	hyper
Ca1	4659851	4660000	3.96502e-28	3.66926e-26	62.3335	hyper		Ca1	38266051	38266150	5.72192e-12	1.2425e-09	-51.2191	hypo		Ca1	12612201	12612300	4.77745e-09	3.62198e-07	40.6082	hyper
Ca1	4664951	4665100	4.78225e-12	1.74804e-10	-29.7297	hypo		Ca1	38298001	38298150	1.12954e-50	1.23526e-47	64.8798	hyper		Ca1	12612401	12612500	2.59228e-06	9.07633e-05	26.1342	hyper
Ca1	4677301	4677400	9.40422e-17	4.84235e-15	43.9757	hyper		Ca1	38310501	38310650	2.03343e-14	5.26833e-12	26.0875	hyper		Ca1	12621101	12621200	0.000160579	0.0029005	25.3946	hyper
Ca1	4679051	4679150	1.42452e-09	4.2005e-08	-25.223	hypo		Ca1	38320951	38321050	7.73477e-15	2.06484e-12	42.6261	hyper		Ca1	12625801	12625900	6.76471e-16	2.02868e-13	26.6333	hyper
Ca1	4702501	4702650	4.98091e-26	4.18785e-24	-61.6055	hypo		Ca1	38326701	38326850	3.28945e-06	0.00034763	53.3748	hyper		Ca1	12647901	12648000	0.000214494	0.00366533	26.7574	hyper
Ca1	4715651	4715800	2.56293e-10	8.09355e-09	-31.0796	hypo		Ca1	38381901	38382050	1.39698e-11	2.94343e-09	-37.808	hypo		Ca1	12667151	12667300	1.35631e-19	6.96775e-17	-41.0067	hypo
Ca1	4721401	4721550	1.36593e-05	0.000260669	-32.5837	hypo		Ca1	38389301	38389400	7.85195e-13	1.82408e-10	48.588	hyper		Ca1	12683251	12683350	1.15018e-05	0.000323344	-26.0958	hypo
Ca1	4746751	4746850	9.26007e-28	8.43253e-26	-42.4084	hypo		Ca1	38459151	38459300	4.76009e-05	0.00361043	-27.6967	hypo		Ca1	12693101	12693200	2.29805e-18	1.00289e-15	25.8391	hyper
Ca1	4766601	4766800	2.16769e-120	3.11873e-117	-58.5033	hypo		Ca1	38537451	38537600	8.07417e-08	1.13442e-05	32.7119	hyper		Ca1	12700901	12701000	4.74542e-21	2.94568e-18	27.5717	hyper
Ca1	4779801	4779950	1.58985e-13	6.51059e-12	-38.3068	hypo		Ca1	38545901	38546000	1.10855e-29	5.67186e-27	-77.7778	hypo		Ca1	12762451	12762550	3.57095e-10	3.54377e-08	25.1683	hyper
Ca1	4782701	4782850	3.33617e-13	1.3354e-11	-25.0373	hypo		Ca1	38546051	38546150	2.73119e-46	2.54696e-43	-92.8571	hypo		Ca1	12766301	12766400	4.12036e-24	3.56941e-21	26.1673	hyper
Ca1	4791551	4791700	5.2951e-37	6.9134e-35	92.1849	hyper		Ca1	38546301	38546450	4.02527e-30	2.09408e-27	-87.8403	hypo		Ca1	12769301	12769400	5.4927e-10	5.21081e-08	27.2777	hyper
Ca1	4791651	4791800	5.31766e-56	1.36093e-53	82.8009	hyper		Ca1	38557951	38558150	4.30145e-56	5.45935e-53	-87.9148	hypo		Ca1	12771401	12771500	9.94749e-05	0.00195986	29.3716	hyper
Ca1	4812051	4812150	2.97521e-09	8.51722e-08	28.0131	hyper		Ca1	38558151	38558300	9.3453e-22	3.53694e-19	-70.2074	hypo		Ca1	12791501	12791600	7.4288e-06	0.000223159	34.2821	hyper
Ca1	4813451	4813600	1.97992e-20	1.27121e-18	-51.6318	hypo		Ca1	38558251	38558450	3.25733e-41	2.55938e-38	-69.4394	hypo		Ca1	12830851	12830950	2.67457e-14	6.14114e-12	26.0753	hyper
Ca1	4813901	4814050	8.50944e-50	1.76872e-47	-73.2741	hypo		Ca1	38558501	38558600	3.92387e-17	1.1973e-14	-53.9683	hypo		Ca1	12849451	12849550	4.21992e-25	4.02646e-22	-26.649	hypo
Ca1	4814251	4814400	5.80837e-20	3.63167e-18	-39.6413	hypo		Ca1	38570401	38570550	2.50947e-14	6.46896e-12	28.5126	hyper		Ca1	12849901	12850000	1.7711e-11	2.34347e-09	25.6797	hyper
Ca1	4835251	4835400	7.78145e-35	9.40051e-33	-54.1659	hypo		Ca1	38573301	38573450	1.28902e-15	3.60964e-13	49.9062	hyper		Ca1	12850001	12850100	1.64576e-11	2.19136e-09	28.0598	hyper
Ca1	4850951	4851050	1.68717e-12	6.39959e-11	25.9266	hyper		Ca1	38577901	38578000	2.46698e-17	7.60636e-15	38.5455	hyper		Ca1	12851451	12851550	8.48711e-12	1.2022e-09	55.7264	hyper
Ca1	4852001	4852100	2.26462e-12	8.50028e-11	34.9836	hyper		Ca1	38582251	38582400	9.70754e-13	2.23793e-10	30.2352	hyper		Ca1	12907501	12907600	9.60766e-18	3.84473e-15	27.3406	hyper
Ca1	4852251	4852350	7.10707e-14	2.98945e-12	27.7634	hyper		Ca1	38596251	38596350	6.28821e-08	8.94913e-06	28.0452	hyper		Ca1	12907651	12907750	0.000575192	0.00807594	32.3129	hyper
Ca1	4860601	4860750	3.86935e-12	1.4249e-10	44.8188	hyper		Ca1	38612651	38612800	8.32336e-07	9.93848e-05	-28.4985	hypo		Ca1	12907851	12908000	3.16531e-07	1.47328e-05	31.0246	hyper
Ca1	4887851	4888000	1.36636e-24	1.07725e-22	-58.4545	hypo		Ca1	38613401	38613500	1.09348e-05	0.00101211	-35.6101	hypo		Ca1	12920251	12920400	4.90105e-07	2.15237e-05	-37.0872	hypo
Ca1	4899551	4899650	9.40947e-19	5.51302e-17	-42.0022	hypo		Ca1	38613601	38613750	2.6373e-09	4.44064e-07	-38.7536	hypo		Ca1	12938751	12938850	6.3036e-10	5.89379e-08	36.8561	hyper
Ca1	4904651	4904800	1.18523e-24	9.37272e-23	-54.086	hypo		Ca1	38613801	38613900	1.72081e-06	0.000193451	-28.5524	hypo		Ca1	12947051	12947150	2.91139e-13	5.53319e-11	26.494	hyper
Ca1	4906651	4906750	7.64734e-07	1.71183e-05	-25.9307	hypo		Ca1	38644901	38645000	3.72103e-18	1.19614e-15	30.4135	hyper		Ca1	12948251	12948350	1.62385e-12	2.65786e-10	28.2732	hyper
Ca1	4906751	4906900	1.92945e-10	6.16273e-09	-31.8244	hypo		Ca1	38663851	38663950	1.18404e-15	3.32675e-13	29.5013	hyper		Ca1	13013101	13013200	2.66187e-10	2.72179e-08	27.5198	hyper
Ca1	4907051	4907150	1.5044e-12	5.7307e-11	-25.3289	hypo		Ca1	38673851	38674000	1.68661e-14	4.39492e-12	29.4841	hyper		Ca1	13031351	13031450	1.80562e-10	1.91851e-08	27.7051	hyper
Ca1	4907501	4907650	1.64802e-13	6.73958e-12	47.1696	hyper		Ca1	38673951	38674100	3.03523e-35	1.93219e-32	32.3759	hyper		Ca1	13092951	13093050	2.5688e-08	1.61882e-06	27.4387	hyper
Ca1	4909451	4909600	1.77249e-23	1.32435e-21	59.7654	hyper		Ca1	38675751	38675850	1.41157e-15	3.93876e-13	39.3773	hyper		Ca1	13104401	13104500	7.46301e-06	0.000224023	29.3045	hyper
Ca1	4912451	4912600	4.36907e-12	1.60157e-10	37.1897	hyper		Ca1	38709251	38709450	2.04186e-16	6.00029e-14	54.1762	hyper		Ca1	13104651	13104750	1.00646e-05	0.000288855	-25.4359	hypo
Ca1	4914051	4914200	1.16767e-27	1.05808e-25	-64.5283	hypo		Ca1	38812101	38812200	4.33482e-13	1.02811e-10	39.2521	hyper		Ca1	13135451	13135550	0.000301055	0.00481837	-27.8125	hypo
Ca1	4918501	4918650	3.07708e-16	1.52921e-14	-50.765	hypo		Ca1	38817051	38817200	8.29545e-16	2.35262e-13	52.743	hyper		Ca1	13147901	13148000	6.0855e-06	0.000188395	27.6901	hyper
Ca1	4923951	4924050	1.46203e-09	4.30859e-08	-39.6078	hypo		Ca1	38828851	38828950	1.75325e-20	6.27656e-18	39.8123	hyper		Ca1	13205301	13205400	3.83467e-08	2.30524e-06	25.4311	hyper
Ca1	4941401	4941500	2.67707e-14	1.16103e-12	-68.1332	hypo		Ca1	38842101	38842200	2.59937e-06	0.000281704	31.0789	hyper		Ca1	13210951	13211050	0.00011087	0.0021429	26.7615	hyper
Ca1	4945451	4945600	6.33616e-13	2.48371e-11	-47.8687	hypo		Ca1	38859701	38859850	5.36583e-21	1.96271e-18	27.5258	hyper		Ca1	13226951	13227100	7.1596e-13	1.26209e-10	-47.1745	hypo
Ca1	4946301	4946400	1.82072e-05	0.000341412	39.78	hyper		Ca1	38910801	38910950	5.75206e-27	2.67885e-24	75.7576	hyper		Ca1	13227051	13227200	4.75353e-27	5.52478e-24	-39.511	hypo
Ca1	4946651	4946800	3.12966e-35	3.84098e-33	-93.4224	hypo		Ca1	38910951	38911100	4.42236e-55	5.45412e-52	90.6775	hyper		Ca1	13228151	13228250	8.3377e-17	2.87811e-14	30.1175	hyper
Ca1	4948901	4949000	3.05636e-15	1.415e-13	-37.2076	hypo		Ca1	38974351	38974500	1.01794e-11	2.1712e-09	59.7902	hyper		Ca1	13228251	13228400	9.83551e-16	2.86422e-13	25.5361	hyper
Ca1	4949251	4949400	5.64954e-17	2.95371e-15	32.967	hyper		Ca1	38974551	38974650	6.58263e-23	2.61928e-20	70.7913	hyper		Ca1	13340201	13340350	3.06286e-18	1.31191e-15	35.0202	hyper
Ca1	4949401	4949550	1.36708e-17	7.42884e-16	-36.0399	hypo		Ca1	39005051	39005150	5.84685e-11	1.167e-08	-38.7964	hypo		Ca1	13345351	13345450	6.18853e-05	0.00132619	27.1674	hyper
Ca1	4949601	4949700	1.76421e-24	1.38324e-22	37.3626	hyper		Ca1	39005251	39005350	4.41876e-13	1.04696e-10	-47.9418	hypo		Ca1	13345701	13345850	4.72987e-11	5.72393e-09	41.7139	hyper
Ca1	4949751	4949850	3.29885e-34	3.89916e-32	47.6684	hyper		Ca1	39005501	39005600	3.74335e-13	8.92138e-11	-42.6847	hypo		Ca1	13391851	13392000	1.07216e-05	0.000304644	26.2034	hyper
Ca1	4960001	4960150	4.09396e-15	1.88065e-13	33.4274	hyper		Ca1	39009501	39009600	1.90396e-06	0.000211876	26.4064	hyper		Ca1	13391951	13392150	1.00828e-05	0.000289305	27.6732	hyper
Ca1	4992001	4992100	1.05974e-39	1.53122e-37	-69.8315	hypo		Ca1	39009701	39009850	1.24718e-09	2.1762e-07	26.0833	hyper		Ca1	13400001	13400100	1.35428e-05	0.000371127	27.4306	hyper
Ca1	4994851	4995050	5.24733e-32	5.69985e-30	-61.4193	hypo		Ca1	39022351	39022450	4.04784e-07	5.09465e-05	27.6844	hyper		Ca1	13407451	13407600	4.46134e-12	6.68196e-10	29.2167	hyper
Ca1	4996601	4996700	7.12024e-18	3.932e-16	-53.29	hypo		Ca1	39083401	39083550	8.85194e-133	8.83549e-129	-89.9857	hypo		Ca1	13460451	13460550	1.40784e-15	4.00131e-13	27.6255	hyper
Ca1	4997551	4997700	1.85519e-15	8.72054e-14	30.9278	hyper		Ca1	39083651	39083750	1.73693e-51	1.95393e-48	-82.1654	hypo		Ca1	13464201	13464300	3.39025e-07	1.56387e-05	38.003	hyper
Ca1	5005651	5005800	4.24068e-20	2.67065e-18	-42.4254	hypo		Ca1	39097851	39097950	1.53013e-05	0.0013582	27.7233	hyper		Ca1	13524001	13524100	6.32872e-12	9.20854e-10	35.1586	hyper
Ca1	5005751	5005950	5.76457e-104	5.77176e-101	-56.9649	hypo		Ca1	39138951	39139100	1.04676e-19	3.62612e-17	40.3309	hyper		Ca1	13525451	13525550	1.65676e-05	0.000440003	26.5764	hyper
Ca1	5025051	5025200	2.94255e-23	2.1771e-21	-37.4842	hypo		Ca1	39377751	39377850	1.97197e-08	2.9969e-06	-38.5638	hypo		Ca1	13551201	13551350	1.1712e-31	2.01854e-28	29.825	hyper
Ca1	5025151	5025300	1.34075e-45	2.42037e-43	-40.2325	hypo		Ca1	39380301	39380400	3.14447e-25	1.3722e-22	-78.7583	hypo		Ca1	13551301	13551450	5.25409e-16	1.60331e-13	32.6427	hyper
Ca1	5035701	5035800	1.03153e-09	3.08501e-08	28.1661	hyper		Ca1	39421701	39421800	2.21413e-18	7.19002e-16	55.1802	hyper		Ca1	13581251	13581400	6.90639e-06	0.000209829	25.4266	hyper
Ca1	5035801	5035900	4.66562e-10	1.43805e-08	-29.454	hypo		Ca1	39442901	39443000	6.05455e-06	0.00060021	32.6923	hyper		Ca1	13584451	13584550	0.000283534	0.00459121	25.9666	hyper
Ca1	5036501	5036600	1.56688e-29	1.53804e-27	30.0166	hyper		Ca1	39478301	39478400	7.23392e-10	1.29387e-07	27.7094	hyper		Ca1	13599401	13599550	1.4223e-19	7.28638e-17	-44.988	hypo
Ca1	5039451	5039550	9.23633e-06	0.000180608	30.075	hyper		Ca1	39549901	39550050	5.79721e-17	1.74853e-14	29.4798	hyper		Ca1	13599501	13599650	2.40694e-30	3.7267e-27	-39.4341	hypo
Ca1	5044651	5044800	4.74988e-10	1.46302e-08	43.3299	hyper		Ca1	39565251	39565400	8.78478e-18	2.77096e-15	55.0392	hyper		Ca1	13599601	13599800	4.69126e-31	7.69059e-28	-38.2888	hypo
Ca1	5052151	5052250	2.973e-05	0.00053905	-30.2628	hypo		Ca1	39858901	39859000	6.10335e-09	9.88527e-07	32.8531	hyper		Ca1	13673601	13673700	3.42667e-05	0.000811316	26.8873	hyper
Ca1	5052851	5052950	2.11529e-11	7.3213e-10	36.5582	hyper		Ca1	39859051	39859150	1.11454e-06	0.000130077	32.2469	hyper		Ca1	13688751	13688850	1.02726e-11	1.43186e-09	36.1224	hyper
Ca1	5053151	5053250	2.02972e-11	7.03596e-10	40.8889	hyper		Ca1	39890551	39890650	6.30901e-09	1.01903e-06	44.7447	hyper		Ca1	13694551	13694650	3.11378e-09	2.46763e-07	-25.5942	hypo
Ca1	5053301	5053400	4.1933e-16	2.06531e-14	-31.3813	hypo		Ca1	39930701	39930800	1.49415e-12	3.39667e-10	39.5353	hyper		Ca1	13711201	13711350	1.27731e-13	2.59379e-11	37.5867	hyper
Ca1	5054651	5054800	4.3138e-06	8.80643e-05	32.0284	hyper		Ca1	39973001	39973100	1.13837e-18	3.75148e-16	51.1236	hyper		Ca1	13716501	13716600	0.000343641	0.0053565	28.1621	hyper
Ca1	5054901	5055000	1.76818e-37	2.34333e-35	86.6667	hyper		Ca1	39974251	39974400	5.75771e-11	1.15057e-08	37.2698	hyper		Ca1	13717351	13717500	1.15715e-06	4.53067e-05	28.0555	hyper
Ca1	5055851	5055950	5.29033e-07	1.20717e-05	-25.1264	hypo		Ca1	40035751	40035850	1.11363e-10	2.16657e-08	42.866	hyper		Ca1	13752851	13753000	6.33155e-10	5.91603e-08	31.5479	hyper
Ca1	5069851	5069950	2.22481e-20	1.42471e-18	57.8896	hyper		Ca1	40063451	40063600	4.23021e-20	1.49217e-17	43.2707	hyper		Ca1	13796151	13796250	3.49679e-08	2.12396e-06	25.9475	hyper
Ca1	5087301	5087400	2.38164e-58	6.5595e-56	-94.1606	hypo		Ca1	40093251	40093350	6.18319e-12	1.34044e-09	-45.8783	hypo		Ca1	13813601	13813800	2.14776e-28	2.81113e-25	31.6853	hyper
Ca1	5088201	5088300	1.19623e-11	4.22645e-10	27.4294	hyper		Ca1	40093351	40093500	1.58509e-07	2.13559e-05	-41.7603	hypo		Ca1	13916651	13916750	4.621e-07	2.04587e-05	29.1134	hyper
Ca1	5088451	5088550	3.43735e-06	7.10838e-05	25.5951	hyper		Ca1	40109251	40109450	7.9417e-09	1.26848e-06	-34.3109	hypo		Ca1	13918901	13919050	8.48381e-31	1.3664e-27	29.7712	hyper
Ca1	5102051	5102150	2.31333e-16	1.16004e-14	-29.6859	hypo		Ca1	40109501	40109650	4.74254e-13	1.1212e-10	-35.0966	hypo		Ca1	13919001	13919150	3.76989e-18	1.59572e-15	27.5012	hyper
Ca1	5119501	5119600	2.92172e-18	1.65741e-16	-40.0082	hypo		Ca1	40218501	40218650	8.97559e-13	2.07692e-10	-45.595	hypo		Ca1	13919101	13919300	6.79483e-18	2.77675e-15	31.0663	hyper
Ca1	5147351	5147500	7.04287e-28	6.44463e-26	-68.7473	hypo		Ca1	40229901	40230000	1.15225e-20	4.14896e-18	29.9894	hyper		Ca1	13923551	13923650	1.2879e-10	1.41244e-08	28.3537	hyper
Ca1	5147451	5147650	1.44529e-16	7.34625e-15	-44.1959	hypo		Ca1	40235901	40236000	3.62644e-05	0.0028695	26.1675	hyper		Ca1	13930351	13930450	1.51816e-06	5.72763e-05	28.4544	hyper
Ca1	5147651	5147750	4.93418e-10	1.51822e-08	25.3313	hyper		Ca1	40239651	40239750	2.67971e-11	5.52359e-09	43.5519	hyper		Ca1	13987901	13988000	8.63321e-08	4.71678e-06	-26.7449	hypo
Ca1	5147901	5148000	1.73965e-11	6.06286e-10	28.6244	hyper		Ca1	40249501	40249600	5.35373e-05	0.00398656	-28.21	hypo		Ca1	14007051	14007150	0.000230616	0.00388788	25.139	hyper
Ca1	5148101	5148250	2.62349e-09	7.54446e-08	-33.2235	hypo		Ca1	40276601	40276700	1.33538e-14	3.50685e-12	34.2262	hyper		Ca1	14013701	14013800	2.65595e-09	2.13911e-07	25.8366	hyper
Ca1	5148301	5148400	1.07159e-16	5.49854e-15	-38.3781	hypo		Ca1	40277451	40277550	9.75364e-10	1.7231e-07	34.188	hyper		Ca1	14062601	14062700	1.00419e-08	7.03388e-07	25.4576	hyper
Ca1	5195851	5195950	6.78866e-06	0.000135054	35.213	hyper		Ca1	40295701	40295800	3.18864e-12	7.07403e-10	36.3025	hyper		Ca1	14071151	14071300	2.10403e-11	2.74091e-09	37.9683	hyper
Ca1	5197301	5197450	2.01999e-06	4.29947e-05	40.1374	hyper		Ca1	40296151	40296250	1.09054e-07	1.5021e-05	26.2601	hyper		Ca1	14071251	14071400	1.79519e-41	6.20167e-38	42.7483	hyper
Ca1	5222951	5223050	2.3747e-13	9.60276e-12	31.1857	hyper		Ca1	40338951	40339050	6.98632e-15	1.86927e-12	33.139	hyper		Ca1	14085351	14085500	5.08069e-11	6.10495e-09	28.8035	hyper
Ca1	5225701	5225900	1.84807e-43	3.09033e-41	87.5309	hyper		Ca1	40339101	40339250	4.2469e-08	6.18144e-06	28.6575	hyper		Ca1	14097201	14097300	4.72196e-05	0.00106032	27.3404	hyper
Ca1	5245151	5245300	3.64821e-32	3.99281e-30	-60.1513	hypo		Ca1	40407801	40407900	2.16572e-08	3.2711e-06	27.8503	hyper		Ca1	14134501	14134600	1.56837e-08	1.04595e-06	30.9411	hyper
Ca1	5265551	5265700	3.23297e-16	1.6041e-14	41.5263	hyper		Ca1	40411251	40411400	2.70692e-26	1.22908e-23	-79.7141	hypo		Ca1	14149051	14149150	9.25106e-05	0.00184608	25.8016	hyper
Ca1	5301651	5301750	9.54463e-06	0.000186259	-25.8601	hypo		Ca1	40412451	40412550	0.000127283	0.0081457	31.044	hyper		Ca1	14177951	14178050	3.79207e-09	2.94354e-07	33.6221	hyper
Ca1	5304051	5304150	1.14029e-08	3.09077e-07	-40.4701	hypo		Ca1	40420401	40420500	2.15357e-10	4.0675e-08	28.9855	hyper		Ca1	14221851	14221950	1.25775e-08	8.59009e-07	34.5251	hyper
Ca1	5316651	5316750	1.79579e-23	1.34139e-21	55.7971	hyper		Ca1	40420501	40420650	3.91736e-17	1.19562e-14	40.7385	hyper		Ca1	14228401	14228550	6.50806e-08	3.67969e-06	26.0038	hyper
Ca1	5320001	5320100	3.34053e-11	1.1384e-09	54.9231	hyper		Ca1	40420901	40421050	3.00564e-43	2.51068e-40	41.3282	hyper		Ca1	14229501	14229600	5.12749e-05	0.00113547	25.9524	hyper
Ca1	5325701	5325850	8.33277e-22	5.74925e-20	-39.2459	hypo		Ca1	40421001	40421150	1.83397e-56	2.37369e-53	61.218	hyper		Ca1	14236151	14236250	1.52024e-07	7.74618e-06	30.8607	hyper
Ca1	5367701	5367800	4.39171e-14	1.87593e-12	40.1587	hyper		Ca1	40421201	40421300	4.3024e-19	1.44949e-16	58.2278	hyper		Ca1	14245651	14245750	4.10332e-10	4.01055e-08	26.8101	hyper
Ca1	5400701	5400800	1.71056e-09	5.00856e-08	-35.6519	hypo		Ca1	40673301	40673400	2.54263e-05	0.00211597	25.7475	hyper		Ca1	14269451	14269600	8.46721e-08	4.63761e-06	25.5986	hyper
Ca1	5471651	5471800	2.9504e-25	2.40114e-23	41.7849	hyper		Ca1	40733851	40734000	1.80851e-06	0.000202267	30.7074	hyper		Ca1	14270101	14270200	1.48844e-16	4.93926e-14	25.2743	hyper
Ca1	5475301	5475400	2.15413e-11	7.45158e-10	-32.3995	hypo		Ca1	40758901	40759050	2.97983e-07	3.82859e-05	30.6265	hyper		Ca1	14272401	14272500	0.000372176	0.00571068	-31.1318	hypo
Ca1	5479551	5479700	1.33868e-06	2.91021e-05	-30.1706	hypo		Ca1	40765951	40766050	2.46595e-05	0.00206118	-32.013	hypo		Ca1	14386301	14386400	1.72407e-12	2.80573e-10	31.7693	hyper
Ca1	5485751	5485850	1.57729e-17	8.53623e-16	65.6002	hyper		Ca1	40771701	40771800	3.49452e-05	0.002781	33.871	hyper		Ca1	14493751	14493850	1.18673e-06	4.63143e-05	29.0164	hyper
Ca1	5486551	5486650	3.08662e-31	3.24405e-29	25.4397	hyper		Ca1	40824601	40824700	1.53447e-09	2.65196e-07	-25.0189	hypo		Ca1	14517651	14517850	9.47185e-22	6.39433e-19	-53.1997	hypo
Ca1	5496151	5496300	4.41928e-47	8.38523e-45	-48.1098	hypo		Ca1	41029101	41029200	3.83928e-21	1.41754e-18	-81.2092	hypo		Ca1	14525351	14525450	8.7801e-08	4.7874e-06	25.7203	hyper
Ca1	5496801	5496950	1.02465e-40	1.53757e-38	57.1124	hyper		Ca1	41029601	41029750	1.05721e-44	9.28554e-42	-77.807	hypo		Ca1	14535901	14536000	5.79368e-08	3.32178e-06	25.1412	hyper
Ca1	5504001	5504150	7.52786e-08	1.87602e-06	-29.5023	hypo		Ca1	41029801	41029950	5.02344e-33	2.92903e-30	-78.5826	hypo		Ca1	14551701	14551800	2.43986e-05	0.000609892	27.1552	hyper
Ca1	5504601	5504750	3.25962e-14	1.40435e-12	-29.1084	hypo		Ca1	41030401	41030550	3.29352e-39	2.3901e-36	-81.2414	hypo		Ca1	14551851	14552000	0.000268688	0.00439617	33.1549	hyper
Ca1	5505001	5505150	2.14085e-22	1.51968e-20	-56.0773	hypo		Ca1	41030501	41030650	1.40463e-46	1.3214e-43	-81.6405	hypo		Ca1	14558751	14558850	1.11015e-20	6.59867e-18	29.1554	hyper
Ca1	5511701	5511800	1.85644e-13	7.56404e-12	-41.6667	hypo		Ca1	41030601	41030750	4.86516e-30	2.52322e-27	-72.0271	hypo		Ca1	14566451	14566550	9.99958e-06	0.000287294	25.2889	hyper
Ca1	5514651	5514750	1.51905e-16	7.70762e-15	-65.9397	hypo		Ca1	41030701	41030850	4.88784e-25	2.11186e-22	-65.6224	hypo		Ca1	14631451	14631550	3.84286e-07	1.74427e-05	25.047	hyper
Ca1	5517001	5517150	2.07635e-43	3.46561e-41	55.2739	hyper		Ca1	41061751	41061900	9.2189e-19	3.05088e-16	-53.179	hypo		Ca1	14653701	14653800	8.64741e-11	9.87836e-09	29.0929	hyper
Ca1	5557901	5558000	3.36758e-10	1.05096e-08	-25.3394	hypo		Ca1	41112751	41112850	9.12772e-05	0.00620173	26.4661	hyper		Ca1	14701501	14701600	1.24622e-17	4.90217e-15	31.8213	hyper
Ca1	5593451	5593550	3.23494e-61	9.83975e-59	-58.4601	hypo		Ca1	41169151	41169300	2.62243e-08	3.92567e-06	28.0433	hyper		Ca1	14805901	14806000	7.17417e-10	6.61957e-08	30	hyper
Ca1	5593551	5593700	1.21218e-92	9.22819e-90	-93.2911	hypo		Ca1	41169401	41169550	2.8359e-10	5.30097e-08	28.7314	hyper		Ca1	14806551	14806750	0.000302555	0.00483686	29.457	hyper
Ca1	5613701	5613800	1.3689e-31	1.4607e-29	59.1347	hyper		Ca1	41171951	41172050	5.069e-07	6.28387e-05	25.8293	hyper		Ca1	14836751	14836850	4.0686e-20	2.23266e-17	32.052	hyper
Ca1	5615101	5615200	1.99732e-11	6.92866e-10	36.0597	hyper		Ca1	41187251	41187400	4.30034e-70	8.68777e-67	-58.5938	hypo		Ca1	14867301	14867400	2.5518e-06	8.9548e-05	25.9236	hyper
Ca1	5618151	5618250	3.24737e-11	1.10809e-09	-26.0996	hypo		Ca1	41187351	41187500	1.61381e-66	2.93326e-63	-35.1674	hypo		Ca1	14881301	14881400	0.000637775	0.00876412	33.696	hyper
Ca1	5628851	5628950	1.73172e-14	7.61763e-13	-50.1025	hypo		Ca1	41227901	41228050	2.97013e-06	0.000317071	-44.7927	hypo		Ca1	14882401	14882550	9.10342e-15	2.26838e-12	26.1413	hyper
Ca1	5634001	5634150	3.22931e-12	1.19676e-10	36.1363	hyper		Ca1	41228101	41228250	5.22919e-12	1.13971e-09	-35.8858	hypo		Ca1	14899651	14899750	4.55717e-11	5.53316e-09	-28.3186	hypo
Ca1	5637201	5637350	1.93394e-50	4.10941e-48	81.2171	hyper		Ca1	41236551	41236700	1.52395e-48	1.53281e-45	-83.6908	hypo		Ca1	14905651	14905750	2.55387e-08	1.61072e-06	37.8354	hyper
Ca1	5641401	5641550	7.06628e-16	3.42596e-14	40.6747	hyper		Ca1	41236651	41236850	3.31512e-88	1.08762e-84	-80.9392	hypo		Ca1	14948201	14948300	5.26541e-06	0.000166498	-28.1891	hypo
Ca1	5641501	5641700	9.43787e-20	5.82679e-18	51.6449	hyper		Ca1	41237001	41237150	7.20954e-30	3.7178e-27	-54.479	hypo		Ca1	14950451	14950550	3.39425e-06	0.00011445	31.1877	hyper
Ca1	5653501	5653600	5.05313e-16	2.4748e-14	34.0574	hyper		Ca1	41237101	41237250	3.41065e-35	2.16554e-32	-78.7082	hypo		Ca1	14961351	14961450	1.45512e-10	1.57733e-08	26.4118	hyper
Ca1	5666151	5666300	6.2446e-33	7.03501e-31	-37.5198	hypo		Ca1	41356151	41356300	2.2361e-26	1.02002e-23	-41.0416	hypo		Ca1	14963601	14963750	3.05791e-08	1.88748e-06	28.3394	hyper
Ca1	5681201	5681300	1.79579e-17	9.6825e-16	-44.0321	hypo		Ca1	41573101	41573250	5.48054e-06	0.000549504	-26.1131	hypo		Ca1	14979101	14979250	8.79508e-10	7.95466e-08	37.8823	hyper
Ca1	5691451	5691550	3.33668e-18	1.88489e-16	57.7519	hyper		Ca1	41621451	41621550	3.46262e-09	5.75624e-07	48.6631	hyper		Ca1	14990651	14990750	3.5266e-12	5.39133e-10	28.6169	hyper
Ca1	5692551	5692650	2.41871e-12	9.05728e-11	40.9722	hyper		Ca1	41622151	41622250	1.74679e-06	0.00019609	36.9732	hyper		Ca1	15026151	15026250	7.70798e-07	3.18589e-05	-27.907	hypo
Ca1	5696151	5696250	7.79877e-08	1.94132e-06	28.1539	hyper		Ca1	41622701	41622800	1.62933e-23	6.63797e-21	-28.3087	hypo		Ca1	15050801	15050900	1.26242e-06	4.88529e-05	-36.4583	hypo
Ca1	5702251	5702350	1.7098e-09	5.00668e-08	-36.283	hypo		Ca1	41622851	41623050	1.52279e-23	6.20821e-21	-30.3236	hypo		Ca1	15078301	15078400	1.07477e-06	4.25272e-05	29.2735	hyper
Ca1	5709651	5709800	5.25861e-14	2.23222e-12	-32.5946	hypo		Ca1	41694901	41695050	1.08585e-17	3.40229e-15	26.7702	hyper		Ca1	15153701	15153900	7.01612e-10	6.48639e-08	39.5566	hyper
Ca1	5730251	5730400	7.41745e-08	1.84959e-06	28.6598	hyper		Ca1	42161301	42161400	1.0755e-11	2.29025e-09	30.7102	hyper		Ca1	15210001	15210100	2.99723e-23	2.38147e-20	40.3405	hyper
Ca1	5730651	5730750	1.72573e-22	1.23094e-20	54.2373	hyper		Ca1	42256351	42256450	3.6494e-19	1.23372e-16	74.0656	hyper		Ca1	15264751	15264850	5.3531e-09	4.01409e-07	28.8024	hyper
Ca1	5748351	5748500	2.59272e-10	8.18445e-09	-27.0336	hypo		Ca1	42256551	42256650	1.89369e-33	1.12419e-30	67.6923	hyper		Ca1	15332501	15332600	2.44727e-08	1.55179e-06	27.8751	hyper
Ca1	5789001	5789150	4.56804e-15	2.09096e-13	-31.5405	hypo		Ca1	42260401	42260600	7.47922e-19	2.48774e-16	37.0361	hyper		Ca1	15340301	15340450	8.63154e-06	0.000253621	28.6211	hyper
Ca1	5789151	5789250	1.11353e-16	5.70869e-15	-46.8981	hypo		Ca1	42282451	42282600	1.18168e-57	1.58699e-54	-83.0665	hypo		Ca1	15342501	15342650	2.16798e-09	1.7826e-07	27.1831	hyper
Ca1	5802901	5803050	1.99122e-12	7.50502e-11	33.8377	hyper		Ca1	42282601	42282750	6.93585e-115	4.72202e-111	-87.2618	hypo		Ca1	15387801	15387900	7.5817e-19	3.54822e-16	30.3961	hyper
Ca1	5821251	5821400	7.70196e-09	2.12322e-07	-50.7205	hypo		Ca1	42340051	42340150	4.11023e-13	9.76809e-11	-44.3182	hypo		Ca1	15407351	15407500	5.16382e-17	1.84724e-14	28.6823	hyper
Ca1	5826101	5826200	1.93155e-08	5.11883e-07	-28.6648	hypo		Ca1	42340251	42340350	1.30911e-10	2.52477e-08	-30.8528	hypo		Ca1	15421451	15421550	1.96661e-07	9.7024e-06	33.2256	hyper
Ca1	5911751	5911900	3.32147e-14	1.42993e-12	39.3741	hyper		Ca1	42340351	42340500	1.2818e-05	0.00116168	-47.7283	hypo		Ca1	15421651	15421750	6.93549e-08	3.89141e-06	25.3575	hyper
Ca1	5920451	5920600	7.48821e-22	5.17535e-20	54.0652	hyper		Ca1	42340651	42340800	1.62668e-50	1.76745e-47	-88.9035	hypo		Ca1	15429051	15429150	3.4699e-08	2.10935e-06	26.8591	hyper
Ca1	5920551	5920750	1.85015e-26	1.58301e-24	63.2558	hyper		Ca1	42392301	42392400	5.28868e-11	1.05972e-08	25.2119	hyper		Ca1	15437251	15437350	1.54425e-09	1.31694e-07	28.4864	hyper
Ca1	5921101	5921200	2.49438e-16	1.24819e-14	-33.9338	hypo		Ca1	42430451	42430600	1.90847e-06	0.000212297	-37.9726	hypo		Ca1	15437851	15437950	3.98152e-11	4.89551e-09	25.717	hyper
Ca1	5932751	5932900	8.90559e-11	2.92179e-09	60.3915	hyper		Ca1	42491701	42491850	5.08332e-13	1.19767e-10	-40.678	hypo		Ca1	15438801	15438900	1.96338e-14	4.61886e-12	28.7484	hyper
Ca1	5932901	5933050	2.76926e-26	2.35029e-24	65.3389	hyper		Ca1	42615101	42615200	6.52817e-10	1.17263e-07	27.3909	hyper		Ca1	15497701	15497850	1.38872e-11	1.8799e-09	26.7643	hyper
Ca1	6017701	6017800	3.23093e-07	7.54724e-06	-25.5411	hypo		Ca1	42889051	42889250	6.39638e-07	7.78186e-05	-44.9622	hypo		Ca1	15558401	15558550	3.33533e-14	7.51467e-12	34.5069	hyper
Ca1	6018351	6018450	3.64225e-17	1.92777e-15	-57.6515	hypo		Ca1	42889501	42889600	3.07959e-11	6.31141e-09	-48.971	hypo		Ca1	15577651	15577800	1.23963e-12	2.08371e-10	26.4771	hyper
Ca1	6021101	6021250	2.31359e-32	2.55004e-30	46.3636	hyper		Ca1	42950401	42950550	1.27202e-08	1.98279e-06	39.4598	hyper		Ca1	15595751	15595850	3.38852e-09	2.66293e-07	-33.0719	hypo
Ca1	6033801	6033900	3.14449e-14	1.35663e-12	-44.4344	hypo		Ca1	42985301	42985400	2.26688e-06	0.000248483	-35.671	hypo		Ca1	15600701	15600800	4.37694e-06	0.000142243	-31.1396	hypo
Ca1	6097251	6097400	1.02626e-05	0.000199367	-28.5957	hypo		Ca1	43085251	43085350	2.29671e-06	0.000251542	-25.0267	hypo		Ca1	15601551	15601650	1.5105e-07	7.70285e-06	26.3002	hyper
Ca1	6099451	6099600	1.42137e-13	5.84308e-12	-40.9067	hypo		Ca1	43151751	43151850	9.90002e-07	0.00011658	-46.0952	hypo		Ca1	15660901	15661050	4.15984e-40	1.32697e-36	38.0321	hyper
Ca1	6102651	6102750	1.13676e-14	5.06342e-13	-26.5201	hypo		Ca1	43338051	43338150	2.26138e-10	4.26359e-08	-25.4515	hypo		Ca1	15661001	15661150	3.77048e-69	5.94699e-65	36.2823	hyper
Ca1	6114951	6115100	5.43026e-43	8.92927e-41	-50.6108	hypo		Ca1	43351151	43351250	8.03365e-12	1.7276e-09	45.4545	hyper		Ca1	15675501	15675600	3.07779e-10	3.10048e-08	33.4989	hyper
Ca1	6143451	6143550	5.35391e-11	1.79062e-09	-29.8427	hypo		Ca1	43351251	43351350	1.0903e-05	0.00100948	35.4897	hyper		Ca1	15701601	15701700	0.000242113	0.00404269	26.1787	hyper
Ca1	6173651	6173750	2.60964e-16	1.30395e-14	25.3093	hyper		Ca1	43354151	43354250	7.13846e-05	0.00505242	29.9087	hyper		Ca1	15723701	15723800	0.000113094	0.0021785	30.6867	hyper
Ca1	6228101	6228250	0.000196929	0.00308341	25.9861	hyper		Ca1	43431701	43431850	1.21177e-05	0.0011057	28.4327	hyper		Ca1	15747351	15747500	4.42837e-11	5.39145e-09	30.8489	hyper
Ca1	6228901	6229050	2.17087e-10	6.90145e-09	-30.6689	hypo		Ca1	43518501	43518650	4.34224e-08	6.31008e-06	-39.9438	hypo		Ca1	15778301	15778400	1.24444e-06	4.82593e-05	26.12	hyper
Ca1	6229751	6229900	7.70563e-29	7.34481e-27	80.2901	hyper		Ca1	43681551	43681650	1.70323e-11	3.55687e-09	52.541	hyper		Ca1	15857401	15857500	3.21624e-08	1.97405e-06	25.3421	hyper
Ca1	6231151	6231250	0.000264982	0.00403834	32.3894	hyper		Ca1	43792651	43792750	0.000113443	0.00742055	32.9539	hyper		Ca1	15940351	15940450	1.98558e-07	9.78366e-06	25.5269	hyper
Ca1	6237701	6237800	8.01797e-23	5.81279e-21	-45.1883	hypo		Ca1	43793101	43793250	4.75096e-27	2.22052e-24	58.0654	hyper		Ca1	15980201	15980300	7.93241e-12	1.12989e-09	-45.6696	hypo
Ca1	6250251	6250350	7.33641e-10	2.22235e-08	-31.3174	hypo		Ca1	43793351	43793500	6.79947e-11	1.34868e-08	35.5242	hyper		Ca1	16050501	16050650	5.17686e-11	6.20818e-09	32.0847	hyper
Ca1	6259301	6259400	1.5653e-10	5.03536e-09	25.6716	hyper		Ca1	43797601	43797700	5.93595e-06	0.000590192	29.9573	hyper		Ca1	16073701	16073800	2.05822e-06	7.44313e-05	25.9583	hyper
Ca1	6262951	6263100	1.35871e-14	6.02092e-13	-41.9405	hypo		Ca1	43797751	43797900	1.75671e-20	6.28705e-18	31.4899	hyper		Ca1	16120151	16120300	1.72333e-14	4.09611e-12	27.3341	hyper
Ca1	6266001	6266200	3.20262e-64	1.06405e-61	64.4757	hyper		Ca1	43797851	43798050	3.06543e-16	8.91919e-14	32.5425	hyper		Ca1	16121401	16121550	1.23307e-15	3.53026e-13	26.8598	hyper
Ca1	6303701	6303850	1.61045e-11	5.6298e-10	-43.3187	hypo		Ca1	43846901	43847000	6.40848e-18	2.03504e-15	-59.8092	hypo		Ca1	16133551	16133650	4.5462e-06	0.000146891	28.13	hyper
Ca1	6304951	6305050	1.77689e-17	9.58443e-16	35.9732	hyper		Ca1	43847151	43847300	1.70226e-60	2.4937e-57	-73.9846	hypo		Ca1	16168951	16169050	1.08682e-09	9.60848e-08	31.9504	hyper
Ca1	6318851	6318950	2.88098e-14	1.24666e-12	33.8505	hyper		Ca1	43847251	43847400	2.73195e-59	3.84434e-56	-79.5688	hypo		Ca1	16172651	16172750	5.47552e-18	2.26517e-15	35.2341	hyper
Ca1	6324601	6324750	8.40013e-08	2.08391e-06	32.1412	hyper		Ca1	43847351	43847550	2.35425e-48	2.35187e-45	-89.6246	hypo		Ca1	16186451	16186650	5.86363e-147	1.30799e-141	54.9593	hyper
Ca1	6333301	6333400	4.31601e-15	1.97962e-13	40.7215	hyper		Ca1	43847751	43847900	5.89387e-137	6.80573e-133	-93.9078	hypo		Ca1	16197051	16197150	6.24266e-05	0.00133553	-31.2039	hypo
Ca1	6381601	6381750	3.93848e-21	2.61943e-19	55.2089	hyper		Ca1	43847851	43848000	3.69908e-41	2.90067e-38	-86.8366	hypo		Ca1	16204851	16205000	6.03219e-06	0.000186975	28.1255	hyper
Ca1	6387351	6387450	3.90994e-22	2.7378e-20	-31.8969	hypo		Ca1	43939801	43939900	2.44259e-15	6.7233e-13	-45.1282	hypo		Ca1	16210201	16210300	2.31368e-07	1.11894e-05	-34.0025	hypo
Ca1	6391451	6391600	1.71478e-29	1.67914e-27	31.3974	hyper		Ca1	44063601	44063700	1.44809e-05	0.00129337	28.0769	hyper		Ca1	16212951	16213050	7.74678e-05	0.00159563	27.344	hyper
Ca1	6434951	6435050	1.94378e-10	6.20605e-09	29.0909	hyper		Ca1	44525301	44525450	9.658e-26	4.28608e-23	-56.8951	hypo		Ca1	16237201	16237300	5.97699e-07	2.55662e-05	37.3516	hyper
Ca1	6473601	6473700	3.91127e-09	1.10763e-07	-42.2085	hypo		Ca1	44699601	44699700	3.24481e-05	0.00261013	31.5878	hyper		Ca1	16245801	16245950	1.11715e-08	7.73044e-07	-36.3578	hypo
Ca1	6483751	6483850	3.68869e-13	1.47135e-11	44.2622	hyper		Ca1	44700151	44700300	1.57719e-15	4.3874e-13	27.1068	hyper		Ca1	16266251	16266350	6.04537e-07	2.58208e-05	27.2706	hyper
Ca1	6490001	6490100	2.54161e-10	8.03093e-09	44.2264	hyper		Ca1	44912101	44912200	0.000154861	0.00953133	31.5517	hyper		Ca1	16272801	16272900	0.000106873	0.00207911	30.1127	hyper
Ca1	6519201	6519350	3.8692e-09	1.09622e-07	-25.788	hypo		Ca1	45044501	45044600	3.99235e-05	0.00311597	29.8537	hyper		Ca1	16288601	16288700	8.11594e-06	0.000240684	26.5814	hyper
Ca1	6520001	6520150	1.51652e-07	3.66423e-06	-41.8578	hypo		Ca1	45044951	45045050	2.33916e-05	0.00196763	35.9583	hyper		Ca1	16332451	16332600	5.68327e-10	5.37234e-08	27.6018	hyper
Ca1	6520901	6521050	3.84254e-11	1.30175e-09	-31.5506	hypo		Ca1	45045451	45045550	2.494e-07	3.24939e-05	25.939	hyper		Ca1	16360501	16360600	1.1411e-41	3.97725e-38	27.1889	hyper
Ca1	6521301	6521400	5.96662e-15	2.71031e-13	34.3939	hyper		Ca1	45170051	45170150	4.26419e-19	1.43702e-16	-30.5616	hypo		Ca1	16364001	16364100	1.29774e-33	2.62486e-30	25.2931	hyper
Ca1	6524301	6524450	6.71759e-05	0.001149	-27.6786	hypo		Ca1	45231951	45232100	5.79393e-23	2.31092e-20	52.3498	hyper		Ca1	16404551	16404650	4.1345e-10	4.03723e-08	28.8491	hyper
Ca1	6542901	6543050	1.33122e-24	1.05036e-22	-52.3499	hypo		Ca1	45232051	45232200	9.60799e-31	5.14146e-28	50.1791	hyper		Ca1	16405101	16405200	5.77491e-23	4.45083e-20	26.9399	hyper
Ca1	6576251	6576350	1.04423e-22	7.52724e-21	36.2686	hyper		Ca1	45243951	45244050	2.31106e-20	8.23346e-18	51.1229	hyper		Ca1	16494951	16495100	1.26162e-28	1.68448e-25	33.3526	hyper
Ca1	6591401	6591600	8.38488e-17	4.32931e-15	46.445	hyper		Ca1	45251851	45251950	1.53524e-06	0.000174454	27.3404	hyper		Ca1	16495051	16495250	5.69018e-37	1.46377e-33	30.069	hyper
Ca1	6592751	6592850	1.39428e-06	3.02524e-05	-27.6551	hypo		Ca1	45383551	45383650	4.61003e-66	8.25187e-63	86.4489	hyper		Ca1	16496201	16496350	1.80313e-07	8.9961e-06	30.3736	hyper
Ca1	6598451	6598600	1.0784e-16	5.53205e-15	-50.6565	hypo		Ca1	45383851	45384050	7.59911e-45	6.71943e-42	90.1336	hyper		Ca1	16508351	16508450	7.46173e-08	4.1511e-06	25.2933	hyper
Ca1	6602851	6603000	8.06755e-48	1.57389e-45	-61.8222	hypo		Ca1	45384101	45384250	4.81574e-154	8.46569e-150	96.5663	hyper		Ca1	16533251	16533400	1.38432e-24	1.2604e-21	-55.9015	hypo
Ca1	6629951	6630050	2.2294e-29	2.171e-27	59.7452	hyper		Ca1	45384201	45384350	2.6256e-71	5.47337e-68	91.659	hyper		Ca1	16533351	16533500	2.84923e-41	9.74591e-38	-40.8079	hypo
Ca1	6635551	6635700	3.4756e-14	1.49351e-12	-1.43967	hypo		Ca1	45384301	45384450	1.02039e-128	9.3892e-125	87.0136	hyper		Ca1	16533501	16533600	1.16363e-16	3.92608e-14	-27.6243	hypo
Ca1	6673101	6673250	7.85444e-49	1.58145e-46	-92.8465	hypo		Ca1	45384401	45384550	9.71386e-61	1.43732e-57	88.2746	hyper		Ca1	16565901	16566050	9.28355e-06	0.000269759	28.2404	hyper
Ca1	6682901	6683050	2.02346e-23	1.50797e-21	-40.282	hypo		Ca1	45384501	45384650	1.61372e-60	2.37284e-57	73.9434	hyper		Ca1	16594501	16594600	2.73762e-14	6.27393e-12	27.5886	hyper
Ca1	6683101	6683250	4.2416e-17	2.23651e-15	-37.0324	hypo		Ca1	45384651	45384750	4.67411e-47	4.45405e-44	85.3469	hyper		Ca1	16662651	16662800	4.06722e-08	2.42872e-06	27.0838	hyper
Ca1	6707551	6707650	7.61383e-12	2.73675e-10	-29.935	hypo		Ca1	45384801	45384950	1.61918e-35	1.04098e-32	87.7684	hyper		Ca1	16676101	16676200	5.19914e-21	3.2044e-18	26.7756	hyper
Ca1	6709751	6709850	2.99819e-12	1.11427e-10	-28.4608	hypo		Ca1	45504301	45504400	8.50415e-11	1.67384e-08	-39.6783	hypo		Ca1	16705101	16705200	1.41614e-10	1.53935e-08	36.5046	hyper
Ca1	6710601	6710700	5.43348e-20	3.40121e-18	57.3643	hyper		Ca1	45716151	45716300	7.76723e-65	1.33357e-61	93.3146	hyper		Ca1	16708401	16708500	0.000698715	0.00941637	30.9896	hyper
Ca1	6742101	6742250	5.52084e-17	2.88772e-15	39.0516	hyper		Ca1	45742801	45742900	9.0533e-11	1.77747e-08	-32.4807	hypo		Ca1	16720901	16721000	9.41108e-08	5.09003e-06	27.368	hyper
Ca1	6751601	6751700	1.4191e-13	5.83478e-12	-26.908	hypo		Ca1	45813601	45813750	1.69093e-20	6.05529e-18	-27.4432	hypo		Ca1	16721901	16722050	1.6056e-06	6.01239e-05	34.0607	hyper
Ca1	6753951	6754100	0.00018327	0.00288848	-31.7984	hypo		Ca1	45871401	45871550	1.35487e-10	2.60875e-08	-50.9375	hypo		Ca1	16727101	16727200	4.20088e-05	0.000962064	-25.2421	hypo
Ca1	6758751	6758850	1.01143e-14	4.52109e-13	-53.4262	hypo		Ca1	45963351	45963450	3.62395e-06	0.000379473	33.8911	hyper		Ca1	16757201	16757300	1.11803e-05	0.000315662	36.9451	hyper
Ca1	6791201	6791350	4.51435e-21	2.99236e-19	42.4402	hyper		Ca1	45979051	45979200	5.85836e-65	1.01173e-61	-84.618	hypo		Ca1	16766401	16766500	8.68149e-06	0.000254913	33.3474	hyper
Ca1	6798101	6798250	1.96096e-24	1.53408e-22	-65.9491	hypo		Ca1	46446501	46446600	3.62385e-27	1.70455e-24	76.9388	hyper		Ca1	16819451	16819600	7.84508e-06	0.000233846	30.9703	hyper
Ca1	6804601	6804750	5.60922e-23	4.09732e-21	-52.4232	hypo		Ca1	46453301	46453400	2.23839e-05	0.0018941	33.5901	hyper		Ca1	16935551	16935650	2.04033e-08	1.32092e-06	29.7977	hyper
Ca1	6813801	6813950	2.62873e-25	2.14431e-23	-41.6387	hypo		Ca1	46458151	46458300	2.26957e-18	7.36802e-16	34.3796	hyper		Ca1	16937001	16937100	3.52676e-10	3.50394e-08	32.0621	hyper
Ca1	6814051	6814200	4.93402e-44	8.42454e-42	-33.6292	hypo		Ca1	46459251	46459450	3.51768e-10	6.52361e-08	55.0021	hyper		Ca1	16938701	16938800	2.83197e-06	9.79729e-05	25.7583	hyper
Ca1	6820751	6820900	9.20871e-15	4.13088e-13	34.9763	hyper		Ca1	46459551	46459700	8.15151e-09	1.30023e-06	40.77	hyper		Ca1	16957801	16957900	1.20386e-07	6.31568e-06	27.3556	hyper
Ca1	6833201	6833300	7.63658e-24	5.8098e-22	-29.697	hypo		Ca1	46459801	46460000	2.22528e-12	4.99589e-10	46.8445	hyper		Ca1	16984301	16984400	4.62984e-13	8.46284e-11	44.6739	hyper
Ca1	6835651	6835750	1.1984e-10	3.89204e-09	29.4118	hyper		Ca1	46503301	46503400	3.1371e-13	7.52218e-11	-51.3504	hypo		Ca1	17009101	17009200	8.38792e-06	0.000247521	-30.198	hypo
Ca1	6835751	6835850	1.17234e-08	3.17379e-07	-38.8984	hypo		Ca1	46503851	46504000	2.94482e-08	4.37768e-06	-38.0535	hypo		Ca1	17017701	17017900	2.28082e-19	1.14222e-16	35.5429	hyper
Ca1	6847451	6847600	6.01128e-18	3.33918e-16	-44.7357	hypo		Ca1	46523101	46523250	3.33093e-09	5.54436e-07	-28.898	hypo		Ca1	17033751	17033850	7.93819e-15	1.99618e-12	33.2494	hyper
Ca1	6852151	6852250	5.29358e-09	1.48184e-07	32.0916	hyper		Ca1	46523201	46523400	5.06711e-09	8.29475e-07	-34.1822	hypo		Ca1	17057151	17057300	5.64854e-05	0.00122972	30.1954	hyper
Ca1	6853351	6853500	2.14189e-29	2.08829e-27	-45.3852	hypo		Ca1	46526951	46527050	3.07139e-17	9.43534e-15	27.1493	hyper		Ca1	17147201	17147350	4.65607e-20	2.53146e-17	52.7409	hyper
Ca1	6870151	6870250	3.32376e-21	2.22007e-19	58.2389	hyper		Ca1	46527051	46527150	3.01318e-08	4.47199e-06	25.2592	hyper		Ca1	17186201	17186350	6.73445e-12	9.74398e-10	27.0246	hyper
Ca1	6874001	6874100	0.000232618	0.00358928	27.5275	hyper		Ca1	46527151	46527250	3.83985e-09	6.36448e-07	29.4345	hyper		Ca1	17187501	17187600	0.000107067	0.00208213	-25.2841	hypo
Ca1	6877151	6877250	2.51715e-10	7.95736e-09	34.9231	hyper		Ca1	46530701	46530800	3.91004e-05	0.00306039	33.0025	hyper		Ca1	17211951	17212050	7.00047e-06	0.000212196	-35.9615	hypo
Ca1	6878351	6878450	2.81917e-12	1.05015e-10	-42.0085	hypo		Ca1	46531001	46531200	2.05866e-40	1.55629e-37	78.0637	hyper		Ca1	17234601	17234700	8.30121e-09	5.94145e-07	37.8252	hyper
Ca1	6880051	6880200	5.39966e-16	2.63814e-14	28.0552	hyper		Ca1	46531501	46531650	3.61496e-14	9.23184e-12	61.3676	hyper		Ca1	17234701	17234800	2.00313e-09	1.66059e-07	30.2899	hyper
Ca1	6889301	6889450	2.35017e-06	4.96041e-05	-33.1702	hypo		Ca1	46531701	46531850	7.38083e-120	5.36617e-116	91.8467	hyper		Ca1	17236801	17237000	2.8397e-11	3.6019e-09	29.509	hyper
Ca1	6889401	6889550	4.48423e-13	1.77756e-11	-34.9355	hypo		Ca1	46531801	46531950	1.18145e-99	5.21167e-96	91.6243	hyper		Ca1	17241501	17241600	1.17465e-12	1.98345e-10	25.3327	hyper
Ca1	6890751	6890850	6.21268e-08	1.56191e-06	25.2215	hyper		Ca1	46531901	46532100	7.35096e-156	1.332e-151	91.4153	hyper		Ca1	17242451	17242550	3.76259e-11	4.64791e-09	29.8193	hyper
Ca1	6905601	6905750	2.25607e-27	2.01971e-25	-51.1792	hypo		Ca1	46532151	46532300	7.94702e-47	7.50606e-44	96.7742	hyper		Ca1	17298201	17298300	1.44375e-10	1.56598e-08	25.4307	hyper
Ca1	6908151	6908300	5.18693e-10	1.59231e-08	30	hyper		Ca1	46534551	46534700	1.99928e-75	4.7764e-72	83.685	hyper		Ca1	17339151	17339250	0.000131	0.00245571	25.7042	hyper
Ca1	6908901	6909050	1.03346e-14	4.61625e-13	38.5342	hyper		Ca1	46534651	46534850	5.8981e-35	3.70497e-32	79.8595	hyper		Ca1	17382751	17382850	1.58451e-08	1.05533e-06	41.2707	hyper
Ca1	6914851	6914950	8.63329e-22	5.95051e-20	48.6085	hyper		Ca1	46535001	46535100	5.82058e-22	2.22437e-19	76.1468	hyper		Ca1	17446151	17446250	8.08018e-05	0.00165216	30.7988	hyper
Ca1	6928601	6928700	7.55029e-14	3.17078e-12	29.2974	hyper		Ca1	46573651	46573800	9.80593e-07	0.000115553	28.9508	hyper		Ca1	17472401	17472500	4.51433e-07	2.00496e-05	-35.2322	hypo
Ca1	6931051	6931150	1.05494e-06	2.32386e-05	-33.2667	hypo		Ca1	46597201	46597300	4.81036e-06	0.000489011	26.6564	hyper		Ca1	17497351	17497450	0.000565501	0.00796653	26.3932	hyper
Ca1	6935401	6935500	1.89073e-13	7.69911e-12	-35.8312	hypo		Ca1	46600851	46601000	5.53347e-08	7.93059e-06	-42.6605	hypo		Ca1	17507651	17507750	4.01479e-17	1.46506e-14	25.1102	hyper
Ca1	6938451	6938650	4.82121e-81	2.684e-78	91.9678	hyper		Ca1	46600951	46601100	2.0294e-18	6.61567e-16	-61.6951	hypo		Ca1	17573551	17573650	7.69714e-11	8.88677e-09	25.2779	hyper
Ca1	6942701	6942800	1.22865e-21	8.41197e-20	41.8367	hyper		Ca1	46638801	46639000	5.02815e-14	1.2714e-11	-53.3765	hypo		Ca1	17620451	17620600	1.36926e-25	1.37674e-22	31.4037	hyper
Ca1	6945551	6945700	9.96478e-18	5.45892e-16	40.9383	hyper		Ca1	46656901	46657000	3.33901e-05	0.0026744	25.3914	hyper		Ca1	17629751	17629850	3.19945e-17	1.18667e-14	36.4505	hyper
Ca1	6958551	6958650	7.8345e-08	1.9498e-06	26.7188	hyper		Ca1	46731851	46732000	0.000137677	0.00867475	33.2422	hyper		Ca1	17664201	17664300	1.76821e-06	6.52962e-05	25.2083	hyper
Ca1	6977851	6977950	1.52914e-22	1.09254e-20	-51.751	hypo		Ca1	46821901	46822050	4.82596e-05	0.00365205	29.0072	hyper		Ca1	17667601	17667700	8.02274e-06	0.00023833	31.6082	hyper
Ca1	6980501	6980650	4.32191e-11	1.45745e-09	43.3689	hyper		Ca1	46822001	46822150	1.1893e-05	0.00108789	26.1817	hyper		Ca1	17737101	17737250	3.95914e-28	5.0798e-25	49.8838	hyper
Ca1	7067001	7067100	2.09966e-12	7.90233e-11	-28.7718	hypo		Ca1	46822801	46822950	4.79521e-09	7.87593e-07	34.7257	hyper		Ca1	17737201	17737350	1.69053e-44	7.08649e-41	47.263	hyper
Ca1	7068501	7068600	5.63167e-06	0.000113227	-29.0084	hypo		Ca1	46832101	46832300	5.58477e-10	1.01181e-07	33.3624	hyper		Ca1	17820351	17820450	2.15815e-06	7.75359e-05	25.4553	hyper
Ca1	7078751	7078900	1.45729e-40	2.17388e-38	84.5238	hyper		Ca1	46832351	46832500	2.17386e-09	3.69637e-07	32.3341	hyper		Ca1	17838501	17838600	1.53935e-22	1.12636e-19	29.1976	hyper
Ca1	7089551	7089650	1.80705e-12	6.83953e-11	35.9375	hyper		Ca1	46943401	46943500	7.52976e-05	0.00527674	33.0383	hyper		Ca1	17840251	17840350	3.07439e-14	6.97001e-12	40.9211	hyper
Ca1	7089801	7090000	6.57774e-44	1.1191e-41	74.0182	hyper		Ca1	47143451	47143550	4.23872e-11	8.57505e-09	25.0434	hyper		Ca1	17845601	17845700	8.12633e-20	4.29338e-17	25.5803	hyper
Ca1	7111701	7111800	1.65728e-11	5.78674e-10	-45.2283	hypo		Ca1	47268801	47268950	1.16626e-05	0.00106986	37.455	hyper		Ca1	17868351	17868450	3.75842e-15	9.96214e-13	26.2371	hyper
Ca1	7112651	7112750	7.10134e-10	2.15364e-08	-29.152	hypo		Ca1	47340751	47340850	4.79949e-11	9.65644e-09	36.2419	hyper		Ca1	17873651	17873750	0.000318669	0.00504223	25.8915	hyper
Ca1	7120251	7120350	1.57416e-07	3.7959e-06	-35.1558	hypo		Ca1	47341001	47341150	9.06957e-26	4.03406e-23	38.8707	hyper		Ca1	17873751	17873850	4.82748e-10	4.64093e-08	27.0586	hyper
Ca1	7132351	7132500	2.65015e-10	8.35722e-09	33.9435	hyper		Ca1	47438501	47438600	9.17967e-07	0.000108717	25.3865	hyper		Ca1	17882051	17882150	2.05887e-06	7.44505e-05	-25.873	hypo
Ca1	7135701	7135800	7.70004e-09	2.12276e-07	29.7532	hyper		Ca1	47496501	47496600	5.51936e-08	7.91326e-06	26.0173	hyper		Ca1	17936301	17936400	5.15004e-06	0.000163367	35.1064	hyper
Ca1	7147601	7147700	8.79264e-06	0.000172444	-28.8885	hypo		Ca1	47599251	47599450	1.03335e-05	0.000963496	-34.5619	hypo		Ca1	17954351	17954450	6.76185e-07	2.84618e-05	25.1009	hyper
Ca1	7158501	7158600	3.49937e-09	9.9572e-08	-31.3259	hypo		Ca1	47630901	47631000	4.10487e-06	0.000424138	29.1553	hyper		Ca1	17972701	17972850	1.78894e-12	2.90162e-10	26.3743	hyper
Ca1	7183751	7183850	7.3151e-08	1.8256e-06	32.9766	hyper		Ca1	47825101	47825200	1.14641e-08	1.79721e-06	-43.5734	hypo		Ca1	17972851	17973000	2.1732e-09	1.78638e-07	27.4985	hyper
Ca1	7184451	7184550	1.01269e-12	3.90594e-11	27.0967	hyper		Ca1	47826001	47826100	1.80321e-45	1.63498e-42	-79.972	hypo		Ca1	17996951	17997100	1.09856e-17	4.35374e-15	27.5638	hyper
Ca1	7185301	7185400	1.09113e-20	7.09615e-19	-65.761	hypo		Ca1	47826101	47826250	1.93617e-33	1.14884e-30	-90.6566	hypo		Ca1	18012001	18012100	4.11389e-06	0.000134917	25.4216	hyper
Ca1	7185451	7185600	5.32513e-15	2.42612e-13	61.1244	hyper		Ca1	47826951	47827050	2.9636e-17	9.11131e-15	-55.2814	hypo		Ca1	18020601	18020750	2.07135e-13	4.04718e-11	26.2251	hyper
Ca1	7186701	7186800	1.68795e-21	1.14732e-19	-47.0087	hypo		Ca1	47827301	47827450	1.64923e-34	1.02074e-31	-43.5869	hypo		Ca1	18046101	18046200	1.13943e-06	4.47089e-05	-25.6707	hypo
Ca1	7187101	7187200	1.31893e-07	3.20651e-06	-33.0769	hypo		Ca1	47897851	47898050	5.54575e-08	7.94433e-06	31.0488	hyper		Ca1	18062151	18062350	7.67192e-30	1.1382e-26	33.2512	hyper
Ca1	7320901	7321050	3.65014e-21	2.43245e-19	-61.5685	hypo		Ca1	48080401	48080550	1.91622e-10	3.63085e-08	46.0544	hyper		Ca1	18063201	18063350	6.62812e-48	3.5627e-44	34.4414	hyper
Ca1	7330201	7330300	7.65866e-18	4.22156e-16	34.1335	hyper		Ca1	48087351	48087500	4.99861e-21	1.83294e-18	-31.0044	hypo		Ca1	18063301	18063500	5.27029e-24	4.52415e-21	37.6301	hyper
Ca1	7334501	7334600	3.00024e-15	1.38941e-13	54.6875	hyper		Ca1	48099301	48099450	2.7699e-55	3.43411e-52	-86.2982	hypo		Ca1	18063951	18064050	1.05727e-08	7.36124e-07	25.4487	hyper
Ca1	7446201	7446300	3.32779e-12	1.23151e-10	26.255	hyper		Ca1	48289851	48290000	6.57047e-48	6.45433e-45	-67.143	hypo		Ca1	18166451	18166550	3.73517e-06	0.00012419	26.092	hyper
Ca1	7460101	7460250	7.4189e-08	1.84989e-06	33.5117	hyper		Ca1	48289951	48290150	1.87596e-85	5.76898e-82	-87.2015	hypo		Ca1	18167851	18167950	6.62057e-11	7.76058e-09	25.6213	hyper
Ca1	7488901	7489000	1.56112e-08	4.17429e-07	-30.8274	hypo		Ca1	48291901	48292000	1.78375e-26	8.15889e-24	-81.147	hypo		Ca1	18176401	18176550	5.25604e-10	5.00912e-08	-31.2262	hypo
Ca1	7489251	7489350	1.36186e-15	6.46839e-14	42.9968	hyper		Ca2	38851	38950	7.77182e-05	0.00541575	25.4057	hyper		Ca1	18179351	18179450	2.85854e-05	0.000696634	31.5152	hyper
Ca1	7502551	7502700	9.40603e-24	7.1192e-22	-43.2772	hypo		Ca2	82701	82800	2.40713e-06	0.000262439	30.4996	hyper		Ca1	18179851	18179950	1.75485e-20	1.01375e-17	25.6574	hyper
Ca1	7510101	7510200	5.86174e-13	2.30444e-11	36.5854	hyper		Ca2	214651	214750	1.812e-10	3.44557e-08	26.2936	hyper		Ca1	18219901	18220000	1.36346e-05	0.000373257	26.0521	hyper
Ca1	7513601	7513750	7.01564e-55	1.72938e-52	-80.4944	hypo		Ca2	261051	261200	8.69576e-14	2.1676e-11	31.9378	hyper		Ca1	18248801	18248900	7.5289e-06	0.000225779	25.7353	hyper
Ca1	7529951	7530050	2.30401e-24	1.79604e-22	-50.6944	hypo		Ca2	268101	268250	1.0887e-32	6.27645e-30	-82.4863	hypo		Ca1	18249651	18249800	8.20565e-09	5.88033e-07	29.1229	hyper
Ca1	7530551	7530650	6.56218e-21	4.31306e-19	-36.4643	hypo		Ca2	268351	268450	6.79839e-28	3.27627e-25	-76.236	hypo		Ca1	18272851	18272950	1.30166e-18	5.88705e-16	-29.4766	hypo
Ca1	7530801	7530900	6.95243e-09	1.92465e-07	-43.0711	hypo		Ca2	268901	269050	4.71569e-63	7.52598e-60	-92.3662	hypo		Ca1	18295851	18295950	1.66091e-06	6.18768e-05	30.7908	hyper
Ca1	7531501	7531600	4.00809e-10	1.2429e-08	-27.8328	hypo		Ca2	270501	270650	2.33027e-51	2.61142e-48	-88.158	hypo		Ca1	18318651	18318750	0.000269662	0.00440894	-28.9442	hypo
Ca1	7560801	7561000	5.00327e-07	1.1446e-05	9.21442	hyper		Ca2	270601	270800	1.65484e-47	1.61082e-44	-88.8285	hypo		Ca1	18429901	18430000	5.16351e-05	0.00114202	26.9419	hyper
Ca1	7566651	7566750	6.32502e-25	5.06808e-23	-29.6141	hypo		Ca2	546801	546900	6.5451e-06	0.000643209	27.0092	hyper		Ca1	18472151	18472250	2.06733e-05	0.0005302	-38.1773	hypo
Ca1	7640101	7640250	4.55079e-39	6.40852e-37	83.5948	hyper		Ca2	546951	547050	5.74375e-06	0.000573599	28.0343	hyper		Ca1	18519401	18519500	6.44945e-10	6.01521e-08	25.0165	hyper
Ca1	7650801	7650950	6.68678e-34	7.8271e-32	-33.8817	hypo		Ca2	547151	547250	1.7075e-05	0.00149636	27.9127	hyper		Ca1	18519501	18519650	1.81745e-16	5.95512e-14	25.237	hyper
Ca1	7651101	7651250	8.70828e-39	1.21303e-36	-45.9942	hypo		Ca2	549001	549150	3.60584e-07	4.58142e-05	-27.9891	hypo		Ca1	18528301	18528450	2.38547e-17	9.02338e-15	39.1635	hyper
Ca1	7651201	7651350	1.61822e-14	7.13227e-13	-28.4589	hypo		Ca2	551051	551250	1.76206e-13	4.3004e-11	-34.5781	hypo		Ca1	18528601	18528750	1.7921e-23	1.4567e-20	28.8135	hyper
Ca1	7681951	7682050	1.19494e-06	2.61364e-05	40.9091	hyper		Ca2	759351	759450	5.14213e-32	2.88402e-29	45.4245	hyper		Ca1	18557151	18557250	4.47337e-28	5.71142e-25	25.9903	hyper
Ca1	7695001	7695150	1.27969e-12	4.90167e-11	45.4992	hyper		Ca2	759701	759800	9.62012e-31	5.14562e-28	46.716	hyper		Ca1	18562301	18562450	0.000626154	0.00863661	36.0105	hyper
Ca1	7696401	7696500	1.80512e-08	4.79617e-07	-37.9563	hypo		Ca2	833601	833800	3.30143e-07	4.21741e-05	-37.1542	hypo		Ca1	18597201	18597350	3.19637e-17	1.18581e-14	25.9078	hyper
Ca1	7709451	7709600	7.72292e-75	3.62645e-72	77.9548	hyper		Ca2	846401	846500	3.4686e-05	0.00276279	30.7703	hyper		Ca1	18606801	18606950	2.96348e-21	1.88144e-18	28.0848	hyper
Ca1	7709551	7709700	1.23198e-66	4.40387e-64	54.4828	hyper		Ca2	919801	919950	2.22978e-58	3.06805e-55	-87.593	hypo		Ca1	18606901	18607050	7.66798e-10	7.02539e-08	37.5173	hyper
Ca1	7710001	7710100	9.3034e-09	2.54306e-07	-27.7111	hypo		Ca2	920101	920300	1.15145e-36	7.73198e-34	-70.5141	hypo		Ca1	18627701	18627800	4.82073e-11	5.82486e-09	25.0097	hyper
Ca1	7808201	7808350	3.57074e-22	2.50527e-20	51.3578	hyper		Ca2	986901	987000	7.35352e-16	2.09305e-13	-52.6644	hypo		Ca1	18632301	18632400	4.43724e-10	4.30084e-08	39.2289	hyper
Ca1	7819651	7819750	3.65046e-15	1.68125e-13	-26.9682	hypo		Ca2	1189651	1189800	1.2762e-11	2.69667e-09	27.8684	hyper		Ca1	18636851	18636950	0.000256022	0.00422907	30.2944	hyper
Ca1	7839801	7839950	8.15112e-50	1.69599e-47	64.4444	hyper		Ca2	1190351	1190500	2.93486e-21	1.0877e-18	45.6112	hyper		Ca1	18659451	18659550	2.07878e-09	1.71644e-07	29.3548	hyper
Ca1	7868301	7868400	2.16337e-11	7.4826e-10	32.8644	hyper		Ca2	1190451	1190600	1.2913e-17	4.03528e-15	33.2689	hyper		Ca1	18869551	18869650	0.000500106	0.00723042	25.819	hyper
Ca1	7884551	7884650	2.4474e-19	1.4782e-17	48.3871	hyper		Ca2	1198401	1198550	5.35031e-35	3.36446e-32	51.1943	hyper		Ca1	18872101	18872200	1.27025e-08	8.6667e-07	29.0405	hyper
Ca1	7884651	7884750	2.88048e-18	1.63528e-16	50.5542	hyper		Ca2	1198501	1198650	1.31968e-22	5.19667e-20	44.9315	hyper		Ca1	18880351	18880450	6.27368e-09	4.62719e-07	30.0839	hyper
Ca1	7885251	7885350	1.63503e-05	0.000308678	34.9833	hyper		Ca2	1198751	1198850	1.07556e-05	0.000997403	39.5212	hyper		Ca1	18880601	18880700	3.51885e-10	3.49708e-08	32.3501	hyper
Ca1	7969551	7969700	4.45494e-33	5.04902e-31	61.4375	hyper		Ca2	1199101	1199250	4.4617e-06	0.00045672	37.4957	hyper		Ca1	18917251	18917350	1.80802e-08	1.18664e-06	25.2459	hyper
Ca1	8011201	8011300	2.4234e-09	6.9924e-08	44.186	hyper		Ca2	1227701	1227850	1.6118e-11	3.37552e-09	-29.3165	hypo		Ca1	18964551	18964700	1.52314e-10	1.64398e-08	33.7815	hyper
Ca1	8057701	8057800	2.31687e-43	3.85594e-41	65.9028	hyper		Ca2	1233401	1233500	3.38364e-06	0.000356401	-33.3333	hypo		Ca1	18989551	18989650	1.6865e-14	4.01561e-12	29.8271	hyper
Ca1	8102451	8102550	1.85887e-22	1.32276e-20	69.3548	hyper		Ca2	1399201	1399300	2.04777e-24	8.62311e-22	-85.1852	hypo		Ca1	19064301	19064500	1.60272e-17	6.2061e-15	29.2386	hyper
Ca1	8108551	8108700	1.01154e-12	3.90188e-11	-35.3275	hypo		Ca2	1400551	1400650	1.12224e-15	3.15687e-13	-57.9167	hypo		Ca1	19064501	19064600	1.31955e-07	6.84627e-06	25.5069	hyper
Ca1	8117301	8117500	6.41154e-40	9.33058e-38	-69.6732	hypo		Ca2	1474101	1474300	1.64061e-09	2.82792e-07	31.2139	hyper		Ca1	19065351	19065550	2.24024e-09	1.83583e-07	28.9185	hyper
Ca1	8128501	8128650	2.77306e-16	1.38211e-14	-38.155	hypo		Ca2	1474301	1474450	5.77633e-08	8.25856e-06	30.5387	hyper		Ca1	19074701	19074850	3.59791e-07	1.64715e-05	31.1185	hyper
Ca1	8137501	8137650	2.85029e-14	1.23377e-12	-34.4716	hypo		Ca2	1761901	1762050	1.52096e-17	4.73412e-15	-50.335	hypo		Ca1	19085251	19085400	1.99671e-21	1.29558e-18	35.4637	hyper
Ca1	8193651	8193750	3.27459e-07	7.64394e-06	45.2707	hyper		Ca2	2035751	2035900	4.63588e-07	5.78164e-05	-35.0641	hypo		Ca1	19085351	19085550	4.09434e-37	1.06731e-33	36.9644	hyper
Ca1	8195551	8195650	1.725e-19	1.04987e-17	29.1283	hyper		Ca2	2151901	2152000	9.80153e-06	0.00091884	-26.8967	hypo		Ca1	19094001	19094100	0.000161023	0.00290683	27.6055	hyper
Ca1	8195851	8195950	1.57733e-15	7.45115e-14	42.8654	hyper		Ca2	2541451	2541600	2.4962e-18	8.09038e-16	40.0027	hyper		Ca1	19143951	19144050	4.89442e-09	3.70197e-07	27.4038	hyper
Ca1	8196851	8197000	5.79389e-05	0.00100278	28.9102	hyper		Ca2	2632901	2633050	2.71424e-07	3.50917e-05	43.6701	hyper		Ca1	19144051	19144150	4.14464e-10	4.04568e-08	34.8579	hyper
Ca1	8199351	8199450	5.58647e-20	3.49482e-18	31.9763	hyper		Ca2	2956951	2957050	6.77055e-07	8.20327e-05	33.2124	hyper		Ca1	19150301	19150400	4.32164e-08	2.5616e-06	26.0147	hyper
Ca1	8290551	8290700	2.86967e-62	8.97126e-60	92.7251	hyper		Ca2	2968551	2968750	3.39748e-12	7.51047e-10	28.6951	hyper		Ca1	19152851	19152950	3.2313e-08	1.98193e-06	29.1262	hyper
Ca1	8351301	8351400	4.7549e-96	3.92611e-93	-65.7718	hypo		Ca2	3042851	3042950	2.04098e-09	3.48489e-07	-25.815	hypo		Ca1	19157551	19157650	0.00058764	0.0082143	25.3373	hyper
Ca1	8373801	8373900	3.27974e-40	4.81795e-38	33.4285	hyper		Ca2	3045451	3045600	7.62975e-10	1.36199e-07	33.2216	hyper		Ca1	19176301	19176400	1.0324e-05	0.000295078	25.8733	hyper
Ca1	8379951	8380100	1.47205e-27	1.32737e-25	31.0349	hyper		Ca2	3079551	3079650	1.31747e-08	2.04957e-06	-26.4445	hypo		Ca1	19179951	19180050	2.43769e-13	4.69347e-11	27.7011	hyper
Ca1	8380451	8380550	3.60846e-13	1.44069e-11	-38.638	hypo		Ca2	3079851	3080000	2.3241e-15	6.40615e-13	-58.9367	hypo		Ca1	19183851	19183950	3.29682e-14	7.43113e-12	31.3997	hyper
Ca1	8390451	8390600	4.39023e-10	1.35699e-08	37.9943	hyper		Ca2	3113501	3113600	0.000141089	0.00884536	28.3102	hyper		Ca1	19187401	19187500	4.58935e-06	0.000148057	29.09	hyper
Ca1	8395501	8395650	2.92495e-12	1.08795e-10	41.736	hyper		Ca2	3177951	3178100	8.70933e-05	0.0059594	35.1828	hyper		Ca1	19199001	19199100	9.89102e-10	8.83306e-08	37.6607	hyper
Ca1	8412251	8412400	1.50635e-12	5.73734e-11	-37.997	hypo		Ca2	3178251	3178400	1.32549e-45	1.20927e-42	81.9914	hyper		Ca1	19206951	19207050	1.92318e-10	2.03276e-08	32.2591	hyper
Ca1	8444351	8444500	1.41745e-07	3.43509e-06	-29.3051	hypo		Ca2	3178351	3178500	1.82668e-134	1.93827e-130	81.6788	hyper		Ca1	19208951	19209050	1.05404e-08	7.34186e-07	35.6886	hyper
Ca1	8485651	8485750	1.50911e-39	2.16468e-37	-34.9175	hypo		Ca2	3178451	3178650	1.57136e-114	1.06365e-110	83.3328	hyper		Ca1	19223401	19223500	1.25513e-11	1.71459e-09	26.3467	hyper
Ca1	8521801	8521950	1.41391e-18	8.19229e-17	-27.8602	hypo		Ca2	3509051	3509200	3.61731e-51	4.02693e-48	83.648	hyper		Ca1	19230951	19231050	2.41562e-08	1.53427e-06	27.8831	hyper
Ca1	8541801	8541950	8.23189e-39	1.14786e-36	55.4034	hyper		Ca2	3611551	3611700	2.78772e-15	7.65718e-13	-64.0399	hypo		Ca1	19264701	19264800	1.18714e-05	0.000332162	28.2428	hyper
Ca1	8557001	8557200	2.89753e-52	6.55594e-50	-78.1672	hypo		Ca2	3709401	3709550	1.13835e-07	1.56521e-05	-36.7302	hypo		Ca1	19268251	19268350	2.84478e-05	0.000693795	26.5639	hyper
Ca1	8582351	8582450	8.1231e-14	3.40181e-12	-36.1688	hypo		Ca2	3752551	3752650	1.25531e-17	3.92491e-15	-40.0794	hypo		Ca1	19297351	19297550	1.81878e-19	9.2058e-17	26.4933	hyper
Ca1	8584951	8585050	4.80924e-09	1.35083e-07	-27.4043	hypo		Ca2	3799151	3799250	2.89222e-29	1.45825e-26	82.8596	hyper		Ca1	19305801	19305900	1.64574e-18	7.32235e-16	28.9595	hyper
Ca1	8606151	8606250	5.39655e-14	2.28814e-12	-27.4147	hypo		Ca2	3932651	3932750	1.20728e-06	0.000139755	-26.5491	hypo		Ca1	19310751	19310850	2.51086e-14	5.80364e-12	25.2001	hyper
Ca1	8607801	8607900	1.72882e-26	1.48107e-24	-44.3187	hypo		Ca2	3978501	3978650	3.56698e-09	5.92471e-07	38.8539	hyper		Ca1	19311101	19311200	1.55002e-14	3.71386e-12	31.8291	hyper
Ca1	8608201	8608350	1.47145e-47	2.8385e-45	-64.8765	hypo		Ca2	3978751	3978900	4.4001e-46	4.07426e-43	78.951	hyper		Ca1	19324051	19324150	1.00877e-05	0.000289426	36.6667	hyper
Ca1	8615601	8615700	4.84735e-08	1.23312e-06	25.9848	hyper		Ca2	4078051	4078200	3.97339e-23	1.59506e-20	41.6452	hyper		Ca1	19382501	19382600	1.02784e-08	7.18084e-07	25.6511	hyper
Ca1	8669751	8669950	3.57345e-09	1.01584e-07	49.3165	hyper		Ca2	4207001	4207200	7.40873e-95	2.81486e-91	-94.3491	hypo		Ca1	19445401	19445500	1.55285e-17	6.02942e-15	26.2741	hyper
Ca1	8670351	8670450	2.09905e-14	9.18257e-13	-41.0839	hypo		Ca2	4207251	4207400	1.64776e-53	1.95442e-50	-88.9957	hypo		Ca1	19447251	19447350	5.79388e-09	4.31139e-07	29.7922	hyper
Ca1	8670601	8670750	3.6947e-09	1.04861e-07	-37.5027	hypo		Ca2	4207351	4207500	1.15659e-58	1.60831e-55	-94.6737	hypo		Ca1	19455001	19455150	1.05794e-32	1.98195e-29	27.4215	hyper
Ca1	8673301	8673400	2.99941e-06	6.24692e-05	-27.6485	hypo		Ca2	4207451	4207600	1.91404e-128	1.73413e-124	-85.2907	hypo		Ca1	19489651	19489800	5.9896e-15	1.537e-12	47.1304	hyper
Ca1	8673651	8673750	2.39967e-07	5.68083e-06	-27.2505	hypo		Ca2	4207551	4207700	5.62301e-88	1.81946e-84	-81.8614	hypo		Ca1	19513951	19514050	1.12884e-20	6.70468e-18	26.5045	hyper
Ca1	8679451	8679550	1.06032e-10	3.45858e-09	37.4801	hyper		Ca2	4207651	4207800	2.77309e-63	4.49266e-60	-91.3909	hypo		Ca1	19516251	19516350	1.23207e-07	6.44538e-06	29.5189	hyper
Ca1	8682151	8682250	2.5234e-19	1.52285e-17	44.3892	hyper		Ca2	4208051	4208150	2.87055e-75	6.84403e-72	-85.7955	hypo		Ca1	19523201	19523400	2.95052e-05	0.000715529	27.6184	hyper
Ca1	8682651	8682800	1.55324e-56	4.03377e-54	-57.8741	hypo		Ca2	4208151	4208300	1.04381e-72	2.26829e-69	-88.3421	hypo		Ca1	19556401	19556500	1.17877e-05	0.000330129	26.8706	hyper
Ca1	8691851	8691950	5.47227e-24	4.19276e-22	40.7029	hyper		Ca2	4208451	4208600	2.67107e-17	8.22701e-15	-27.4177	hypo		Ca1	19634301	19634500	1.86432e-18	8.23854e-16	27.1836	hyper
Ca1	8692751	8692900	1.00148e-12	3.8642e-11	-30.4958	hypo		Ca2	4208551	4208750	4.66747e-14	1.183e-11	-26.7069	hypo		Ca1	19639651	19639750	8.66602e-06	0.00025451	26.4505	hyper
Ca1	8722451	8722550	2.0138e-29	1.96601e-27	77.7101	hyper		Ca2	4314551	4314700	4.89803e-18	1.56382e-15	-45.9301	hypo		Ca1	19733501	19733650	7.11752e-05	0.00148829	35.2089	hyper
Ca1	8739401	8739550	6.70313e-27	5.86223e-25	56.4629	hyper		Ca2	4325951	4326100	2.26737e-05	0.00191477	26.0948	hyper		Ca1	19866401	19866550	7.90253e-18	3.19804e-15	34.8594	hyper
Ca1	8753251	8753400	1.16301e-15	5.55257e-14	41.853	hyper		Ca2	4328151	4328250	6.68097e-11	1.32607e-08	32.3077	hyper		Ca1	19866501	19866700	4.16099e-10	4.05928e-08	26.0177	hyper
Ca1	8774901	8775000	3.74872e-14	1.60695e-12	-37.734	hypo		Ca2	4362001	4362100	3.36775e-06	0.000354981	29.1159	hyper		Ca1	19866901	19867000	4.46771e-18	1.8698e-15	29.9451	hyper
Ca1	8781201	8781350	1.37309e-13	5.65349e-12	-51.1717	hypo		Ca2	4362151	4362300	6.61024e-07	8.0239e-05	31.0509	hyper		Ca1	19887001	19887100	3.61913e-15	9.62231e-13	-27.8177	hypo
Ca1	8783751	8783850	4.72068e-09	1.32711e-07	-32.1034	hypo		Ca2	4372651	4372750	2.29043e-24	9.61742e-22	41.6352	hyper		Ca1	19952751	19952850	2.17879e-06	7.81759e-05	26.3934	hyper
Ca1	8787501	8787700	1.12729e-71	4.79829e-69	-81.7859	hypo		Ca2	4532401	4532500	1.69819e-10	3.24329e-08	-36.2728	hypo		Ca1	19966651	19966750	1.31084e-07	6.80626e-06	25.1604	hyper
Ca1	8799051	8799150	8.47654e-30	8.42359e-28	75.8065	hyper		Ca2	4533801	4533950	8.75224e-16	2.47919e-13	-62.9885	hypo		Ca1	19970001	19970100	0.000259935	0.00428139	28.4991	hyper
Ca1	8799901	8800050	5.04134e-14	2.14301e-12	-48.1737	hypo		Ca2	4534051	4534250	1.17101e-35	7.574e-33	-79.2827	hypo		Ca1	19984001	19984100	1.55988e-07	7.92323e-06	26.3209	hyper
Ca1	8805201	8805300	5.54403e-07	1.26246e-05	27.2594	hyper		Ca2	4662801	4662900	2.45093e-06	0.000266993	25.6901	hyper		Ca1	20025751	20025850	4.31821e-11	5.26842e-09	36.2576	hyper
Ca1	8809701	8809800	6.08246e-05	0.00104887	31.5199	hyper		Ca2	4787101	4787200	1.27668e-13	3.14119e-11	-55.6373	hypo		Ca1	20049901	20050000	3.95868e-07	1.78885e-05	31.2276	hyper
Ca1	8810351	8810450	1.12838e-06	2.47596e-05	30.568	hyper		Ca2	4829451	4829600	9.7566e-78	2.45543e-74	80.8602	hyper		Ca1	20059101	20059200	6.28605e-05	0.0013431	31.5033	hyper
Ca1	8820401	8820500	6.95713e-21	4.56746e-19	33.1541	hyper		Ca2	4852851	4853050	2.52341e-84	7.52428e-81	91.0513	hyper		Ca1	20059701	20059850	8.84944e-05	0.00177997	29.2787	hyper
Ca1	8821551	8821700	3.26883e-21	2.18428e-19	-54.1314	hypo		Ca2	4853451	4853600	7.6899e-42	6.12802e-39	90.4879	hyper		Ca1	20118301	20118400	1.02229e-06	4.07053e-05	25.3474	hyper
Ca1	8822301	8822450	4.04715e-33	4.59715e-31	41.7382	hyper		Ca2	4853701	4853850	5.75208e-50	6.12553e-47	85.2404	hyper		Ca1	20137451	20137550	7.92991e-06	0.000235972	26.2518	hyper
Ca1	8823651	8823750	0.000243763	0.00374476	-30.7859	hypo		Ca2	4853901	4854100	9.31679e-53	1.07794e-49	88.0916	hyper		Ca1	20139551	20139650	9.55923e-13	1.6448e-10	29.1775	hyper
Ca1	8840901	8841000	5.37012e-11	1.79575e-09	-26.6317	hypo		Ca2	4854151	4854350	3.24904e-88	1.06892e-84	90.6844	hyper		Ca1	20158451	20158550	7.44218e-16	2.21718e-13	31.4751	hyper
Ca1	8885601	8885700	1.14792e-28	1.08764e-26	70.1922	hyper		Ca2	4856151	4856250	1.27466e-94	4.81186e-91	96.8	hyper		Ca1	20186951	20187100	1.40379e-07	7.2281e-06	27.9311	hyper
Ca1	8891701	8891850	1.64824e-36	2.11952e-34	52.9491	hyper		Ca2	4856501	4856700	5.7461e-63	9.12103e-60	86.7357	hyper		Ca1	20233701	20233800	2.40246e-07	1.15616e-05	34.3276	hyper
Ca1	8892851	8893000	1.68572e-23	1.26103e-21	-54.7404	hypo		Ca2	4892951	4893150	5.11924e-83	1.47781e-79	-74.1705	hypo		Ca1	20239151	20239300	1.0906e-12	1.85405e-10	32.6713	hyper
Ca1	8893151	8893300	6.22133e-70	2.47999e-67	-80.0879	hypo		Ca2	4894551	4894650	6.82777e-32	3.81128e-29	-57.5627	hypo		Ca1	20271151	20271250	3.20499e-12	4.94421e-10	34.3242	hyper
Ca1	8893351	8893450	0.000119505	0.0019546	-25.4846	hypo		Ca2	4894901	4895100	7.44985e-251	1.46241e-245	-71.2345	hypo		Ca1	20346001	20346150	3.27984e-07	1.51941e-05	34.2001	hyper
Ca1	8893651	8893750	6.38295e-12	2.31021e-10	27.0306	hyper		Ca2	5007301	5007400	1.46395e-33	8.72594e-31	80.1421	hyper		Ca1	20391901	20392000	3.70685e-12	5.64368e-10	26.0401	hyper
Ca1	8897201	8897350	5.76111e-13	2.26587e-11	46.1256	hyper		Ca2	5060501	5060600	4.8453e-10	8.83957e-08	-42.1925	hypo		Ca1	20392001	20392100	1.14556e-12	1.93873e-10	33.3579	hyper
Ca1	8898001	8898100	6.03331e-18	3.35096e-16	-40.4444	hypo		Ca2	5222001	5222150	5.5321e-13	1.30055e-10	31.2258	hyper		Ca1	20392101	20392200	3.91706e-10	3.8474e-08	29.1857	hyper
Ca1	8943301	8943400	1.21803e-07	2.97163e-06	28.6171	hyper		Ca2	5249301	5249400	3.06518e-25	1.33859e-22	-29.852	hypo		Ca1	20418701	20418800	5.04671e-11	6.06856e-09	25.9944	hyper
Ca1	8947851	8947950	2.73473e-13	1.10043e-11	-44.721	hypo		Ca2	5280501	5280650	4.35607e-35	2.74953e-32	-73.1835	hypo		Ca1	20419651	20419750	9.43267e-05	0.00187607	30.9731	hyper
Ca1	8955701	8955850	9.05478e-11	2.96797e-09	-39.42	hypo		Ca2	5300651	5300800	2.239e-15	6.1759e-13	29.3127	hyper		Ca1	20505201	20505300	0.000469801	0.00687942	27.1062	hyper
Ca1	8956001	8956100	2.29302e-11	7.91144e-10	25.4334	hyper		Ca2	5344801	5344900	2.94635e-08	4.37885e-06	26.2291	hyper		Ca1	20554201	20554350	1.3299e-14	3.22704e-12	29.3468	hyper
Ca1	8963251	8963400	4.13795e-08	1.06042e-06	33.0395	hyper		Ca2	5603301	5603400	3.41176e-09	5.67649e-07	29.509	hyper		Ca1	20665901	20666000	6.58925e-08	3.72014e-06	26.7814	hyper
Ca1	8994501	8994650	5.53865e-19	3.28647e-17	57.5269	hyper		Ca2	6124051	6124150	3.32874e-17	1.02073e-14	43.2286	hyper		Ca1	20672751	20672850	3.85071e-06	0.000127494	32.2797	hyper
Ca1	9017801	9017900	2.74713e-10	8.6533e-09	-30.5573	hypo		Ca2	6124251	6124350	5.20805e-07	6.44404e-05	28.5897	hyper		Ca1	20676201	20676350	4.0739e-07	1.83427e-05	35.9678	hyper
Ca1	9018151	9018250	8.28654e-13	3.21988e-11	-43.817	hypo		Ca2	6177251	6177350	9.98739e-10	1.76298e-07	28.0449	hyper		Ca1	20694951	20695050	3.4282e-08	2.08696e-06	27.867	hyper
Ca1	9021801	9021900	1.83862e-09	5.36898e-08	-28.9346	hypo		Ca2	6237351	6237500	1.79106e-27	8.513e-25	49.3877	hyper		Ca1	20734051	20734150	4.15201e-09	3.19423e-07	30.861	hyper
Ca1	9023451	9023600	1.40221e-17	7.6121e-16	-37.946	hypo		Ca2	6237451	6237600	2.12598e-29	1.07838e-26	37.1963	hyper		Ca1	20784751	20784850	7.18593e-06	0.000216881	-26.1209	hypo
Ca1	9036901	9037000	9.88556e-12	3.51849e-10	-33.8511	hypo		Ca2	6237651	6237800	1.90317e-19	6.51428e-17	49.196	hyper		Ca1	20797551	20797650	9.77662e-17	3.33792e-14	31.4936	hyper
Ca1	9040651	9040750	1.50905e-16	7.66071e-15	-48.1618	hypo		Ca2	6243201	6243350	7.65778e-13	1.78073e-10	30.3835	hyper		Ca1	20850951	20851050	2.07253e-13	4.04881e-11	27.1204	hyper
Ca1	9052601	9052750	4.32935e-16	2.12998e-14	-38.4773	hypo		Ca2	6340101	6340300	1.32558e-08	2.06109e-06	-44.4684	hypo		Ca1	20852051	20852150	1.88028e-18	8.30437e-16	25.1154	hyper
Ca1	9058851	9058950	4.15218e-06	8.49683e-05	-28.5758	hypo		Ca2	6340801	6340950	4.67839e-10	8.56159e-08	-32.0768	hypo		Ca1	21018901	21019000	8.05855e-12	1.14596e-09	44.3291	hyper
Ca1	9077651	9077750	5.77843e-11	1.92759e-09	33.9828	hyper		Ca2	6340951	6341100	1.77073e-13	4.31886e-11	-56.8117	hypo		Ca1	21048001	21048150	2.03494e-10	2.13887e-08	40.3375	hyper
Ca1	9079101	9079200	3.94128e-10	1.22289e-08	-25.9051	hypo		Ca2	6554901	6555000	1.20726e-25	5.33554e-23	34.2338	hyper		Ca1	21082751	21082850	4.4361e-08	2.62173e-06	32.9164	hyper
Ca1	9083201	9083350	4.67203e-05	0.000821691	29.425	hyper		Ca2	6570801	6570900	4.8301e-10	8.81594e-08	25.799	hyper		Ca1	21098251	21098350	1.79005e-07	8.93712e-06	26.5657	hyper
Ca1	9112101	9112250	8.7713e-11	2.8796e-09	31.5728	hyper		Ca2	6602501	6602650	5.93354e-08	8.46894e-06	-43.808	hypo		Ca1	21120201	21120300	4.82671e-13	8.79029e-11	25.731	hyper
Ca1	9112801	9112950	1.05337e-33	1.22468e-31	-28.9503	hypo		Ca2	6611101	6611200	2.54687e-13	6.14319e-11	-28.732	hypo		Ca1	21154951	21155100	1.41746e-08	9.55735e-07	29.8692	hyper
Ca1	9168901	9169050	5.96422e-42	9.39348e-40	91.0448	hyper		Ca2	6611301	6611400	7.78303e-08	1.09469e-05	-31.9207	hypo		Ca1	21155151	21155250	5.09398e-11	6.11897e-09	27.8986	hyper
Ca1	9170151	9170250	1.13261e-12	4.35334e-11	28.7632	hyper		Ca2	6612751	6612900	7.44419e-16	2.11732e-13	-40.8287	hypo		Ca1	21168851	21169000	1.60867e-37	4.33088e-34	33.9398	hyper
Ca1	9175301	9175450	2.0802e-08	5.49534e-07	31.4156	hyper		Ca2	6612851	6613000	2.12556e-09	3.62005e-07	-38.4835	hypo		Ca1	21168951	21169100	1.15293e-48	6.52273e-45	32.3428	hyper
Ca1	9184301	9184450	1.26754e-52	2.90609e-50	77.4041	hyper		Ca2	6649501	6649600	4.34678e-07	5.44124e-05	28.8861	hyper		Ca1	21172701	21172800	2.88947e-08	1.79562e-06	28.9374	hyper
Ca1	9185751	9185850	5.90768e-16	2.87911e-14	-33.4651	hypo		Ca2	6649751	6649850	4.61069e-17	1.39997e-14	29.6109	hyper		Ca1	21193401	21193600	3.80784e-11	4.69823e-09	32.3458	hyper
Ca1	9194951	9195050	1.14549e-13	4.74195e-12	35.0235	hyper		Ca2	6788551	6788650	2.16222e-05	0.0018373	26.673	hyper		Ca1	21193951	21194050	7.09197e-11	8.25859e-09	-44.6154	hypo
Ca1	9200351	9200500	3.62969e-59	1.02656e-56	71.3508	hyper		Ca2	7047101	7047200	2.57523e-22	1.00136e-19	-28.8277	hypo		Ca1	21194601	21194700	1.02766e-15	2.98238e-13	30.1158	hyper
Ca1	9249601	9249700	1.01187e-16	5.201e-15	32.7758	hyper		Ca2	7047451	7047600	9.25048e-19	3.06047e-16	-57.1347	hypo		Ca1	21245251	21245450	5.65609e-19	2.69634e-16	35.3491	hyper
Ca1	9253001	9253100	1.39339e-27	1.25868e-25	52.6316	hyper		Ca2	7114401	7114550	2.60562e-26	1.18491e-23	51.7033	hyper		Ca1	21246651	21246800	2.68844e-16	8.58125e-14	26.4916	hyper
Ca1	9350651	9350800	8.30156e-10	2.50292e-08	46.1538	hyper		Ca2	7114501	7114650	7.2788e-30	3.74859e-27	55.4688	hyper		Ca1	21247901	21248050	2.1783e-13	4.23847e-11	27.8965	hyper
Ca1	9373851	9373950	1.31044e-39	1.88504e-37	-82.7869	hypo		Ca2	7114601	7114750	9.43392e-25	4.02002e-22	56.338	hyper		Ca1	21266751	21266900	6.84108e-24	5.8087e-21	29.5906	hyper
Ca1	9401151	9401250	5.49143e-18	3.05901e-16	55.8424	hyper		Ca2	7114751	7114850	8.04918e-17	2.40787e-14	48.2077	hyper		Ca1	21302201	21302300	1.00287e-07	5.37999e-06	29.8792	hyper
Ca1	9423301	9423450	2.2462e-21	1.51431e-19	54.7707	hyper		Ca2	7115301	7115450	9.3085e-18	2.92519e-15	54.3245	hyper		Ca1	21364151	21364250	3.10014e-12	4.79786e-10	28.9095	hyper
Ca1	9452001	9452100	5.06384e-09	1.41954e-07	39.3187	hyper		Ca2	7115401	7115550	3.03385e-26	1.37381e-23	37.7907	hyper		Ca1	21378701	21378850	3.07629e-08	1.89744e-06	34.6763	hyper
Ca1	9473551	9473650	4.93126e-05	0.000863441	34.0835	hyper		Ca2	7115551	7115650	1.47267e-09	2.54852e-07	29.6865	hyper		Ca1	21378901	21379000	4.34659e-11	5.30056e-09	27.2657	hyper
Ca1	9473651	9473750	1.14856e-16	5.88377e-15	-44.6104	hypo		Ca2	7138851	7138950	3.90196e-07	4.92526e-05	-33.2499	hypo		Ca1	21405851	21405950	2.23283e-06	7.98285e-05	28.6214	hyper
Ca1	9475901	9476050	4.30325e-36	5.44295e-34	75.4416	hyper		Ca2	7540101	7540250	1.31199e-61	1.99647e-58	-91.8606	hypo		Ca1	21420901	21421000	2.11428e-07	1.03394e-05	30.6345	hyper
Ca1	9486051	9486150	1.06673e-16	5.47428e-15	48.2004	hyper		Ca2	7540201	7540350	2.27352e-56	2.92973e-53	-90.5285	hypo		Ca1	21448251	21448350	7.55974e-08	4.19897e-06	25.0934	hyper
Ca1	9488551	9488700	3.65352e-10	1.13661e-08	29.4346	hyper		Ca2	7585551	7585650	9.34039e-11	1.82957e-08	51.0417	hyper		Ca1	21449101	21449200	9.41924e-12	1.32313e-09	33.8721	hyper
Ca1	9488701	9488850	1.32674e-42	2.1459e-40	71.0217	hyper		Ca2	7713201	7713300	4.98113e-49	5.0751e-46	77.3168	hyper		Ca1	21479251	21479400	9.47595e-13	1.63164e-10	31.2196	hyper
Ca1	9489801	9489900	1.27993e-05	0.000245252	-26.5107	hypo		Ca2	8155001	8155100	2.19761e-15	6.06601e-13	37.8947	hyper		Ca1	21502251	21502350	6.23913e-10	5.84138e-08	50.6579	hyper
Ca1	9496551	9496650	5.25864e-15	2.3965e-13	28.6785	hyper		Ca2	8724301	8724400	1.8718e-09	3.20765e-07	-30.3751	hypo		Ca1	21502401	21502500	6.64243e-08	3.74691e-06	26.7889	hyper
Ca1	9498901	9499000	3.70135e-10	1.15096e-08	28.0381	hyper		Ca2	8726251	8726350	0.000142834	0.00893563	36.8511	hyper		Ca1	21502551	21502650	4.50916e-08	2.65972e-06	28.2334	hyper
Ca1	9500701	9500800	4.77791e-09	1.34255e-07	28.9202	hyper		Ca2	8726351	8726500	3.32133e-12	7.35318e-10	46.1982	hyper		Ca1	21515401	21515550	2.06384e-18	9.06254e-16	29.1073	hyper
Ca1	9512251	9512400	1.1001e-39	1.58812e-37	-60.8054	hypo		Ca2	8727901	8728000	3.11126e-07	3.98268e-05	-28.6226	hypo		Ca1	21518901	21519000	1.08085e-08	7.50765e-07	33.4409	hyper
Ca1	9523351	9523550	5.52151e-11	1.84485e-09	-59.8924	hypo		Ca2	8728401	8728550	4.05311e-05	0.00315497	31.5664	hyper		Ca1	21519451	21519550	2.53336e-06	8.89872e-05	30.7679	hyper
Ca1	9557501	9557650	8.64104e-35	1.04157e-32	-91.128	hypo		Ca2	8757801	8757900	3.45663e-06	0.000363471	32.0615	hyper		Ca1	21550401	21550500	4.13486e-14	9.18616e-12	25.1659	hyper
Ca1	9557601	9557800	4.23384e-69	1.63385e-66	-68.5586	hypo		Ca2	8981951	8982050	6.96695e-05	0.00495097	30.2736	hyper		Ca1	21668401	21668500	9.83971e-20	5.14723e-17	25.7706	hyper
Ca1	9563051	9563200	2.88702e-30	2.9279e-28	-91.2717	hypo		Ca2	9474301	9474400	1.28906e-19	4.45238e-17	48.1643	hyper		Ca1	21683101	21683200	1.07072e-08	7.44461e-07	36.2069	hyper
Ca1	9569651	9569750	4.5871e-10	1.41519e-08	-27.6646	hypo		Ca2	9632351	9632450	3.35769e-11	6.86225e-09	-28.5112	hypo		Ca1	21685601	21685700	4.71777e-07	2.08314e-05	31.219	hyper
Ca1	9583651	9583750	1.77249e-08	4.71288e-07	-34.422	hypo		Ca2	9809901	9810050	1.79833e-32	1.0272e-29	-40.0998	hypo		Ca1	21791551	21791650	3.31681e-06	0.000112218	25.0302	hyper
Ca1	9610151	9610250	7.53871e-15	3.39906e-13	-29.3682	hypo		Ca2	9851051	9851200	5.17177e-09	8.45081e-07	34.6827	hyper		Ca1	21850851	21851000	5.46839e-05	0.00119708	28.6926	hyper
Ca1	9634801	9634900	4.99687e-33	5.65057e-31	71.4286	hyper		Ca2	9851151	9851300	1.76313e-23	7.16326e-21	40.2764	hyper		Ca1	21851401	21851500	8.17231e-08	4.49699e-06	28.734	hyper
Ca1	9645651	9645750	5.88336e-06	0.00011796	28.3452	hyper		Ca2	9851251	9851450	7.98276e-22	3.031e-19	31.1452	hyper		Ca1	21855801	21855900	1.35879e-05	0.000372175	30.1075	hyper
Ca1	9651051	9651200	1.12988e-46	2.1161e-44	84.9202	hyper		Ca2	9959351	9959450	5.23752e-07	6.47574e-05	25.361	hyper		Ca1	21951301	21951400	1.00633e-05	0.000288825	27.5075	hyper
Ca1	9658601	9658700	7.01304e-13	2.7395e-11	40.2243	hyper		Ca2	10290301	10290500	2.84422e-09	4.77132e-07	31.769	hyper		Ca1	22111151	22111250	1.33826e-10	1.46207e-08	35.0057	hyper
Ca1	9662101	9662200	8.37248e-16	4.03749e-14	32.1549	hyper		Ca2	10293251	10293350	1.087e-06	0.000127124	35.4826	hyper		Ca1	22125451	22125550	9.45449e-09	6.66922e-07	28.2685	hyper
Ca1	9663551	9663700	2.6506e-58	7.278e-56	74.0106	hyper		Ca2	10444901	10445000	6.96144e-08	9.85367e-06	-25.4386	hypo		Ca1	22161451	22161550	1.87172e-21	1.21896e-18	37.3455	hyper
Ca1	9670401	9670500	8.75661e-06	0.000171787	29.8517	hyper		Ca2	10628551	10628650	3.84516e-06	0.000399899	33.7724	hyper		Ca1	22186051	22186150	6.96186e-07	2.9188e-05	28.1537	hyper
Ca1	9670501	9670650	3.08284e-14	1.33109e-12	61.2754	hyper		Ca2	10628701	10628850	2.00244e-24	8.43822e-22	43.9621	hyper		Ca1	22196051	22196150	7.15472e-06	0.000216069	39.5397	hyper
Ca1	9674701	9674800	5.19875e-09	1.4563e-07	-36.7742	hypo		Ca2	10695901	10696050	2.34778e-66	4.24115e-63	-89.192	hypo		Ca1	22222251	22222400	9.49406e-05	0.00188587	34.6312	hyper
Ca1	9676651	9676800	4.14727e-15	1.9046e-13	50.4793	hyper		Ca2	10696651	10696800	1.36372e-143	1.86767e-139	-94.4378	hypo		Ca1	22270951	22271050	0.000306682	0.00488991	26.2989	hyper
Ca1	9692701	9692850	8.59136e-16	4.1396e-14	-40.4047	hypo		Ca2	10697551	10697650	9.39052e-14	2.33387e-11	-34.9307	hypo		Ca1	22320201	22320300	3.27648e-14	7.38687e-12	26.9044	hyper
Ca1	9707951	9708100	5.03976e-11	1.6903e-09	42.367	hyper		Ca2	10826151	10826250	3.92164e-06	0.00040717	-37.8687	hypo		Ca1	22396101	22396250	4.28584e-06	0.00013973	-32.5214	hypo
Ca1	9725551	9725650	3.5198e-13	1.40654e-11	53.5305	hyper		Ca2	10894101	10894200	7.54033e-07	9.05676e-05	-27.6745	hypo		Ca1	22410001	22410150	5.01429e-07	2.19574e-05	28.2305	hyper
Ca1	9726751	9726900	1.44429e-11	5.06883e-10	27.1901	hyper		Ca2	11115651	11115800	1.90147e-30	1.00294e-27	-86.0759	hypo		Ca1	22477651	22477750	7.89654e-06	0.000235113	28.5995	hyper
Ca1	9728951	9729050	2.03625e-18	1.16712e-16	-56.1328	hypo		Ca2	11241201	11241300	4.62615e-16	1.33058e-13	-35.626	hypo		Ca1	22481951	22482050	1.04568e-09	9.28122e-08	28.9588	hyper
Ca1	9730701	9730850	6.06139e-17	3.16474e-15	-65.1225	hypo		Ca2	11301651	11301750	6.02789e-09	9.76894e-07	-34.8614	hypo		Ca1	22504501	22504600	6.58323e-16	1.97798e-13	27.1788	hyper
Ca1	9747351	9747500	1.68654e-12	6.39805e-11	31.8158	hyper		Ca2	11562201	11562300	1.17967e-06	0.000136952	26.097	hyper		Ca1	22568251	22568350	6.36575e-08	3.60752e-06	-31.2898	hypo
Ca1	9751401	9751500	3.67884e-08	9.47681e-07	25.404	hyper		Ca2	11675301	11675400	4.07657e-21	1.50279e-18	-25.9778	hypo		Ca1	22572051	22572200	4.60674e-31	7.55997e-28	29.6245	hyper
Ca1	9785151	9785250	4.54345e-36	5.73692e-34	-67.0956	hypo		Ca2	11689601	11689700	1.13323e-05	0.00104373	-31.4772	hypo		Ca1	22574001	22574100	3.47217e-08	2.11056e-06	31.1666	hyper
Ca1	9797251	9797400	2.25037e-21	1.51674e-19	-49.3033	hypo		Ca2	11689851	11689950	2.14538e-14	5.55229e-12	-41.1212	hypo		Ca1	22575001	22575150	3.51712e-15	9.36898e-13	28.3478	hyper
Ca1	9798051	9798150	1.8658e-26	1.59556e-24	-41.514	hypo		Ca2	11691051	11691150	2.41642e-05	0.00202496	-28.9246	hypo		Ca1	22576851	22576950	0.00018881	0.00330856	26.7745	hyper
Ca1	9800851	9801000	8.43272e-18	4.63687e-16	38.655	hyper		Ca2	11691451	11691600	1.18552e-05	0.00108494	-30.7728	hypo		Ca1	22578201	22578300	1.07548e-08	7.47367e-07	26.7901	hyper
Ca1	9811251	9811400	3.71185e-58	1.01541e-55	-94.5946	hypo		Ca2	11691601	11691700	6.76786e-13	1.58065e-10	-49.9296	hypo		Ca1	22581301	22581400	3.7762e-11	4.66307e-09	31.0559	hyper
Ca1	9812851	9813000	1.21769e-06	2.66089e-05	-34.4576	hypo		Ca2	11692251	11692400	4.64868e-10	8.51251e-08	-40.4914	hypo		Ca1	22590151	22590250	1.32395e-07	6.86589e-06	31.0776	hyper
Ca1	9835901	9836050	2.09518e-21	1.41532e-19	-49.4624	hypo		Ca2	11786201	11786300	3.54564e-05	0.00281503	-25.184	hypo		Ca1	22635751	22635850	5.20821e-15	1.34834e-12	43.8826	hyper
Ca1	9860651	9860800	2.27637e-15	1.06312e-13	-40.9347	hypo		Ca2	12303151	12303350	1.20357e-11	2.55326e-09	-44.5688	hypo		Ca1	22636951	22637150	5.60507e-07	2.41876e-05	26.8836	hyper
Ca1	9917851	9917950	4.59744e-22	3.20866e-20	-34.94	hypo		Ca2	12452351	12452550	2.93982e-20	1.04199e-17	31.2286	hyper		Ca1	22637751	22637900	2.0823e-08	1.34494e-06	29.8522	hyper
Ca1	9933401	9933500	6.51114e-16	3.16666e-14	-37.0774	hypo		Ca2	12488151	12488300	5.09021e-12	1.11106e-09	28.3227	hyper		Ca1	22637851	22638000	9.88699e-24	8.24696e-21	31.599	hyper
Ca1	9934101	9934200	1.64056e-09	4.81403e-08	35.4889	hyper		Ca2	12488351	12488500	1.22264e-08	1.9096e-06	35.5647	hyper		Ca1	22666951	22667050	1.44693e-06	5.49664e-05	25.3429	hyper
Ca1	9934401	9934550	7.77369e-13	3.02758e-11	-36.9927	hypo		Ca2	12595301	12595400	1.46456e-07	1.98249e-05	27.0798	hyper		Ca1	23003301	23003400	1.20944e-07	6.34155e-06	27.0544	hyper
Ca1	9938401	9938600	3.54185e-29	3.4215e-27	-47.998	hypo		Ca2	12595401	12595500	1.9515e-05	0.00168154	29.0625	hyper		Ca1	23018051	23018250	6.77513e-11	7.92806e-09	32.0646	hyper
Ca1	9952451	9952600	3.15821e-12	1.17133e-10	-48.5047	hypo		Ca2	12626851	12626950	5.93468e-05	0.00434156	30.907	hyper		Ca1	23019951	23020100	4.32847e-06	0.000140899	28.392	hyper
Ca1	9954501	9954600	3.00635e-09	8.60361e-08	-35.3945	hypo		Ca2	12725401	12725500	1.36514e-08	2.11896e-06	-30.4348	hypo		Ca1	23020201	23020300	6.59133e-10	6.13307e-08	35.0621	hyper
Ca1	9962551	9962700	1.13822e-48	2.27928e-46	63.6872	hyper		Ca2	12786851	12786950	1.13775e-06	0.000132543	-27.7164	hypo		Ca1	23025301	23025400	3.69683e-06	0.000123093	27.8583	hyper
Ca1	9965901	9966050	2.5299e-07	5.97794e-06	-44.5559	hypo		Ca2	12939551	12939650	9.30862e-10	1.64844e-07	40.3556	hyper		Ca1	23028101	23028250	2.40784e-07	1.15844e-05	26.3873	hyper
Ca1	10007701	10007800	2.62534e-10	8.28e-09	27.9795	hyper		Ca2	12941251	12941400	7.24178e-32	4.03664e-29	-43.2781	hypo		Ca1	23112201	23112300	1.96549e-07	9.69814e-06	25.6614	hyper
Ca1	10009601	10009750	2.38148e-12	8.92363e-11	31.8536	hyper		Ca2	13034651	13034800	4.60834e-41	3.58978e-38	-86.613	hypo		Ca1	23139601	23139700	0.000329053	0.00517426	31.9048	hyper
Ca1	10021201	10021350	1.78538e-06	3.82413e-05	-45.3332	hypo		Ca2	13035101	13035200	3.43138e-26	1.54966e-23	-65.7343	hypo		Ca1	23168201	23168300	2.49446e-05	0.000621262	34.5407	hyper
Ca1	10035151	10035300	3.32546e-14	1.43158e-12	-29.3913	hypo		Ca2	13035251	13035350	4.19818e-12	9.24234e-10	-45.6522	hypo		Ca1	23170101	23170200	4.30575e-14	9.53597e-12	25.5329	hyper
Ca1	10047251	10047350	4.1748e-06	8.54031e-05	29.0668	hyper		Ca2	13620301	13620400	4.36014e-11	8.81161e-09	-41.4559	hypo		Ca1	23184801	23184900	2.75903e-11	3.50628e-09	26.1958	hyper
Ca1	10048901	10049000	7.26076e-09	2.00672e-07	32.8912	hyper		Ca2	13821951	13822100	7.82761e-19	2.60006e-16	-35.4384	hypo		Ca1	23186001	23186100	1.03174e-11	1.43721e-09	34.6252	hyper
Ca1	10050101	10050250	2.06032e-42	3.30995e-40	68.0369	hyper		Ca2	13908401	13908500	1.58606e-05	0.00140151	-30.8831	hypo		Ca1	23188051	23188150	2.23168e-06	7.98013e-05	-31.3496	hypo
Ca1	10050801	10050950	8.37951e-39	1.16824e-36	-78.0785	hypo		Ca2	14083051	14083150	1.73384e-23	7.04911e-21	-60.0012	hypo		Ca1	23199851	23200000	4.51748e-18	1.88987e-15	35.0491	hyper
Ca1	10107701	10107850	2.26105e-118	3.08848e-115	92.6921	hyper		Ca2	14224601	14224800	1.78307e-42	1.44935e-39	80.602	hyper		Ca1	23214601	23214700	1.32036e-10	1.44433e-08	26.1408	hyper
Ca1	10112401	10112550	2.1257e-24	1.66008e-22	48.8731	hyper		Ca2	14576301	14576400	2.72269e-05	0.00224364	25.9483	hyper		Ca1	23226901	23227000	1.00057e-08	7.01148e-07	34.3184	hyper
Ca1	10113101	10113200	1.36362e-12	5.21307e-11	34.6341	hyper		Ca2	14753851	14753950	1.73781e-05	0.00151905	25.3173	hyper		Ca1	23229851	23229950	2.57277e-17	9.68847e-15	33.871	hyper
Ca1	10113301	10113450	4.87633e-15	2.22741e-13	-38.658	hypo		Ca2	14802001	14802100	2.69912e-06	0.000291254	-25.1544	hypo		Ca1	23244001	23244100	3.1049e-13	5.86881e-11	25.5117	hyper
Ca1	10126851	10127000	1.80947e-22	1.28954e-20	-54.8116	hypo		Ca2	14903601	14903750	1.78938e-10	3.40587e-08	-32.1581	hypo		Ca1	23307801	23307900	6.88974e-14	1.46829e-11	27.4866	hyper
Ca1	10130351	10130450	2.92004e-22	2.05853e-20	-34.4996	hypo		Ca2	14903701	14903850	3.85974e-12	8.51317e-10	-28.0128	hypo		Ca1	23331751	23331850	1.46693e-28	1.95026e-25	28.3301	hyper
Ca1	10147401	10147500	1.52604e-12	5.81012e-11	38.1429	hyper		Ca2	14903901	14904000	8.58409e-10	1.52541e-07	-32.392	hypo		Ca1	23388251	23388450	4.14565e-18	1.74319e-15	30.1395	hyper
Ca1	10156301	10156450	8.64375e-26	7.19211e-24	-36.1312	hypo		Ca2	14904051	14904200	6.08264e-08	8.67228e-06	-36.9537	hypo		Ca1	23395951	23396100	4.21871e-05	0.000965481	30.1839	hyper
Ca1	10165601	10165700	4.59057e-09	1.29237e-07	43.7681	hyper		Ca2	14908601	14908700	4.99603e-07	6.20254e-05	-30.8511	hypo		Ca1	23396201	23396350	7.03163e-09	5.12305e-07	29.4738	hyper
Ca1	10170501	10170600	0.000427367	0.00620994	25.2174	hyper		Ca2	14908951	14909050	5.20342e-08	7.48945e-06	-28.2443	hypo		Ca1	23396351	23396550	4.89085e-07	2.14859e-05	28.9802	hyper
Ca1	10171551	10171650	2.57397e-06	5.40826e-05	25.63	hyper		Ca2	15224301	15224450	8.94682e-12	1.91698e-09	-36.4885	hypo		Ca1	23566251	23566400	1.53404e-10	1.65472e-08	28.1633	hyper
Ca1	10173351	10173500	2.27638e-21	1.53325e-19	-58.7304	hypo		Ca2	15390501	15390600	1.03363e-06	0.000121341	25.2863	hyper		Ca1	23588951	23589050	0.000249895	0.00414651	25.1261	hyper
Ca1	10192851	10192950	7.68334e-15	3.46293e-13	-44.6577	hypo		Ca2	15519851	15519950	9.61247e-05	0.00647691	25.4007	hyper		Ca1	23610551	23610650	1.63883e-05	0.000436004	25.6452	hyper
Ca1	10194951	10195050	3.12344e-09	8.92893e-08	32.6156	hyper		Ca2	15528801	15528900	2.44122e-06	0.00026596	-29.0152	hypo		Ca1	23748601	23748750	4.89393e-21	3.03124e-18	31.2192	hyper
Ca1	10195751	10195900	8.49678e-05	0.00142802	-40.1975	hypo		Ca2	15531051	15531250	4.755e-10	8.69369e-08	-50.3867	hypo		Ca1	23749501	23749600	1.28426e-09	1.11606e-07	27.1437	hyper
Ca1	10216251	10216350	5.34038e-53	1.24268e-50	49.4725	hyper		Ca2	15545351	15545450	8.66117e-08	1.21255e-05	-30.0548	hypo		Ca1	23779401	23779500	5.38902e-08	3.11418e-06	25.5247	hyper
Ca1	10267551	10267650	1.89324e-07	4.52613e-06	27.6723	hyper		Ca2	15730851	15730950	8.9489e-05	0.00609782	-26.0278	hypo		Ca1	23792901	23793000	0.000156535	0.00284037	25.7604	hyper
Ca1	10275951	10276050	7.06296e-11	2.33808e-09	-30.9953	hypo		Ca2	15768551	15768700	7.19572e-72	1.53258e-68	-73.2027	hypo		Ca1	23804101	23804200	9.82083e-16	2.86101e-13	26.031	hyper
Ca1	10283451	10283550	2.57116e-19	1.55006e-17	31.4575	hyper		Ca2	16096251	16096350	7.87398e-06	0.000758488	-26.9032	hypo		Ca1	23859601	23859700	0.000402052	0.0060724	-25.2077	hypo
Ca1	10284351	10284500	1.29812e-30	1.33505e-28	70.6448	hyper		Ca2	16963451	16963550	1.84021e-07	2.45016e-05	-28.7785	hypo		Ca1	23987651	23987750	1.44699e-09	1.24254e-07	27.4248	hyper
Ca1	10293051	10293200	7.69713e-28	7.03298e-26	33.6346	hyper		Ca2	16972451	16972550	1.53108e-05	0.00135895	26.4764	hyper		Ca1	24005501	24005650	9.97657e-20	5.21533e-17	27.9816	hyper
Ca1	10293201	10293350	6.88193e-32	7.44546e-30	45.9167	hyper		Ca2	17164501	17164650	2.33807e-07	3.06114e-05	31.9973	hyper		Ca1	24014401	24014550	1.13647e-08	7.85055e-07	27.9522	hyper
Ca1	10293301	10293450	1.34589e-42	2.17602e-40	52.4775	hyper		Ca2	17278551	17278650	8.32098e-50	8.79759e-47	-61.2795	hypo		Ca1	24031351	24031500	9.32695e-10	8.38253e-08	36.2948	hyper
Ca1	10311551	10311650	1.81874e-08	4.83109e-07	-25.3778	hypo		Ca2	17346851	17347000	2.75887e-32	1.56297e-29	-53.8433	hypo		Ca1	24031451	24031600	1.97099e-27	2.3729e-24	35.7633	hyper
Ca1	10312401	10312550	3.98514e-12	1.46621e-10	42.4949	hyper		Ca2	17455351	17455450	1.18853e-06	0.000137796	-26.305	hypo		Ca1	24099801	24099900	5.84912e-12	8.56956e-10	27.6007	hyper
Ca1	10318501	10318600	3.33414e-07	7.77712e-06	-25.2783	hypo		Ca2	17551601	17551750	3.46604e-13	8.27723e-11	29.9969	hyper		Ca1	24531701	24531800	2.59072e-10	2.65714e-08	36.0782	hyper
Ca1	10325751	10325850	1.27064e-15	6.04968e-14	50.8332	hyper		Ca2	17578401	17578500	4.07034e-08	5.93987e-06	26.2483	hyper		Ca1	24531851	24532000	5.26932e-16	1.60749e-13	29.0648	hyper
Ca1	10336801	10336950	3.37262e-53	7.91381e-51	68.6913	hyper		Ca2	17717551	17717650	5.58671e-07	6.86926e-05	28.1746	hyper		Ca1	24542601	24542750	8.33855e-49	4.76068e-45	34.4707	hyper
Ca1	10339851	10340000	1.65829e-40	2.46826e-38	-56.8491	hypo		Ca2	17724851	17724950	7.19848e-08	1.01709e-05	25.0733	hyper		Ca1	24542751	24542950	3.50998e-25	3.37278e-22	28.4182	hyper
Ca1	10340001	10340100	2.40456e-08	6.31226e-07	28.4514	hyper		Ca2	17826501	17826650	1.42923e-08	2.21e-06	-35.9044	hypo		Ca1	24653001	24653100	9.63323e-31	1.54357e-27	25.648	hyper
Ca1	10363001	10363100	9.93679e-19	5.81273e-17	-35.4092	hypo		Ca2	17869301	17869500	1.01194e-24	4.30432e-22	-64.9833	hypo		Ca1	24655351	24655450	1.53684e-15	4.33911e-13	40.0891	hyper
Ca1	10371601	10371750	5.87446e-09	1.63686e-07	30.8571	hyper		Ca2	17869501	17869600	1.34369e-32	7.71253e-30	-72.2892	hypo		Ca1	24667851	24668000	1.57208e-06	5.90372e-05	26.5875	hyper
Ca1	10376051	10376150	3.13613e-11	1.07127e-09	-25.446	hypo		Ca2	17874851	17875000	1.98476e-19	6.7916e-17	-49.6886	hypo		Ca1	24668651	24668750	6.76852e-13	1.20026e-10	27.1732	hyper
Ca1	10437201	10437350	1.43671e-10	4.63203e-09	-38.5075	hypo		Ca2	17874951	17875100	1.57397e-40	1.19602e-37	-61.928	hypo		Ca1	24679951	24680100	7.65616e-13	1.34265e-10	27.9955	hyper
Ca1	10440601	10440700	1.45071e-17	7.86854e-16	40.3509	hyper		Ca2	17878951	17879050	2.01523e-09	3.44442e-07	-33.2702	hypo		Ca1	24685401	24685550	1.08686e-24	1.00124e-21	36.8893	hyper
Ca1	10441651	10441750	3.49909e-09	9.95675e-08	29.3182	hyper		Ca2	18440201	18440350	4.22868e-16	1.21953e-13	-58.4733	hypo		Ca1	24686651	24686850	1.48556e-12	2.45286e-10	26.3316	hyper
Ca1	10441751	10441900	1.66643e-08	4.44269e-07	35.8639	hyper		Ca2	18477101	18477200	2.56839e-05	0.00213409	31.0227	hyper		Ca1	24695401	24695500	9.75172e-06	0.000281189	25.5968	hyper
Ca1	10464301	10464400	4.45574e-17	2.34622e-15	27.4809	hyper		Ca2	18537051	18537150	7.4803e-08	1.0545e-05	-32.3008	hypo		Ca1	24787451	24787550	4.29269e-06	0.000139918	30.1655	hyper
Ca1	10464451	10464550	4.28532e-09	1.20958e-07	38.5714	hyper		Ca2	18542101	18542200	7.21722e-11	1.42697e-08	-42.9278	hypo		Ca1	24789001	24789150	4.27931e-18	1.79529e-15	29.9132	hyper
Ca1	10467851	10467950	1.11246e-12	4.27874e-11	-25.3368	hypo		Ca2	18553101	18553200	1.16519e-08	1.8252e-06	-28.6034	hypo		Ca1	24851951	24852100	4.46157e-09	3.40684e-07	35.7011	hyper
Ca1	10468451	10468550	2.72446e-08	7.10806e-07	-26.4797	hypo		Ca2	18844501	18844650	0.000135552	0.00856832	28.7978	hyper		Ca1	24854201	24854300	8.00623e-14	1.68632e-11	38.8415	hyper
Ca1	10477451	10477650	1.23067e-06	2.68788e-05	57.3679	hyper		Ca2	19247401	19247500	4.0141e-14	1.02201e-11	61.1795	hyper		Ca1	24855701	24855850	4.35247e-07	1.94357e-05	26.5444	hyper
Ca1	10477701	10477800	2.68635e-15	1.24826e-13	47.5158	hyper		Ca2	19457851	19457950	2.06099e-12	4.64051e-10	26.1682	hyper		Ca1	24930801	24930900	6.10957e-22	4.20355e-19	26.3671	hyper
Ca1	10479751	10479850	1.72004e-23	1.28599e-21	27.8539	hyper		Ca2	20027751	20027850	5.03537e-26	2.26017e-23	47.3647	hyper		Ca1	25044801	25044900	3.34531e-05	0.000794993	28.6813	hyper
Ca1	10488201	10488300	6.20647e-13	2.43453e-11	41.8184	hyper		Ca2	20298751	20298850	1.96686e-10	3.72501e-08	47.037	hyper		Ca1	25045051	25045200	2.63594e-09	2.12519e-07	26.762	hyper
Ca1	10488851	10489050	1.07342e-26	9.28629e-25	-49.3714	hypo		Ca2	20467651	20467800	1.96533e-05	0.0016916	37.6775	hyper		Ca1	25046101	25046250	1.88454e-26	2.07815e-23	35.5035	hyper
Ca1	10489101	10489250	1.92162e-24	1.50447e-22	-38.418	hypo		Ca2	21028601	21028750	4.43344e-42	3.5522e-39	-83.5847	hypo		Ca1	25046201	25046400	6.28237e-23	4.8193e-20	27.1534	hyper
Ca1	10496401	10496500	6.10759e-05	0.00105266	28.1604	hyper		Ca2	21509101	21509250	3.68005e-27	1.72892e-24	48.3838	hyper		Ca1	25051501	25051600	9.08822e-06	0.000265018	27.2977	hyper
Ca1	10500651	10500750	3.10499e-16	1.5428e-14	33.7762	hyper		Ca2	21816501	21816600	2.83524e-06	0.000304132	-27.7483	hypo		Ca1	25169701	25169800	1.34289e-12	2.24003e-10	27.4099	hyper
Ca1	10508651	10508750	1.94758e-08	5.15849e-07	28.5897	hyper		Ca2	22091301	22091400	2.62386e-05	0.00217359	-29.9863	hypo		Ca1	25189601	25189700	1.06332e-13	2.1942e-11	29.2296	hyper
Ca1	10521051	10521150	8.30218e-05	0.00139757	28.5693	hyper		Ca2	22383051	22383200	3.44076e-16	9.96936e-14	36.4099	hyper		Ca1	25227601	25227700	5.96225e-05	0.00128576	-26.1712	hypo
Ca1	10539401	10539550	8.51385e-16	4.10322e-14	-63.049	hypo		Ca2	22434251	22434350	5.54263e-05	0.00409879	26.297	hyper		Ca1	25244301	25244400	7.77854e-11	8.97072e-09	29.2539	hyper
Ca1	10540801	10540900	4.15138e-23	3.04726e-21	28.9855	hyper		Ca2	22436451	22436550	1.83574e-05	0.0015938	-25.7502	hypo		Ca1	25257051	25257200	8.4956e-07	3.46611e-05	31.4836	hyper
Ca1	10542051	10542200	4.6812e-12	1.71273e-10	44.1526	hyper		Ca2	22648201	22648300	6.05562e-06	0.000600265	25.7692	hyper		Ca1	25412951	25413050	1.24424e-08	8.50875e-07	30.3117	hyper
Ca1	10546751	10546900	7.71793e-19	4.54529e-17	-48.9943	hypo		Ca2	22702351	22702500	3.15799e-29	1.58885e-26	-35.8756	hypo		Ca1	25429651	25429750	7.42863e-16	2.21388e-13	25.6496	hyper
Ca1	10547151	10547300	1.38217e-10	4.46293e-09	-29.6405	hypo		Ca2	22702451	22702600	3.3789e-32	1.90507e-29	-54.3101	hypo		Ca1	25451001	25451100	2.10825e-18	9.25364e-16	26.5889	hyper
Ca1	10561901	10562000	9.7544e-30	9.66147e-28	-54.2072	hypo		Ca2	22702551	22702700	6.17269e-97	2.50698e-93	-65.5067	hypo		Ca1	25713951	25714100	1.65461e-09	1.4015e-07	35.1327	hyper
Ca1	10567601	10567700	1.8961e-06	4.05035e-05	29.25	hyper		Ca2	22702651	22702800	6.85331e-34	4.13943e-31	-47.4495	hypo		Ca1	25851751	25851850	1.23034e-05	0.000342369	25.6831	hyper
Ca1	10588251	10588400	1.83564e-21	1.24488e-19	31.5887	hyper		Ca2	22702801	22702900	4.39116e-20	1.54849e-17	-67.619	hypo		Ca1	25890051	25890200	1.24291e-13	2.52953e-11	29.9132	hyper
Ca1	10602301	10602400	8.93575e-21	5.83807e-19	36.8654	hyper		Ca2	22703251	22703400	8.73079e-43	7.18099e-40	-59.5877	hypo		Ca1	25958851	25958950	3.23166e-07	1.50034e-05	30.2549	hyper
Ca1	10604751	10604850	2.08614e-30	2.12739e-28	-49.1744	hypo		Ca2	22703351	22703500	1.72244e-35	1.10556e-32	-58.86	hypo		Ca1	26006751	26006850	5.95131e-17	2.10626e-14	25.0319	hyper
Ca1	10618951	10619050	3.97422e-10	1.23259e-08	41.9322	hyper		Ca2	22703451	22703600	4.69371e-73	1.03915e-69	-47.2735	hypo		Ca1	26039351	26039450	2.2028e-11	2.8573e-09	25.1323	hyper
Ca1	10620701	10620800	4.57143e-20	2.87336e-18	33.4292	hyper		Ca2	22703551	22703700	1.47365e-46	1.38521e-43	-54.7544	hypo		Ca1	26094801	26094900	1.33874e-14	3.2465e-12	25.5249	hyper
Ca1	10628551	10628700	3.17451e-71	1.32682e-68	-69.3376	hypo		Ca2	22717251	22717400	2.30426e-36	1.529e-33	-33.0384	hypo		Ca1	26097051	26097150	6.66141e-12	9.64812e-10	29.3651	hyper
Ca1	10628651	10628800	9.33838e-65	3.15964e-62	-78.666	hypo		Ca2	22717351	22717500	3.2185e-16	9.35068e-14	-40.6721	hypo		Ca1	26097251	26097400	8.03285e-10	7.32552e-08	28.3753	hyper
Ca1	10634351	10634500	2.16782e-28	2.03094e-26	36.6667	hyper		Ca2	22717451	22717600	2.83774e-16	8.2792e-14	-39.4408	hypo		Ca1	26099501	26099600	1.55425e-15	4.38351e-13	25.5865	hyper
Ca1	10635151	10635250	3.89217e-12	1.43311e-10	38.0063	hyper		Ca2	22717651	22717750	1.54523e-17	4.80714e-15	-48.0801	hypo		Ca1	26103551	26103650	3.20163e-12	4.93974e-10	27.6968	hyper
Ca1	10646401	10646500	2.03467e-11	7.05282e-10	-25.9593	hypo		Ca2	22717801	22717900	1.75409e-06	0.000196873	-29.7222	hypo		Ca1	26109101	26109250	5.55646e-18	2.29683e-15	27.8041	hyper
Ca1	10647601	10647750	1.22592e-15	5.84263e-14	50.9907	hyper		Ca2	22730401	22730550	1.50038e-10	2.87811e-08	42.5663	hyper		Ca1	26118401	26118550	7.79171e-09	5.61564e-07	28.642	hyper
Ca1	10649101	10649250	2.76854e-14	1.19941e-12	34.9764	hyper		Ca2	22949101	22949250	1.17729e-14	3.10137e-12	-37.1358	hypo		Ca1	26128451	26128550	1.96054e-06	7.13349e-05	29.1369	hyper
Ca1	10672101	10672200	1.42386e-16	7.24048e-15	-38.5007	hypo		Ca2	23063151	23063250	0.000129053	0.008234	-31.4328	hypo		Ca1	26179001	26179100	7.37964e-13	1.29787e-10	26.2688	hyper
Ca1	10672201	10672300	4.51338e-10	1.39383e-08	26.1194	hyper		Ca2	23298651	23298750	3.37772e-06	0.000355937	-32.1195	hypo		Ca1	26187901	26188050	2.41023e-08	1.53132e-06	31.2705	hyper
Ca1	10677401	10677550	2.94177e-11	1.00759e-09	-50.1151	hypo		Ca2	23318351	23318500	5.98212e-11	1.19278e-08	-30.1371	hypo		Ca1	26254751	26254850	1.23673e-10	1.36254e-08	28.9886	hyper
Ca1	10678451	10678550	4.63303e-11	1.5586e-09	49.9598	hyper		Ca2	23318451	23318600	1.11733e-14	2.94934e-12	-37.7144	hypo		Ca1	26255401	26255550	5.18137e-11	6.21302e-09	40.0308	hyper
Ca1	10690101	10690200	4.35528e-05	0.000769509	29.2486	hyper		Ca2	23318551	23318750	4.1617e-18	1.33452e-15	-38.7621	hypo		Ca1	26271301	26271400	3.81072e-08	2.29212e-06	29.493	hyper
Ca1	10690201	10690300	1.6822e-08	4.48267e-07	-30.5977	hypo		Ca2	23319201	23319300	4.56179e-13	1.07933e-10	-32.3917	hypo		Ca1	26326801	26326900	6.43473e-12	9.34929e-10	25.6536	hyper
Ca1	10691151	10691250	7.19982e-10	2.1826e-08	-26.7424	hypo		Ca2	23332801	23332950	1.97937e-08	3.0066e-06	30.795	hyper		Ca1	26327701	26327900	1.49579e-16	4.9626e-14	29.0317	hyper
Ca1	10691351	10691450	6.42134e-18	3.56012e-16	-61.4214	hypo		Ca2	23343351	23343500	2.78533e-07	3.59202e-05	28.1647	hyper		Ca1	26327951	26328100	7.4393e-43	2.80249e-39	26.8265	hyper
Ca1	10698301	10698400	8.7768e-15	3.94216e-13	42.5806	hyper		Ca2	23343901	23344050	2.78418e-05	0.00228645	26.2333	hyper		Ca1	26328701	26328800	7.99208e-49	4.57961e-45	27.7927	hyper
Ca1	10699151	10699250	8.7411e-12	3.12268e-10	-33.7768	hypo		Ca2	23416151	23416300	3.22215e-09	5.37393e-07	44.9397	hyper		Ca1	26330451	26330600	7.11125e-27	8.13783e-24	30.6652	hyper
Ca1	10699501	10699650	9.44979e-24	7.15098e-22	27.6387	hyper		Ca2	23416251	23416400	1.04351e-09	1.83742e-07	39.3805	hyper		Ca1	26330551	26330750	2.12945e-32	3.88672e-29	30.7873	hyper
Ca1	10703351	10703450	7.7772e-13	3.0288e-11	-28.9954	hypo		Ca2	23416801	23416950	4.77461e-18	1.52483e-15	41.0393	hyper		Ca1	26332951	26333050	2.01801e-11	2.6402e-09	-28.8823	hypo
Ca1	10705201	10705300	5.91673e-20	3.69771e-18	-33.945	hypo		Ca2	23416901	23417050	7.2469e-22	2.75515e-19	54.0376	hyper		Ca1	26378401	26378550	4.14945e-18	1.74455e-15	25.1744	hyper
Ca1	10710251	10710350	3.64054e-17	1.92699e-15	35.7053	hyper		Ca2	23417001	23417150	2.71078e-25	1.18735e-22	57.0484	hyper		Ca1	26381851	26381950	1.41931e-14	3.42405e-12	25.3909	hyper
Ca1	10710751	10710850	2.35205e-08	6.18243e-07	-27.5362	hypo		Ca2	23417101	23417250	1.48282e-23	6.04945e-21	44.3334	hyper		Ca1	26384151	26384300	5.25967e-19	2.51619e-16	28.9479	hyper
Ca1	10711151	10711300	4.84504e-08	1.23258e-06	29.2268	hyper		Ca2	23417201	23417350	7.18749e-29	3.57797e-26	48.8138	hyper		Ca1	26421151	26421250	5.32204e-07	2.3118e-05	26.7033	hyper
Ca1	10714601	10714700	2.54795e-07	6.01883e-06	-28.2282	hypo		Ca2	23417301	23417500	1.84525e-19	6.32154e-17	46.3211	hyper		Ca1	26431701	26431850	8.69792e-09	6.19163e-07	27.3523	hyper
Ca1	10715251	10715400	0.000160654	0.00256113	-32.0906	hypo		Ca2	23420501	23420600	1.05533e-15	2.9729e-13	-43.2401	hypo		Ca1	26451251	26451350	8.24942e-21	4.97059e-18	31.5846	hyper
Ca1	10715601	10715700	2.70909e-09	7.78013e-08	33.6586	hyper		Ca2	23666051	23666150	2.52039e-06	0.000273926	-25.3098	hypo		Ca1	26462301	26462450	9.66141e-07	3.87807e-05	29.1605	hyper
Ca1	10715751	10715850	2.91472e-18	1.65402e-16	-47.1847	hypo		Ca2	23672101	23672200	2.93044e-06	0.000313516	-37.2166	hypo		Ca1	26514451	26514550	3.04199e-22	2.15615e-19	26.5805	hyper
Ca1	10730751	10730850	1.06321e-13	4.41193e-12	46.7342	hyper		Ca2	23914751	23914900	1.08225e-16	3.21715e-14	-57.1144	hypo		Ca1	26515001	26515100	1.02411e-07	5.48074e-06	25.292	hyper
Ca1	10730851	10731000	2.16631e-24	1.69131e-22	47.269	hyper		Ca2	23914851	23915000	8.13305e-27	3.77727e-24	-50.0066	hypo		Ca1	26515301	26515400	3.22145e-10	3.22988e-08	28.5695	hyper
Ca1	10745101	10745200	5.2331e-07	1.19468e-05	25.0267	hyper		Ca2	23946651	23946800	2.86309e-11	5.88615e-09	-40.0106	hypo		Ca1	26590651	26590750	2.40887e-11	3.09962e-09	30.1599	hyper
Ca1	10746351	10746550	8.59495e-11	2.82433e-09	56.8563	hyper		Ca2	24216651	24216800	7.57891e-08	1.06761e-05	-29.0297	hypo		Ca1	26647201	26647300	7.06825e-14	1.50336e-11	27.8873	hyper
Ca1	10749151	10749250	6.31e-11	2.09818e-09	39.798	hyper		Ca2	24224701	24224800	1.75033e-06	0.000196469	-26.0544	hypo		Ca1	26652151	26652250	2.91991e-07	1.37273e-05	25.6033	hyper
Ca1	10769051	10769200	2.28e-15	1.06469e-13	-57.6384	hypo		Ca2	24224851	24225000	9.35773e-13	2.16152e-10	-29.717	hypo		Ca1	26728201	26728350	3.8536e-23	3.01922e-20	39.2206	hyper
Ca1	10776151	10776250	6.52575e-12	2.35978e-10	-45.0957	hypo		Ca2	24231401	24231500	6.47394e-05	0.0046665	-26.7568	hypo		Ca1	26730301	26730400	5.62048e-09	4.19434e-07	26.434	hyper
Ca1	10781401	10781500	2.34547e-10	7.43087e-09	33.7814	hyper		Ca2	24231601	24231750	2.36212e-16	6.92415e-14	-34.3055	hypo		Ca1	26788651	26788750	6.72987e-05	0.00142088	26.6901	hyper
Ca1	10789701	10789800	2.80208e-14	1.21368e-12	47.6871	hyper		Ca2	24231701	24231850	1.76636e-07	2.35983e-05	-34.2223	hypo		Ca1	26798051	26798200	9.10185e-06	0.000265336	27.2661	hyper
Ca1	10794751	10794850	6.08182e-09	1.69191e-07	-38.303	hypo		Ca2	24232001	24232150	6.15434e-18	1.95644e-15	-53.5639	hypo		Ca1	26811251	26811400	6.14707e-10	5.76276e-08	37.6021	hyper
Ca1	10800501	10800650	2.79411e-22	1.97079e-20	-83.463	hypo		Ca2	24254401	24254550	1.21063e-10	2.34483e-08	34.8905	hyper		Ca1	26811501	26811650	9.68063e-15	2.40281e-12	42.8275	hyper
Ca1	10807851	10807950	2.06902e-15	9.68686e-14	32.1212	hyper		Ca2	24297251	24297350	7.83584e-17	2.34718e-14	-55.9161	hypo		Ca1	26835901	26836000	3.62859e-09	2.82951e-07	28.7738	hyper
Ca1	10808601	10808700	4.32567e-09	1.22051e-07	-37.0911	hypo		Ca2	24297401	24297550	1.20665e-48	1.21887e-45	-60.8524	hypo		Ca1	26844001	26844150	4.39018e-13	8.06396e-11	37.4072	hyper
Ca1	10814201	10814350	5.67955e-07	1.29154e-05	27.9669	hyper		Ca2	24361051	24361200	3.01124e-10	5.61625e-08	-45.8333	hypo		Ca1	26844101	26844250	2.32797e-22	1.67284e-19	28.3855	hyper
Ca1	10861251	10861400	2.06274e-08	5.4517e-07	35.2167	hyper		Ca2	24366351	24366450	2.29062e-06	0.000251015	33.1944	hyper		Ca1	26995551	26995650	7.31071e-05	0.00152126	-27.7314	hypo
Ca1	10861751	10861850	1.79556e-07	4.3048e-06	31.3168	hyper		Ca2	24396451	24396600	1.14622e-07	1.57511e-05	32.9479	hyper		Ca1	27009601	27009700	7.25033e-06	0.000218546	27.8051	hyper
Ca1	10869651	10869800	2.3727e-18	1.35374e-16	-44.8381	hypo		Ca2	24668551	24668700	7.25375e-12	1.5636e-09	-48.7383	hypo		Ca1	27031001	27031100	1.54571e-05	0.000414898	-27.2925	hypo
Ca1	10871251	10871400	1.89633e-09	5.5297e-08	-47.3118	hypo		Ca2	24669751	24669900	1.40759e-19	4.8504e-17	-63.4556	hypo		Ca1	27048901	27049000	1.05755e-05	0.000301136	31.0643	hyper
Ca1	10884751	10884850	1.76371e-66	6.27966e-64	92.811	hyper		Ca2	24977851	24977950	0.000151043	0.00934888	28.5117	hyper		Ca1	27059501	27059600	1.16442e-09	1.02239e-07	38.7465	hyper
Ca1	10884901	10885000	2.52518e-10	7.98119e-09	-27.271	hypo		Ca2	24978451	24978550	1.06526e-08	1.67736e-06	28.3736	hyper		Ca1	27081651	27081800	9.88281e-19	4.53943e-16	26.6683	hyper
Ca1	10887901	10888050	2.59175e-22	1.83204e-20	63.4527	hyper		Ca2	25038251	25038350	6.8058e-05	0.00485666	25.2332	hyper		Ca1	27081801	27081900	1.8747e-08	1.2254e-06	29.8165	hyper
Ca1	10888001	10888150	9.36936e-14	3.90857e-12	6.59978	hyper		Ca2	25154401	25154550	6.17774e-05	0.00448207	-31.5205	hypo		Ca1	27146051	27146150	8.90926e-06	0.00026058	26.1378	hyper
Ca1	10888451	10888600	2.93988e-48	5.80104e-46	43.2428	hyper		Ca2	25163201	25163300	6.54075e-08	9.28474e-06	33.7326	hyper		Ca1	27164201	27164300	7.84191e-09	5.64713e-07	27.197	hyper
Ca1	10894951	10895050	1.54854e-21	1.0545e-19	33.6482	hyper		Ca2	25209351	25209500	1.64555e-05	0.00144897	26.2097	hyper		Ca1	27193951	27194050	9.58934e-06	0.000277267	28.9059	hyper
Ca1	10898301	10898400	4.11852e-11	1.39152e-09	-35.1936	hypo		Ca2	25235751	25235850	2.21303e-13	5.36101e-11	-26.8509	hypo		Ca1	27200901	27201000	3.46169e-07	1.59243e-05	26.5049	hyper
Ca1	10898701	10898900	9.94533e-15	4.44875e-13	-43.1392	hypo		Ca2	25456701	25456800	2.93495e-26	1.33057e-23	-73.0216	hypo		Ca1	27449001	27449150	3.11431e-06	0.000106342	34.8312	hyper
Ca1	10899101	10899200	3.01819e-19	1.81416e-17	-52.9175	hypo		Ca2	25501551	25501650	3.98205e-07	5.01936e-05	-31.9895	hypo		Ca1	27483101	27483250	2.08773e-06	7.53603e-05	26.8006	hyper
Ca1	10914051	10914150	4.34318e-12	1.59237e-10	45.8874	hyper		Ca2	25522751	25522900	3.51648e-22	1.35884e-19	-72.3558	hypo		Ca1	27503851	27503950	5.03495e-11	6.05535e-09	36.835	hyper
Ca1	10914451	10914600	3.18577e-10	9.96447e-09	-41.0055	hypo		Ca2	25866301	25866400	2.01942e-05	0.00173224	-36.4157	hypo		Ca1	27503951	27504100	3.55686e-11	4.41684e-09	29.2056	hyper
Ca1	10914701	10914850	2.20867e-11	7.63145e-10	-33.0921	hypo		Ca2	25940951	25941150	1.59742e-08	2.45525e-06	34.4692	hyper		Ca1	27504051	27504200	1.17567e-10	1.30165e-08	36.3221	hyper
Ca1	10936451	10936600	1.12466e-38	1.55804e-36	-90.9491	hypo		Ca2	26062101	26062200	1.27298e-05	0.00115466	29.7368	hyper		Ca1	27505601	27505750	4.3979e-51	2.82602e-47	45.254	hyper
Ca1	10936601	10936700	1.04836e-75	5.05767e-73	-87.3534	hypo		Ca2	26325951	26326100	1.04595e-24	4.44741e-22	74.1139	hyper		Ca1	27505801	27505950	5.2548e-15	1.35984e-12	36.2734	hyper
Ca1	10963651	10963750	4.8611e-11	1.63288e-09	33.6758	hyper		Ca2	26372051	26372200	6.42535e-36	4.19503e-33	33.2214	hyper		Ca1	27572151	27572250	2.53213e-11	3.2446e-09	28.0688	hyper
Ca1	10993101	10993250	1.82322e-18	1.04791e-16	-46.6405	hypo		Ca2	26372151	26372300	1.20435e-35	7.78535e-33	33.7541	hyper		Ca1	27592251	27592400	1.83143e-23	1.48712e-20	46.1395	hyper
Ca1	10993351	10993550	5.20394e-09	1.45765e-07	65.5095	hyper		Ca2	26377201	26377350	4.2861e-06	0.000440544	32.3073	hyper		Ca1	27697151	27697250	2.89609e-14	6.6022e-12	-27.945	hypo
Ca1	10993551	10993700	4.55889e-35	5.56387e-33	77.1479	hyper		Ca2	26472801	26472900	7.15917e-25	3.07405e-22	-62.6484	hypo		Ca1	27697451	27697650	9.84623e-14	2.04315e-11	36.2189	hyper
Ca1	11049651	11049750	9.23748e-79	4.82738e-76	59.0632	hyper		Ca2	26472901	26473050	8.08418e-12	1.73657e-09	-34.1215	hypo		Ca1	27803651	27803750	6.07536e-08	3.463e-06	26.02	hyper
Ca1	11053201	11053300	1.92821e-20	1.23909e-18	46.9986	hyper		Ca2	26503151	26503300	4.09525e-06	0.000423218	32.8899	hyper		Ca1	27856251	27856350	3.66226e-27	4.29642e-24	25.2634	hyper
Ca1	11058201	11058350	2.03899e-16	1.02559e-14	-62.4682	hypo		Ca2	26504251	26504350	3.05547e-14	7.83529e-12	-42.029	hypo		Ca1	27868051	27868150	1.97163e-09	1.63694e-07	28.7042	hyper
Ca1	11086501	11086600	1.07077e-09	3.1966e-08	-28.6486	hypo		Ca2	27043951	27044050	2.06117e-05	0.00176139	44.7674	hyper		Ca1	27883751	27883950	2.0146e-12	3.23721e-10	27.5074	hyper
Ca1	11095801	11095950	1.65353e-61	5.05996e-59	51.2677	hyper		Ca2	27336001	27336150	2.83239e-18	9.15229e-16	59.3925	hyper		Ca1	27884001	27884150	1.93623e-29	2.76612e-26	42.347	hyper
Ca1	11101101	11101250	5.12652e-229	4.88532e-225	90.1316	hyper		Ca2	27472801	27472950	1.94151e-06	0.000215749	-29.1824	hypo		Ca1	27884101	27884250	1.31574e-32	2.44003e-29	54.1251	hyper
Ca1	11102101	11102200	4.64654e-44	7.9454e-42	-95.1872	hypo		Ca2	27559351	27559500	2.76061e-08	4.12047e-06	-35.0135	hypo		Ca1	27939801	27939900	1.21324e-07	6.35903e-06	25.3358	hyper
Ca1	11103551	11103700	1.40032e-17	7.6038e-16	-32.9904	hypo		Ca2	27559501	27559600	3.41939e-08	5.038e-06	-38.9048	hypo		Ca1	28023851	28024000	5.06318e-30	7.63348e-27	28.0394	hyper
Ca1	11105451	11105550	0.000131103	0.00212737	-25.5825	hypo		Ca2	27775751	27775900	3.45747e-25	1.50433e-22	-55.163	hypo		Ca1	28126951	28127150	3.55002e-23	2.78907e-20	26.9599	hyper
Ca1	11106651	11106800	1.27787e-21	8.74152e-20	-55.0831	hypo		Ca2	28261601	28261700	1.22426e-07	1.67668e-05	34.1024	hyper		Ca1	28127201	28127300	7.32073e-18	2.97531e-15	28.7601	hyper
Ca1	11108351	11108450	1.4358e-17	7.78924e-16	27.4284	hyper		Ca2	28262701	28262850	4.76176e-34	2.89095e-31	40.6187	hyper		Ca1	28128651	28128800	5.27337e-10	5.02288e-08	28.8833	hyper
Ca1	11113201	11113300	6.85231e-11	2.27188e-09	-45.3621	hypo		Ca2	28262801	28263000	1.06346e-33	6.3678e-31	40.4539	hyper		Ca1	28135651	28135800	8.04417e-06	0.000238862	26.4135	hyper
Ca1	11122451	11122550	1.59011e-07	3.83277e-06	27.827	hyper		Ca2	28409601	28409750	2.38991e-13	5.77525e-11	32.9524	hyper		Ca1	28171651	28171800	3.37444e-08	2.05869e-06	25.9895	hyper
Ca1	11141351	11141450	8.45367e-32	9.10699e-30	-87.3874	hypo		Ca2	28409751	28409900	2.66074e-09	4.47947e-07	27.6221	hyper		Ca1	28200951	28201050	1.589e-09	1.3513e-07	27.5462	hyper
Ca1	11176001	11176150	5.07492e-17	2.6617e-15	-41.6194	hypo		Ca2	28514501	28514600	2.5682e-08	3.85036e-06	29.6576	hyper		Ca1	28222001	28222100	1.1961e-05	0.000334273	25.0086	hyper
Ca1	11187251	11187350	2.23806e-05	0.000413704	34.3137	hyper		Ca2	28837301	28837450	2.30709e-10	4.347e-08	35.5725	hyper		Ca1	28334251	28334350	3.41119e-06	0.000114923	30.2319	hyper
Ca1	11190851	11190950	3.30701e-20	2.09601e-18	52.8705	hyper		Ca2	28892451	28892600	2.91468e-15	7.99657e-13	-28.3646	hypo		Ca1	28353751	28353850	0.00020531	0.00353856	28.6094	hyper
Ca1	11210451	11210550	2.25438e-48	4.4658e-46	63.8497	hyper		Ca2	29071301	29071500	8.6378e-26	3.84929e-23	45.5025	hyper		Ca1	28367851	28367950	9.13292e-10	8.22591e-08	32.4061	hyper
Ca1	11212701	11212850	1.4792e-42	2.38774e-40	-60.4338	hypo		Ca2	29071601	29071750	5.65822e-93	2.06966e-89	58.6479	hyper		Ca1	28382651	28382800	2.88093e-08	1.79091e-06	32.71	hyper
Ca1	11230901	11231000	7.90053e-20	4.89895e-18	45.679	hyper		Ca2	29071701	29071900	2.26173e-68	4.38861e-65	48.2782	hyper		Ca1	28389351	28389450	3.22089e-24	2.82144e-21	26.3631	hyper
Ca1	11231251	11231350	2.32214e-08	6.10718e-07	-28.7951	hypo		Ca2	29131851	29131950	5.05512e-06	0.000511113	26.1905	hyper		Ca1	28410501	28410600	3.78422e-12	5.74859e-10	37.2851	hyper
Ca1	11245951	11246150	6.25408e-08	1.57159e-06	-37.6897	hypo		Ca2	29158301	29158400	4.24939e-08	6.18431e-06	25.3389	hyper		Ca1	28452951	28453050	0.00018106	0.00319792	28.9821	hyper
Ca1	11277501	11277650	4.76314e-18	2.66523e-16	-48.8995	hypo		Ca2	29161451	29161550	3.57762e-08	5.2547e-06	25.4104	hyper		Ca1	28501251	28501350	8.937e-05	0.00179457	30.7138	hyper
Ca1	11290701	11290800	1.73765e-11	6.05643e-10	43.8339	hyper		Ca2	29251851	29251950	7.25819e-09	1.16436e-06	31.2342	hyper		Ca1	28501551	28501650	7.50588e-15	1.8951e-12	49.1009	hyper
Ca1	11328751	11328900	2.20289e-29	2.14647e-27	68.4011	hyper		Ca2	29262501	29262650	8.57514e-16	2.4296e-13	33.4586	hyper		Ca1	28502751	28502850	1.7782e-05	0.000466955	26.5909	hyper
Ca1	11339951	11340100	2.5875e-36	3.29492e-34	41.1706	hyper		Ca2	29262751	29262900	1.24269e-13	3.0601e-11	29.2769	hyper		Ca1	28507201	28507300	1.51833e-14	3.6433e-12	34.4463	hyper
Ca1	11343201	11343300	2.52722e-22	1.78736e-20	-39.0706	hypo		Ca2	29344951	29345100	2.9135e-16	8.4897e-14	50.6989	hyper		Ca1	28517701	28517800	7.243e-07	3.01999e-05	25.6682	hyper
Ca1	11389251	11389350	1.35154e-26	1.16414e-24	36.148	hyper		Ca2	29759551	29759650	8.24458e-10	1.46685e-07	-30.0255	hypo		Ca1	28517901	28518050	7.48055e-09	5.41613e-07	27.0566	hyper
Ca1	11389501	11389600	9.17096e-22	6.31197e-20	-39.6419	hypo		Ca2	29761651	29761750	3.87464e-05	0.00303652	-34.3975	hypo		Ca1	28613551	28613650	1.44476e-08	9.72107e-07	25.1463	hyper
Ca1	11392901	11393050	1.32955e-09	3.93261e-08	28.1211	hyper		Ca2	29807551	29807650	1.16796e-14	3.07818e-12	33.7104	hyper		Ca1	28687951	28688050	2.27963e-10	2.36951e-08	25.2066	hyper
Ca1	11393251	11393350	7.69769e-55	1.89462e-52	93.9657	hyper		Ca2	29828751	29828950	6.58438e-07	7.99416e-05	42.8664	hyper		Ca1	28727751	28727850	4.65913e-07	2.06056e-05	30.5083	hyper
Ca1	11394051	11394150	3.03693e-28	2.82492e-26	49.0798	hyper		Ca2	30091101	30091250	5.43054e-19	1.82122e-16	-50.6436	hypo		Ca1	28837901	28838050	4.93936e-12	7.33949e-10	28.7841	hyper
Ca1	11394251	11394350	1.29031e-15	6.13937e-14	28.555	hyper		Ca2	30091201	30091400	2.505e-58	3.44271e-55	-56.2444	hypo		Ca1	28875001	28875100	1.91357e-11	2.51588e-09	38.5417	hyper
Ca1	11403501	11403600	2.02122e-62	6.33594e-60	94.4954	hyper		Ca2	30133051	30133150	9.43805e-11	1.84808e-08	25.8988	hyper		Ca1	28904951	28905050	2.33036e-11	3.00566e-09	29.4283	hyper
Ca1	11406851	11406950	3.0739e-05	0.000556064	28.1144	hyper		Ca2	30133551	30133650	6.9551e-10	1.24609e-07	31.6154	hyper		Ca1	28908401	28908500	6.64143e-09	4.86978e-07	28.2447	hyper
Ca1	11409301	11409400	0.000471089	0.00677124	-27.99	hypo		Ca2	30144851	30145000	4.9974e-08	7.20878e-06	33.3367	hyper		Ca1	28931901	28932100	3.41922e-28	4.41973e-25	44.3627	hyper
Ca1	11412901	11413050	6.61896e-20	4.12417e-18	-46.4322	hypo		Ca2	30145001	30145150	3.1592e-12	7.01401e-10	32.5036	hyper		Ca1	28936651	28936750	6.85484e-08	3.85156e-06	27.0759	hyper
Ca1	11421751	11421900	2.16639e-55	5.45475e-53	-68.973	hypo		Ca2	30145101	30145250	3.88949e-51	4.32584e-48	40.8309	hyper		Ca1	28989551	28989650	5.25192e-08	3.04385e-06	29.8314	hyper
Ca1	11421851	11422000	4.03792e-40	5.91777e-38	-28.8868	hypo		Ca2	30145201	30145350	3.78017e-52	4.30175e-49	46.7126	hyper		Ca1	29016101	29016200	1.21135e-10	1.3376e-08	26.3326	hyper
Ca1	11422551	11422700	1.83023e-11	6.36621e-10	-34.3987	hypo		Ca2	30145301	30145450	1.88712e-24	7.96084e-22	36.3011	hyper		Ca1	29158701	29158800	2.34858e-06	8.33703e-05	26.7629	hyper
Ca1	11422851	11423000	2.58693e-05	0.000473336	29.2596	hyper		Ca2	30145401	30145550	4.18285e-70	8.46493e-67	49.5277	hyper		Ca1	29159251	29159350	1.38065e-06	5.27853e-05	31.1282	hyper
Ca1	11433851	11433950	4.57322e-05	0.000805539	-33.1679	hypo		Ca2	30145501	30145650	4.14944e-64	6.98178e-61	41.9258	hyper		Ca1	29178051	29178150	4.22271e-18	1.77368e-15	29.3039	hyper
Ca1	11458901	11459050	3.55094e-09	1.00965e-07	36.0391	hyper		Ca2	30145601	30145750	8.71789e-38	6.05781e-35	38.3656	hyper		Ca1	29226901	29227100	5.23534e-28	6.65435e-25	53.5022	hyper
Ca1	11459201	11459300	3.52616e-09	1.00303e-07	-29.6643	hypo		Ca2	30146001	30146150	5.06735e-29	2.52913e-26	29.6653	hyper		Ca1	29258201	29258350	3.77208e-07	1.71688e-05	37.8819	hyper
Ca1	11491701	11491850	3.27348e-23	2.41555e-21	67.0048	hyper		Ca2	30146151	30146300	4.22208e-32	2.37365e-29	36.3745	hyper		Ca1	29605751	29605850	4.65537e-21	2.89497e-18	32.7735	hyper
Ca1	11492101	11492200	6.06109e-15	2.7509e-13	57.0393	hyper		Ca2	30146251	30146450	2.62425e-68	5.06699e-65	41.0168	hyper		Ca1	30071551	30071650	4.03783e-10	3.95408e-08	-26.8359	hypo
Ca1	11496101	11496200	7.01878e-17	3.64324e-15	45.2465	hyper		Ca2	30382001	30382100	2.19816e-07	2.89145e-05	-32.5413	hypo		Ca1	30072151	30072250	1.27743e-17	5.02123e-15	28.1272	hyper
Ca1	11529201	11529350	7.24888e-48	1.41588e-45	-87.7621	hypo		Ca2	30475901	30476000	4.61138e-16	1.32698e-13	-45.6166	hypo		Ca1	30223351	30223500	5.04245e-11	6.06367e-09	35.3848	hyper
Ca1	11529301	11529450	5.57069e-51	1.20779e-48	-66.0392	hypo		Ca2	30546851	30546950	1.23992e-05	0.00112823	-26.2655	hypo		Ca1	30223551	30223650	1.31164e-09	1.13755e-07	25.2437	hyper
Ca1	11529401	11529550	1.94448e-17	1.04613e-15	-52.1179	hypo		Ca2	30846201	30846350	3.98853e-18	1.28003e-15	65.1515	hyper		Ca1	30223701	30223800	9.53985e-16	2.78695e-13	26.3109	hyper
Ca1	11536401	11536500	4.46326e-05	0.0007873	27.7461	hyper		Ca2	30915801	30915950	7.80431e-09	1.24806e-06	26.3316	hyper		Ca1	30252251	30252350	5.32699e-12	7.86645e-10	35.06	hyper
Ca1	11542201	11542300	2.19478e-08	5.78482e-07	27.004	hyper		Ca2	30930551	30930650	6.86249e-05	0.00489	27.7097	hyper		Ca1	30262801	30262950	1.0873e-13	2.2391e-11	26.6429	hyper
Ca1	11542801	11542900	2.94693e-08	7.66527e-07	30.4633	hyper		Ca2	31006951	31007150	1.49091e-17	4.64305e-15	55.2098	hyper		Ca1	30272551	30272700	1.19786e-14	2.92942e-12	30.7012	hyper
Ca1	11545151	11545300	1.26349e-10	4.09439e-09	36.5217	hyper		Ca2	31075851	31076000	2.79359e-06	0.000300019	-31.3097	hypo		Ca1	30301851	30301950	2.15208e-05	0.000548434	25.0414	hyper
Ca1	11597951	11598050	2.1511e-23	1.60103e-21	-34.6737	hypo		Ca2	31189201	31189400	4.61697e-14	1.17146e-11	-32.1281	hypo		Ca1	30313001	30313100	8.03603e-14	1.69214e-11	28.1294	hyper
Ca1	11606451	11606550	3.17648e-17	1.68786e-15	-33.0515	hypo		Ca2	31193501	31193650	2.69607e-10	5.04842e-08	58.0929	hyper		Ca1	30313351	30313450	4.81621e-07	2.12081e-05	35.5212	hyper
Ca1	11607201	11607300	4.38363e-05	0.000774196	-30.6944	hypo		Ca2	31293601	31293750	7.09918e-05	0.00502827	28.0408	hyper		Ca1	30314301	30314450	8.48032e-21	5.10184e-18	29.5649	hyper
Ca1	11629451	11629550	3.19984e-10	1.00066e-08	-27.4732	hypo		Ca2	31497051	31497200	1.51656e-10	2.90773e-08	-31.7619	hypo		Ca1	30392651	30392800	3.47375e-12	5.31886e-10	30.6309	hyper
Ca1	11633901	11634050	8.11999e-12	2.91081e-10	-33.9196	hypo		Ca2	31679801	31679900	5.51588e-08	7.90924e-06	-34.5025	hypo		Ca1	30440951	30441050	4.71294e-07	2.08135e-05	-30.8146	hypo
Ca1	11670701	11670800	4.51821e-37	5.9086e-35	-35.1062	hypo		Ca2	31800201	31800300	4.26725e-10	7.84699e-08	-26.0837	hypo		Ca1	30690301	30690450	9.45891e-11	1.07059e-08	32.4154	hyper
Ca1	11690301	11690400	1.13497e-08	3.07769e-07	-32.2148	hypo		Ca2	31801051	31801200	2.40451e-29	1.21599e-26	-32.961	hypo		Ca1	30690451	30690550	3.53646e-06	0.000118508	27.8782	hyper
Ca1	11704551	11704650	2.72595e-08	7.11147e-07	27.1003	hyper		Ca2	31895651	31895750	8.12085e-06	0.000779591	25.4913	hyper		Ca1	30695601	30695700	1.65104e-16	5.44297e-14	25.0079	hyper
Ca1	11706201	11706350	2.62091e-53	6.16423e-51	-83.5333	hypo		Ca2	31991451	31991550	2.8726e-06	0.000307691	27.6527	hyper		Ca1	30710901	30711000	6.79004e-11	7.94462e-09	28.1769	hyper
Ca1	11709151	11709300	3.51801e-15	1.62188e-13	-43.3209	hypo		Ca2	32204451	32204550	0.000144396	0.00901427	25.8923	hyper		Ca1	30714451	30714550	8.41341e-05	0.001708	26.1141	hyper
Ca1	11744151	11744250	3.13497e-08	8.13477e-07	-29.1887	hypo		Ca2	32210401	32210500	6.54676e-19	2.18623e-16	42.4795	hyper		Ca1	30731801	30731950	0.000147285	0.00270206	25.6263	hyper
Ca1	11753301	11753400	3.37055e-81	1.88418e-78	-42.4366	hypo		Ca2	32404701	32404800	7.14291e-06	0.00069477	28.5714	hyper		Ca1	30744551	30744650	4.71484e-07	2.08207e-05	36.3717	hyper
Ca1	11758901	11759000	9.15181e-16	4.40414e-14	63.0081	hyper		Ca2	32826651	32826800	2.3298e-06	0.000254928	-37.2192	hypo		Ca1	30756501	30756600	4.92643e-07	2.16197e-05	30.9666	hyper
Ca1	11761551	11761650	1.73592e-32	1.92354e-30	83.9778	hyper		Ca2	33280651	33280800	6.00095e-06	0.000595841	39.3617	hyper		Ca1	30757801	30757900	1.15279e-11	1.58826e-09	27.7273	hyper
Ca1	11778201	11778300	1.61275e-17	8.72231e-16	36.5006	hyper		Ca2	33306001	33306150	8.15877e-05	0.00564345	-34.674	hypo		Ca1	30758851	30758950	0.000111997	0.00216098	26.7576	hyper
Ca1	11795251	11795350	4.73257e-10	1.45785e-08	-29.0711	hypo		Ca2	33306101	33306250	1.80641e-07	2.40898e-05	-29.3883	hypo		Ca1	30842401	30842500	0.000294731	0.00473634	27.3936	hyper
Ca1	11799001	11799100	4.6202e-16	2.26977e-14	54.9744	hyper		Ca2	33341051	33341150	1.53535e-05	0.00136212	26.8678	hyper		Ca1	30848001	30848100	5.10199e-07	2.22865e-05	34.0584	hyper
Ca1	11807151	11807300	2.38106e-29	2.31728e-27	-66.2025	hypo		Ca2	33354901	33355000	2.22645e-06	0.000244529	32.1514	hyper		Ca1	30991451	30991550	1.94179e-11	2.54891e-09	27.0809	hyper
Ca1	11823651	11823750	1.67043e-19	1.01734e-17	-45.3671	hypo		Ca2	33400701	33400850	2.27363e-08	3.42706e-06	29.547	hyper		Ca1	31013501	31013700	1.05806e-25	1.07702e-22	32.4134	hyper
Ca1	11846451	11846550	8.24003e-07	1.83719e-05	26.7969	hyper		Ca2	33406801	33406950	2.34447e-07	3.06815e-05	28.75	hyper		Ca1	31014501	31014600	3.30217e-07	1.52817e-05	28.5428	hyper
Ca1	11847001	11847150	5.28825e-07	1.20673e-05	-32.459	hypo		Ca2	33411151	33411350	4.44515e-15	1.20412e-12	-27.3928	hypo		Ca1	31063651	31063800	1.62267e-31	2.77066e-28	32.9132	hyper
Ca1	11878851	11879000	3.97399e-15	1.82688e-13	-25.8306	hypo		Ca2	33412351	33412550	1.66857e-15	4.63833e-13	-44.038	hypo		Ca1	31063751	31063950	6.50396e-60	6.95602e-56	30.9802	hyper
Ca1	11898151	11898250	7.17024e-07	1.6101e-05	42.3772	hyper		Ca2	33412751	33412850	1.1134e-06	0.000129982	-28.2218	hypo		Ca1	31085201	31085350	5.76917e-14	1.24848e-11	30.4565	hyper
Ca1	11905651	11905750	1.21147e-37	1.61691e-35	-66.1723	hypo		Ca2	33413001	33413100	1.12948e-13	2.7895e-11	-27.9302	hypo		Ca1	31101401	31101600	0.000473613	0.00692442	-33.2354	hypo
Ca1	11925951	11926050	4.10246e-25	3.31706e-23	-55.7981	hypo		Ca2	33422701	33422800	0.000135519	0.00856686	28.7815	hyper		Ca1	31104151	31104250	1.15456e-06	4.52162e-05	25.7949	hyper
Ca1	11934901	11935000	3.03115e-23	2.24081e-21	-56.343	hypo		Ca2	33560401	33560500	1.06635e-12	2.44921e-10	-64.0625	hypo		Ca1	31111751	31111850	1.30341e-06	5.02232e-05	26.9382	hyper
Ca1	11985501	11985600	7.38289e-10	2.23601e-08	31.5988	hyper		Ca2	33781051	33781150	2.10711e-05	0.00179644	27.8755	hyper		Ca1	31171351	31171450	5.85051e-21	3.58745e-18	25.3594	hyper
Ca1	11991901	11992050	2.59863e-53	6.1136e-51	-77.4246	hypo		Ca2	33927651	33927800	8.66299e-13	2.00853e-10	-29.6934	hypo		Ca1	31216601	31216700	3.23758e-08	1.98543e-06	27.1579	hyper
Ca1	11992001	11992200	1.26666e-44	2.2098e-42	-87.166	hypo		Ca2	33927751	33927900	1.67901e-11	3.50816e-09	-38.7423	hypo		Ca1	31341501	31341600	7.56778e-12	1.08288e-09	26.677	hyper
Ca1	11993351	11993450	2.46721e-14	1.07317e-12	-28.9269	hypo		Ca2	33927851	33928000	3.07189e-13	7.37333e-11	-50.663	hypo		Ca1	31446901	31447050	1.65383e-11	2.20126e-09	28.8893	hyper
Ca1	12003301	12003450	7.49218e-37	9.74271e-35	-69.1898	hypo		Ca2	34062051	34062150	0.000161138	0.00983264	25.4321	hyper		Ca1	31491401	31491550	9.69971e-11	1.09558e-08	26.4196	hyper
Ca1	12020001	12020100	1.88994e-18	1.08534e-16	-31.1878	hypo		Ca2	34292351	34292450	3.72405e-10	6.87818e-08	29.7539	hyper		Ca1	31491501	31491650	2.40232e-11	3.09196e-09	28.7294	hyper
Ca1	12020451	12020550	3.08181e-34	3.64582e-32	-83.5054	hypo		Ca2	34683801	34683900	2.0797e-07	2.74513e-05	-31.7619	hypo		Ca1	31491651	31491750	9.28422e-12	1.30558e-09	25.2548	hyper
Ca1	12027901	12028000	7.37257e-15	3.326e-13	49.3243	hyper		Ca2	34684001	34684150	2.36322e-13	5.71544e-11	-29.0016	hypo		Ca1	31492051	31492150	6.44344e-08	3.64698e-06	27.7787	hyper
Ca1	12048101	12048250	1.60369e-26	1.37577e-24	30.8646	hyper		Ca2	34780451	34780550	4.17534e-06	0.000430362	-41.084	hypo		Ca1	31660501	31660600	2.24651e-22	1.61728e-19	26.1342	hyper
Ca1	12048451	12048550	9.36769e-17	4.82415e-15	-45.1084	hypo		Ca2	34780551	34780700	2.75503e-05	0.00226583	-31.4984	hypo		Ca1	31977901	31978050	3.77565e-14	8.43674e-12	33.4544	hyper
Ca1	12052401	12052600	1.39982e-14	6.19869e-13	-29.659	hypo		Ca2	34830901	34831000	2.88517e-14	7.40505e-12	28.8109	hyper		Ca1	32021901	32022000	5.75066e-05	0.00124812	29.4231	hyper
Ca1	12053951	12054050	3.67324e-05	0.000656304	25.9012	hyper		Ca2	34831401	34831550	1.21263e-09	2.11938e-07	32.0451	hyper		Ca1	32242601	32242700	2.81534e-16	8.95395e-14	26.8673	hyper
Ca1	12066701	12066800	6.90707e-08	1.72849e-06	-43.1612	hypo		Ca2	34846501	34846650	8.23676e-08	1.15669e-05	26.9148	hyper		Ca1	32259801	32259950	3.64e-12	5.54944e-10	26.2592	hyper
Ca1	12085901	12086000	7.54622e-29	7.19541e-27	-55.4025	hypo		Ca2	34846801	34846900	0.000112443	0.00736741	31.25	hyper		Ca1	32380651	32380750	4.76998e-06	0.000153016	27.3995	hyper
Ca1	12127251	12127400	3.24001e-17	1.72094e-15	-32.1206	hypo		Ca2	35067751	35067850	2.12208e-05	0.00180788	29.7872	hyper		Ca1	32605251	32605350	1.49679e-11	2.01214e-09	25.8551	hyper
Ca1	12127601	12127700	1.45837e-25	1.20136e-23	31.0129	hyper		Ca2	35401651	35401750	2.92483e-05	0.0023845	25.6451	hyper		Ca1	32605401	32605500	1.22338e-17	4.81301e-15	25.1119	hyper
Ca1	12147601	12147700	5.91277e-25	4.74667e-23	49.4651	hyper		Ca2	35405001	35405100	3.06842e-06	0.000326498	27.4554	hyper		Ca1	32642401	32642500	7.70759e-18	3.1236e-15	40.0884	hyper
Ca1	12156101	12156250	4.75346e-17	2.49698e-15	-27.7496	hypo		Ca2	35639851	35639950	4.21566e-06	0.0004341	31.6138	hyper		Ca1	32643751	32643850	0.00011398	0.00219223	-38.0153	hypo
Ca1	12157501	12157600	4.17261e-16	2.05549e-14	25.4765	hyper		Ca2	35679501	35679700	1.82704e-10	3.47306e-08	28.935	hyper		Ca1	32666101	32666250	2.42471e-13	4.66961e-11	30.5242	hyper
Ca1	12158751	12158850	7.36059e-12	2.65019e-10	-41.1613	hypo		Ca2	35679801	35679950	6.90851e-07	8.35057e-05	29.7325	hyper		Ca1	32666301	32666400	2.72776e-17	1.02228e-14	25.4528	hyper
Ca1	12173801	12173900	7.49351e-05	0.00127076	-29.2787	hypo		Ca2	35703551	35703650	2.37144e-07	3.10137e-05	-26.9009	hypo		Ca1	32666601	32666750	1.35757e-08	9.19562e-07	28.6962	hyper
Ca1	12189701	12189850	2.12717e-126	3.45296e-123	-93.8168	hypo		Ca2	35743251	35743350	3.66016e-11	7.45584e-09	-58.3812	hypo		Ca1	33120251	33120350	4.93064e-07	2.16339e-05	27.4684	hyper
Ca1	12189801	12189950	1.91308e-114	2.41749e-111	-94.3987	hypo		Ca2	35875801	35875900	1.79919e-07	2.39962e-05	-30.7913	hypo		Ca1	33124251	33124400	4.62489e-06	0.000149018	27.1586	hyper
Ca1	12189901	12190050	4.11239e-59	1.16025e-56	-60.5935	hypo		Ca2	35875901	35876050	1.96034e-06	0.000217677	-30.0282	hypo		Ca1	33143401	33143550	4.19497e-07	1.88199e-05	30.1618	hyper
Ca1	12190001	12190150	1.68654e-147	4.28247e-144	-92.9539	hypo		Ca2	35880301	35880400	1.92137e-06	0.000213632	-28.338	hypo		Ca1	33146001	33146100	3.86951e-10	3.80632e-08	31.9549	hyper
Ca1	12190201	12190300	5.68455e-73	2.52027e-70	-95.5556	hypo		Ca2	35881051	35881200	6.59146e-09	1.06189e-06	-41.3961	hypo		Ca1	33146901	33147000	1.23263e-21	8.19732e-19	25.4135	hyper
Ca1	12197651	12197800	7.12627e-05	0.00121329	-29.8913	hypo		Ca2	36482801	36482900	4.22576e-10	7.77434e-08	45.972	hyper		Ca1	33147851	33148000	1.79602e-09	1.50716e-07	31.039	hyper
Ca1	12205351	12205500	3.56456e-20	2.25502e-18	-59.9593	hypo		Ca2	36500701	36500900	2.49058e-14	6.42309e-12	26.7483	hyper		Ca1	33223001	33223100	3.25619e-10	3.26084e-08	33.626	hyper
Ca1	12220901	12221050	1.3721e-26	1.1811e-24	-72.1635	hypo		Ca2	36515701	36515800	6.8436e-12	1.4779e-09	26.2192	hyper		Ca1	33413251	33413350	2.80139e-06	9.70612e-05	-29.0304	hypo
Ca1	12237651	12237750	8.90365e-07	1.97731e-05	38.602	hyper		Ca2	36517601	36517700	1.83897e-10	3.49403e-08	27.8094	hyper		Ca1	33467451	33467550	5.81437e-09	4.32509e-07	43.6703	hyper
Ca1	12239251	12239350	1.40022e-06	3.0374e-05	-29.7195	hypo		Ca2	36517901	36518050	2.72109e-12	6.06815e-10	29.168	hyper		Ca1	33526901	33527000	2.51777e-08	1.59058e-06	27.2941	hyper
Ca1	12274601	12274750	2.97066e-49	6.06723e-47	-47.4699	hypo		Ca2	36613051	36613150	1.34833e-05	0.00121523	33.8531	hyper		Ca1	33554901	33555000	4.21577e-21	2.63894e-18	42.794	hyper
Ca1	12286351	12286450	9.09892e-10	2.73558e-08	-32.6321	hypo		Ca2	36615051	36615200	1.3052e-11	2.75596e-09	28.5347	hyper		Ca1	33558401	33558550	4.54528e-07	2.01687e-05	27.4044	hyper
Ca1	12293251	12293350	2.90751e-07	6.82246e-06	-27.9301	hypo		Ca3	36901	37000	6.98419e-08	9.8823e-06	-26.5887	hypo		Ca1	33663551	33663700	8.68566e-15	2.17173e-12	27.5121	hyper
Ca1	12303001	12303100	8.56972e-12	3.06362e-10	-28.0001	hypo		Ca3	37151	37250	6.16252e-11	1.22626e-08	-34.9451	hypo		Ca1	33663651	33663800	1.4654e-24	1.33097e-21	28.7112	hyper
Ca1	12315951	12316050	2.42378e-08	6.36189e-07	-25.4088	hypo		Ca3	37351	37550	4.67387e-07	5.82715e-05	-31.3267	hypo		Ca1	33663751	33663900	7.19273e-30	1.06914e-26	31.0244	hyper
Ca1	12317551	12317700	3.15712e-10	9.87983e-09	37.0986	hyper		Ca3	147751	147850	5.54205e-08	7.94095e-06	37.0456	hyper		Ca1	33682351	33682450	1.72424e-08	1.13736e-06	27.8127	hyper
Ca1	12336251	12336400	8.34861e-13	3.24353e-11	31.1452	hyper		Ca3	330401	330500	8.43138e-07	0.000100575	31.9153	hyper		Ca1	33765051	33765150	0.000213343	0.00364954	26.5928	hyper
Ca1	12337201	12337300	3.0062e-21	2.01227e-19	-56.213	hypo		Ca3	449951	450100	3.40029e-11	6.94449e-09	29.1328	hyper		Ca1	33839251	33839350	9.97582e-10	8.90039e-08	25.6117	hyper
Ca1	12340801	12340900	1.74556e-12	6.6145e-11	26.8973	hyper		Ca3	456851	456950	2.20394e-12	4.95195e-10	43.5484	hyper		Ca1	33905551	33905650	5.49066e-06	0.000172533	27.8379	hyper
Ca1	12341901	12342000	2.18293e-12	8.20547e-11	-41.1809	hypo		Ca3	580651	580800	8.90499e-76	2.14048e-72	-94.4995	hypo		Ca1	34128951	34129050	7.67703e-08	4.25602e-06	25.721	hyper
Ca1	12342951	12343050	5.38841e-22	3.74778e-20	60.3904	hyper		Ca3	580801	580900	6.42518e-47	6.09309e-44	-91.5385	hypo		Ca1	34174051	34174150	3.25654e-11	4.07977e-09	28.7909	hyper
Ca1	12382451	12382550	9.84364e-10	2.95094e-08	-53.4392	hypo		Ca3	631251	631400	8.95256e-06	0.000848935	-31.2195	hypo		Ca1	34179501	34179600	1.80321e-06	6.63887e-05	25.0513	hyper
Ca1	12386151	12386300	1.07304e-26	9.28406e-25	-63.7996	hypo		Ca3	1113801	1113950	1.43126e-17	4.4632e-15	68.0468	hyper		Ca1	34198301	34198450	8.25502e-19	3.84089e-16	26.2801	hyper
Ca1	12433551	12433650	5.5955e-24	4.28394e-22	35.5504	hyper		Ca3	1220301	1220450	1.50333e-43	1.27292e-40	-81.7448	hypo		Ca1	34222601	34222700	2.95263e-08	1.83031e-06	25.7822	hyper
Ca1	12447551	12447650	2.22869e-18	1.274e-16	-62.2973	hypo		Ca3	1220451	1220600	1.39275e-76	3.41037e-73	-81.8857	hypo		Ca1	34227151	34227250	1.16438e-05	0.000326716	41.1348	hyper
Ca1	12518651	12518800	2.34866e-16	1.17681e-14	35.1914	hyper		Ca3	1268051	1268200	0.000104889	0.00696306	27.5264	hyper		Ca1	34332801	34332900	5.27702e-11	6.31704e-09	25.7714	hyper
Ca1	12520351	12520500	2.57699e-43	4.28269e-41	62.7122	hyper		Ca3	1409401	1409500	1.15807e-09	2.02884e-07	-39.122	hypo		Ca1	34403301	34403450	4.24812e-14	9.41902e-12	-31.2036	hypo
Ca1	12523001	12523150	1.0433e-27	9.48358e-26	-50.7189	hypo		Ca3	1409701	1409850	1.44811e-42	1.18198e-39	-67.6958	hypo		Ca1	34403601	34403700	1.91603e-06	6.9947e-05	27.7881	hyper
Ca1	12524501	12524650	1.51151e-32	1.67878e-30	-49.2267	hypo		Ca3	1409801	1409950	9.0371e-46	8.2768e-43	-57.3245	hypo		Ca1	34478001	34478100	1.83298e-07	9.12341e-06	30.6014	hyper
Ca1	12545951	12546100	1.03567e-11	3.68052e-10	50.5753	hyper		Ca3	1449951	1450150	4.51878e-44	3.87637e-41	-80.48	hypo		Ca1	34565251	34565400	9.70641e-10	8.68509e-08	34.0427	hyper
Ca1	12576451	12576600	9.36168e-24	7.08828e-22	29.799	hyper		Ca3	1450601	1450750	7.45829e-10	1.33239e-07	-41.8481	hypo		Ca1	34568251	34568400	5.51038e-13	9.92484e-11	27.1745	hyper
Ca1	12583701	12583800	2.42998e-12	9.09568e-11	-28.2705	hypo		Ca3	1518301	1518400	1.23824e-05	0.00112688	-26.2827	hypo		Ca1	34745251	34745350	9.00796e-12	1.27022e-09	27.6417	hyper
Ca1	12584851	12584950	1.29761e-11	4.57207e-10	-27.5128	hypo		Ca3	1590401	1590500	3.55643e-11	7.25583e-09	-31.4948	hypo		Ca1	34756701	34756900	3.17584e-17	1.17875e-14	36.521	hyper
Ca1	12587901	12588000	3.34185e-25	2.71534e-23	-50.2965	hypo		Ca3	1595251	1595350	1.2462e-32	7.16344e-30	-89.9495	hypo		Ca1	34767001	34767100	2.08569e-07	1.02144e-05	27.5705	hyper
Ca1	12600801	12600950	1.46511e-21	9.99117e-20	-47.7883	hypo		Ca3	1693401	1693500	2.18863e-09	3.71813e-07	-50.7718	hypo		Ca1	34773101	34773300	2.06918e-26	2.27294e-23	-38.8374	hypo
Ca1	12606551	12606650	2.63042e-11	9.04048e-10	27.6518	hyper		Ca3	1722651	1722800	2.51529e-15	6.91855e-13	-34.1278	hypo		Ca1	34854851	34854950	3.18665e-07	1.48207e-05	29.6032	hyper
Ca1	12639701	12639800	1.64376e-16	8.31592e-15	55.1822	hyper		Ca3	1859001	1859150	2.03441e-06	0.000225307	-32.3188	hypo		Ca1	34857101	34857200	3.07344e-17	1.14333e-14	28.3825	hyper
Ca1	12640851	12640950	2.66719e-09	7.66524e-08	33.0185	hyper		Ca3	2161901	2162000	5.0369e-13	1.18792e-10	-33.8088	hypo		Ca1	34859451	34859600	6.87075e-09	5.01743e-07	41.6892	hyper
Ca1	12640951	12641050	1.67886e-10	5.38592e-09	-29.2477	hypo		Ca3	2172101	2172200	3.57175e-11	7.28456e-09	-53.4186	hypo		Ca1	34863851	34864050	7.95688e-14	1.67661e-11	32.7728	hyper
Ca1	12641151	12641250	7.08084e-16	3.4326e-14	35.3785	hyper		Ca3	2198101	2198250	1.21125e-84	3.64865e-81	-66.898	hypo		Ca1	34884801	34884950	1.60536e-08	1.06765e-06	-28.7265	hypo
Ca1	12641401	12641500	4.04147e-10	1.25253e-08	-38.6321	hypo		Ca3	2198451	2198550	7.78044e-17	2.33118e-14	-63.4389	hypo		Ca1	34900251	34900400	9.67165e-08	5.21237e-06	31.7441	hyper
Ca1	12643001	12643150	2.31999e-17	1.24303e-15	-36.0045	hypo		Ca3	2277951	2278100	2.08269e-16	6.11875e-14	-57.7074	hypo		Ca1	34900351	34900500	2.2839e-10	2.37323e-08	27.3846	hyper
Ca1	12656251	12656350	9.60025e-51	2.06432e-48	-49.8617	hypo		Ca3	2303451	2303550	9.07398e-06	0.000858633	34.3341	hyper		Ca1	34900451	34900650	2.98098e-20	1.67016e-17	30.2874	hyper
Ca1	12656501	12656600	5.47551e-35	6.65049e-33	-54.1841	hypo		Ca3	2416351	2416500	1.87782e-09	3.21703e-07	-25.8153	hypo		Ca1	35151201	35151300	1.38752e-08	9.3781e-07	25.3125	hyper
Ca1	12656651	12656800	5.52642e-54	1.32753e-51	-57.173	hypo		Ca3	2669801	2669950	7.44875e-10	1.33088e-07	-40.1771	hypo		Ca1	35154901	35155050	5.4958e-09	4.11044e-07	-36.5273	hypo
Ca1	12658001	12658100	3.11596e-21	2.0835e-19	-46.2745	hypo		Ca3	2669901	2670050	1.23884e-15	3.47573e-13	-44.2575	hypo		Ca1	35185501	35185650	8.30682e-30	1.22598e-26	33.808	hyper
Ca1	12668651	12668750	1.63976e-21	1.1154e-19	25.5102	hyper		Ca3	2670001	2670200	1.10246e-24	4.6843e-22	-37.6443	hypo		Ca1	35244201	35244300	5.34664e-19	2.55702e-16	26.719	hyper
Ca1	12668901	12669000	3.56933e-17	1.89053e-15	27.22	hyper		Ca3	2670201	2670300	7.37997e-14	1.84822e-11	-30.5395	hypo		Ca1	35245501	35245600	0.00011052	0.00213726	27.9681	hyper
Ca1	12685701	12685850	4.2446e-20	2.67291e-18	-67.1556	hypo		Ca3	2670301	2670400	3.78255e-08	5.53911e-06	-38.5596	hypo		Ca1	35282551	35282700	1.06606e-30	1.70382e-27	27.791	hyper
Ca1	12702401	12702500	6.11042e-20	3.81582e-18	46.7793	hyper		Ca3	2670701	2670800	2.04733e-08	3.10343e-06	-34.5793	hypo		Ca1	35322101	35322250	2.55687e-26	2.7745e-23	32.5543	hyper
Ca1	12702851	12703000	3.57282e-15	1.64657e-13	-36.8844	hypo		Ca3	2713851	2713950	0.000114512	0.007473	29.5021	hyper		Ca1	35339151	35339300	4.5798e-16	1.41064e-13	34.3326	hyper
Ca1	12718551	12718650	2.40299e-06	5.06542e-05	31.6221	hyper		Ca3	2714751	2714850	3.61034e-07	4.58665e-05	25.1983	hyper		Ca1	35340001	35340100	1.30413e-08	8.87207e-07	26.9482	hyper
Ca1	12739151	12739300	6.10087e-75	2.87478e-72	-88.8793	hypo		Ca3	2825351	2825500	2.91002e-05	0.00237406	34.0125	hyper		Ca1	35377301	35377450	8.31986e-22	5.65699e-19	27.9962	hyper
Ca1	12756451	12756600	8.49612e-05	0.00142793	27.7833	hyper		Ca3	2825451	2825600	4.23211e-16	1.22022e-13	42.6013	hyper		Ca1	35440701	35440850	1.58207e-07	8.01781e-06	30.4782	hyper
Ca1	12757401	12757550	2.43466e-79	1.29743e-76	59.5648	hyper		Ca3	2828851	2828950	7.23904e-06	0.000703191	27.3824	hyper		Ca1	35702551	35702650	1.76619e-05	0.000464303	31.4767	hyper
Ca1	12757501	12757650	6.53802e-158	1.97606e-154	82.5617	hyper		Ca3	2851851	2852050	3.19553e-48	3.16811e-45	-86.6296	hypo		Ca1	35745101	35745300	3.85111e-13	7.1516e-11	38.6357	hyper
Ca1	12775451	12775600	3.86185e-53	9.04868e-51	-89.0226	hypo		Ca3	2931051	2931150	1.02156e-11	2.17775e-09	27.3972	hyper		Ca1	35766601	35766700	4.21776e-16	1.30764e-13	26.8831	hyper
Ca1	12783701	12783900	1.32005e-104	1.34159e-101	87.8051	hyper		Ca3	2931851	2932050	3.47447e-11	7.09353e-09	26.981	hyper		Ca1	35766951	35767050	4.08264e-06	0.000134025	26.9737	hyper
Ca1	12802201	12802300	4.28229e-11	1.44475e-09	-26.272	hypo		Ca3	3053601	3053750	2.4728e-12	5.53282e-10	-49.8066	hypo		Ca1	35905401	35905600	8.65383e-16	2.54813e-13	27.0455	hyper
Ca1	12821851	12822000	3.90123e-56	1.00191e-53	80.0575	hyper		Ca3	3115351	3115500	1.50697e-09	2.60596e-07	-36.0919	hypo		Ca1	35908401	35908500	5.81117e-08	3.33065e-06	26.9925	hyper
Ca1	12842301	12842400	5.12813e-34	6.0279e-32	44.5205	hyper		Ca3	3116001	3116200	5.12471e-09	8.37624e-07	-51.4598	hypo		Ca1	35921151	35921250	9.47867e-08	5.12198e-06	25.0164	hyper
Ca1	12843751	12843900	3.21324e-10	1.00461e-08	-28.6483	hypo		Ca3	3220051	3220150	6.48042e-08	9.20155e-06	25.0435	hyper		Ca1	35972701	35972800	3.59997e-10	3.56997e-08	26.6945	hyper
Ca1	12849451	12849600	4.53036e-61	1.36978e-58	-89.6509	hypo		Ca3	3305801	3305900	3.15234e-12	7.0001e-10	30.7199	hyper		Ca1	35973901	35974000	1.24773e-07	6.51673e-06	25.8619	hyper
Ca1	12849551	12849700	6.02483e-64	1.98542e-61	-65.5089	hypo		Ca3	3588301	3588400	1.47186e-31	8.0819e-29	74.2995	hyper		Ca1	36017201	36017350	1.09289e-07	5.80074e-06	30.4719	hyper
Ca1	12879501	12879600	6.90679e-14	2.90914e-12	-28.4303	hypo		Ca3	3762951	3763050	4.68301e-07	5.83794e-05	26.3967	hyper		Ca1	36100201	36100400	0.000305652	0.00487694	33.385	hyper
Ca1	12901801	12901950	3.91178e-61	1.18629e-58	-66.4955	hypo		Ca3	4189151	4189250	1.92333e-08	2.92714e-06	-25.8391	hypo		Ca1	36238651	36238750	3.49161e-10	3.47243e-08	25.9478	hyper
Ca1	12929401	12929600	1.52023e-121	2.25944e-118	60.6879	hyper		Ca3	4351651	4351750	2.82204e-15	7.74964e-13	27.3924	hyper		Ca1	36307651	36307750	5.19997e-15	1.34632e-12	29.3631	hyper
Ca1	12965851	12965950	8.6518e-18	4.75475e-16	-35.3625	hypo		Ca3	4423451	4423600	9.87029e-22	3.73324e-19	-75.6011	hypo		Ca1	36455901	36456050	9.83693e-13	1.68821e-10	33.6877	hyper
Ca1	12968101	12968200	2.00784e-11	6.96427e-10	34.2308	hyper		Ca3	4646851	4646950	6.54158e-09	1.05415e-06	25.8583	hyper		Ca1	36552151	36552250	3.25715e-07	1.51046e-05	25.5857	hyper
Ca1	13046601	13046750	1.29887e-23	9.76516e-22	69.3682	hyper		Ca3	4688551	4688700	7.7211e-64	1.27545e-60	-70.2407	hypo		Ca1	36579701	36579800	0.000235013	0.00394746	28.4385	hyper
Ca1	13063501	13063600	1.55429e-14	6.85986e-13	33.705	hyper		Ca3	4688651	4688800	1.98744e-137	2.34082e-133	-63.9048	hypo		Ca1	36611601	36611700	1.52688e-07	7.77646e-06	30.8304	hyper
Ca1	13069751	13069900	1.82593e-112	2.20092e-109	56.5014	hyper		Ca3	4805001	4805150	6.02613e-17	1.81525e-14	38.7995	hyper		Ca1	36619601	36619700	5.46549e-08	3.15392e-06	31.1845	hyper
Ca1	13072851	13073000	2.93421e-15	1.35946e-13	-38.1344	hypo		Ca3	4805151	4805300	2.99232e-08	4.44324e-06	29.3919	hyper		Ca1	36723151	36723250	5.05368e-15	1.31105e-12	34.9755	hyper
Ca1	13091851	13092000	4.01838e-31	4.20424e-29	-64.0377	hypo		Ca3	4918801	4918950	0.000127555	0.00815789	25.6842	hyper		Ca1	36728701	36728800	1.20922e-12	2.03687e-10	31.9342	hyper
Ca1	13092001	13092200	1.86478e-61	5.70211e-59	-90.9025	hypo		Ca3	5015501	5015650	1.52053e-05	0.0013508	-36.5761	hypo		Ca1	36775351	36775500	8.00239e-17	2.76726e-14	27.1215	hyper
Ca1	13108151	13108300	6.19629e-62	1.92448e-59	76.8983	hyper		Ca3	5084151	5084250	5.25675e-08	7.55883e-06	-31.9398	hypo		Ca1	36999001	36999100	8.27448e-09	5.92408e-07	26.0073	hyper
Ca1	13111601	13111700	9.56815e-07	2.11809e-05	26.2115	hyper		Ca3	5085851	5085950	2.22683e-06	0.000244548	26.8259	hyper		Ca1	37052701	37052800	1.46906e-20	8.59141e-18	27.8942	hyper
Ca1	13165701	13165800	1.49251e-28	1.40771e-26	-27.2966	hypo		Ca3	5338651	5338750	4.02788e-14	1.0253e-11	-31.5134	hypo		Ca1	37103251	37103350	2.01991e-06	7.32245e-05	27.8927	hyper
Ca1	13166951	13167100	1.43516e-15	6.80098e-14	-48.9591	hypo		Ca3	5501901	5502000	6.00951e-30	3.10713e-27	25.9476	hyper		Ca1	37120551	37120650	4.84755e-13	8.82362e-11	-31.2114	hypo
Ca1	13168451	13168550	2.56411e-08	6.71174e-07	42.3472	hyper		Ca3	5656901	5657050	6.89005e-08	9.76083e-06	27.8541	hyper		Ca1	37127901	37128050	1.63406e-12	2.6729e-10	31.1966	hyper
Ca1	13175351	13175450	1.43016e-13	5.87804e-12	50.6661	hyper		Ca3	5905351	5905500	1.17203e-23	4.80484e-21	41.3823	hyper		Ca1	37130251	37130350	2.03491e-08	1.31782e-06	38.8306	hyper
Ca1	13178451	13178550	4.6249e-12	1.69267e-10	-30.3053	hypo		Ca3	6389651	6389800	4.01546e-35	2.53998e-32	78.5062	hyper		Ca1	37277001	37277200	9.28329e-15	2.31025e-12	31.0883	hyper
Ca1	13178851	13179000	5.40334e-54	1.29835e-51	32.2654	hyper		Ca3	6389751	6389900	4.54647e-59	6.37484e-56	81.4263	hyper		Ca1	37277301	37277450	6.36055e-15	1.62617e-12	25.4701	hyper
Ca1	13202151	13202300	4.17909e-07	9.64086e-06	-39.7362	hypo		Ca3	6828251	6828400	1.97656e-12	4.45295e-10	36.8522	hyper		Ca1	37293651	37293750	1.03602e-08	7.23179e-07	25.0988	hyper
Ca1	13209851	13209950	2.87215e-17	1.53077e-15	50.8521	hyper		Ca3	6894051	6894150	1.11374e-07	1.53281e-05	35.3175	hyper		Ca1	37401251	37401350	2.7834e-08	1.73679e-06	26.5719	hyper
Ca1	13221601	13221700	2.43545e-19	1.4712e-17	-37.8151	hypo		Ca3	6894151	6894350	4.57401e-18	1.46156e-15	34.094	hyper		Ca1	37434301	37434450	3.12617e-14	7.07353e-12	34.6164	hyper
Ca1	13224451	13224550	1.75737e-15	8.27417e-14	-37.6499	hypo		Ca3	6894401	6894500	8.18719e-15	2.18018e-12	26.3214	hyper		Ca1	37541701	37541850	1.00676e-15	2.92526e-13	41.5343	hyper
Ca1	13225201	13225300	4.13278e-23	3.03416e-21	-43.8396	hypo		Ca3	6896551	6896650	4.07132e-08	5.94057e-06	28.5186	hyper		Ca1	37552651	37552750	3.09768e-06	0.000105862	28.4987	hyper
Ca1	13329751	13329950	1.6174e-112	1.95539e-109	-77.1921	hypo		Ca3	6910001	6910100	2.19065e-09	3.72056e-07	-43.8776	hypo		Ca1	37585701	37585800	7.37834e-05	0.00153277	30.5053	hyper
Ca1	13330451	13330550	7.90329e-06	0.000155878	-35.1811	hypo		Ca3	6945751	6945850	3.48478e-11	7.11335e-09	-28.7379	hypo		Ca1	37620451	37620550	2.52209e-07	1.20703e-05	27.5651	hyper
Ca1	13331051	13331200	1.0429e-36	1.35032e-34	67.2029	hyper		Ca3	6997451	6997550	5.02233e-10	9.15121e-08	28.8005	hyper		Ca1	37658601	37658700	2.59425e-07	1.2374e-05	26.7129	hyper
Ca1	13331251	13331450	3.25215e-31	3.41492e-29	66.0511	hyper		Ca3	7093651	7093800	1.48093e-27	7.0503e-25	-27.0498	hypo		Ca1	37678401	37678500	1.94055e-15	5.38259e-13	34.6518	hyper
Ca1	13360601	13360700	9.46828e-26	7.86523e-24	26.6667	hyper		Ca3	7093851	7094000	5.41891e-23	2.16427e-20	-48.4855	hypo		Ca1	37767401	37767500	1.07347e-18	4.90692e-16	26.7218	hyper
Ca1	13364801	13364950	9.71981e-30	9.62838e-28	40.8529	hyper		Ca3	7094001	7094100	1.11906e-10	2.17606e-08	-36.1734	hypo		Ca1	37844501	37844600	2.93334e-16	9.30587e-14	50.2752	hyper
Ca1	13372601	13372700	4.54974e-05	0.000801681	35.0763	hyper		Ca3	7294351	7294550	1.0683e-05	0.00099161	-37.7748	hypo		Ca1	37849151	37849300	6.62574e-24	5.63658e-21	30.1298	hyper
Ca1	13375851	13376000	9.4439e-08	2.33064e-06	52.3774	hyper		Ca3	7370801	7370900	6.44487e-05	0.00464952	-26.0938	hypo		Ca1	37850801	37851000	4.7884e-09	3.62916e-07	33.5141	hyper
Ca1	13381201	13381350	1.2929e-08	3.48784e-07	-33.8308	hypo		Ca3	7371301	7371400	2.8725e-10	5.36683e-08	-49.0038	hypo		Ca1	37852701	37852800	1.1627e-09	1.02105e-07	29.996	hyper
Ca1	13381401	13381500	2.4347e-14	1.05977e-12	-39.7059	hypo		Ca3	7479401	7479500	6.48149e-10	1.16478e-07	-25.3991	hypo		Ca1	37859701	37859850	9.79433e-06	0.000282212	27.025	hyper
Ca1	13404701	13404800	5.8675e-20	3.66751e-18	54.7555	hyper		Ca3	7482551	7482650	1.52605e-07	2.06075e-05	26.3307	hyper		Ca1	38029151	38029250	1.78857e-10	1.90227e-08	26.0516	hyper
Ca1	13409701	13409850	2.55194e-09	7.34809e-08	-26.3203	hypo		Ca3	7528001	7528100	2.9193e-38	2.05521e-35	76.8112	hyper		Ca1	38039151	38039250	1.08526e-07	5.76612e-06	28.7981	hyper
Ca1	13414401	13414550	1.06055e-08	2.8838e-07	39.5763	hyper		Ca3	7788251	7788350	5.572e-14	1.4059e-11	-31.1791	hypo		Ca1	38138751	38138850	8.17184e-07	3.35202e-05	-26.1867	hypo
Ca1	13414501	13414700	2.63393e-69	1.02572e-66	67.1955	hyper		Ca3	7956201	7956350	4.75022e-37	3.22655e-34	-83.5236	hypo		Ca1	38138901	38139050	3.63859e-08	2.19952e-06	33.9471	hyper
Ca1	13425501	13425650	1.30405e-35	1.62157e-33	-83.1737	hypo		Ca3	7995951	7996050	2.01945e-27	9.57923e-25	-86.8581	hypo		Ca1	38143151	38143250	2.11672e-05	0.000540868	25.1464	hyper
Ca1	13425901	13426000	4.34249e-08	1.11034e-06	-33.619	hypo		Ca3	8041901	8042100	1.78031e-25	7.82703e-23	-80.8386	hypo		Ca1	38244151	38244250	4.682e-12	6.98599e-10	30.1199	hyper
Ca1	13427801	13427900	3.68231e-09	1.0452e-07	-34.8461	hypo		Ca3	8042601	8042750	2.77601e-45	2.50353e-42	-90.4848	hypo		Ca1	38268101	38268200	1.81941e-09	1.5247e-07	25.5	hyper
Ca1	13431401	13431500	1.34e-13	5.52063e-12	-26.5122	hypo		Ca3	8042701	8042850	2.14708e-46	2.00862e-43	-90.6816	hypo		Ca1	38277801	38277900	6.29679e-05	0.00134503	25.5274	hyper
Ca1	13431951	13432050	2.09766e-16	1.05418e-14	32.8896	hyper		Ca3	8042801	8042950	2.18694e-44	1.89955e-41	-93.0693	hypo		Ca1	38288951	38289050	4.51e-07	2.00326e-05	41.9952	hyper
Ca1	13438301	13438400	6.82551e-07	1.53623e-05	-25.7132	hypo		Ca3	8043301	8043450	3.53406e-48	3.49491e-45	-83.4073	hypo		Ca1	38378901	38379000	8.41804e-12	1.19333e-09	28.8722	hyper
Ca1	13439901	13440000	7.67391e-12	2.75749e-10	-27.7255	hypo		Ca3	8043401	8043600	1.36787e-43	1.15989e-40	-57.0378	hypo		Ca1	38473801	38473950	4.24431e-09	3.25702e-07	28.3307	hyper
Ca1	13449151	13449250	3.06716e-10	9.60944e-09	28.5789	hyper		Ca3	8246301	8246400	0.000140653	0.00882604	29.6809	hyper		Ca1	38474051	38474150	7.04692e-08	3.94592e-06	27.9396	hyper
Ca1	13498401	13498550	4.41112e-07	1.01513e-05	25.5651	hyper		Ca3	8543101	8543200	1.32074e-06	0.000151734	28.4176	hyper		Ca1	38475351	38475450	8.10178e-12	1.15164e-09	27.8049	hyper
Ca1	13501751	13501850	4.77694e-10	1.47102e-08	37.2287	hyper		Ca3	8543501	8543600	9.74691e-05	0.0065525	28.6392	hyper		Ca1	38483001	38483100	4.7172e-10	4.54623e-08	26.2119	hyper
Ca1	13549201	13549350	5.14469e-43	8.46828e-41	76.3611	hyper		Ca3	8674551	8674650	0.000126222	0.00808754	26.2126	hyper		Ca1	38488151	38488250	4.57588e-06	0.000147697	27.1007	hyper
Ca1	13566701	13566800	1.95619e-09	5.69464e-08	-25.2687	hypo		Ca3	8674651	8674750	1.70897e-05	0.00149753	29.7632	hyper		Ca1	38515451	38515550	0.000153634	0.00279753	26.2673	hyper
Ca1	13588451	13588550	6.96126e-16	3.37747e-14	27.3007	hyper		Ca3	8693451	8693550	6.53112e-16	1.86347e-13	31.0997	hyper		Ca1	38562651	38562750	5.61076e-09	4.18749e-07	42.339	hyper
Ca1	13591701	13591850	2.74213e-14	1.18848e-12	40.5962	hyper		Ca3	8779551	8779700	5.12144e-08	7.37778e-06	-29.2468	hypo		Ca1	38586101	38586200	2.52745e-19	1.25767e-16	37.1891	hyper
Ca1	13596401	13596500	8.89297e-18	4.88299e-16	-26.334	hypo		Ca3	9149751	9149850	6.96485e-05	0.00495007	-33.6246	hypo		Ca1	38638901	38639000	8.2093e-11	9.42443e-09	32.8076	hyper
Ca1	13599401	13599550	2.16075e-33	2.48399e-31	-93.4307	hypo		Ca3	9244101	9244200	2.41887e-10	4.54815e-08	-36.011	hypo		Ca1	38734251	38734400	3.41695e-19	1.67519e-16	26.7434	hyper
Ca1	13599651	13599800	1.83638e-43	3.07205e-41	-92.8908	hypo		Ca3	9710001	9710100	3.48087e-119	2.49988e-115	-91.2561	hypo		Ca1	38743151	38743300	3.76012e-11	4.64542e-09	27.7714	hyper
Ca1	13606901	13607100	1.86772e-14	8.19937e-13	-30.9644	hypo		Ca3	9711401	9711550	9.43544e-29	4.67724e-26	-81.6594	hypo		Ca1	38745051	38745200	2.4916e-25	2.42479e-22	35.6418	hyper
Ca1	13631951	13632100	6.08885e-05	0.00104981	-37.1299	hypo		Ca3	9989501	9989600	5.30807e-05	0.00395814	31.3025	hyper		Ca1	38745301	38745450	9.54581e-12	1.33946e-09	25.9337	hyper
Ca1	13680001	13680100	1.00829e-16	5.18322e-15	-31.6142	hypo		Ca3	10121351	10121500	5.61296e-36	3.67685e-33	-73.5646	hypo		Ca1	38787451	38787550	5.12238e-19	2.45465e-16	29.1257	hyper
Ca1	13694551	13694700	6.96901e-54	1.66764e-51	-73.9666	hypo		Ca3	10121451	10121600	4.93762e-43	4.09835e-40	-93.4583	hypo		Ca1	38855501	38855600	1.32165e-17	5.18459e-15	38.2799	hyper
Ca1	13755651	13755750	2.09142e-08	5.523e-07	-29.6617	hypo		Ca3	10121801	10121950	1.65886e-14	4.32643e-12	-36.7184	hypo		Ca1	38911351	38911450	1.17918e-08	8.11267e-07	-36.2762	hypo
Ca1	13757851	13758000	6.03326e-52	1.35112e-49	-74.9156	hypo		Ca3	10600251	10600400	6.532e-48	6.4219e-45	-49.4109	hypo		Ca1	38916951	38917050	8.91e-06	0.000260597	38.1663	hyper
Ca1	13766301	13766400	1.04036e-13	4.32176e-12	-40.9042	hypo		Ca3	10681901	10682000	2.16473e-50	2.33697e-47	26.9214	hyper		Ca1	38917351	38917450	9.3007e-08	5.03705e-06	25.6167	hyper
Ca1	13768501	13768600	1.40408e-13	5.77597e-12	37.9518	hyper		Ca3	10753901	10754050	2.21465e-25	9.70758e-23	-55.8583	hypo		Ca1	38917551	38917700	3.35794e-11	4.193e-09	28.4524	hyper
Ca1	13769451	13769600	4.63725e-41	7.05127e-39	-97.5705	hypo		Ca3	10862201	10862300	1.15743e-06	0.0001346	27.7649	hyper		Ca1	38944651	38944800	4.5195e-11	5.49315e-09	32.5989	hyper
Ca1	13769751	13769900	2.423e-39	3.44566e-37	-52.0173	hypo		Ca3	10984101	10984200	1.86219e-06	0.000207561	-34.5107	hypo		Ca1	38958401	38958500	3.59932e-06	0.000120314	30.011	hyper
Ca1	13781951	13782050	1.54539e-27	1.39257e-25	-43.6139	hypo		Ca3	10999601	10999700	1.48914e-63	2.43262e-60	-82.6494	hypo		Ca1	38968751	38968850	2.80191e-07	1.32415e-05	26.9231	hyper
Ca1	13782351	13782550	2.68919e-08	7.02237e-07	-36.738	hypo		Ca3	11048001	11048150	5.30313e-22	2.03124e-19	-68.9524	hypo		Ca1	38969001	38969100	1.0515e-13	2.17211e-11	28.1436	hyper
Ca1	13782601	13782700	5.21582e-06	0.000105369	-33.2099	hypo		Ca3	11048101	11048250	6.24708e-68	1.18104e-64	-82.2656	hypo		Ca1	39070351	39070450	3.35543e-10	3.35066e-08	33.252	hyper
Ca1	13782851	13783000	8.68284e-29	8.26266e-27	60.8921	hyper		Ca3	11048201	11048350	9.88316e-62	1.51175e-58	-79.1634	hypo		Ca1	39107251	39107400	3.65474e-18	1.55034e-15	29.9257	hyper
Ca1	13801001	13801100	1.20108e-19	7.37816e-18	-50.6687	hypo		Ca3	11324251	11324350	8.95219e-34	5.37957e-31	-88.1232	hypo		Ca1	39108201	39108350	1.78228e-10	1.89642e-08	35.1877	hyper
Ca1	13826051	13826150	9.0311e-50	1.87619e-47	-71.8045	hypo		Ca3	11676801	11676900	1.43373e-08	2.21638e-06	25.2166	hyper		Ca1	39133801	39133900	4.29164e-17	1.55772e-14	25.9694	hyper
Ca1	13848851	13848950	1.87471e-05	0.000350692	29.9283	hyper		Ca3	12000701	12000800	2.81687e-29	1.42148e-26	-68.1404	hypo		Ca1	39169451	39169550	5.70497e-09	4.25171e-07	25.0632	hyper
Ca1	13852551	13852650	1.28733e-13	5.30958e-12	-46.7651	hypo		Ca3	12001001	12001100	6.13039e-25	2.64194e-22	-51.4787	hypo		Ca1	39243551	39243750	2.47997e-12	3.91153e-10	27.176	hyper
Ca1	13856401	13856550	1.69006e-20	1.0889e-18	54.5065	hyper		Ca3	12001201	12001300	9.5778e-08	1.3327e-05	-25.1634	hypo		Ca1	39297301	39297450	4.69189e-09	3.56337e-07	28.2877	hyper
Ca1	13890951	13891050	1.36776e-16	6.96661e-15	-28.1455	hypo		Ca3	12026801	12026950	5.23352e-15	1.41022e-12	28.4826	hyper		Ca1	39297751	39297850	1.1675e-06	4.56597e-05	26.0813	hyper
Ca1	13894451	13894550	0.000330422	0.00493163	-28.9626	hypo		Ca3	12058651	12058800	1.79745e-14	4.67429e-12	29.653	hyper		Ca1	39345201	39345300	5.50745e-08	3.17606e-06	26.1187	hyper
Ca1	13991301	13991450	2.02428e-13	8.22474e-12	-50.193	hypo		Ca3	12058851	12058950	2.86851e-07	3.69402e-05	31.6543	hyper		Ca1	39347101	39347200	1.61818e-06	6.05188e-05	33.6996	hyper
Ca1	14004501	14004600	8.44362e-18	4.64255e-16	-40.7727	hypo		Ca3	12152451	12152550	2.94908e-09	4.93738e-07	-26.5545	hypo		Ca1	39350151	39350350	2.04549e-07	1.00402e-05	36.027	hyper
Ca1	14014701	14014850	1.34019e-08	3.60975e-07	37.5119	hyper		Ca3	12152651	12152800	8.82114e-28	4.23202e-25	-58.0649	hypo		Ca1	39378151	39378250	1.35181e-06	5.18382e-05	25.494	hyper
Ca1	14018201	14018350	1.68079e-08	4.47936e-07	-28.1008	hypo		Ca3	12152801	12152950	3.33489e-17	1.02235e-14	-51.3674	hypo		Ca1	39386001	39386100	2.68625e-09	2.16073e-07	27.2404	hyper
Ca1	14043951	14044050	6.57471e-16	3.19643e-14	-71.1111	hypo		Ca3	12237251	12237350	5.85587e-19	1.96163e-16	-50.1786	hypo		Ca1	39393051	39393150	1.2508e-10	1.37605e-08	25.0152	hyper
Ca1	14044251	14044350	4.88911e-17	2.56641e-15	43.2671	hyper		Ca3	12568651	12568850	2.97016e-42	2.3928e-39	-86.434	hypo		Ca1	39395151	39395250	9.22324e-15	2.29622e-12	27.4117	hyper
Ca1	14069651	14069800	4.81964e-21	3.1908e-19	-67.4753	hypo		Ca3	12568851	12568950	1.17498e-22	4.63461e-20	-84.2491	hypo		Ca1	39395651	39395750	1.06978e-11	1.48417e-09	26.7637	hyper
Ca1	14069951	14070050	7.75333e-46	1.41098e-43	-79.0698	hypo		Ca3	12569151	12569250	2.75874e-62	4.2923e-59	-89.3899	hypo		Ca1	39424151	39424250	3.47693e-08	2.11304e-06	25.625	hyper
Ca1	14070951	14071100	2.43235e-45	4.34544e-43	-89.8358	hypo		Ca3	12658051	12658200	2.36226e-11	4.89235e-09	37.1369	hyper		Ca1	39424351	39424450	2.10129e-06	7.57702e-05	31.3765	hyper
Ca1	14100051	14100200	1.32264e-30	1.35975e-28	52.3329	hyper		Ca3	12809151	12809300	1.40749e-08	2.17981e-06	31.314	hyper		Ca1	39425201	39425300	4.77404e-10	4.59519e-08	25.6809	hyper
Ca1	14124651	14124800	6.68025e-13	2.6148e-11	-45.5884	hypo		Ca3	12809251	12809400	9.90447e-12	2.11333e-09	31.6351	hyper		Ca1	39431451	39431550	7.85059e-11	9.04754e-09	29.8109	hyper
Ca1	14181951	14182100	5.02521e-10	1.54492e-08	40.0978	hyper		Ca3	12809401	12809600	1.05879e-29	5.42903e-27	45.1596	hyper		Ca1	39449301	39449400	6.49308e-36	1.56222e-32	33.2616	hyper
Ca1	14182651	14182750	2.09368e-10	6.66732e-09	-27.3194	hypo		Ca3	12809651	12809750	3.38319e-06	0.000356386	26.6342	hyper		Ca1	39464251	39464400	1.09281e-07	5.80042e-06	34.4817	hyper
Ca1	14182751	14182850	4.67489e-13	1.85124e-11	38.6258	hyper		Ca3	12809751	12809900	1.24313e-15	3.4853e-13	48.0377	hyper		Ca1	39470851	39470950	2.83734e-08	1.76667e-06	-32.0405	hypo
Ca1	14198351	14198500	5.99788e-39	8.40979e-37	-40.2974	hypo		Ca3	12809851	12810000	2.01847e-12	4.5465e-10	36.3535	hyper		Ca1	39480751	39480900	2.62478e-22	1.87319e-19	29.7776	hyper
Ca1	14198551	14198700	6.13401e-34	7.18941e-32	26.3423	hyper		Ca3	12809951	12810100	9.11104e-07	0.000107969	31.5728	hyper		Ca1	39482101	39482200	2.2139e-09	1.81663e-07	26.4282	hyper
Ca1	14239401	14239500	2.32629e-23	1.72841e-21	-43.7781	hypo		Ca3	12810051	12810200	5.68505e-17	1.71514e-14	26.9853	hyper		Ca1	39482751	39482900	1.49549e-26	1.66561e-23	29.9295	hyper
Ca1	14266201	14266350	2.54251e-06	5.34506e-05	27.5045	hyper		Ca3	12907751	12907900	2.12395e-21	7.93402e-19	-32.3993	hypo		Ca1	39482851	39483050	2.77282e-25	2.68675e-22	30.9022	hyper
Ca1	14268051	14268150	1.06438e-10	3.47141e-09	35.6277	hyper		Ca3	12931351	12931500	1.78697e-33	1.06191e-30	-75.3428	hypo		Ca1	39483051	39483200	1.7681e-22	1.28471e-19	30.2496	hyper
Ca1	14268201	14268300	1.62817e-05	0.000307471	25.2313	hyper		Ca3	12931551	12931650	6.4138e-40	4.74214e-37	-73.5729	hypo		Ca1	39514651	39514750	2.61763e-05	0.000647069	-28.5239	hypo
Ca1	14273251	14273350	4.03119e-27	3.56318e-25	-35.6401	hypo		Ca3	12931851	12932000	3.38866e-23	1.36311e-20	-71.8272	hypo		Ca1	39565201	39565400	9.66953e-38	2.63964e-34	35.598	hyper
Ca1	14277001	14277100	1.61004e-19	9.81519e-18	-64.0728	hypo		Ca3	13099701	13099800	1.21476e-32	6.98612e-30	-73.936	hypo		Ca1	39606851	39606950	9.24849e-10	8.32016e-08	25.1647	hyper
Ca1	14278051	14278200	4.16913e-07	9.61953e-06	35.2707	hyper		Ca3	13100101	13100250	8.13505e-19	2.6975e-16	-55.5321	hypo		Ca1	39607401	39607500	7.98325e-08	4.40537e-06	25.5932	hyper
Ca1	14280101	14280250	9.53493e-15	4.27249e-13	-56.3804	hypo		Ca3	13100501	13100650	7.84338e-15	2.09288e-12	-45.867	hypo		Ca1	39681751	39681850	4.52964e-10	4.38224e-08	27.0814	hyper
Ca1	14280801	14280950	2.32722e-05	0.000428989	-29.8239	hypo		Ca3	13158501	13158650	4.03642e-17	1.23004e-14	30.8561	hyper		Ca1	39752101	39752200	2.14411e-05	0.000546724	26.2281	hyper
Ca1	14281601	14281700	7.5987e-13	2.96099e-11	33.8675	hyper		Ca3	13215651	13215800	6.85435e-07	8.29542e-05	26.6209	hyper		Ca1	39798651	39798750	1.00236e-13	2.07663e-11	25.2241	hyper
Ca1	14296501	14296600	1.46123e-09	4.30639e-08	-29.1353	hypo		Ca3	13281451	13281600	1.24962e-15	3.50182e-13	-46.7341	hypo		Ca1	39813851	39813950	8.71141e-14	1.82476e-11	27.1855	hyper
Ca1	14302151	14302300	7.00079e-50	1.46039e-47	42.4552	hyper		Ca3	13281551	13281750	1.78715e-26	8.17125e-24	-40.9658	hypo		Ca1	39816051	39816150	1.31423e-07	6.82146e-06	25.1861	hyper
Ca1	14305101	14305200	4.50301e-08	1.14936e-06	-30.3908	hypo		Ca3	13426051	13426200	3.05651e-13	7.3379e-11	-51.0932	hypo		Ca1	39856451	39856550	3.08436e-15	8.28658e-13	25.8064	hyper
Ca1	14345101	14345200	2.78927e-15	1.29453e-13	37.9104	hyper		Ca3	13426251	13426350	5.32991e-39	3.84422e-36	-86.0656	hypo		Ca1	39868001	39868150	1.81779e-06	6.68546e-05	28.3747	hyper
Ca1	14349151	14349250	1.12289e-17	6.13274e-16	54.6226	hyper		Ca3	13426401	13426500	4.15894e-42	3.33681e-39	-86.6701	hypo		Ca1	39868201	39868400	4.21761e-09	3.23885e-07	30.2528	hyper
Ca1	14352551	14352650	7.92849e-14	3.32426e-12	-32.5758	hypo		Ca3	13479251	13479350	3.86135e-05	0.00302832	-27.5552	hypo		Ca1	39868451	39868600	6.10165e-12	8.90554e-10	25.6381	hyper
Ca1	14390201	14390350	8.26275e-09	2.27055e-07	32.2521	hyper		Ca3	13534601	13534700	2.76927e-65	4.81782e-62	-92.5387	hypo		Ca1	39953451	39953550	7.81706e-16	2.3199e-13	25.8665	hyper
Ca1	14392951	14393050	4.1648e-43	6.88193e-41	62.3249	hyper		Ca3	13534701	13534850	9.08269e-53	1.05188e-49	-96.9231	hypo		Ca1	39955201	39955300	0.00015004	0.00274386	26.5301	hyper
Ca1	14393501	14393650	2.50736e-05	0.000459634	-46.629	hypo		Ca3	13535001	13535150	8.42762e-34	5.06951e-31	-88.7818	hypo		Ca1	39979051	39979150	5.96277e-05	0.00128586	26.1634	hyper
Ca1	14410001	14410100	1.32107e-07	3.21124e-06	32.4943	hyper		Ca3	13535251	13535400	2.37128e-65	4.13764e-62	-95.1761	hypo		Ca1	39979451	39979550	0.00036356	0.00560339	27.2771	hyper
Ca1	14416251	14416450	2.32262e-30	2.3635e-28	-53.0793	hypo		Ca3	13535451	13535650	2.57823e-65	4.4921e-62	-91.413	hypo		Ca1	39980351	39980450	4.53604e-05	0.00102568	-26.1111	hypo
Ca1	14457601	14457700	8.49112e-09	2.3303e-07	25.8036	hyper		Ca3	13935051	13935200	3.05221e-60	4.45466e-57	56.3103	hyper		Ca1	40047201	40047350	6.88071e-08	3.86429e-06	28.8945	hyper
Ca1	14460001	14460150	1.99862e-15	9.37186e-14	-60.1278	hypo		Ca3	13935151	13935300	4.43823e-30	2.30688e-27	28.3892	hyper		Ca1	40047301	40047450	2.69931e-12	4.23078e-10	27.0897	hyper
Ca1	14476801	14476950	3.43416e-14	1.47656e-12	28.5405	hyper		Ca3	13936351	13936450	5.38031e-06	0.000540374	28.2656	hyper		Ca1	40047401	40047550	6.06846e-20	3.25404e-17	29.7939	hyper
Ca1	14487551	14487700	8.76586e-42	1.3718e-39	61.1775	hyper		Ca3	13989001	13989100	2.23398e-06	0.000245219	29.88	hyper		Ca1	40092701	40092800	8.54896e-06	0.000251534	25.6442	hyper
Ca1	14487651	14487800	1.63975e-26	1.40581e-24	-63.3996	hypo		Ca3	14353151	14353300	2.87676e-11	5.91218e-09	27.5368	hyper		Ca1	40099151	40099250	4.73214e-15	1.2343e-12	36.439	hyper
Ca1	14488151	14488250	5.19275e-19	3.08551e-17	-58.8396	hypo		Ca3	14373351	14373450	4.11721e-17	1.25434e-14	-33.7353	hypo		Ca1	40121601	40121700	5.37059e-16	1.63694e-13	30.1092	hyper
Ca1	14488901	14489100	2.45941e-75	1.17185e-72	-61.2547	hypo		Ca3	14430751	14430850	2.78834e-12	6.21171e-10	-25.6694	hypo		Ca1	40140551	40140650	1.83989e-16	6.02232e-14	25.6543	hyper
Ca1	14491001	14491100	1.78839e-20	1.15106e-18	-28.3734	hypo		Ca3	14459451	14459650	1.50947e-09	2.6099e-07	-32.2126	hypo		Ca1	40156401	40156500	5.23767e-11	6.27474e-09	31.2402	hyper
Ca1	14509751	14509850	0.000112821	0.001854	-28.2796	hypo		Ca3	14650351	14650450	1.45732e-11	3.06507e-09	-33.2466	hypo		Ca1	40172101	40172200	1.22291e-10	1.34889e-08	30.5728	hyper
Ca1	14582351	14582450	3.83796e-13	1.52871e-11	-36.9024	hypo		Ca3	14650851	14651000	4.98079e-17	1.50769e-14	-44.0634	hypo		Ca1	40188801	40188900	1.19735e-12	2.01809e-10	41.5616	hyper
Ca1	14586901	14587050	1.1412e-73	5.14401e-71	67.984	hyper		Ca3	14651151	14651300	5.90037e-22	2.2534e-19	-62.5415	hypo		Ca1	40325201	40325300	1.02984e-08	7.19369e-07	25.4868	hyper
Ca1	14587051	14587200	9.49029e-31	9.80887e-29	53.9005	hyper		Ca3	14651251	14651400	4.93498e-82	1.38063e-78	-82.5663	hypo		Ca1	40391251	40391400	2.90134e-26	3.1244e-23	-29.018	hypo
Ca1	14591901	14592050	7.72201e-57	2.03147e-54	-75.6866	hypo		Ca3	14651451	14651650	1.85406e-168	4.36744e-164	-88.4665	hypo		Ca1	40410651	40410750	1.18295e-21	7.88876e-19	25.5424	hyper
Ca1	14593951	14594050	5.47203e-06	0.000110226	25.136	hyper		Ca3	14652001	14652150	5.50827e-10	9.9918e-08	-53.9044	hypo		Ca1	40418501	40418600	1.70084e-08	1.12359e-06	26.0227	hyper
Ca1	14617701	14617800	1.02011e-24	8.093e-23	-27.8754	hypo		Ca3	14746101	14746250	1.16831e-07	1.60359e-05	28.6621	hyper		Ca1	40421251	40421400	3.06065e-39	9.32513e-36	45.7985	hyper
Ca1	14623301	14623450	9.27464e-48	1.8046e-45	-80.5419	hypo		Ca3	14746201	14746350	1.88701e-19	6.46273e-17	36.291	hyper		Ca1	40422151	40422250	4.24622e-07	1.90268e-05	29.4397	hyper
Ca1	14636251	14636350	0.000633483	0.0088154	28.0791	hyper		Ca3	14799751	14799900	6.45283e-18	2.04857e-15	-56.0848	hypo		Ca1	40424601	40424700	1.69073e-05	0.000447498	33.2857	hyper
Ca1	14651801	14651900	3.90405e-23	2.86909e-21	-39.9593	hypo		Ca3	14837751	14837950	1.63097e-08	2.50387e-06	-34.9472	hypo		Ca1	40433301	40433450	9.95387e-09	6.97891e-07	30.2705	hyper
Ca1	14657051	14657200	3.26247e-63	1.052e-60	-77.1366	hypo		Ca3	14848001	14848100	1.43009e-07	1.93985e-05	35.3618	hyper		Ca1	40453201	40453400	2.10526e-62	2.58844e-58	39.0948	hyper
Ca1	14673001	14673200	7.36292e-19	4.34443e-17	45.7994	hyper		Ca3	14901501	14901600	2.65432e-08	3.96786e-06	-31.7661	hypo		Ca1	40565451	40565550	2.55403e-09	2.06555e-07	26.0853	hyper
Ca1	14690601	14690700	8.61988e-42	1.34921e-39	-81.5576	hypo		Ca3	14908101	14908200	7.45615e-16	2.12021e-13	-35.8808	hypo		Ca1	40614951	40615050	7.44737e-27	8.50066e-24	-46.3942	hypo
Ca1	14814151	14814250	4.28507e-10	1.32585e-08	32.1906	hyper		Ca3	15185401	15185500	9.60075e-07	0.000113294	-31.25	hypo		Ca1	40654651	40654750	3.15431e-09	2.49677e-07	-33.5196	hypo
Ca1	14817301	14817400	4.34039e-27	3.83189e-25	57.1406	hyper		Ca3	15185551	15185700	6.79627e-18	2.1547e-15	-37.0013	hypo		Ca1	40654801	40654900	5.29039e-14	1.15214e-11	-31.3084	hypo
Ca1	14819801	14819900	1.11397e-37	1.48874e-35	28.8151	hyper		Ca3	15331301	15331400	3.43748e-27	1.61883e-24	-80.7239	hypo		Ca1	40687201	40687300	9.95826e-05	0.00196165	27.8607	hyper
Ca1	14903651	14903850	2.02034e-08	5.34364e-07	-48.5639	hypo		Ca3	15413101	15413250	1.88777e-06	0.000210214	-28.1993	hypo		Ca1	40733951	40734100	9.25937e-17	3.17277e-14	28.865	hyper
Ca1	14917601	14917700	7.42794e-19	4.38151e-17	-31.3602	hypo		Ca3	15416701	15416800	9.28315e-06	0.000876033	-27.9626	hypo		Ca1	40734201	40734300	1.33687e-08	9.06935e-07	26.6632	hyper
Ca1	14921951	14922050	3.99483e-05	0.00070977	31.9697	hyper		Ca3	15669201	15669350	5.01051e-15	1.35106e-12	26.6949	hyper		Ca1	40743751	40743850	1.12771e-06	4.43177e-05	26.7473	hyper
Ca1	14923251	14923350	1.95967e-20	1.2586e-18	65.2806	hyper		Ca3	15710751	15710900	5.30616e-66	9.4835e-63	-70.1677	hypo		Ca1	40903001	40903150	8.3375e-08	4.57547e-06	29.2041	hyper
Ca1	15004401	15004500	2.57335e-17	1.37496e-15	49.1403	hyper		Ca3	15711701	15711850	1.09568e-82	3.10965e-79	96.6164	hyper		Ca1	40930851	40930950	1.76058e-08	1.15864e-06	25.3851	hyper
Ca1	15007551	15007650	1.92286e-10	6.14291e-09	43.8928	hyper		Ca3	15711801	15712000	9.46684e-159	1.7984e-154	85.5578	hyper		Ca1	41011251	41011350	0.000105444	0.00205611	-25.7832	hypo
Ca1	15009551	15009700	1.41556e-19	8.65239e-18	51.7647	hyper		Ca3	15712001	15712150	2.99908e-132	2.94362e-128	72.4374	hyper		Ca1	41031401	41031550	3.78355e-41	1.28551e-37	27.082	hyper
Ca1	15108451	15108550	7.7233e-25	6.16592e-23	-56.4874	hypo		Ca3	15822501	15822650	7.9054e-45	6.97979e-42	-84.757	hypo		Ca1	41032101	41032200	4.25637e-18	1.78686e-15	26.9551	hyper
Ca1	15108801	15108900	3.80366e-11	1.28928e-09	-28.6013	hypo		Ca3	15822601	15822750	4.91843e-91	1.73442e-87	-88.8027	hypo		Ca1	41059101	41059200	1.35853e-07	7.0228e-06	-31.25	hypo
Ca1	15125551	15125700	1.09288e-12	4.20561e-11	-44.2219	hypo		Ca3	15874051	15874150	2.26311e-20	8.0675e-18	-83.1502	hypo		Ca1	41061801	41061900	1.84937e-23	1.50091e-20	-28.8021	hypo
Ca1	15127151	15127250	5.28079e-20	3.3087e-18	49.2403	hyper		Ca3	15963701	15963900	5.96502e-36	3.90313e-33	-32.1814	hypo		Ca1	41076751	41076850	1.18308e-05	0.000331191	-27.5424	hypo
Ca1	15127701	15127800	9.14275e-20	5.64717e-18	46.748	hyper		Ca3	15964051	15964200	6.0882e-48	5.99559e-45	-80.7745	hypo		Ca1	41104151	41104300	2.24783e-08	1.43995e-06	28.1395	hyper
Ca1	15132001	15132100	3.91479e-16	1.93166e-14	-47.9487	hypo		Ca3	15964251	15964400	1.73647e-30	9.17145e-28	-58.6839	hypo		Ca1	41127951	41128050	8.54463e-06	0.000251434	39.3769	hyper
Ca1	15132151	15132250	8.56494e-15	3.84849e-13	-51.2987	hypo		Ca3	15964501	15964700	1.9728e-37	1.35013e-34	-84.8496	hypo		Ca1	41139501	41139650	3.89019e-07	1.76242e-05	29.7773	hyper
Ca1	15140451	15140550	4.79792e-08	1.22136e-06	-33.7474	hypo		Ca3	15964851	15965000	1.18505e-12	2.71285e-10	-52.808	hypo		Ca1	41148251	41148350	1.20058e-06	4.6792e-05	29.0837	hyper
Ca1	15143201	15143300	6.70142e-13	2.62294e-11	-37.9325	hypo		Ca3	15964951	15965100	1.5853e-70	3.23601e-67	-80.7146	hypo		Ca1	41165551	41165700	9.76266e-29	1.31415e-25	26.3512	hyper
Ca1	15143701	15143800	4.36214e-07	1.0042e-05	-25.6307	hypo		Ca3	15965051	15965200	2.41945e-54	2.92271e-51	-70.6139	hypo		Ca1	41169201	41169300	4.65631e-24	4.01476e-21	34.3781	hyper
Ca1	15144201	15144350	2.10912e-18	1.2077e-16	29.472	hyper		Ca3	15965151	15965300	9.74165e-35	6.09012e-32	-64.9987	hypo		Ca1	41169301	41169500	1.19328e-27	1.46715e-24	31.5833	hyper
Ca1	15144351	15144450	1.58328e-10	5.09099e-09	28.098	hyper		Ca3	15967151	15967300	1.2247e-06	0.000141584	-35.0758	hypo		Ca1	41170451	41170600	2.56266e-17	9.65272e-15	31.6557	hyper
Ca1	15146101	15146200	1.27235e-14	5.65029e-13	33.7513	hyper		Ca3	15967251	15967450	6.34789e-07	7.73093e-05	-35.5132	hypo		Ca1	41171701	41171850	5.1552e-08	2.99341e-06	27.8983	hyper
Ca1	15153051	15153150	5.434e-10	1.66531e-08	26.4516	hyper		Ca3	15968601	15968750	3.40451e-32	1.91859e-29	-83.5939	hypo		Ca1	41188801	41188900	1.53828e-06	5.79253e-05	28.2351	hyper
Ca1	15156201	15156300	1.32508e-15	6.29923e-14	-49.0919	hypo		Ca3	15968751	15968850	4.36828e-49	4.47391e-46	-78.2256	hypo		Ca1	41214201	41214300	7.34148e-10	6.75758e-08	-45.1681	hypo
Ca1	15167501	15167600	4.33866e-29	4.17778e-27	-60.9447	hypo		Ca3	15968851	15969000	2.83109e-58	3.88634e-55	-85.5616	hypo		Ca1	41222851	41222950	9.9387e-13	1.70371e-10	27.2319	hyper
Ca1	15168101	15168200	2.09342e-17	1.12387e-15	-44.1391	hypo		Ca3	15968951	15969100	3.02282e-22	1.17115e-19	-66.055	hypo		Ca1	41223651	41223750	7.69764e-11	8.88702e-09	38.5743	hyper
Ca1	15168351	15168500	1.47518e-19	9.00661e-18	31.8628	hyper		Ca3	16135501	16135650	1.0112e-09	1.78347e-07	33.9044	hyper		Ca1	41227601	41227800	2.36944e-17	8.96709e-15	31.2638	hyper
Ca1	15174751	15174850	4.34904e-11	1.46641e-09	-44.2785	hypo		Ca3	16259451	16259650	1.07678e-07	1.48436e-05	33.2146	hyper		Ca1	41230451	41230550	4.20839e-23	3.28401e-20	30.7811	hyper
Ca1	15175851	15175950	3.32712e-08	8.60939e-07	-26.5432	hypo		Ca3	16278201	16278300	5.38062e-05	0.00400211	33.1101	hyper		Ca1	41323901	41324000	4.23735e-06	0.000138366	30.2568	hyper
Ca1	15199501	15199600	4.80856e-07	1.10217e-05	25.2778	hyper		Ca3	16278301	16278500	2.28781e-07	3.00105e-05	31.6681	hyper		Ca1	41494451	41494600	2.34253e-35	5.37517e-32	28.465	hyper
Ca1	15213801	15213900	4.00466e-10	1.24194e-08	-43.9796	hypo		Ca3	16339151	16339250	1.26733e-09	2.20875e-07	-30.8511	hypo		Ca1	41517851	41517950	8.21081e-05	0.00167413	29.5946	hyper
Ca1	15215551	15215650	1.56484e-05	0.000296312	-29.2923	hypo		Ca3	16363951	16364100	2.69109e-06	0.000290521	27.1481	hyper		Ca1	41534951	41535050	5.17645e-07	2.25695e-05	27.8604	hyper
Ca1	15218001	15218150	1.37651e-14	6.09781e-13	44.5742	hyper		Ca3	16582201	16582300	6.75432e-06	0.000661617	-29.5671	hypo		Ca1	41536251	41536350	3.11987e-05	0.000749772	26.7936	hyper
Ca1	15234651	15234750	2.23539e-10	7.09626e-09	47.0784	hyper		Ca3	16628301	16628400	2.73538e-09	4.59857e-07	-25.4853	hypo		Ca1	41536351	41536500	1.55577e-10	1.67613e-08	29.726	hyper
Ca1	15252401	15252550	4.8542e-06	9.84388e-05	-26.8545	hypo		Ca3	17062051	17062200	1.69305e-19	5.81368e-17	36.6126	hyper		Ca1	41559451	41559550	1.24342e-08	8.50334e-07	47.8372	hyper
Ca1	15252501	15252650	5.63681e-14	2.38638e-12	-31.3506	hypo		Ca3	17245801	17245900	6.82767e-12	1.475e-09	27.2016	hyper		Ca1	41606901	41607000	1.8196e-09	1.52482e-07	29.1487	hyper
Ca1	15267901	15268100	2.52424e-09	7.27324e-08	-36.1441	hypo		Ca3	17527301	17527400	5.99887e-05	0.004379	25.8013	hyper		Ca1	41610401	41610500	2.18713e-13	4.25391e-11	25.7949	hyper
Ca1	15291301	15291400	4.9501e-16	2.42625e-14	-45.6205	hypo		Ca3	17868351	17868450	8.85852e-07	0.000105199	-32.697	hypo		Ca1	41621451	41621600	1.60919e-11	2.1467e-09	27.5368	hyper
Ca1	15291501	15291600	7.41342e-09	2.04695e-07	-27.105	hypo		Ca3	17876151	17876250	1.08476e-05	0.00100506	-27.14	hypo		Ca1	41622101	41622250	1.88578e-15	5.24557e-13	42.9849	hyper
Ca1	15293851	15294000	2.11588e-23	1.57526e-21	36.5987	hyper		Ca3	18054451	18054550	1.83128e-05	0.00159063	-25.3177	hypo		Ca1	41622201	41622350	6.76263e-21	4.11558e-18	41.8615	hyper
Ca1	15296501	15296600	4.78633e-19	2.84736e-17	-36.3394	hypo		Ca3	18080651	18080850	2.99284e-06	0.000319292	-40.7442	hypo		Ca1	41639851	41640050	6.71579e-13	1.19159e-10	31.5477	hyper
Ca1	15296851	15297000	2.16689e-14	9.46711e-13	-42.6416	hypo		Ca3	18381351	18381450	1.39448e-08	2.16109e-06	27.5795	hyper		Ca1	41704251	41704450	1.40977e-35	3.29538e-32	-36.6492	hypo
Ca1	15296951	15297100	2.46754e-29	2.40058e-27	-34.2454	hypo		Ca3	18492151	18492300	1.17277e-50	1.28135e-47	60.6213	hyper		Ca1	41705501	41705600	3.15141e-06	0.000107418	29.5306	hyper
Ca1	15315801	15315950	5.26708e-23	3.85087e-21	-37.605	hypo		Ca3	18531451	18531600	3.66126e-11	7.45679e-09	-27.5547	hypo		Ca1	41727251	41727350	0.000355394	0.00550276	28.4601	hyper
Ca1	15317351	15317550	2.85559e-93	2.21769e-90	94.4617	hyper		Ca3	18531551	18531700	4.15837e-14	1.0576e-11	-36.9622	hypo		Ca1	41727401	41727550	5.27823e-07	2.29501e-05	41.1209	hyper
Ca1	15318401	15318500	3.68639e-46	6.78021e-44	100	hyper		Ca3	18561501	18561600	4.42442e-05	0.00339575	30.5672	hyper		Ca1	41727551	41727650	3.89417e-08	2.33692e-06	36.3735	hyper
Ca1	15320201	15320300	1.58759e-08	4.24116e-07	34.7264	hyper		Ca3	18620601	18620750	4.3965e-05	0.00337894	-38.2161	hypo		Ca1	41727851	41727950	0.000218633	0.00372337	27.9365	hyper
Ca1	15320301	15320400	3.1687e-14	1.36641e-12	36.9334	hyper		Ca3	18851451	18851600	4.03692e-13	9.59966e-11	-31.2246	hypo		Ca1	41750901	41751000	4.97222e-10	4.76539e-08	25.4636	hyper
Ca1	15320401	15320500	3.44662e-14	1.48155e-12	-42.1342	hypo		Ca3	18979051	18979200	4.10847e-10	7.57157e-08	40.0369	hyper		Ca1	41765551	41765700	6.48122e-12	9.41071e-10	26.9786	hyper
Ca1	15320651	15320750	1.64223e-12	6.23404e-11	34.9561	hyper		Ca3	19001351	19001500	6.81417e-06	0.000666537	-29.9589	hypo		Ca1	41784301	41784400	7.0054e-06	0.000212327	28.6954	hyper
Ca1	15320801	15320900	6.68687e-29	6.38955e-27	-63.5151	hypo		Ca3	19094751	19094850	0.000129382	0.0082514	-26.15	hypo		Ca1	41784551	41784650	2.84602e-07	1.34243e-05	26.4825	hyper
Ca1	15335551	15335750	2.51148e-11	8.64566e-10	-32.0861	hypo		Ca3	19096001	19096150	1.50037e-32	8.59928e-30	82.6123	hyper		Ca1	41829751	41829850	1.08794e-11	1.50701e-09	32.3052	hyper
Ca1	15337301	15337450	2.36379e-08	6.21127e-07	36.2325	hyper		Ca3	19096101	19096250	1.42243e-88	4.73261e-85	81.2665	hyper		Ca1	41833451	41833550	1.10179e-07	5.84251e-06	38.94	hyper
Ca1	15443351	15443450	2.4791e-14	1.07805e-12	53.9827	hyper		Ca3	19096201	19096400	4.20871e-127	3.61828e-123	82.3383	hyper		Ca1	41872201	41872300	4.2008e-17	1.52794e-14	32.1175	hyper
Ca1	15489151	15489300	1.08034e-13	4.48073e-12	37.979	hyper		Ca3	19096401	19096550	1.97368e-21	7.38675e-19	70.9677	hyper		Ca1	41891951	41892050	3.21622e-07	1.49408e-05	35.2744	hyper
Ca1	15489551	15489700	2.6544e-30	2.69738e-28	53.6508	hyper		Ca3	19098251	19098350	3.44448e-40	2.58075e-37	-70.5269	hypo		Ca1	41900701	41900800	3.83446e-05	0.00089143	25.8218	hyper
Ca1	15493001	15493100	5.54762e-14	2.35022e-12	36.6057	hyper		Ca3	19100751	19100850	1.81645e-07	2.42033e-05	-26.2732	hypo		Ca1	41911501	41911600	0.000339543	0.00530591	29.62	hyper
Ca1	15533751	15533900	1.20419e-07	2.93982e-06	-30.7812	hypo		Ca3	19232001	19232150	8.88249e-08	1.24166e-05	-29.1132	hypo		Ca1	42034851	42034950	6.35337e-22	4.35881e-19	37.5036	hyper
Ca1	15640651	15640750	1.18265e-07	2.88854e-06	28.2678	hyper		Ca3	19243201	19243350	1.00637e-10	1.966e-08	30.9091	hyper		Ca1	42048201	42048300	2.60137e-06	9.10338e-05	37.2189	hyper
Ca1	15642751	15642900	1.03831e-08	2.82589e-07	27.2454	hyper		Ca3	19364301	19364400	6.55056e-10	1.17593e-07	28.4146	hyper		Ca1	42049901	42050050	1.27833e-11	1.74384e-09	30.8687	hyper
Ca1	15790651	15790800	8.32385e-10	2.50945e-08	-33.1461	hypo		Ca3	19486401	19486550	5.25837e-17	1.58844e-14	50.6399	hyper		Ca1	42108051	42108150	1.57491e-05	0.000421546	27.4014	hyper
Ca1	15808301	15808400	9.07852e-39	1.2633e-36	70.6937	hyper		Ca3	19486501	19486650	1.09748e-19	3.8007e-17	55.2644	hyper		Ca1	42120651	42120750	5.80278e-07	2.49203e-05	28.5627	hyper
Ca1	15811101	15811250	4.31508e-05	0.000762806	-42.915	hypo		Ca3	19486601	19486800	7.77464e-17	2.33003e-14	67.0407	hyper		Ca1	42127101	42127200	3.22957e-06	0.000109647	-30.8133	hypo
Ca1	15813551	15813700	1.00844e-63	3.30173e-61	-57.6529	hypo		Ca3	19486851	19487000	9.24651e-34	5.55077e-31	79.5888	hyper		Ca1	42135451	42135550	2.35851e-07	1.1378e-05	29.044	hyper
Ca1	15906701	15906850	1.17871e-09	3.50592e-08	-29.0774	hypo		Ca3	19487001	19487100	2.53571e-15	6.97309e-13	71.6981	hyper		Ca1	42155301	42155400	1.61335e-12	2.64164e-10	31.5333	hyper
Ca1	15907251	15907350	8.3888e-41	1.26395e-38	-93.2456	hypo		Ca3	19487251	19487400	1.02295e-25	4.53458e-23	62.776	hyper		Ca1	42200401	42200500	2.73864e-15	7.42224e-13	27.2111	hyper
Ca1	15920051	15920150	5.02941e-11	1.68704e-09	-25.4419	hypo		Ca3	19555801	19555900	1.35861e-05	0.0012231	-32.1494	hypo		Ca1	42201101	42201200	8.37116e-10	7.60384e-08	26.2526	hyper
Ca1	15937651	15937750	1.5845e-07	3.81959e-06	41.33	hyper		Ca3	19618301	19618400	5.62681e-11	1.12594e-08	39.9156	hyper		Ca1	42237651	42237750	0.000129795	0.00243733	34.7588	hyper
Ca1	16008851	16008950	4.70783e-18	2.63519e-16	-45.9798	hypo		Ca3	19618701	19618800	9.39845e-10	1.66359e-07	-26.0433	hypo		Ca1	42267251	42267350	2.0358e-05	0.000523292	27.4722	hyper
Ca1	16017201	16017350	1.74637e-24	1.36978e-22	57.6625	hyper		Ca3	19814451	19814550	1.18953e-06	0.000137857	26.6715	hyper		Ca1	42282201	42282350	8.4026e-24	7.06732e-21	31.3382	hyper
Ca1	16026151	16026250	1.19766e-38	1.65718e-36	79.2742	hyper		Ca3	19898751	19898850	2.66166e-18	8.61478e-16	-61.9691	hypo		Ca1	42283051	42283200	1.47344e-20	8.61539e-18	35.0382	hyper
Ca1	16060201	16060350	3.84302e-56	9.87588e-54	-52.5982	hypo		Ca3	20002351	20002450	7.147e-17	2.1463e-14	36.7839	hyper		Ca1	42283151	42283300	1.24425e-25	1.25853e-22	33.9237	hyper
Ca1	16080551	16080700	9.79112e-38	1.31198e-35	-65.411	hypo		Ca3	20011601	20011750	1.26644e-11	2.67797e-09	26.2646	hyper		Ca1	42312751	42312850	1.33512e-16	4.45747e-14	32.3604	hyper
Ca1	16080851	16081000	8.0915e-51	1.74592e-48	-52.6931	hypo		Ca3	20023701	20023850	3.15233e-15	8.6325e-13	41.6416	hyper		Ca1	42355751	42355850	4.99887e-06	0.000159238	27.3619	hyper
Ca1	16080951	16081100	4.47766e-29	4.30805e-27	-40.5193	hypo		Ca3	20023801	20023950	5.32065e-21	1.9486e-18	40.5951	hyper		Ca1	42362051	42362150	0.000134396	0.00250776	25.156	hyper
Ca1	16081051	16081200	1.2525e-31	1.33915e-29	-47.4558	hypo		Ca3	20023901	20024100	2.07317e-33	1.22765e-30	37.8407	hyper		Ca1	42364401	42364500	1.82282e-07	9.08097e-06	35.5676	hyper
Ca1	16081151	16081350	6.70223e-13	2.62302e-11	-51.9204	hypo		Ca3	20024101	20024250	1.24904e-07	1.70862e-05	26.8612	hyper		Ca1	42367251	42367350	4.42072e-20	2.41274e-17	37.9223	hyper
Ca1	16081501	16081650	6.24618e-194	3.35063e-190	-95.9844	hypo		Ca3	20792451	20792600	1.44453e-30	7.65697e-28	-57.5364	hypo		Ca1	42387601	42387800	2.33111e-26	2.53922e-23	29.0317	hyper
Ca1	16081601	16081750	1.8487e-115	2.3694e-112	-91.5663	hypo		Ca3	20845251	20845400	5.19067e-41	4.03006e-38	-83.9383	hypo		Ca1	42394201	42394300	4.07252e-09	3.13955e-07	26.4165	hyper
Ca1	16081701	16081900	2.32588e-24	1.81257e-22	-44.4761	hypo		Ca3	20876701	20876850	1.12939e-18	3.72293e-16	-58.9483	hypo		Ca1	42397251	42397350	2.08178e-10	2.18366e-08	26.3522	hyper
Ca1	16085051	16085150	0.000685059	0.00944952	-31.1943	hypo		Ca3	21070001	21070150	1.46632e-09	2.53791e-07	27.5411	hyper		Ca1	42467801	42467950	2.84602e-07	1.34243e-05	29.738	hyper
Ca1	16114651	16114800	6.07726e-17	3.1718e-15	-34.4029	hypo		Ca3	21408351	21408450	1.95332e-103	9.66654e-100	36.6452	hyper		Ca1	42491251	42491350	7.47135e-12	1.07075e-09	25.0552	hyper
Ca1	16161751	16161950	4.77953e-19	2.84353e-17	-53.1653	hypo		Ca3	21419301	21419400	2.0818e-07	2.7473e-05	32.9481	hyper		Ca1	42492451	42492550	6.76463e-27	7.75253e-24	30.2403	hyper
Ca1	16186201	16186350	1.22123e-94	9.78442e-92	91.8207	hyper		Ca3	21419451	21419550	1.53603e-07	2.07258e-05	30.3496	hyper		Ca1	42494651	42494750	8.46818e-05	0.0017171	-25.5514	hypo
Ca1	16186301	16186500	6.40045e-226	5.63524e-222	95.6346	hyper		Ca3	21420351	21420500	1.82872e-13	4.45477e-11	49.8597	hyper		Ca1	42537151	42537300	7.24298e-10	6.67597e-08	29.5705	hyper
Ca1	16283351	16283500	5.64072e-53	1.31106e-50	-55.7351	hypo		Ca3	21420451	21420600	2.93432e-30	1.5333e-27	74.0527	hyper		Ca1	42553851	42553950	6.6111e-15	1.68554e-12	34.1974	hyper
Ca1	16329651	16329800	1.15961e-08	3.14073e-07	-30.4294	hypo		Ca3	21420751	21420950	4.05564e-63	6.49016e-60	67.0532	hyper		Ca1	42555301	42555450	2.25899e-24	2.00875e-21	27.2918	hyper
Ca1	16350001	16350100	4.94956e-11	1.66163e-09	-50.9434	hypo		Ca3	21424201	21424300	1.22524e-07	1.6778e-05	42.5966	hyper		Ca1	42555501	42555600	9.96786e-06	0.000286538	28.7618	hyper
Ca1	16360651	16360800	8.67921e-96	7.13005e-93	97.2454	hyper		Ca3	21424801	21424900	4.43597e-07	5.54699e-05	25.2986	hyper		Ca1	42660201	42660300	3.69774e-06	0.000123117	28.5422	hyper
Ca1	16360751	16360900	3.18326e-112	3.80305e-109	98.1061	hyper		Ca3	21739051	21739200	1.53144e-05	0.00135916	-32.6463	hypo		Ca1	42661901	42662050	1.46555e-10	1.58731e-08	36.1774	hyper
Ca1	16375751	16375850	2.98201e-24	2.31166e-22	-25.9345	hypo		Ca3	21744301	21744400	4.76938e-11	9.59912e-09	-25.4704	hypo		Ca1	42662701	42662800	4.04408e-09	3.12031e-07	29.9352	hyper
Ca1	16382951	16383050	1.68287e-16	8.51003e-15	-44.9725	hypo		Ca3	21744401	21744500	3.0334e-07	3.89359e-05	-26.7513	hypo		Ca1	42664551	42664650	5.7835e-10	5.45602e-08	29.8936	hyper
Ca1	16386051	16386150	2.87762e-32	3.16011e-30	47.0331	hyper		Ca3	21747401	21747550	2.02021e-13	4.90702e-11	29.8258	hyper		Ca1	42760701	42760800	8.82529e-13	1.52879e-10	25.3212	hyper
Ca1	16387101	16387200	0.000240162	0.00369504	-31.0469	hypo		Ca3	21747551	21747700	1.80435e-25	7.92681e-23	33.443	hyper		Ca1	42876251	42876400	1.08154e-10	1.20754e-08	41.1227	hyper
Ca1	16451501	16451600	9.41912e-13	3.64441e-11	29.7021	hyper		Ca3	21747651	21747800	4.54503e-14	1.15345e-11	30.987	hyper		Ca1	42888601	42888800	1.59835e-20	9.28841e-18	35.9635	hyper
Ca1	16463001	16463150	4.3817e-08	1.11994e-06	25.4789	hyper		Ca3	21747751	21747950	2.40432e-18	7.79903e-16	47.478	hyper		Ca1	42913551	42913700	5.59246e-11	6.65536e-09	43.8632	hyper
Ca1	16468951	16469100	4.36115e-50	9.16837e-48	-84.8995	hypo		Ca3	21810751	21810900	2.75878e-57	3.64272e-54	-89.0154	hypo		Ca1	42924601	42924750	1.98724e-12	3.19669e-10	39.3049	hyper
Ca1	16470501	16470600	2.72878e-13	1.09814e-11	-29.7595	hypo		Ca3	22233401	22233500	5.08006e-13	1.19738e-10	33.1197	hyper		Ca1	42958301	42958400	5.5102e-08	3.17744e-06	26.2077	hyper
Ca1	16472351	16472500	1.28352e-15	6.10813e-14	-48.2539	hypo		Ca3	22417951	22418050	4.68441e-12	1.02629e-09	-26.2626	hypo		Ca1	42966701	42966800	1.65432e-11	2.20174e-09	26.3093	hyper
Ca1	16491501	16491600	7.09068e-10	2.15056e-08	-35.5651	hypo		Ca3	22487401	22487500	2.38857e-05	0.00200474	-28.3688	hypo		Ca1	42966851	42966950	7.34314e-11	8.52618e-09	29.6014	hyper
Ca1	16495651	16495750	1.31459e-08	3.5434e-07	-41.9662	hypo		Ca3	22556801	22556900	1.07395e-07	1.48116e-05	45.1041	hyper		Ca1	42999751	42999900	1.91758e-25	1.8963e-22	46.6852	hyper
Ca1	16513151	16513250	1.09391e-16	5.61022e-15	-46.9078	hypo		Ca3	22614551	22614700	2.3416e-26	1.06732e-23	35.0565	hyper		Ca1	43007651	43007750	7.54098e-08	4.18982e-06	25.061	hyper
Ca1	16517201	16517300	3.60631e-10	1.12235e-08	28.7181	hyper		Ca3	22614651	22614800	4.1401e-20	1.46083e-17	35.0846	hyper		Ca1	43008451	43008550	1.23088e-07	6.4397e-06	31.6092	hyper
Ca1	16525701	16525800	1.52298e-09	4.47958e-08	28.3019	hyper		Ca3	22614801	22615000	5.14295e-10	9.35796e-08	40.7366	hyper		Ca1	43009151	43009300	5.74205e-09	4.27638e-07	30.7779	hyper
Ca1	16527851	16527950	2.59726e-08	6.795e-07	-37.037	hypo		Ca3	22615401	22615550	2.7542e-06	0.000296464	29.317	hyper		Ca1	43171951	43172100	1.02102e-16	3.47303e-14	32.2843	hyper
Ca1	16528001	16528100	1.40767e-13	5.79001e-12	-33.6552	hypo		Ca3	22615751	22615850	4.16658e-07	5.23069e-05	28.7467	hyper		Ca1	43172151	43172250	8.32398e-11	9.5431e-09	25.5671	hyper
Ca1	16549751	16549900	4.21927e-13	1.67581e-11	-50.261	hypo		Ca3	22907201	22907300	3.65231e-05	0.00288745	-25.5462	hypo		Ca1	43264001	43264100	6.7584e-08	3.80367e-06	31.7977	hyper
Ca1	16550101	16550300	4.00965e-22	2.80616e-20	-47.2614	hypo		Ca3	22931851	22931950	5.60812e-05	0.00413839	30.6105	hyper		Ca1	43301101	43301200	0.000356018	0.00551074	25.5787	hyper
Ca1	16550451	16550550	1.44417e-13	5.9344e-12	-29.243	hypo		Ca3	23403851	23403950	2.45326e-50	2.64362e-47	87.77	hyper		Ca1	43307751	43307850	3.34782e-10	3.34338e-08	26.2757	hyper
Ca1	16566251	16566400	5.65217e-06	0.000113603	-25.6433	hypo		Ca3	23551251	23551350	5.05751e-10	9.21245e-08	-46.1538	hypo		Ca1	43343301	43343400	2.9221e-05	0.000709829	25.2157	hyper
Ca1	16569801	16569900	1.63792e-26	1.40454e-24	55.3846	hyper		Ca3	23716401	23716500	7.55706e-06	0.000730828	-37.907	hypo		Ca1	43352551	43352650	3.35452e-06	0.000113314	25.1592	hyper
Ca1	16577901	16578050	2.18057e-11	7.53727e-10	-33.3835	hypo		Ca3	23794801	23794950	4.55249e-21	1.67457e-18	32.5424	hyper		Ca1	43365801	43365900	1.43092e-10	1.554e-08	31.4743	hyper
Ca1	16614201	16614300	1.01141e-18	5.91388e-17	-56.1824	hypo		Ca3	23795501	23795600	4.53576e-07	5.66276e-05	25.1852	hyper		Ca1	43366651	43366800	8.56268e-08	4.68333e-06	40.5192	hyper
Ca1	16679301	16679400	1.59885e-10	5.13859e-09	-25.4022	hypo		Ca3	23798601	23798700	1.79136e-08	2.73761e-06	30.8982	hyper		Ca1	43430101	43430300	1.4166e-27	1.73149e-24	31.7803	hyper
Ca1	16707951	16708050	6.96595e-05	0.00118804	-28.876	hypo		Ca3	23949751	23949900	4.35068e-15	1.17962e-12	36.4006	hyper		Ca1	43431901	43432000	3.75118e-15	9.94463e-13	27.8188	hyper
Ca1	16721801	16721950	1.1148e-52	2.56387e-50	-75.1518	hypo		Ca3	24316001	24316100	1.86255e-06	0.000207582	26.4768	hyper		Ca1	43439851	43439950	2.87001e-10	2.91325e-08	-29.6135	hypo
Ca1	16730951	16731050	2.35083e-05	0.000433017	-30.122	hypo		Ca3	24951751	24951950	4.19932e-09	6.93298e-07	-39.531	hypo		Ca1	43441051	43441150	1.28679e-08	8.76865e-07	28.2691	hyper
Ca1	16732151	16732300	6.65606e-27	5.82169e-25	-40.7635	hypo		Ca3	24973951	24974050	7.86025e-09	1.2565e-06	-40.1836	hypo		Ca1	43442851	43442950	1.33602e-08	9.06438e-07	25.9897	hyper
Ca1	16778401	16778550	2.05367e-40	3.04892e-38	-96.0458	hypo		Ca3	25106701	25106850	2.41335e-06	0.000263093	35.6112	hyper		Ca1	43496251	43496400	1.37703e-12	2.29086e-10	27.6023	hyper
Ca1	16789601	16789700	1.10277e-15	5.27366e-14	25.3493	hyper		Ca3	25169801	25169900	2.41644e-09	4.08571e-07	-34.1222	hypo		Ca1	43537651	43537800	1.00078e-29	1.46732e-26	25.4775	hyper
Ca1	16790101	16790250	8.6142e-43	1.40168e-40	67.1753	hyper		Ca3	25216251	25216350	4.43375e-10	8.13792e-08	-49.0598	hypo		Ca1	43538301	43538450	1.43415e-10	1.55708e-08	28.9708	hyper
Ca1	16792401	16792550	6.89605e-19	4.074e-17	52.8837	hyper		Ca3	25661851	25661950	3.68647e-15	1.00485e-12	37.868	hyper		Ca1	43581501	43581600	1.89132e-05	0.000491849	25.1133	hyper
Ca1	16798501	16798600	6.86889e-10	2.08595e-08	41.6714	hyper		Ca3	25822951	25823050	4.03817e-08	5.89658e-06	-27.1463	hypo		Ca1	43582251	43582350	1.65821e-10	1.77571e-08	30.5267	hyper
Ca1	16799201	16799350	9.57401e-63	3.03524e-60	-72.479	hypo		Ca3	25830701	25830850	2.55895e-17	7.88786e-15	36.4873	hyper		Ca1	43611451	43611600	4.52591e-43	1.74067e-39	35.3756	hyper
Ca1	16800501	16800700	5.12699e-44	8.75033e-42	-80.248	hypo		Ca3	25870851	25870950	2.89591e-18	9.34983e-16	-52.0059	hypo		Ca1	43639151	43639300	1.61374e-08	1.07252e-06	28.1746	hyper
Ca1	16800851	16800950	1.09884e-16	5.63441e-15	-40.3597	hypo		Ca3	25871601	25871750	4.89525e-51	5.42395e-48	-79.9268	hypo		Ca1	43681551	43681700	1.39229e-06	5.31711e-05	33.413	hyper
Ca1	16848251	16848400	7.70472e-35	9.31059e-33	68.3675	hyper		Ca3	25871701	25871850	1.02203e-74	2.38436e-71	-75.2287	hypo		Ca1	43688551	43688650	1.31415e-13	2.66253e-11	25.2757	hyper
Ca1	16848351	16848500	3.39859e-85	2.11435e-82	71.6308	hyper		Ca3	25871801	25872000	1.1683e-26	5.38352e-24	-68.9186	hypo		Ca1	43810601	43810700	2.87382e-09	2.29558e-07	26.4264	hyper
Ca1	16848451	16848600	7.02476e-134	1.35479e-130	64.3668	hyper		Ca3	25885051	25885150	8.8851e-10	1.57652e-07	27.9509	hyper		Ca1	43814001	43814100	4.94259e-19	2.37579e-16	25.633	hyper
Ca1	16848551	16848700	1.57059e-72	6.86187e-70	63.995	hyper		Ca3	25889151	25889250	2.77143e-08	4.13505e-06	30.722	hyper		Ca1	43816601	43816750	5.02444e-09	3.79122e-07	27.8736	hyper
Ca1	16864901	16865000	2.66626e-08	6.96608e-07	-28.5477	hypo		Ca3	26115701	26115800	6.78661e-07	8.22105e-05	30.9297	hyper		Ca1	43848051	43848150	4.33319e-53	3.10375e-49	-25.5246	hypo
Ca1	16901801	16901900	1.90644e-15	8.95466e-14	29.1036	hyper		Ca3	26286551	26286650	6.98826e-07	8.43928e-05	31.777	hyper		Ca1	43852601	43852700	0.000286013	0.00462278	27.1647	hyper
Ca1	16908851	16908950	5.21574e-08	1.3226e-06	29.4081	hyper		Ca3	26286751	26286950	1.29931e-112	8.36247e-109	84.3663	hyper		Ca1	43895601	43895700	2.51944e-22	1.80378e-19	33.7902	hyper
Ca1	16926651	16926750	9.49501e-07	2.10253e-05	-38.6436	hypo		Ca3	26300001	26300100	6.93977e-07	8.38501e-05	35.9501	hyper		Ca1	43895701	43895850	4.97609e-10	4.76881e-08	29.3339	hyper
Ca1	16930851	16931000	2.87268e-21	1.92496e-19	-52.472	hypo		Ca3	26621851	26621950	9.11525e-05	0.00619468	26.1628	hyper		Ca1	43897501	43897650	6.13814e-14	1.32082e-11	33.5573	hyper
Ca1	16947501	16947600	0.000161924	0.0025798	-26.6995	hypo		Ca3	26653151	26653250	3.51949e-19	1.19049e-16	-37.2496	hypo		Ca1	44034001	44034100	0.000179769	0.0031793	25.3872	hyper
Ca1	16959751	16959850	8.57006e-20	5.30072e-18	-25.8039	hypo		Ca3	26789801	26789900	1.35211e-10	2.60472e-08	37.1895	hyper		Ca1	44036351	44036450	5.41641e-10	5.14546e-08	27.4295	hyper
Ca1	16962401	16962500	3.85192e-08	9.90076e-07	-26.1294	hypo		Ca3	26790351	26790450	7.9083e-06	0.000761172	27.1945	hyper		Ca1	44079051	44079200	1.01796e-11	1.41972e-09	27.9304	hyper
Ca1	16973001	16973150	9.11268e-12	3.25069e-10	40.6049	hyper		Ca3	27025901	27026050	9.64163e-15	2.55535e-12	-33.6264	hypo		Ca1	44327251	44327350	1.25803e-06	4.87048e-05	25.4915	hyper
Ca1	16973151	16973300	1.22174e-28	1.15596e-26	42.4012	hyper		Ca3	27026001	27026150	2.85595e-06	0.000306158	-29.7723	hypo		Ca1	44327801	44327900	1.86342e-10	1.97475e-08	25.8986	hyper
Ca1	16973401	16973500	9.62862e-08	2.37471e-06	32.0106	hyper		Ca3	27222151	27222300	2.89645e-23	1.16751e-20	-66.4706	hypo		Ca1	44525101	44525200	1.71492e-09	1.44699e-07	25.7636	hyper
Ca1	16981301	16981450	7.43945e-12	2.67692e-10	29.1802	hyper		Ca3	27275551	27275650	4.79374e-15	1.29468e-12	-50	hypo		Ca1	44996301	44996400	0.000517106	0.00742291	27.7702	hyper
Ca1	16994401	16994500	1.10201e-09	3.28647e-08	-37.9391	hypo		Ca3	27276901	27277000	6.49644e-07	7.89634e-05	-37.68	hypo		Ca1	45012701	45012800	7.86284e-10	7.18383e-08	42.8855	hyper
Ca1	17018101	17018200	6.54627e-17	3.40824e-15	-62.5	hypo		Ca3	27331551	27331650	3.68481e-08	5.40069e-06	-39.8476	hypo		Ca1	45117001	45117100	3.81829e-12	5.7964e-10	28.6631	hyper
Ca1	17028351	17028450	5.59615e-10	1.71338e-08	-40.7763	hypo		Ca3	28028701	28028800	1.10489e-08	1.73605e-06	30.9756	hyper		Ca1	45130201	45130350	3.60244e-11	4.46847e-09	32.132	hyper
Ca1	17038251	17038450	2.31652e-42	3.71344e-40	-80.5906	hypo		Ca3	28032201	28032300	3.66874e-08	5.37915e-06	28.9474	hyper		Ca1	45500551	45500650	3.68522e-10	3.64571e-08	25.348	hyper
Ca1	17046601	17046700	9.74305e-11	3.18674e-09	-35.9273	hypo		Ca3	28036351	28036500	6.32639e-39	4.54622e-36	80.3558	hyper		Ca1	45518751	45518900	2.10882e-17	8.0422e-15	30.427	hyper
Ca1	17046751	17046900	1.53001e-05	0.000290062	-53.3055	hypo		Ca3	28042401	28042550	4.58081e-35	2.88673e-32	77.548	hyper		Ca1	45645351	45645450	3.26173e-08	1.99812e-06	26.6055	hyper
Ca1	17047051	17047150	3.15287e-13	1.26372e-11	-28.6083	hypo		Ca3	28160701	28160800	2.48065e-08	3.72425e-06	-25.0913	hypo		Ca1	45742501	45742650	6.332e-13	1.1292e-10	29.2366	hyper
Ca1	17048051	17048150	1.34339e-12	5.13791e-11	43.3901	hyper		Ca3	28162301	28162450	8.84333e-10	1.56971e-07	-41.4494	hypo		Ca1	45746101	45746300	1.34293e-06	5.15515e-05	28.2037	hyper
Ca1	17061551	17061650	0.000131723	0.00213655	28.1373	hyper		Ca3	28162401	28162550	1.81694e-19	6.22999e-17	-41.2874	hypo		Ca1	45747451	45747550	0.000218148	0.00371668	-25.481	hypo
Ca1	17061651	17061750	3.30768e-06	6.85505e-05	31.5749	hyper		Ca3	28162551	28162700	1.18805e-66	2.16945e-63	-74.2994	hypo		Ca1	45840501	45840600	2.39086e-09	1.94588e-07	26.7976	hyper
Ca1	17167751	17167900	6.79863e-12	2.45473e-10	36.8393	hyper		Ca3	28163151	28163300	1.45e-29	7.38994e-27	-52.0581	hypo		Ca1	45872451	45872550	1.27376e-15	3.63975e-13	36.406	hyper
Ca1	17170201	17170300	3.93564e-19	2.35027e-17	27.0836	hyper		Ca3	28163551	28163700	2.28339e-18	7.41084e-16	-47.6177	hypo		Ca1	45904751	45904850	1.54884e-05	0.000415579	29.8118	hyper
Ca1	17171951	17172150	1.01464e-40	1.52282e-38	-59.8479	hypo		Ca3	28163651	28163800	3.36533e-27	1.58612e-24	-49.897	hypo		Ca1	45984751	45984850	2.48757e-10	2.56321e-08	31.467	hyper
Ca1	17172301	17172450	6.66641e-12	2.40871e-10	-32.2657	hypo		Ca3	28163801	28163950	2.09739e-23	8.49493e-21	-39.3165	hypo		Ca1	46000201	46000300	1.91122e-11	2.51305e-09	35.1999	hyper
Ca1	17173001	17173100	4.40732e-09	1.24276e-07	-33.5044	hypo		Ca3	28164051	28164150	2.9429e-13	7.07381e-11	-27.3575	hypo		Ca1	46131301	46131400	4.60077e-06	0.000148361	25.486	hyper
Ca1	17189251	17189350	1.84878e-12	6.99223e-11	-32.1542	hypo		Ca3	28730701	28730850	1.04459e-42	8.56173e-40	-73.0588	hypo		Ca1	46184801	46185000	3.74234e-08	2.25582e-06	28.5166	hyper
Ca1	17198851	17199000	2.19709e-12	8.25523e-11	-28.7188	hypo		Ca3	28730901	28731000	7.05761e-11	1.39729e-08	-48.1061	hypo		Ca1	46202901	46203000	1.27102e-07	6.62394e-06	26.459	hyper
Ca1	17199201	17199350	6.17135e-32	6.68563e-30	64.6878	hyper		Ca3	28875451	28875600	8.39569e-15	2.23318e-12	-51.107	hypo		Ca1	46205451	46205600	3.69375e-16	1.15458e-13	29.3131	hyper
Ca1	17219851	17220050	9.10608e-21	5.94695e-19	-29.4236	hypo		Ca3	28995801	28995900	4.13429e-06	0.000426915	30.6467	hyper		Ca1	46214301	46214450	1.97925e-13	3.8809e-11	30.3419	hyper
Ca1	17333001	17333100	1.12969e-18	6.58553e-17	34.5917	hyper		Ca3	28996001	28996150	3.70564e-05	0.0029245	29.2958	hyper		Ca1	46247651	46247750	9.63562e-09	6.78105e-07	25.7579	hyper
Ca1	17361101	17361200	7.10759e-08	1.77631e-06	25.5377	hyper		Ca3	29018151	29018250	4.02934e-05	0.00313978	-26.2803	hypo		Ca1	46447851	46447950	1.01358e-15	2.94343e-13	26.7304	hyper
Ca1	17365901	17366000	2.56041e-10	8.08654e-09	40.4283	hyper		Ca3	29293801	29293950	1.42207e-08	2.19951e-06	33.5029	hyper		Ca1	46448201	46448300	6.75472e-15	1.71949e-12	27.9243	hyper
Ca1	17378951	17379050	2.82386e-14	1.22285e-12	39.2356	hyper		Ca3	29378101	29378200	8.66686e-09	1.37758e-06	28.2401	hyper		Ca1	46451801	46451900	5.52627e-08	3.18583e-06	26.3158	hyper
Ca1	17396551	17396700	2.64344e-58	7.26326e-56	96.1165	hyper		Ca3	29436301	29436400	2.31457e-21	8.61876e-19	73.3796	hyper		Ca1	46451951	46452100	1.4674e-31	2.5124e-28	43.3705	hyper
Ca1	17399201	17399300	4.60615e-05	0.00081102	28.1082	hyper		Ca3	29436401	29436500	9.81758e-10	1.73387e-07	42.7822	hyper		Ca1	46453201	46453350	1.9113e-21	1.24352e-18	31.8329	hyper
Ca1	17405201	17405300	2.91907e-13	1.17227e-11	-38.475	hypo		Ca3	29913601	29913700	2.43422e-09	4.11281e-07	29.9212	hyper		Ca1	46454501	46454600	0.000745947	0.0099128	-26.2357	hypo
Ca1	17410451	17410600	2.59678e-11	8.9283e-10	-27.5122	hypo		Ca3	30105751	30105900	1.03996e-06	0.000122048	-29.3372	hypo		Ca1	46503501	46503600	1.68907e-06	6.27857e-05	26.6766	hyper
Ca1	17458051	17458200	1.72561e-26	1.47848e-24	-56.2499	hypo		Ca3	30598701	30598800	0.000109025	0.0071831	-26.6247	hypo		Ca1	46728501	46728600	7.04476e-12	1.01563e-09	44.7243	hyper
Ca1	17481801	17481950	4.30037e-18	2.41161e-16	56.4399	hyper		Ca3	30912051	30912150	2.78543e-05	0.002287	25.2048	hyper		Ca1	46744701	46744850	3.3948e-10	3.38538e-08	30.5202	hyper
Ca1	17482201	17482400	6.66592e-30	6.66106e-28	63.4547	hyper		Ca3	30915851	30916000	3.09566e-19	1.05135e-16	38.1777	hyper		Ca1	46744801	46744950	3.151e-12	4.86789e-10	34.801	hyper
Ca1	17482401	17482550	2.99623e-42	4.77656e-40	73.9583	hyper		Ca3	31120201	31120300	4.82098e-10	8.80203e-08	51.4939	hyper		Ca1	46772551	46772650	1.98435e-06	7.20963e-05	34.7009	hyper
Ca1	17483051	17483250	6.38811e-49	1.29006e-46	67.7225	hyper		Ca3	31397701	31397800	6.11818e-11	1.21806e-08	38.0947	hyper		Ca1	46895751	46895850	1.40469e-12	2.33153e-10	25.4701	hyper
Ca1	17483701	17483850	1.08286e-17	5.92051e-16	42.8639	hyper		Ca3	31466351	31466500	3.92801e-15	1.0692e-12	-35.2829	hypo		Ca1	46896901	46897000	0.000279511	0.00453855	29.6093	hyper
Ca1	17488751	17488850	5.60476e-05	0.000972371	29.8246	hyper		Ca3	31502051	31502200	9.57464e-06	0.000900078	-27.9531	hypo		Ca1	46901501	46901600	2.33881e-06	8.30834e-05	28.8639	hyper
Ca1	17526251	17526350	3.2552e-09	9.28757e-08	29.0883	hyper		Ca3	31502151	31502300	9.41091e-10	1.66555e-07	-30.6664	hypo		Ca1	46903401	46903500	3.92788e-07	1.77705e-05	27.8242	hyper
Ca1	17558951	17559100	1.11524e-25	9.22545e-24	52.6947	hyper		Ca3	31517651	31517800	1.03503e-12	2.3796e-10	-37.0103	hypo		Ca1	46908001	46908100	5.48872e-10	5.2075e-08	25.4039	hyper
Ca1	17560651	17560750	0.000527038	0.00748314	26.7069	hyper		Ca3	31527151	31527300	9.85892e-16	2.78063e-13	36.4887	hyper		Ca1	46908751	46908900	1.72644e-08	1.13869e-06	27.9111	hyper
Ca1	17575351	17575500	2.80833e-30	2.85023e-28	-69.592	hypo		Ca3	31531551	31531650	1.67038e-17	5.18827e-15	-51.5419	hypo		Ca1	46930751	46930950	2.31966e-15	6.34898e-13	30.9819	hyper
Ca1	17604001	17604100	1.08393e-05	0.000209775	30.1577	hyper		Ca3	32031001	32031100	1.10051e-05	0.00101742	41.0465	hyper		Ca1	46940951	46941050	9.17655e-09	6.49457e-07	25.8065	hyper
Ca1	17629251	17629350	6.41777e-10	1.9546e-08	29.6636	hyper		Ca3	32046551	32046700	8.38987e-11	1.6519e-08	38.9527	hyper		Ca1	46942051	46942200	1.00318e-20	5.99019e-18	29.9834	hyper
Ca1	17647351	17647450	1.25465e-16	6.40538e-15	37.578	hyper		Ca3	32057701	32057800	4.85875e-07	6.04422e-05	27.1878	hyper		Ca1	46948451	46948600	1.88465e-08	1.23103e-06	29.2459	hyper
Ca1	17661001	17661150	1.97254e-28	1.85185e-26	-61.0856	hypo		Ca3	32223901	32224000	7.83673e-05	0.00545427	-25.2462	hypo		Ca1	46967101	46967200	1.4258e-07	7.32547e-06	29.3305	hyper
Ca1	17705951	17706050	1.08044e-18	6.30932e-17	62.9016	hyper		Ca3	32282401	32282500	2.64948e-05	0.00219126	-27.013	hypo		Ca1	46967651	46967750	2.81781e-07	1.33076e-05	36.2473	hyper
Ca1	17764701	17764800	2.01269e-41	3.10592e-39	-68.4492	hypo		Ca3	32415601	32415700	2.538e-05	0.00211331	-26.1344	hypo		Ca1	46972001	46972100	1.16666e-12	1.97081e-10	37.7619	hyper
Ca1	17775101	17775200	3.01749e-14	1.3035e-12	44.9729	hyper		Ca3	32495201	32495300	9.85189e-34	5.90215e-31	-75.2941	hypo		Ca1	46977901	46978000	2.83111e-05	0.000690986	26.1165	hyper
Ca1	17816801	17816950	9.71051e-12	3.4568e-10	-43.3767	hypo		Ca3	32858451	32858650	1.49395e-05	0.0013303	33.1569	hyper		Ca1	46999101	46999200	1.30353e-09	1.13092e-07	27.6914	hyper
Ca1	17827251	17827350	5.95032e-15	2.70305e-13	-42.6461	hypo		Ca3	33070351	33070450	7.31978e-18	2.31444e-15	-57.5417	hypo		Ca1	47061551	47061750	2.58714e-11	3.3087e-09	26.4541	hyper
Ca1	17827401	17827550	2.65477e-19	1.5996e-17	-48.4353	hypo		Ca3	33083401	33083550	2.19069e-09	3.72056e-07	29.5171	hyper		Ca1	47095351	47095500	5.68781e-07	2.44977e-05	31.5103	hyper
Ca1	17827651	17827800	3.03627e-10	9.51744e-09	-38.4546	hypo		Ca3	33144801	33144900	0.000118868	0.00770818	27.4776	hyper		Ca1	47109001	47109100	5.89813e-07	2.52763e-05	25.2519	hyper
Ca1	17827751	17827900	1.72347e-14	7.58216e-13	-32.7803	hypo		Ca3	33439001	33439100	1.60473e-09	2.7685e-07	40.3298	hyper		Ca1	47145701	47145850	2.67435e-05	0.000658867	-26.2362	hypo
Ca1	17828001	17828150	1.21656e-12	4.66673e-11	-30.0453	hypo		Ca3	33636451	33636550	1.67339e-16	4.9372e-14	-30.6341	hypo		Ca1	47155101	47155200	1.31285e-11	1.78655e-09	37.0368	hyper
Ca1	17862351	17862450	1.4152e-17	7.68158e-16	46.1999	hyper		Ca3	33775001	33775200	1.40287e-85	4.32543e-82	-88.527	hypo		Ca1	47191201	47191350	8.1062e-15	2.03565e-12	27.267	hyper
Ca1	17863051	17863150	3.44858e-08	8.90802e-07	27.5965	hyper		Ca3	33775351	33775450	3.03655e-35	1.93219e-32	-61.5741	hypo		Ca1	47191901	47192000	1.51745e-16	5.02804e-14	25.016	hyper
Ca1	17867151	17867250	5.35412e-18	2.9856e-16	31.5789	hyper		Ca3	33775751	33775900	4.44384e-41	3.46622e-38	-51.6416	hypo		Ca1	47192401	47192500	1.97879e-17	7.56941e-15	25.4959	hyper
Ca1	17867651	17867800	5.27953e-87	3.45713e-84	-76.7248	hypo		Ca3	33776001	33776100	1.22643e-30	6.5303e-28	-44.5061	hypo		Ca1	47194001	47194100	2.61178e-14	6.01554e-12	28.907	hyper
Ca1	17880301	17880400	1.4245e-08	3.82515e-07	-36.1404	hypo		Ca3	33799801	33799900	5.76534e-05	0.00423583	-27.1548	hypo		Ca1	47199501	47199600	1.1829e-09	1.0366e-07	35.0979	hyper
Ca1	17880401	17880600	8.74205e-14	3.65327e-12	-45.0892	hypo		Ca3	34454701	34454800	3.02533e-29	1.52341e-26	26.9486	hyper		Ca1	47200201	47200400	5.52124e-35	1.23603e-31	35.866	hyper
Ca1	17880601	17880750	1.09542e-38	1.51857e-36	-68.4707	hypo		Ca3	34476401	34476550	6.24543e-07	7.61482e-05	-30.5656	hypo		Ca1	47200551	47200650	0.000489915	0.00711285	26.8385	hyper
Ca1	17886251	17886400	4.30945e-32	4.70126e-30	-48.4934	hypo		Ca3	34476751	34476950	2.0377e-06	0.000225629	-37.8941	hypo		Ca1	47201901	47202050	3.03925e-38	8.59732e-35	34.8656	hyper
Ca1	17962601	17962700	4.20653e-12	1.54366e-10	26.8312	hyper		Ca3	34521251	34521350	8.71384e-20	3.03287e-17	75.0908	hyper		Ca1	47202001	47202150	1.56837e-24	1.41928e-21	27.4185	hyper
Ca1	17963551	17963650	1.05617e-12	4.06804e-11	41.3869	hyper		Ca3	34677601	34677700	2.0831e-13	5.05666e-11	-25.7921	hypo		Ca1	47202501	47202600	5.53265e-10	5.24422e-08	26.3595	hyper
Ca1	17964901	17965050	4.52501e-35	5.52418e-33	-64.8917	hypo		Ca3	34786901	34787050	1.20332e-09	2.10372e-07	-40.4983	hypo		Ca1	47205001	47205100	8.81988e-06	0.000258358	26.9481	hyper
Ca1	18015551	18015650	1.27791e-24	1.00908e-22	-38.6209	hypo		Ca3	34913201	34913300	0.000128402	0.00820046	-31.9237	hypo		Ca1	47207551	47207650	1.03752e-11	1.4443e-09	25.3137	hyper
Ca1	18015651	18015750	3.94025e-41	6.01061e-39	37.4793	hyper		Ca3	34928901	34929050	1.22369e-12	2.79642e-10	53.0531	hyper		Ca1	47212001	47212100	1.2303e-08	8.42508e-07	27.5513	hyper
Ca1	18016951	18017050	8.67103e-08	2.1475e-06	-28.2279	hypo		Ca3	34994251	34994400	6.00684e-16	1.71721e-13	32.631	hyper		Ca1	47227951	47228050	8.03336e-18	3.24888e-15	30.1985	hyper
Ca1	18017301	18017400	3.16121e-12	1.17238e-10	29.5775	hyper		Ca3	35052151	35052250	2.5821e-08	3.86973e-06	-27.8481	hypo		Ca1	47233701	47233800	9.09061e-11	1.03348e-08	27.856	hyper
Ca1	18024501	18024600	1.92474e-93	1.49909e-90	-92.0833	hypo		Ca3	35218351	35218450	0.000147597	0.00917508	27.0588	hyper		Ca1	47239751	47239900	9.65652e-07	3.8766e-05	26.5641	hyper
Ca1	18052651	18052850	2.78334e-21	1.86602e-19	41.212	hyper		Ca3	35312851	35313050	2.87038e-05	0.0023453	-40.8544	hypo		Ca1	47262851	47262950	1.12145e-06	4.41045e-05	27.2478	hyper
Ca1	18063051	18063200	1.70924e-122	2.56864e-119	-87.6047	hypo		Ca3	35780801	35780950	9.59036e-36	6.21662e-33	52.8971	hyper		Ca1	47316001	47316100	8.83784e-05	0.0017781	25.9755	hyper
Ca1	18063151	18063300	3.06364e-23	2.264e-21	-36.3458	hypo		Ca3	35780901	35781050	7.10104e-30	3.66506e-27	38.6455	hyper		Ca1	47331201	47331300	3.71938e-07	1.69541e-05	26.3573	hyper
Ca1	18070501	18070600	5.04553e-22	3.51261e-20	25.8824	hyper		Ca3	35781201	35781300	5.3051e-13	1.24893e-10	30.8504	hyper		Ca1	47413151	47413250	7.01174e-14	1.49246e-11	30.37	hyper
Ca1	18070601	18070700	2.19848e-71	9.26047e-69	-33.4436	hypo		Ca3	35829751	35829850	9.18169e-11	1.79998e-08	28.6907	hyper		Ca1	47467101	47467200	3.91648e-06	0.000129329	26.7277	hyper
Ca1	18085151	18085250	4.0951e-12	1.5042e-10	-32.9268	hypo		Ca3	35910451	35910550	2.05903e-22	8.03825e-20	51.2091	hyper		Ca1	47488751	47488900	4.15968e-08	2.47669e-06	-27.1363	hypo
Ca1	18086051	18086150	1.12227e-05	0.000216802	31.2798	hyper		Ca3	36044951	36045050	8.48745e-09	1.35071e-06	55.5184	hyper		Ca1	47490801	47490900	2.35747e-12	3.73644e-10	28.0311	hyper
Ca1	18099401	18099600	7.03385e-26	5.87794e-24	-49.1979	hypo		Ca3	36146801	36146950	4.7781e-64	8.00524e-61	49.2124	hyper		Ca1	47498251	47498350	1.86106e-05	0.000485271	28	hyper
Ca1	18115701	18115850	4.36627e-40	6.38858e-38	-70.5553	hypo		Ca3	36234551	36234700	1.78193e-06	0.000199731	28.2363	hyper		Ca1	47508401	47508500	1.40255e-13	2.82459e-11	28.9599	hyper
Ca1	18138051	18138150	1.61894e-08	4.3212e-07	29.0062	hyper		Ca3	36237251	36237400	2.85907e-05	0.00233801	38.7486	hyper		Ca1	47524351	47524450	2.04503e-16	6.64573e-14	30.2202	hyper
Ca1	18138701	18138800	8.04885e-06	0.00015859	-27.0833	hypo		Ca3	36403301	36403450	2.33897e-49	2.42291e-46	81.8585	hyper		Ca1	47558751	47558850	2.29254e-08	1.46513e-06	30.0958	hyper
Ca1	18140651	18140800	4.84651e-60	1.41467e-57	85.096	hyper		Ca3	36693401	36693500	4.63848e-10	8.49648e-08	-27.027	hypo		Ca1	47569101	47569300	1.3833e-35	3.23593e-32	31.518	hyper
Ca1	18141701	18141800	1.28665e-21	8.80086e-20	-55.8456	hypo		Ca3	37032451	37032550	1.74027e-09	2.98965e-07	29.2126	hyper		Ca1	47594101	47594250	3.09485e-14	7.00978e-12	32.7536	hyper
Ca1	18252001	18252200	2.5848e-07	6.10092e-06	38.5819	hyper		Ca3	37256401	37256500	2.78644e-06	0.000299497	-34.9877	hypo		Ca1	47595801	47595900	2.11613e-10	2.21578e-08	27.9146	hyper
Ca1	18272851	18273050	1.11614e-52	2.56623e-50	-85.5815	hypo		Ca3	37259701	37259850	6.84245e-12	1.4779e-09	-51.4729	hypo		Ca1	47596951	47597050	1.12983e-05	0.000318475	-27.0445	hypo
Ca1	18273751	18273850	3.2593e-12	1.207e-10	-38.0115	hypo		Ca3	37573801	37573950	2.17243e-86	6.80508e-83	66.3762	hyper		Ca1	47597101	47597200	1.01141e-05	0.000290059	-25.5971	hypo
Ca1	18339351	18339450	2.65367e-25	2.16399e-23	27.3755	hyper		Ca3	37573951	37574100	1.48752e-57	1.99319e-54	78.8732	hyper		Ca1	47623201	47623300	6.81025e-08	3.82919e-06	28.7685	hyper
Ca1	18387151	18387250	8.72475e-16	4.20262e-14	27.921	hyper		Ca3	37574201	37574350	6.79439e-63	1.0756e-59	73.292	hyper		Ca1	47632801	47632900	2.72661e-13	5.20546e-11	30.9013	hyper
Ca1	18434251	18434350	8.9964e-09	2.46229e-07	-27.1918	hypo		Ca3	37574551	37574700	2.45662e-48	2.44997e-45	77.6996	hyper		Ca1	47648451	47648600	1.53872e-15	4.34402e-13	33.282	hyper
Ca1	18439001	18439100	9.07876e-17	4.67863e-15	-30.8594	hypo		Ca3	37574651	37574850	2.84104e-100	1.27717e-96	75.1885	hyper		Ca1	47669201	47669300	0.000132906	0.00248477	-33.0725	hypo
Ca1	18439601	18439700	1.18453e-11	4.18713e-10	-37.9686	hypo		Ca3	37574951	37575150	2.99457e-99	1.29195e-95	84.384	hyper		Ca1	47675001	47675100	4.95177e-06	0.000157934	25.9926	hyper
Ca1	18445801	18445900	2.22509e-08	5.86224e-07	33.6304	hyper		Ca3	37575551	37575700	3.25559e-73	7.24849e-70	85.8029	hyper		Ca1	47695101	47695250	4.70809e-13	8.59533e-11	26.3606	hyper
Ca1	18488201	18488300	1.1968e-10	3.88716e-09	29.7799	hyper		Ca3	37575651	37575800	1.3011e-96	5.19474e-93	83.0143	hyper		Ca1	47720001	47720150	1.15752e-13	2.37042e-11	27.1337	hyper
Ca1	18501101	18501250	1.10546e-35	1.37716e-33	-52.8812	hypo		Ca3	37575751	37575950	3.65126e-60	5.30269e-57	73.6399	hyper		Ca1	47720101	47720300	2.46116e-24	2.18231e-21	36.6557	hyper
Ca1	18501451	18501600	2.97465e-11	1.01834e-09	-44.6586	hypo		Ca3	37576101	37576250	2.62089e-47	2.5344e-44	83.706	hyper		Ca1	47757551	47757650	6.7883e-06	0.000206764	27.4918	hyper
Ca1	18705951	18706100	2.32126e-37	3.06728e-35	-53.7166	hypo		Ca3	37576201	37576350	1.74359e-112	1.11609e-108	77.1572	hyper		Ca1	47788151	47788300	5.66944e-19	2.70146e-16	30.0108	hyper
Ca1	18759251	18759400	1.36278e-25	1.12376e-23	-41.5225	hypo		Ca3	37576301	37576450	6.08858e-148	9.31321e-144	75.6732	hyper		Ca1	47813951	47814050	2.03179e-05	0.000522448	29.1135	hyper
Ca1	18767451	18767600	3.8164e-28	3.53253e-26	97.561	hyper		Ca3	37576451	37576600	6.06139e-72	1.29567e-68	77.7155	hyper		Ca1	47824051	47824200	1.53516e-12	2.52552e-10	30.2988	hyper
Ca1	18767651	18767750	8.3894e-14	3.50934e-12	45.4545	hyper		Ca3	37584801	37584900	2.52243e-05	0.00210242	27.134	hyper		Ca1	47825251	47825350	1.54976e-11	2.07602e-09	33.4361	hyper
Ca1	18777701	18777800	7.48575e-12	2.69263e-10	28.7491	hyper		Ca3	37696301	37696400	3.51341e-05	0.002793	-27.7922	hypo		Ca1	47830251	47830450	4.91847e-13	8.94124e-11	31.3471	hyper
Ca1	18778201	18778300	1.667e-06	3.58232e-05	28.0012	hyper		Ca3	37764051	37764250	9.40835e-18	2.95421e-15	50.9055	hyper		Ca1	47841351	47841450	1.04041e-08	7.25886e-07	29.6467	hyper
Ca1	18779051	18779150	3.70286e-24	2.86033e-22	58.7302	hyper		Ca3	37764351	37764450	2.17466e-62	3.40603e-59	25.5542	hyper		Ca1	47843851	47843950	4.6236e-06	0.000148979	26.2575	hyper
Ca1	18779601	18779700	3.3373e-21	2.22837e-19	84.6536	hyper		Ca3	37764451	37764600	1.33461e-21	5.02047e-19	39.6118	hyper		Ca1	47881001	47881100	4.66469e-13	8.52107e-11	25.3945	hyper
Ca1	18840101	18840250	1.62767e-13	6.6587e-12	-46.7264	hypo		Ca3	37764551	37764700	8.39411e-50	8.859e-47	45.8351	hyper		Ca1	47897401	47897600	1.51065e-10	1.63213e-08	35.6777	hyper
Ca1	18907451	18907550	1.70437e-18	9.81694e-17	32.6804	hyper		Ca3	37764651	37764800	1.02426e-21	3.87157e-19	37.7283	hyper		Ca1	47926951	47927100	1.2004e-06	4.67862e-05	33.8846	hyper
Ca1	18912501	18912650	5.39972e-15	2.45955e-13	-39.8418	hypo		Ca3	37764751	37764900	4.66469e-57	6.11816e-54	42.4293	hyper		Ca1	47927051	47927200	2.14427e-06	7.71054e-05	29.6065	hyper
Ca1	18912651	18912800	1.34631e-20	8.71582e-19	-42.9383	hypo		Ca3	37764851	37765000	9.25614e-15	2.4565e-12	28.3848	hyper		Ca1	47954951	47955050	2.65644e-05	0.000655055	25.4139	hyper
Ca1	18924201	18924300	2.42596e-17	1.29878e-15	52.6657	hyper		Ca3	37764951	37765100	4.85259e-49	4.9527e-46	58.8238	hyper		Ca1	47969551	47969700	1.17072e-12	1.97701e-10	25.0885	hyper
Ca1	18940801	18940950	3.95357e-25	3.19955e-23	77.0251	hyper		Ca3	37765051	37765250	4.77043e-67	8.77913e-64	76.214	hyper		Ca1	48086051	48086150	3.50173e-19	1.71434e-16	28.8931	hyper
Ca1	18941101	18941200	6.94554e-12	2.50644e-10	-43.036	hypo		Ca3	37765351	37765500	1.55053e-35	9.97938e-33	28.1998	hyper		Ca1	48099001	48099100	1.51638e-06	5.72185e-05	35.9375	hyper
Ca1	18942101	18942250	3.11316e-14	1.34347e-12	-44.3087	hypo		Ca3	37765451	37765600	2.56261e-10	4.81075e-08	39.3795	hyper		Ca1	48099151	48099250	9.12762e-13	1.57609e-10	32.0555	hyper
Ca1	18945901	18946050	5.85774e-41	8.87048e-39	-76.7857	hypo		Ca3	37765551	37765700	2.82323e-73	6.30972e-70	42.3614	hyper		Ca1	48116701	48116800	8.48719e-08	4.64676e-06	26.6346	hyper
Ca1	18946051	18946150	8.86067e-15	3.97917e-13	32.4355	hyper		Ca3	37931451	37931600	1.97615e-20	7.05095e-18	66.0122	hyper		Ca1	48124301	48124400	1.50525e-05	0.000405657	26.4394	hyper
Ca1	18979301	18979400	8.85564e-19	5.1968e-17	-51.117	hypo		Ca3	37941601	37941800	1.23861e-11	2.62145e-09	31.364	hyper		Ca1	48165151	48165250	4.74113e-16	1.45689e-13	30.2947	hyper
Ca1	18980801	18980900	8.34439e-06	0.000164078	-29.3988	hypo		Ca3	37950101	37950250	1.60186e-34	9.92468e-32	25.5252	hyper		Ca1	48166201	48166300	1.88014e-07	9.32649e-06	28.6883	hyper
Ca1	18980901	18981050	2.29436e-06	4.84906e-05	-27.8048	hypo		Ca3	37950201	37950350	5.64654e-24	2.34422e-21	27.451	hyper		Ca1	48222251	48222350	6.0662e-08	3.45879e-06	26.2051	hyper
Ca1	18988001	18988100	5.58646e-18	3.11002e-16	-73.9828	hypo		Ca3	37950651	37950800	4.60683e-29	2.30597e-26	-47.1612	hypo		Ca1	48253951	48254050	3.16232e-14	7.14757e-12	28.5637	hyper
Ca1	18988201	18988350	1.321e-13	5.44486e-12	-46.5746	hypo		Ca3	37951451	37951550	3.27091e-05	0.00262826	-25.825	hypo		Ca1	48352301	48352400	4.58591e-14	1.01084e-11	25.4368	hyper
Ca1	18988301	18988450	2.04692e-18	1.17299e-16	-40.7939	hypo		Ca3	37965851	37966050	5.38861e-21	1.97043e-18	-75.6645	hypo		Ca2	5501	5600	2.452e-08	1.55431e-06	27.0575	hyper
Ca1	18988401	18988600	6.20975e-51	1.34383e-48	-44.7579	hypo		Ca3	37966301	37966450	3.36685e-36	2.22656e-33	-69.3651	hypo		Ca2	15301	15400	2.84221e-12	4.43539e-10	26.0455	hyper
Ca1	19001451	19001550	8.01202e-16	3.86989e-14	35.2414	hyper		Ca3	37973201	37973350	9.32564e-20	3.24006e-17	61.6067	hyper		Ca2	74651	74750	0.000138008	0.00256245	34.2982	hyper
Ca1	19013001	19013150	1.43535e-09	4.23197e-08	-35.6793	hypo		Ca3	37973401	37973550	1.09737e-17	3.43748e-15	45.1194	hyper		Ca2	94001	94150	4.75303e-33	9.15135e-30	39.7539	hyper
Ca1	19081051	19081150	0.000237075	0.00365143	-27.451	hypo		Ca3	38053801	38053950	2.79593e-14	7.18404e-12	35.1544	hyper		Ca2	94101	94250	4.87698e-59	4.9012e-55	33.0496	hyper
Ca1	19083751	19083850	1.65695e-11	5.78596e-10	-37.8357	hypo		Ca3	38223101	38223200	1.59516e-11	3.34245e-09	30.9524	hyper		Ca2	124551	124650	1.68321e-15	4.72036e-13	27.0555	hyper
Ca1	19083951	19084100	1.51558e-101	1.4392e-98	-91.4397	hypo		Ca3	38434801	38434950	2.00774e-20	7.16149e-18	-43.5996	hypo		Ca2	140101	140200	3.63543e-05	0.000852446	26.4398	hyper
Ca1	19085001	19085100	1.61784e-33	1.87129e-31	-88.402	hypo		Ca3	38568851	38569000	9.05711e-25	3.86785e-22	-42.2541	hypo		Ca2	211501	211600	0.000249148	0.00413674	25.573	hyper
Ca1	19171351	19171450	7.80588e-10	2.359e-08	-36.0694	hypo		Ca3	38569001	38569100	1.8121e-05	0.00157595	-25.4329	hypo		Ca2	270901	271100	2.12849e-26	2.33398e-23	37.9184	hyper
Ca1	19173051	19173150	3.52383e-11	1.19849e-09	34.5623	hyper		Ca3	38655051	38655150	6.9459e-07	8.39156e-05	-30.2683	hypo		Ca2	403501	403600	1.06602e-06	4.2241e-05	25.2723	hyper
Ca1	19174101	19174200	1.03898e-12	4.00447e-11	-30.4106	hypo		Ca3	38689901	38690000	1.69339e-06	0.000190586	33.4438	hyper		Ca2	405601	405700	9.60414e-08	5.18171e-06	26.7732	hyper
Ca1	19256951	19257050	4.89886e-06	9.92874e-05	31.5096	hyper		Ca3	38745751	38745900	1.85167e-12	4.1812e-10	40.1248	hyper		Ca2	405751	405850	8.59946e-05	0.00173888	25.535	hyper
Ca1	19257201	19257350	2.50409e-07	5.9192e-06	29.6652	hyper		Ca3	38763301	38763450	3.25799e-08	4.81466e-06	-51.9608	hypo		Ca2	463351	463450	3.92397e-12	5.94296e-10	27.7983	hyper
Ca1	19287651	19287800	3.80271e-20	2.40267e-18	-39.71	hypo		Ca3	38901351	38901450	0.000113617	0.00742898	30.6732	hyper		Ca2	466551	466650	3.71219e-05	0.000867376	25.287	hyper
Ca1	19326151	19326250	3.63247e-09	1.03178e-07	25.7911	hyper		Ca3	38981051	38981150	6.3859e-06	0.000629402	-34.6865	hypo		Ca2	576651	576750	3.42553e-06	0.000115325	26.52	hyper
Ca1	19338501	19338650	3.4983e-13	1.3983e-11	31.7156	hyper		Ca3	39050801	39050900	5.34172e-10	9.70165e-08	27.7652	hyper		Ca2	594001	594100	1.05344e-12	1.79596e-10	27.3148	hyper
Ca1	19339601	19339700	6.10943e-16	2.97594e-14	25.6928	hyper		Ca3	39151251	39151400	2.37748e-07	3.10858e-05	-32.873	hypo		Ca2	647201	647300	2.67911e-10	2.73817e-08	34.2352	hyper
Ca1	19351651	19351800	2.52428e-66	8.93268e-64	-88.5106	hypo		Ca3	39180301	39180450	2.27644e-28	1.11717e-25	-66.9049	hypo		Ca2	789251	789350	2.125e-16	6.88838e-14	25.6529	hyper
Ca1	19360201	19360350	4.71643e-10	1.45321e-08	-25.1899	hypo		Ca3	39180501	39180650	1.48156e-17	4.61639e-15	-33.3263	hypo		Ca2	790951	791050	0.000498721	0.00721428	-25.5836	hypo
Ca1	19399501	19399600	6.03039e-11	2.00825e-09	25.9975	hyper		Ca3	39186951	39187150	3.03197e-46	2.82298e-43	-81.9905	hypo		Ca2	824601	824700	2.23351e-09	1.83099e-07	27.6738	hyper
Ca1	19401651	19401800	2.41513e-17	1.29315e-15	-38.1114	hypo		Ca3	39867351	39867500	1.81667e-18	5.93204e-16	-58.6736	hypo		Ca2	847701	847800	2.40075e-07	1.15546e-05	-31.7614	hypo
Ca1	19403151	19403300	2.79786e-13	1.12482e-11	-34.4406	hypo		Ca4	105801	105900	5.32107e-07	6.57145e-05	26.7734	hyper		Ca2	897501	897600	6.20675e-13	1.10819e-10	26.5652	hyper
Ca1	19406251	19406350	2.91987e-13	1.17253e-11	54.0806	hyper		Ca4	127851	128000	5.10511e-90	1.75301e-86	-93.1592	hypo		Ca2	919001	919150	4.15567e-24	3.59799e-21	35.9871	hyper
Ca1	19438551	19438700	4.24746e-37	5.55633e-35	38.2514	hyper		Ca4	128051	128200	1.98929e-57	2.64149e-54	-92.0401	hypo		Ca2	921251	921450	1.40045e-09	1.20683e-07	40.7185	hyper
Ca1	19438901	19439050	1.44789e-64	4.87045e-62	-64.5183	hypo		Ca4	128401	128500	9.3291e-58	1.25863e-54	-97.4194	hypo		Ca2	922201	922350	9.1682e-30	1.34802e-26	35.3317	hyper
Ca1	19455351	19455450	1.31857e-20	8.53963e-19	-54.0082	hypo		Ca4	148051	148150	1.86842e-11	3.8915e-09	-27.5195	hypo		Ca2	986701	986900	4.19715e-22	2.94286e-19	52.4427	hyper
Ca1	19455451	19455650	9.63967e-32	1.03571e-29	-72.7544	hypo		Ca4	224101	224200	6.63642e-28	3.20468e-25	67.747	hyper		Ca2	987401	987550	1.17455e-54	9.33347e-51	42.6107	hyper
Ca1	19472501	19472650	9.43083e-27	8.17623e-25	-89.1046	hypo		Ca4	282351	282500	2.52217e-06	0.000274093	-31.7732	hypo		Ca2	1083351	1083450	5.60851e-11	6.67141e-09	26.5426	hyper
Ca1	19549101	19549200	6.16444e-22	4.27734e-20	59.9708	hyper		Ca4	568301	568400	0.000113681	0.00743149	31.875	hyper		Ca2	1094901	1095000	1.73994e-05	0.000458515	-26.3617	hypo
Ca1	19572901	19573050	1.12635e-21	7.72396e-20	50.8774	hyper		Ca4	568401	568500	1.28639e-12	2.93684e-10	28.4868	hyper		Ca2	1300701	1300800	3.87954e-09	3.00554e-07	25.7471	hyper
Ca1	19601201	19601300	1.20782e-23	9.09408e-22	-33.5532	hypo		Ca4	636451	636550	2.52222e-14	6.50041e-12	-43.8648	hypo		Ca2	1333751	1333850	1.71498e-06	6.35997e-05	25.4256	hyper
Ca1	19669601	19669700	0.000137803	0.00222682	27.7367	hyper		Ca4	738951	739050	4.91897e-12	1.07488e-09	29.3103	hyper		Ca2	1372001	1372100	2.44202e-21	1.56726e-18	26.3281	hyper
Ca1	19683201	19683350	3.80395e-18	2.14034e-16	72.7387	hyper		Ca4	1289101	1289250	2.06414e-09	3.52137e-07	38.9619	hyper		Ca2	1396951	1397050	4.90424e-07	2.15347e-05	48.7654	hyper
Ca1	19693651	19693800	1.41435e-27	1.27676e-25	-69.5811	hypo		Ca4	1378951	1379100	3.87824e-07	4.89637e-05	34.7065	hyper		Ca2	1400501	1400650	3.89269e-09	3.01453e-07	-25.7943	hypo
Ca1	19789851	19790000	5.04221e-143	1.15701e-139	51.6511	hyper		Ca4	1398101	1398200	2.50268e-06	0.000272126	27.3103	hyper		Ca2	1557751	1557850	1.75675e-06	6.49338e-05	27.5474	hyper
Ca1	19827451	19827600	6.25533e-46	1.14222e-43	60.7966	hyper		Ca4	1754301	1754400	1.45093e-05	0.00129571	26.4502	hyper		Ca2	1557851	1557950	9.44604e-11	1.06937e-08	29.7015	hyper
Ca1	19849951	19850050	3.99198e-08	1.02428e-06	38.2688	hyper		Ca4	1785701	1785850	1.26169e-09	2.19923e-07	29.2783	hyper		Ca2	1557951	1558050	1.12989e-08	7.81016e-07	29.1119	hyper
Ca1	19880201	19880400	2.06729e-05	0.00038425	-44.2451	hypo		Ca4	1786551	1786700	3.06783e-58	4.20642e-55	30.9718	hyper		Ca2	1558251	1558350	3.90534e-05	0.000904915	-36.2509	hypo
Ca1	19880601	19880750	1.71123e-15	8.06535e-14	30.185	hyper		Ca4	1807601	1807700	1.50975e-05	0.00134274	26.2069	hyper		Ca2	1559501	1559600	7.10902e-12	1.02427e-09	35.057	hyper
Ca1	19898401	19898500	1.48785e-40	2.21841e-38	-74.1894	hypo		Ca4	1859551	1859700	4.36999e-05	0.0033612	40.2025	hyper		Ca2	1561351	1561500	3.10573e-11	3.9098e-09	-32.3162	hypo
Ca1	19930401	19930500	6.5014e-05	0.00111515	-26.2765	hypo		Ca4	1859751	1859900	3.47268e-07	4.42322e-05	30.3393	hyper		Ca2	1575501	1575600	1.36817e-05	0.000374303	26.935	hyper
Ca1	19931451	19931550	1.31014e-14	5.81302e-13	-40.1558	hypo		Ca4	2128501	2128650	1.25693e-06	0.000144983	31.5393	hyper		Ca2	1604201	1604300	0.000130719	0.0024515	27.1875	hyper
Ca1	19932501	19932600	1.80753e-14	7.9429e-13	-49.037	hypo		Ca4	2151301	2151400	8.00156e-21	2.90157e-18	41.4311	hyper		Ca2	1645251	1645400	7.16478e-22	4.89934e-19	25.2822	hyper
Ca1	19934501	19934700	2.0299e-25	1.66218e-23	34.2557	hyper		Ca4	2289851	2289950	4.91356e-07	6.1079e-05	32.4074	hyper		Ca2	1654501	1654600	1.88361e-18	8.31792e-16	28.0156	hyper
Ca1	19949451	19949600	3.59035e-18	2.02339e-16	-34.4128	hypo		Ca4	2425401	2425550	6.34508e-18	2.01545e-15	26.1888	hyper		Ca2	1656101	1656200	1.62453e-05	0.000432812	26.8817	hyper
Ca1	19949651	19949800	4.37555e-20	2.75302e-18	-36.8912	hypo		Ca4	2425551	2425650	1.04618e-31	5.79584e-29	26.3641	hyper		Ca2	1678801	1678900	4.33017e-07	1.93514e-05	26.2005	hyper
Ca1	19974651	19974750	4.05744e-20	2.55923e-18	-48.5065	hypo		Ca4	2425651	2425800	5.20546e-27	2.43049e-24	48.7199	hyper		Ca2	1689451	1689550	1.72195e-10	1.83742e-08	25.8281	hyper
Ca1	19974751	19974850	4.06245e-07	9.38676e-06	32.9887	hyper		Ca4	2426401	2426550	2.22171e-08	3.35223e-06	30.2319	hyper		Ca2	1691001	1691100	1.16405e-10	1.29025e-08	27.045	hyper
Ca1	19975501	19975600	6.62463e-11	2.19873e-09	-30.7018	hypo		Ca4	2533051	2533200	9.57937e-08	1.3327e-05	32.6186	hyper		Ca2	1698451	1698550	1.35747e-10	1.48114e-08	31.5324	hyper
Ca1	20017201	20017300	1.5448e-07	3.72921e-06	33.4231	hyper		Ca4	2606751	2606850	9.75145e-10	1.72297e-07	30.1271	hyper		Ca2	1751701	1751900	5.66268e-15	1.45814e-12	31.3262	hyper
Ca1	20017801	20017900	3.91821e-07	9.06821e-06	-26.4449	hypo		Ca4	2706551	2706650	2.85718e-12	6.36265e-10	-43.6181	hypo		Ca2	1795201	1795400	7.47202e-09	5.41109e-07	34.1889	hyper
Ca1	20020401	20020500	0.000585124	0.00821243	25.9958	hyper		Ca4	2867451	2867600	5.88596e-47	5.58624e-44	87.7486	hyper		Ca2	1903151	1903250	5.80437e-05	0.00125781	-35.2184	hypo
Ca1	20023551	20023650	7.40311e-35	8.95547e-33	75	hyper		Ca4	2867651	2867750	1.79231e-59	2.5403e-56	89.6931	hyper		Ca2	1906251	1906400	1.18908e-25	1.20527e-22	26.1697	hyper
Ca1	20035551	20035650	7.78252e-42	1.2198e-39	-90.9574	hypo		Ca4	2867801	2867950	1.21746e-23	4.98587e-21	72.7135	hyper		Ca2	1906351	1906500	1.20512e-31	2.07471e-28	27.5108	hyper
Ca1	20035951	20036050	9.92201e-27	8.59471e-25	-50.8983	hypo		Ca4	2974851	2975000	3.18785e-29	1.60319e-26	72.705	hyper		Ca2	1906451	1906600	5.25127e-23	4.06733e-20	28.0218	hyper
Ca1	20036201	20036300	2.41379e-20	1.54146e-18	34.8422	hyper		Ca4	3105851	3105950	2.94761e-06	0.000315066	30.302	hyper		Ca2	1906551	1906700	4.09459e-22	2.87353e-19	32.3592	hyper
Ca1	20036551	20036700	4.83331e-56	1.23893e-53	-90.2011	hypo		Ca4	3166451	3166550	1.65211e-06	0.000186422	25.1515	hyper		Ca2	1909601	1909700	8.53349e-09	6.09011e-07	-42.4242	hypo
Ca1	20036851	20037000	2.23587e-07	5.30717e-06	-39.2345	hypo		Ca4	3345001	3345100	3.80313e-06	0.000396193	32.4371	hyper		Ca2	1988651	1988850	1.24236e-18	5.63111e-16	33.1546	hyper
Ca1	20046401	20046550	1.00399e-06	2.21641e-05	25.2309	hyper		Ca4	3346301	3346400	1.96525e-16	5.78092e-14	58.6207	hyper		Ca2	2024951	2025100	4.15516e-23	3.24409e-20	28.9403	hyper
Ca1	20057001	20057100	3.43936e-28	3.19046e-26	-25.5056	hypo		Ca4	3346451	3346600	3.80903e-27	1.78809e-24	79.511	hyper		Ca2	2100801	2100900	2.95402e-16	9.36575e-14	25.1138	hyper
Ca1	20063801	20063900	1.03408e-12	3.98637e-11	37.8343	hyper		Ca4	3590851	3591000	4.45533e-16	1.28364e-13	-35.1954	hypo		Ca2	2185601	2185700	2.26076e-11	2.9264e-09	39.0701	hyper
Ca1	20086651	20086750	3.70237e-09	1.05071e-07	-26.3371	hypo		Ca4	3621751	3621850	0.000103949	0.00691276	30.322	hyper		Ca2	2239351	2239450	0.000163512	0.00294309	26.0815	hyper
Ca1	20113901	20114050	1.56468e-07	3.77405e-06	30.9431	hyper		Ca4	3629701	3629850	7.99947e-10	1.42518e-07	28.3211	hyper		Ca2	2447201	2447300	3.61229e-05	0.000847957	28.2375	hyper
Ca1	20149251	20149350	1.22722e-15	5.84843e-14	34.3949	hyper		Ca4	3643851	3643950	1.27681e-08	1.98999e-06	25.7008	hyper		Ca2	2454251	2454350	8.76175e-14	1.83469e-11	26.4111	hyper
Ca1	20184051	20184200	1.25857e-11	4.43897e-10	-45.7878	hypo		Ca4	3755601	3755700	4.47119e-06	0.000457533	27.7421	hyper		Ca2	2454451	2454550	8.75501e-12	1.23728e-09	30.3763	hyper
Ca1	20184151	20184300	4.1714e-16	2.05515e-14	-45.4787	hypo		Ca4	4504401	4504550	6.73276e-26	3.00945e-23	-67.7083	hypo		Ca2	2460901	2461050	2.73514e-09	2.19644e-07	27.1056	hyper
Ca1	20258651	20258750	2.60539e-32	2.86582e-30	33.1303	hyper		Ca4	4504551	4504750	6.12731e-33	3.56385e-30	-74.2185	hypo		Ca2	2487101	2487200	1.29257e-08	8.80404e-07	31.5669	hyper
Ca1	20264851	20264950	6.98042e-10	2.11863e-08	37.8397	hyper		Ca4	4870401	4870500	6.24505e-05	0.00452533	25.7849	hyper		Ca2	2516951	2517050	4.80392e-12	7.15358e-10	26.9182	hyper
Ca1	20275451	20275550	1.6706e-09	4.8974e-08	-42.9549	hypo		Ca4	4884201	4884300	6.90885e-05	0.00491679	30.9059	hyper		Ca2	2549101	2549250	1.4361e-05	0.000389875	27.1437	hyper
Ca1	20277301	20277400	2.21737e-51	4.87141e-49	93.4487	hyper		Ca4	5199551	5199650	4.33147e-07	5.42266e-05	29.4985	hyper		Ca2	2551201	2551300	1.76906e-06	6.53238e-05	38.7813	hyper
Ca1	20278551	20278700	7.60051e-12	2.73217e-10	-30.2715	hypo		Ca4	5201301	5201400	7.45247e-06	0.000721899	-35.4545	hypo		Ca2	2587401	2587500	0.000107456	0.00208827	-26.5368	hypo
Ca1	20278951	20279050	2.81448e-18	1.59871e-16	-26.0099	hypo		Ca4	5204401	5204500	1.00918e-12	2.32288e-10	-25.6834	hypo		Ca2	2612401	2612550	3.8755e-07	1.75676e-05	30.3806	hyper
Ca1	20284751	20284900	3.62893e-32	3.97278e-30	49.6612	hyper		Ca4	5311101	5311300	6.19752e-09	1.00226e-06	-37.6738	hypo		Ca2	2612601	2612750	1.40022e-06	5.34308e-05	28.118	hyper
Ca1	20285001	20285150	7.53984e-60	2.18509e-57	-51.2696	hypo		Ca4	5457601	5457750	8.68254e-05	0.00594452	27.8	hyper		Ca2	2653051	2653200	1.39036e-16	4.62902e-14	27.9683	hyper
Ca1	20313901	20314000	0.000107298	0.00177006	28.0116	hyper		Ca4	5457801	5457950	1.20302e-11	2.55255e-09	37.7105	hyper		Ca2	2738801	2738900	2.4633e-06	8.68753e-05	26.9116	hyper
Ca1	20314801	20314900	0.00025326	0.00387794	25.6159	hyper		Ca4	5465351	5465550	1.1231e-14	2.96326e-12	-45.2412	hypo		Ca2	2800951	2801050	3.07177e-15	8.25773e-13	27.3056	hyper
Ca1	20316351	20316450	6.75062e-12	2.43805e-10	33.0976	hyper		Ca4	5465701	5465800	9.17403e-10	1.62558e-07	-27.1848	hypo		Ca2	2804701	2804850	6.67153e-41	2.22833e-37	41.9478	hyper
Ca1	20316501	20316600	1.39292e-06	3.02243e-05	31.6875	hyper		Ca4	5483451	5483550	1.10666e-06	0.000129309	25.2368	hyper		Ca2	2804801	2804950	4.56781e-39	1.37428e-35	52.2862	hyper
Ca1	20320551	20320650	1.09787e-10	3.57715e-09	-44.0013	hypo		Ca4	5486001	5486100	0.000120553	0.00779513	26.6021	hyper		Ca2	2818151	2818250	1.55326e-07	7.89279e-06	26.2455	hyper
Ca1	20321451	20321600	1.23547e-55	3.13024e-53	-72.7283	hypo		Ca4	5807651	5807800	1.01505e-15	2.86081e-13	-59.4385	hypo		Ca2	2835301	2835400	4.29064e-07	1.91964e-05	26.388	hyper
Ca1	20343451	20343600	6.2829e-16	3.0586e-14	35.9082	hyper		Ca4	6655751	6655950	3.12074e-26	1.41153e-23	62.0061	hyper		Ca2	2857601	2857700	8.88019e-10	8.02466e-08	25.9173	hyper
Ca1	20344001	20344150	6.85575e-58	1.85478e-55	41.6209	hyper		Ca4	6712601	6712750	3.41205e-06	0.000359136	-42.2807	hypo		Ca2	2857851	2857950	2.50831e-08	1.58544e-06	30.9762	hyper
Ca1	20350551	20350650	3.50288e-11	1.19167e-09	-34.919	hypo		Ca4	6872851	6872950	2.18851e-05	0.00185656	-41.067	hypo		Ca2	2942351	2942450	7.25826e-16	2.16683e-13	27.2831	hyper
Ca1	20351551	20351650	6.70747e-07	1.51104e-05	-25.0264	hypo		Ca4	7647301	7647400	1.87189e-05	0.0016211	26.5934	hyper		Ca2	2957001	2957100	4.63606e-11	5.62043e-09	25.2243	hyper
Ca1	20353701	20353800	7.25731e-18	4.00496e-16	-55.2941	hypo		Ca4	7831751	7831850	1.26311e-05	0.00114667	28.0788	hyper		Ca2	2957951	2958050	5.69377e-11	6.76356e-09	29.8843	hyper
Ca1	20353851	20353950	1.80647e-19	1.09846e-17	-66.5073	hypo		Ca4	7880901	7881050	7.35732e-06	0.000713562	33.6362	hyper		Ca2	2961901	2962000	4.11844e-05	0.000946221	29.3562	hyper
Ca1	20359951	20360050	9.26442e-09	2.53266e-07	-25.2778	hypo		Ca4	8269051	8269200	1.23481e-15	3.46525e-13	-31.6123	hypo		Ca2	2962101	2962250	1.94727e-05	0.000504081	33.5155	hyper
Ca1	20361101	20361200	2.57786e-07	6.08576e-06	31.8336	hyper		Ca4	8269301	8269400	9.66762e-07	0.000114026	-25.8377	hypo		Ca2	2971501	2971600	8.34945e-06	0.000246545	31.1243	hyper
Ca1	20374051	20374200	2.20932e-59	6.29243e-57	75.7355	hyper		Ca4	8540651	8540800	4.14318e-14	1.05397e-11	40.7738	hyper		Ca2	2979701	2979850	3.8158e-09	2.96056e-07	30.3174	hyper
Ca1	20456651	20456800	3.31307e-20	2.09953e-18	-61.1031	hypo		Ca4	8661801	8661900	3.99926e-14	1.01846e-11	-25.6154	hypo		Ca2	2981301	2981400	1.41874e-08	9.56453e-07	35.6048	hyper
Ca1	20567051	20567150	3.40932e-14	1.46627e-12	-41.5476	hypo		Ca4	8664901	8665000	2.41962e-05	0.00202706	36.5774	hyper		Ca2	2982251	2982450	1.21834e-11	1.66951e-09	28.0508	hyper
Ca1	20567151	20567250	4.30199e-18	2.41236e-16	44.4444	hyper		Ca4	8681001	8681100	8.89975e-08	1.24359e-05	-38.1119	hypo		Ca2	2982501	2982650	2.30768e-26	2.51546e-23	33.9114	hyper
Ca1	20567701	20567850	1.27857e-42	2.07006e-40	52.3926	hyper		Ca4	8807551	8807750	2.37174e-17	7.32036e-15	31.519	hyper		Ca2	2989651	2989750	1.75026e-10	1.86464e-08	28.493	hyper
Ca1	20568501	20568650	2.62108e-10	8.26751e-09	30.1887	hyper		Ca4	9073451	9073600	1.262e-18	4.15541e-16	41.1195	hyper		Ca2	2998351	2998500	2.31736e-19	1.15941e-16	31.4016	hyper
Ca1	20570001	20570100	9.24126e-12	3.29438e-10	-43.6492	hypo		Ca4	9074001	9074100	3.55539e-06	0.00037299	25.3197	hyper		Ca2	3022101	3022300	0.000215696	0.00368246	27.1517	hyper
Ca1	20570201	20570350	1.22847e-37	1.63879e-35	-58.6799	hypo		Ca4	9075051	9075250	6.14308e-79	1.58323e-75	76.4598	hyper		Ca2	3031001	3031100	3.36659e-09	2.64709e-07	28.7959	hyper
Ca1	20576751	20576850	0.000148103	0.00237781	-29.0966	hypo		Ca4	9183351	9183500	7.71615e-07	9.26038e-05	-30.2225	hypo		Ca2	3033101	3033200	1.31488e-06	5.0617e-05	25.9186	hyper
Ca1	20579751	20579850	1.48682e-14	6.57402e-13	37.1429	hyper		Ca4	9523751	9523950	2.33432e-14	6.03066e-12	-41.2372	hypo		Ca2	3035001	3035200	2.50671e-10	2.58139e-08	-41.3735	hypo
Ca1	20599951	20600050	3.06336e-10	9.59827e-09	26.7074	hyper		Ca4	9602351	9602500	9.98221e-16	2.81405e-13	-62.4088	hypo		Ca2	3112551	3112650	5.15122e-31	8.41812e-28	30.9203	hyper
Ca1	20628201	20628350	6.62078e-34	7.75095e-32	-70.5883	hypo		Ca4	9602451	9602600	3.58406e-24	1.49746e-21	-77.513	hypo		Ca2	3117551	3117650	1.10607e-09	9.76069e-08	29.1274	hyper
Ca1	20634051	20634200	9.18057e-15	4.11894e-13	51.8717	hyper		Ca4	9602551	9602700	5.98118e-132	5.82205e-128	-89.9562	hypo		Ca2	3137751	3137850	1.48324e-17	5.77713e-15	25.7943	hyper
Ca1	20636051	20636150	4.80239e-07	1.10082e-05	32.745	hyper		Ca4	9602651	9602800	2.70281e-125	2.29021e-121	-87.0354	hypo		Ca2	3157001	3157150	5.64981e-09	4.21432e-07	39.0656	hyper
Ca1	20643151	20643250	9.95764e-07	2.1992e-05	25.3539	hyper		Ca4	9602751	9602950	5.81859e-37	3.94087e-34	-45.1663	hypo		Ca2	3157101	3157250	3.36252e-14	7.57047e-12	40.2304	hyper
Ca1	20685551	20685650	9.35195e-08	2.30887e-06	26.4917	hyper		Ca4	9814151	9814300	3.1603e-13	7.57166e-11	34.0121	hyper		Ca2	3157201	3157350	4.64515e-45	2.03458e-41	41.8955	hyper
Ca1	20704451	20704600	3.22483e-39	4.56588e-37	-58.1663	hypo		Ca4	10296801	10296900	2.24829e-05	0.00190175	26.3649	hyper		Ca2	3157301	3157450	4.66811e-52	3.1761e-48	33.4019	hyper
Ca1	20704651	20704750	8.07132e-12	2.89374e-10	-29.7949	hypo		Ca4	10297951	10298050	0.000131589	0.00837269	27.5137	hyper		Ca2	3157451	3157600	8.63144e-65	1.17198e-60	40.0172	hyper
Ca1	20713551	20713650	5.33499e-08	1.35102e-06	-34.8805	hypo		Ca4	11121501	11121600	1.95517e-37	1.33885e-34	-57.6327	hypo		Ca2	3157551	3157700	6.57723e-58	6.22436e-54	36.7904	hyper
Ca1	20736701	20736800	2.148e-16	1.07867e-14	40.1527	hyper		Ca4	11293151	11293300	1.12746e-12	2.58654e-10	27.3339	hyper		Ca2	3157651	3157800	6.04209e-65	8.42374e-61	33.8005	hyper
Ca1	20737701	20737800	6.48424e-10	1.97373e-08	35.5423	hyper		Ca4	11305501	11305700	4.22074e-09	6.96737e-07	28.6237	hyper		Ca2	3172751	3172850	7.9994e-08	4.41288e-06	26.0382	hyper
Ca1	20779101	20779200	1.06629e-07	2.61696e-06	-33.8041	hypo		Ca4	11451051	11451200	1.42708e-07	1.93599e-05	27.0202	hyper		Ca2	3228351	3228450	7.55967e-06	0.000226584	-25.8929	hypo
Ca1	20779351	20779450	1.27684e-13	5.26738e-12	27.6145	hyper		Ca4	11451251	11451450	2.03771e-07	2.69272e-05	34.8287	hyper		Ca2	3231651	3231750	1.28052e-13	2.5998e-11	30.8889	hyper
Ca1	20779451	20779550	2.38905e-15	1.11433e-13	-25.0223	hypo		Ca4	11519701	11519800	2.67883e-18	8.66798e-16	42.9743	hyper		Ca2	3243601	3243700	4.84642e-16	1.48734e-13	28.2001	hyper
Ca1	20779601	20779750	2.83939e-19	1.70821e-17	-35.872	hypo		Ca4	11908651	11908750	1.16128e-05	0.0010659	35.6092	hyper		Ca2	3274351	3274450	1.3475e-07	6.97294e-06	42.9167	hyper
Ca1	20781851	20782000	1.00515e-48	2.0158e-46	-49.4643	hypo		Ca4	12067451	12067600	4.36937e-33	2.55779e-30	-75.3258	hypo		Ca2	3313551	3313650	1.74481e-13	3.45703e-11	25.0255	hyper
Ca1	20793651	20793750	1.66225e-08	4.43213e-07	-33.9761	hypo		Ca4	12477351	12477500	2.28962e-21	8.53396e-19	-61.5028	hypo		Ca2	3339201	3339300	1.02364e-05	0.000293	29.5082	hyper
Ca1	20794501	20794600	2.76378e-20	1.75859e-18	-67.0654	hypo		Ca4	12484851	12485000	7.34626e-17	2.20501e-14	56.9126	hyper		Ca2	3355201	3355300	9.52856e-13	1.63997e-10	64.1071	hyper
Ca1	20796251	20796350	7.35528e-05	0.00124894	-30.1891	hypo		Ca4	12486851	12486950	2.54787e-19	8.69069e-17	45.4502	hyper		Ca2	3360001	3360100	3.33552e-08	2.03813e-06	26.5671	hyper
Ca1	20803501	20803600	3.06294e-22	2.15758e-20	53.1922	hyper		Ca4	12627351	12627450	0.000108617	0.00716164	30.4726	hyper		Ca2	3371501	3371650	7.65903e-07	3.16857e-05	27.3167	hyper
Ca1	20811201	20811300	9.82117e-06	0.000191255	25.6251	hyper		Ca4	12689751	12689850	1.14429e-06	0.00013319	-35.5661	hypo		Ca2	3371701	3371800	0.0002556	0.00422317	26.9484	hyper
Ca1	20816751	20816850	8.85228e-39	1.23245e-36	-82.2094	hypo		Ca4	12689901	12690050	2.72289e-42	2.20113e-39	-65.4918	hypo		Ca2	3372001	3372150	3.13218e-05	0.00075229	26.2883	hyper
Ca1	20818851	20818950	9.66736e-10	2.90002e-08	41.2375	hyper		Ca4	12690001	12690150	5.83151e-54	6.96592e-51	-80.5528	hypo		Ca2	3378101	3378250	2.823e-16	8.97589e-14	28.3189	hyper
Ca1	20820051	20820150	4.15032e-17	2.19052e-15	-29.9015	hypo		Ca4	12719501	12719650	5.11738e-50	5.4595e-47	-80.2503	hypo		Ca2	3385501	3385600	4.21244e-12	6.34325e-10	27.8439	hyper
Ca1	20826501	20826600	3.31091e-21	2.21166e-19	-38.0997	hypo		Ca4	12889051	12889200	2.66599e-05	0.00220306	31.8841	hyper		Ca2	3392451	3392600	3.04551e-10	3.07063e-08	27.9483	hyper
Ca1	20835201	20835350	1.40033e-07	3.39534e-06	-27.4125	hypo		Ca4	12970101	12970200	3.37944e-08	4.98226e-06	-43.2604	hypo		Ca2	3400401	3400500	5.7662e-07	2.47854e-05	33.0008	hyper
Ca1	20841501	20841600	2.75802e-12	1.02794e-10	-32.8889	hypo		Ca4	13356551	13356700	5.80379e-15	1.55889e-12	38.2572	hyper		Ca2	3453601	3453700	7.62921e-08	4.23251e-06	28.8995	hyper
Ca1	20841801	20841950	4.35064e-06	8.87828e-05	-43.9951	hypo		Ca4	13362101	13362300	2.15159e-43	1.80753e-40	90.3635	hyper		Ca2	3475701	3475850	8.89124e-08	4.84166e-06	41.3899	hyper
Ca1	20842351	20842450	2.67521e-07	6.30329e-06	-26.5737	hypo		Ca4	13547301	13547400	6.88211e-11	1.36461e-08	29.7386	hyper		Ca2	3508951	3509100	3.14168e-38	8.87099e-35	56.2331	hyper
Ca1	20842451	20842550	6.96029e-17	3.61543e-15	39.1308	hyper		Ca4	13678351	13678450	0.000137544	0.008667	32.0351	hyper		Ca2	3509051	3509200	1.3977e-100	8.23576e-96	60.4117	hyper
Ca1	20842801	20842900	7.10158e-07	1.59517e-05	-30.7568	hypo		Ca4	13702801	13702900	1.30212e-06	0.000149723	29.4231	hyper		Ca2	3527601	3527750	3.00823e-11	3.79701e-09	25.9427	hyper
Ca1	20858651	20858800	3.70157e-07	8.59334e-06	43.5799	hyper		Ca4	13735051	13735200	7.07003e-16	2.01382e-13	48.0909	hyper		Ca2	3541551	3541650	4.23674e-09	3.25234e-07	33.9949	hyper
Ca1	20941851	20941950	1.05617e-07	2.5937e-06	25.9324	hyper		Ca4	13744801	13744950	7.21536e-08	1.01923e-05	25.891	hyper		Ca2	3579601	3579700	1.41625e-22	1.04019e-19	42.3216	hyper
Ca1	20996351	20996500	2.61052e-08	6.8275e-07	-43.4503	hypo		Ca4	13755801	13755900	8.38093e-06	0.000800967	-33.7912	hypo		Ca2	3593751	3593850	1.48917e-10	1.61119e-08	26.614	hyper
Ca1	21011701	21011800	2.44088e-17	1.3065e-15	-48.7924	hypo		Ca4	13797901	13798100	6.54485e-26	2.92656e-23	-48.166	hypo		Ca2	3615951	3616050	1.90225e-08	1.24097e-06	29.5049	hyper
Ca1	21016051	21016150	2.06082e-07	4.91095e-06	36.5619	hyper		Ca4	13921751	13921850	9.78974e-25	4.16562e-22	-81.982	hypo		Ca2	3650301	3650500	3.06183e-14	6.94354e-12	-40.5488	hypo
Ca1	21034851	21034950	2.36343e-09	6.82689e-08	30.2398	hyper		Ca4	14088951	14089100	2.50184e-09	4.221e-07	-47.6646	hypo		Ca2	3652151	3652250	1.12369e-11	1.55145e-09	29.7034	hyper
Ca1	21041951	21042050	4.13766e-11	1.39758e-09	50.2435	hyper		Ca4	14089051	14089200	3.21831e-36	2.12952e-33	-41.3471	hypo		Ca2	3655151	3655250	1.28106e-07	6.67014e-06	25.1977	hyper
Ca1	21044151	21044300	1.36634e-26	1.17639e-24	87.3563	hyper		Ca4	14148051	14148150	1.6924e-05	0.00148533	30.202	hyper		Ca2	3680151	3680250	0.00033856	0.00529375	-27.5054	hypo
Ca1	21050751	21050850	3.46753e-24	2.68264e-22	-41.8151	hypo		Ca4	14151401	14151600	3.01231e-07	3.86821e-05	32.2494	hyper		Ca2	3692951	3693050	1.14045e-10	1.26634e-08	31.8728	hyper
Ca1	21050851	21051000	2.2511e-13	9.11931e-12	-46.5007	hypo		Ca4	14151651	14151800	5.05808e-21	1.85359e-18	39.8722	hyper		Ca2	3693851	3693950	4.32886e-10	4.20689e-08	44.6118	hyper
Ca1	21051801	21051900	3.02784e-61	9.21676e-59	-67.0778	hypo		Ca4	14151901	14152050	2.08195e-09	3.55022e-07	28.6458	hyper		Ca2	3694051	3694150	9.88492e-05	0.00194976	28.9474	hyper
Ca1	21056401	21056550	1.52686e-66	5.44354e-64	69.4785	hyper		Ca4	14247301	14247450	7.21305e-07	8.69558e-05	-32.8073	hypo		Ca2	3712551	3712650	1.38356e-15	3.93586e-13	27.7176	hyper
Ca1	21079401	21079550	6.70042e-16	3.25442e-14	-27.4836	hypo		Ca4	14271451	14271600	3.34682e-06	0.000353059	37.2528	hyper		Ca2	3721951	3722150	1.68736e-13	3.35233e-11	32.3748	hyper
Ca1	21111451	21111600	5.04862e-24	3.8777e-22	45.5324	hyper		Ca4	14355651	14355750	2.76646e-24	1.15832e-21	81.1557	hyper		Ca2	3744301	3744450	1.35898e-11	1.84339e-09	46.7183	hyper
Ca1	21116351	21116500	1.84403e-15	8.67007e-14	-38.2774	hypo		Ca4	14954301	14954400	5.2528e-08	7.55407e-06	30.3558	hyper		Ca2	3744401	3744550	8.61384e-09	6.13904e-07	31.4723	hyper
Ca1	21212601	21212700	1.1772e-05	0.00022678	-25.4751	hypo		Ca4	15439401	15439500	3.48076e-26	1.57136e-23	-74.7423	hypo		Ca2	3768901	3769000	7.35e-07	3.05856e-05	27.1474	hyper
Ca1	21214101	21214200	4.59348e-10	1.41705e-08	-34.5442	hypo		Ca4	15599801	15599950	6.40762e-08	9.10696e-06	31.8036	hyper		Ca2	3769501	3769650	9.50663e-06	0.000275225	37.4458	hyper
Ca1	21242301	21242400	8.13631e-11	2.6796e-09	-48.6801	hypo		Ca4	15649951	15650100	1.50419e-09	2.60191e-07	28.6526	hyper		Ca2	3769651	3769800	3.27269e-06	0.000110941	-35.8603	hypo
Ca1	21262051	21262200	1.77976e-06	3.8127e-05	-47.251	hypo		Ca4	15652301	15652450	5.13424e-20	1.80458e-17	-35.3372	hypo		Ca2	3782301	3782450	1.22937e-09	1.07275e-07	-27.5102	hypo
Ca1	21274251	21274400	5.71453e-21	3.76694e-19	43.7539	hyper		Ca4	16291051	16291200	2.75001e-38	1.93835e-35	-53.3237	hypo		Ca2	3798801	3798900	9.45074e-22	6.38146e-19	-27.9191	hypo
Ca1	21274451	21274600	2.74497e-45	4.89747e-43	97.8261	hyper		Ca4	16291151	16291300	5.37085e-22	2.05584e-19	-55.4539	hypo		Ca2	3799051	3799200	1.27657e-82	3.76102e-78	43.2397	hyper
Ca1	21297801	21298000	1.11201e-32	1.24223e-30	-63.0772	hypo		Ca4	16291501	16291600	3.39377e-23	1.3647e-20	-69.179	hypo		Ca2	3799151	3799350	3.28518e-37	8.65779e-34	30.8225	hyper
Ca1	21334901	21335000	2.14128e-06	4.54249e-05	31.6127	hyper		Ca4	16293151	16293300	1.00522e-10	1.96442e-08	-45.6994	hypo		Ca2	3938351	3938450	2.22859e-12	3.54947e-10	26.2927	hyper
Ca1	21335051	21335150	2.10952e-08	5.56844e-07	-33.2176	hypo		Ca4	16293351	16293550	9.39469e-16	2.65351e-13	-49.4481	hypo		Ca2	3944001	3944100	4.43837e-05	0.00100687	32.0574	hyper
Ca1	21339951	21340100	8.423e-23	6.10151e-21	-61.2289	hypo		Ca4	16293551	16293700	3.75657e-07	4.75294e-05	-30.5195	hypo		Ca2	4033301	4033400	1.77653e-08	1.1681e-06	29.9877	hyper
Ca1	21342951	21343050	3.24596e-09	9.26315e-08	27.0118	hyper		Ca4	16293801	16293900	7.18155e-09	1.15285e-06	-33.8056	hypo		Ca2	4037451	4037550	4.37269e-20	2.38778e-17	29.1656	hyper
Ca1	21366751	21366900	6.5386e-14	2.75692e-12	-7.07634	hypo		Ca4	16294001	16294100	1.88855e-09	3.23401e-07	-34.9818	hypo		Ca2	4037601	4037700	9.97249e-08	5.35427e-06	32.3987	hyper
Ca1	21402251	21402350	3.50752e-06	7.2437e-05	-33.3333	hypo		Ca4	16295251	16295350	1.11493e-28	5.52218e-26	-47.4428	hypo		Ca2	4080901	4081000	5.46266e-05	0.00119601	25.0627	hyper
Ca1	21437101	21437250	9.63341e-32	1.03517e-29	53.4809	hyper		Ca4	16749451	16749550	6.8185e-06	0.00066685	32.4405	hyper		Ca2	4184901	4185000	4.11124e-11	5.04131e-09	25.7021	hyper
Ca1	21488701	21488850	2.69872e-05	0.00049245	-28.5618	hypo		Ca4	16750651	16750800	1.63273e-16	4.82085e-14	28.2629	hyper		Ca2	4207851	4207950	1.17638e-34	2.56907e-31	-28.2234	hypo
Ca1	21522701	21522850	2.86485e-15	1.32846e-13	37.7947	hyper		Ca4	16785351	16785450	5.17829e-05	0.00387463	25.3968	hyper		Ca2	4229851	4229950	4.21329e-10	4.10569e-08	25.2082	hyper
Ca1	21618501	21618650	1.47853e-12	5.63535e-11	-35.5683	hypo		Ca4	16864651	16864750	3.63836e-06	0.000380813	-28.6486	hypo		Ca2	4247851	4247950	1.67319e-08	1.10729e-06	26.2115	hyper
Ca1	21720351	21720550	7.91897e-06	0.000156164	-50.5376	hypo		Ca4	16938701	16938850	8.7543e-37	5.90881e-34	-65.5968	hypo		Ca2	4328051	4328150	4.59652e-14	1.01311e-11	30.936	hyper
Ca1	21730001	21730100	7.24011e-07	1.6252e-05	33.1469	hyper		Ca4	16939001	16939100	1.54984e-06	0.000175978	-27.2575	hypo		Ca2	4333501	4333650	1.51818e-09	1.29704e-07	32.7829	hyper
Ca1	21737451	21737550	3.67919e-17	1.94693e-15	-60.6032	hypo		Ca4	17002351	17002450	6.4442e-06	0.000634299	25.2319	hyper		Ca2	4362501	4362600	0.000335521	0.00525598	28.1167	hyper
Ca1	21741001	21741200	6.77579e-13	2.65001e-11	60.9785	hyper		Ca4	17034151	17034300	1.33393e-15	3.72742e-13	34.3831	hyper		Ca2	4532051	4532200	2.0426e-32	3.73256e-29	28.5832	hyper
Ca1	21822951	21823050	4.93487e-30	4.95572e-28	56.3939	hyper		Ca4	17382551	17382700	2.06734e-09	3.52633e-07	-32.2171	hypo		Ca2	4687601	4687700	1.14813e-05	0.000322837	38.2993	hyper
Ca1	21919201	21919350	0.000199921	0.00312626	-26.1009	hypo		Ca4	17405401	17405500	2.70303e-20	9.59508e-18	-41.2577	hypo		Ca2	4689701	4689800	6.05163e-08	3.45178e-06	28.4554	hyper
Ca1	21929601	21929750	2.5608e-08	6.70352e-07	-42.1601	hypo		Ca4	17433751	17433950	1.44576e-32	8.29433e-30	-41.6234	hypo		Ca2	4707151	4707250	2.94351e-12	4.57699e-10	25.3506	hyper
Ca1	21934451	21934600	8.80673e-24	6.67933e-22	-53.9008	hypo		Ca4	17433951	17434100	5.05398e-20	1.77743e-17	-31.6718	hypo		Ca2	4721251	4721350	4.40572e-08	2.60619e-06	35.5822	hyper
Ca1	21934601	21934750	2.42155e-34	2.87649e-32	-69.1256	hypo		Ca4	17435301	17435400	1.67829e-08	2.5725e-06	-29.0458	hypo		Ca2	4793251	4793350	3.84878e-07	1.74632e-05	27.5189	hyper
Ca1	21945801	21945950	2.66558e-22	1.8816e-20	42.5177	hyper		Ca4	17473151	17473250	9.86729e-11	1.93021e-08	31.7518	hyper		Ca2	4816451	4816550	4.27208e-09	3.2768e-07	28.9203	hyper
Ca1	21946001	21946100	5.34278e-27	4.69585e-25	49.5868	hyper		Ca4	17496251	17496350	1.25572e-25	5.54347e-23	27.2013	hyper		Ca2	4828501	4828600	0.000313665	0.00497938	-28.1198	hypo
Ca1	21947601	21947700	4.78182e-25	3.85481e-23	46.0749	hyper		Ca4	17520351	17520500	1.48212e-17	4.61691e-15	37.0568	hyper		Ca2	4834551	4834650	0.00031629	0.0050124	-27.3745	hypo
Ca1	21947751	21947850	2.48983e-15	1.1594e-13	-32.7862	hypo		Ca4	17574901	17575000	4.2788e-08	6.2248e-06	-33.8135	hypo		Ca2	4854451	4854600	1.25365e-33	2.54391e-30	-49.6151	hypo
Ca1	21949301	21949400	2.61547e-14	1.13546e-12	-43.9514	hypo		Ca4	17580701	17580850	1.32809e-29	6.78334e-27	-39.4852	hypo		Ca2	4854851	4854950	1.35796e-06	5.20329e-05	-25.6417	hypo
Ca1	21959551	21959700	4.44117e-53	1.03701e-50	46.6567	hyper		Ca4	17581551	17581650	9.0878e-12	1.94648e-09	-26.601	hypo		Ca2	4855051	4855200	1.26289e-08	8.62218e-07	-33.4718	hypo
Ca1	21960101	21960250	2.05118e-96	1.71286e-93	-91.4525	hypo		Ca4	17592001	17592100	2.42216e-14	6.25212e-12	58.3333	hyper		Ca2	4856701	4856850	1.13548e-17	4.49154e-15	-36.6666	hypo
Ca1	21960651	21960800	5.83336e-40	8.50598e-38	-65.724	hypo		Ca4	17592351	17592450	1.35398e-27	6.45377e-25	67.803	hyper		Ca2	4903551	4903650	1.84291e-15	5.13501e-13	32.5897	hyper
Ca1	22087351	22087450	2.11169e-31	2.2374e-29	-81.0602	hypo		Ca4	17592651	17592750	3.89446e-25	1.68885e-22	51.0859	hyper		Ca2	5059751	5059850	1.1921e-12	2.00997e-10	-29.7013	hypo
Ca1	22115601	22115700	1.24299e-12	4.76606e-11	-33.0585	hypo		Ca4	17593701	17593800	6.73297e-22	2.5639e-19	63.6364	hyper		Ca2	5107001	5107100	1.23858e-08	8.47474e-07	25.0305	hyper
Ca1	22132751	22132900	1.24164e-117	1.66513e-114	77.0505	hyper		Ca4	17594051	17594150	3.85697e-17	1.17871e-14	61.6994	hyper		Ca2	5231001	5231100	3.01612e-11	3.80635e-09	27.4485	hyper
Ca1	22132851	22133000	1.09726e-182	4.96531e-179	66.9512	hyper		Ca4	17594701	17594800	1.94258e-52	2.22783e-49	71.7865	hyper		Ca2	5236601	5236700	6.21147e-10	5.81776e-08	29.1116	hyper
Ca1	22132951	22133100	7.61162e-182	3.40634e-178	54.9042	hyper		Ca4	17595401	17595500	8.42713e-83	2.40911e-79	78.3208	hyper		Ca2	5237801	5237900	1.85222e-07	9.20686e-06	25.4349	hyper
Ca1	22133051	22133200	4.10043e-249	5.82698e-245	36.6784	hyper		Ca4	17595751	17595900	1.28935e-168	3.09919e-164	85.8138	hyper		Ca2	5238751	5238850	0.000182776	0.00322241	25.6624	hyper
Ca1	22148251	22148350	3.36302e-19	2.01798e-17	41.7262	hyper		Ca4	17596001	17596150	3.87837e-60	5.61866e-57	79.0959	hyper		Ca2	5301301	5301400	1.56436e-07	7.94314e-06	26.3212	hyper
Ca1	22148401	22148500	2.52352e-14	1.09661e-12	31.1913	hyper		Ca4	17596151	17596350	1.08193e-68	2.11327e-65	73.9844	hyper		Ca2	5326751	5326900	1.75267e-29	2.51772e-26	-36.8673	hypo
Ca1	22151051	22151150	3.2479e-54	7.86965e-52	-91.9355	hypo		Ca4	17597951	17598050	1.79207e-71	3.76912e-68	87.5	hyper		Ca2	5327001	5327200	6.15797e-28	7.77013e-25	32.2974	hyper
Ca1	22151251	22151350	1.23107e-06	2.68861e-05	-30.7791	hypo		Ca4	17657451	17657550	5.01794e-06	0.000507964	35.205	hyper		Ca2	5378701	5378800	5.07615e-05	0.00112601	33.1675	hyper
Ca1	22182001	22182100	2.23732e-64	7.47626e-62	-89.5899	hypo		Ca4	17670451	17670550	4.02279e-06	0.000416607	26.3859	hyper		Ca2	5496601	5496700	7.75354e-19	3.62268e-16	30.6686	hyper
Ca1	22252001	22252100	9.33496e-10	2.80436e-08	29.6601	hyper		Ca4	17810901	17811000	1.16092e-10	2.25374e-08	27.6247	hyper		Ca2	5513601	5513750	1.81538e-15	5.06418e-13	30.0787	hyper
Ca1	22308351	22308500	2.67494e-15	1.24317e-13	45.8743	hyper		Ca4	18101551	18101700	1.46502e-10	2.81395e-08	-48.7277	hypo		Ca2	5551151	5551300	7.5393e-10	6.91967e-08	27.3227	hyper
Ca1	22312401	22312550	2.05305e-30	2.09445e-28	-56.2069	hypo		Ca4	18101851	18102050	8.42601e-09	1.34165e-06	-42.6205	hypo		Ca2	5612801	5612900	3.36848e-06	0.000113711	26.4884	hyper
Ca1	22312551	22312700	8.05432e-30	8.01581e-28	-58.4124	hypo		Ca4	18102351	18102500	6.01567e-21	2.19359e-18	-53.3962	hypo		Ca2	5621151	5621250	1.62351e-09	1.3776e-07	-35.0382	hypo
Ca1	22364851	22364950	7.47537e-12	2.68925e-10	-26.8478	hypo		Ca4	18117201	18117350	4.37863e-17	1.33295e-14	-68.471	hypo		Ca2	5630751	5630850	5.05179e-10	4.83556e-08	31.4867	hyper
Ca1	22365851	22365950	2.36796e-05	0.000435955	28.4746	hyper		Ca4	18117551	18117650	4.54899e-147	6.78206e-143	-84.6827	hypo		Ca2	5642401	5642500	5.23483e-07	2.27893e-05	37.1206	hyper
Ca1	22367051	22367150	1.5229e-05	0.00028877	-26	hypo		Ca4	18117701	18117850	2.42914e-122	1.92018e-118	-84.6416	hypo		Ca2	5656551	5656650	5.56138e-10	5.26828e-08	33.4074	hyper
Ca1	22371801	22371900	1.84456e-11	6.41332e-10	-35.6599	hypo		Ca4	18117801	18117950	5.45179e-136	6.0577e-132	-83.4386	hypo		Ca2	5812251	5812350	1.67426e-05	0.000443907	27.5899	hyper
Ca1	22409451	22409550	2.3728e-05	0.000436767	-33.7508	hypo		Ca4	18159601	18159700	1.89904e-06	0.000211388	-37.5342	hypo		Ca2	5887301	5887400	2.63736e-08	1.65652e-06	25.2635	hyper
Ca1	22442351	22442450	3.36195e-16	1.66593e-14	-30.6097	hypo		Ca4	18398251	18398350	1.16618e-07	1.60123e-05	-28.9763	hypo		Ca2	5887851	5887950	4.99986e-10	4.79041e-08	25.2212	hyper
Ca1	22570851	22570950	4.35042e-09	1.22728e-07	-26.1462	hypo		Ca4	18548301	18548400	4.83368e-05	0.00365672	-28.3513	hypo		Ca2	5915451	5915550	5.50299e-12	8.10909e-10	35.5065	hyper
Ca1	22638001	22638100	2.81727e-10	8.86081e-09	-30.2193	hypo		Ca4	18656701	18656850	1.8261e-08	2.78744e-06	-31.7573	hypo		Ca2	5950401	5950500	5.24632e-10	5.00092e-08	32.1347	hyper
Ca1	22645851	22646000	2.67971e-08	6.99919e-07	-27.9937	hypo		Ca4	18664151	18664250	6.67591e-20	2.33668e-17	-50	hypo		Ca2	6030751	6030850	0.000495348	0.0071759	32.4444	hyper
Ca1	22687201	22687350	6.02456e-49	1.21816e-46	53.4568	hyper		Ca4	19021851	19021950	1.35341e-05	0.0012187	-27.1725	hypo		Ca2	6080351	6080500	9.07777e-07	3.67383e-05	31.8281	hyper
Ca1	22742901	22743050	1.5177e-07	3.66675e-06	-34.4061	hypo		Ca4	19146801	19146900	1.11341e-06	0.000129982	-28.698	hypo		Ca2	6087051	6087150	4.86418e-13	8.85182e-11	25.236	hyper
Ca1	22967051	22967150	1.9361e-16	9.75466e-15	31.9714	hyper		Ca4	19282251	19282450	3.78303e-33	2.22229e-30	-78.7203	hypo		Ca2	6108651	6108750	1.65164e-11	2.19863e-09	26.4829	hyper
Ca1	22997851	22997950	6.68652e-06	0.000133101	25.4671	hyper		Ca4	19282451	19282600	6.12242e-27	2.85021e-24	-65.8164	hypo		Ca2	6167301	6167400	2.18952e-10	2.28505e-08	28.0375	hyper
Ca1	23044601	23044700	5.31384e-05	0.000925249	28.8235	hyper		Ca4	19288951	19289050	3.06861e-07	3.93578e-05	27.2681	hyper		Ca2	6177801	6177900	4.12691e-06	0.000135282	33.9987	hyper
Ca1	23122201	23122300	2.36562e-16	1.18487e-14	-51.3233	hypo		Ca4	19291051	19291200	8.66103e-10	1.53862e-07	-53.6131	hypo		Ca2	6215301	6215450	5.36242e-25	5.07165e-22	27.7756	hyper
Ca1	23124701	23124800	5.66206e-12	2.05747e-10	-31.5972	hypo		Ca4	19292001	19292200	9.13564e-18	2.8747e-15	-61.437	hypo		Ca2	6242701	6242850	8.62535e-18	3.47121e-15	72.7782	hyper
Ca1	23124901	23125000	5.52961e-09	1.54415e-07	-26.4912	hypo		Ca4	19432051	19432150	6.8746e-05	0.00489647	26.6667	hyper		Ca2	6242801	6242950	2.49065e-47	1.27931e-43	60.5421	hyper
Ca1	23125251	23125350	1.53696e-15	7.26472e-14	-51.9841	hypo		Ca4	19538301	19538450	1.35569e-14	3.55701e-12	-27.6006	hypo		Ca2	6242901	6243100	3.76492e-17	1.38017e-14	32.5527	hyper
Ca1	23146701	23146800	2.14009e-13	8.68089e-12	-28.0469	hypo		Ca4	19777801	19777900	3.07268e-06	0.000326862	-35.7453	hypo		Ca2	6245951	6246100	8.90998e-11	1.01471e-08	29.7078	hyper
Ca1	23147101	23147250	1.74989e-18	1.00691e-16	39.6113	hyper		Ca4	19782351	19782450	1.05234e-05	0.000978801	28.699	hyper		Ca2	6246051	6246200	1.57614e-11	2.10729e-09	31.5452	hyper
Ca1	23173301	23173450	6.99248e-24	5.32878e-22	-37.9911	hypo		Ca4	20231601	20231750	1.34985e-36	9.04362e-34	49.9813	hyper		Ca2	6249701	6249900	3.93171e-08	2.35668e-06	29.2555	hyper
Ca1	23173501	23173650	5.16174e-29	4.95444e-27	-36.1144	hypo		Ca4	20231701	20231850	5.49083e-20	1.92761e-17	26.7202	hyper		Ca2	6337551	6337650	8.72463e-05	0.00175951	26.4123	hyper
Ca1	23173651	23173800	1.78737e-06	3.8281e-05	-35.7003	hypo		Ca4	20252501	20252650	2.41472e-13	5.834e-11	31.757	hyper		Ca2	6389951	6390050	0.000136215	0.00253534	26.1905	hyper
Ca1	23174101	23174200	2.80501e-37	3.69324e-35	-86.0559	hypo		Ca4	20471201	20471300	5.83223e-07	7.14728e-05	27.3014	hyper		Ca2	6452151	6452300	3.81739e-26	4.06185e-23	27.5222	hyper
Ca1	23174201	23174350	7.03639e-39	9.83865e-37	-90.2913	hypo		Ca4	20566801	20566900	1.11055e-13	2.74504e-11	-37.9847	hypo		Ca2	6514301	6514450	2.7209e-18	1.17544e-15	26.3688	hyper
Ca1	23174301	23174500	4.6248e-52	1.03915e-49	-94.1955	hypo		Ca4	20814201	20814400	2.85958e-08	4.25794e-06	35.7383	hyper		Ca2	6547751	6547850	2.21117e-07	1.07567e-05	-29.2656	hypo
Ca1	23174501	23174650	6.85611e-37	8.92273e-35	-92.9688	hypo		Ca4	20815101	20815250	5.86459e-43	4.85067e-40	67.1989	hyper		Ca2	6581601	6581750	7.78846e-23	5.91369e-20	33.597	hyper
Ca1	23174651	23174800	1.48639e-21	1.01312e-19	-63.1667	hypo		Ca4	20815201	20815350	6.8744e-07	8.31541e-05	26.8678	hyper		Ca2	6606251	6606400	4.21686e-13	7.7721e-11	29.6839	hyper
Ca1	23174751	23174900	5.15743e-64	1.70235e-61	-93.4838	hypo		Ca4	21073551	21073650	2.48391e-05	0.00207417	29.375	hyper		Ca2	6701651	6701750	1.9629e-12	3.16063e-10	26.6496	hyper
Ca1	23316551	23316700	1.30731e-18	7.59415e-17	-51.1771	hypo		Ca4	21094951	21095050	2.6664e-05	0.00220324	26	hyper		Ca2	6743751	6743950	1.78963e-37	4.80562e-34	-36.1905	hypo
Ca1	23317001	23317100	1.84023e-32	2.03801e-30	47.9909	hyper		Ca4	21111051	21111200	5.38384e-14	1.35959e-11	28.5495	hyper		Ca2	6751801	6751900	1.91099e-09	1.59247e-07	37.0619	hyper
Ca1	23317551	23317700	1.30234e-73	5.8606e-71	93.5021	hyper		Ca4	21144101	21144200	7.09134e-07	8.55673e-05	33.1983	hyper		Ca2	6768501	6768600	2.68182e-09	2.15739e-07	37.5936	hyper
Ca1	23317651	23317800	3.82407e-60	1.12229e-57	70.5119	hyper		Ca4	21329251	21329350	6.7544e-12	1.45997e-09	-30.3727	hypo		Ca2	6770301	6770400	2.82986e-08	1.7625e-06	25.385	hyper
Ca1	23332251	23332450	4.85608e-09	1.36332e-07	-46.8686	hypo		Ca4	21384501	21384600	1.23917e-06	0.000143117	25.1112	hyper		Ca2	6786251	6786350	1.47242e-13	2.95369e-11	32.8234	hyper
Ca1	23335001	23335100	2.10101e-06	4.4608e-05	35.2566	hyper		Ca4	21385151	21385350	2.60769e-06	0.000282423	28.7147	hyper		Ca2	6788751	6788850	7.89823e-19	3.68311e-16	29.209	hyper
Ca1	23337851	23338000	1.52914e-05	0.000289912	39.1782	hyper		Ca4	21387251	21387350	2.90665e-06	0.000311083	29.4696	hyper		Ca2	6792351	6792450	7.40763e-08	4.12461e-06	-26.3143	hypo
Ca1	23338401	23338550	9.24397e-11	3.02802e-09	-46.0073	hypo		Ca4	21420801	21420950	1.35426e-05	0.00121937	29.4794	hyper		Ca2	6806901	6807100	4.44992e-15	1.16546e-12	30.585	hyper
Ca1	23339751	23339850	8.19396e-11	2.69771e-09	-38.7073	hypo		Ca4	21461201	21461300	3.25242e-09	5.42058e-07	34.2718	hyper		Ca2	6807351	6807450	3.81043e-06	0.000126348	-30.0418	hypo
Ca1	23343001	23343150	5.92967e-15	2.69428e-13	30.3406	hyper		Ca4	21635051	21635150	0.000148743	0.00923513	31.1039	hyper		Ca2	6846651	6846800	3.02843e-06	0.000103821	33.0746	hyper
Ca1	23346851	23347000	5.66064e-23	4.13376e-21	-79.0085	hypo		Ca4	21699001	21699150	8.69909e-05	0.00595378	33.7077	hyper		Ca2	6873151	6873250	7.35728e-07	3.06112e-05	28.8455	hyper
Ca1	23347401	23347500	1.0864e-12	4.18149e-11	-30.2101	hypo		Ca4	21737251	21737400	2.31142e-22	8.99673e-20	-45.8787	hypo		Ca2	6879601	6879700	1.82117e-07	9.07364e-06	25.8715	hyper
Ca1	23393751	23393850	6.50813e-62	2.01824e-59	-96.0396	hypo		Ca4	21891351	21891450	4.64696e-22	1.78397e-19	-65.8709	hypo		Ca2	6879701	6879800	6.13777e-10	5.75477e-08	26.1601	hyper
Ca1	23393901	23394050	6.62529e-41	1.00103e-38	-73.6996	hypo		Ca4	21939551	21939650	5.15082e-08	7.41828e-06	30.1837	hyper		Ca2	6933851	6933950	2.93393e-14	6.68018e-12	-25.8737	hypo
Ca1	23608751	23608850	1.17765e-12	4.52175e-11	40.7331	hyper		Ca4	22120601	22120750	1.32676e-30	7.04538e-28	-40.3578	hypo		Ca2	6974951	6975100	1.50527e-17	5.8578e-15	26.0459	hyper
Ca1	23643951	23644050	5.43645e-10	1.666e-08	26.6948	hyper		Ca4	22145951	22146050	1.16597e-20	4.19709e-18	-59.5225	hypo		Ca2	6983001	6983100	3.85347e-12	5.84497e-10	36.0088	hyper
Ca1	23663651	23663800	1.58195e-08	4.22678e-07	28.4807	hyper		Ca4	22158901	22159000	4.98533e-05	0.00375216	26.5231	hyper		Ca2	6983201	6983300	1.44762e-06	5.49887e-05	-26.2805	hypo
Ca1	23681501	23681600	1.63612e-28	1.54083e-26	76.1905	hyper		Ca4	22669501	22669600	2.69561e-30	1.41107e-27	82.8028	hyper		Ca2	7046551	7046650	4.62671e-07	2.04805e-05	-26.87	hypo
Ca1	23748151	23748250	1.76732e-39	2.52738e-37	-83.7409	hypo		Ca4	22669951	22670100	7.08308e-18	2.24261e-15	47.2394	hyper		Ca2	7046651	7046750	1.51582e-07	7.72621e-06	-28.7197	hypo
Ca1	23748301	23748450	2.46828e-14	1.07352e-12	-50.0441	hypo		Ca4	22706951	22707150	1.01055e-07	1.40094e-05	-38.4845	hypo		Ca2	7047601	7047700	4.45739e-44	1.82202e-40	-50	hypo
Ca1	23828401	23828600	3.9931e-20	2.51963e-18	-59.1191	hypo		Ca4	22707451	22707550	1.27449e-07	1.74202e-05	-25.0875	hypo		Ca2	7055051	7055150	2.09687e-13	4.09277e-11	46.7168	hyper
Ca1	23917101	23917300	1.67133e-19	1.01781e-17	-47.9102	hypo		Ca4	22708001	22708150	5.41631e-18	1.72602e-15	-41.6958	hypo		Ca2	7076951	7077050	6.92131e-07	2.90465e-05	27.9679	hyper
Ca1	23947401	23947550	2.96878e-14	1.28307e-12	-59.2041	hypo		Ca4	22708201	22708300	1.27285e-05	0.00115463	-25.3623	hypo		Ca2	7093751	7093900	3.87887e-12	5.88064e-10	31.3176	hyper
Ca1	23947851	23948000	1.26416e-33	1.46765e-31	-29.2335	hypo		Ca4	22709301	22709500	1.46336e-15	4.0804e-13	-40.7512	hypo		Ca2	7099251	7099350	1.28245e-13	2.6027e-11	32.2252	hyper
Ca1	23948151	23948350	7.96435e-42	1.24757e-39	-66.8634	hypo		Ca4	22709601	22709750	1.20933e-32	6.95828e-30	-45.5251	hypo		Ca2	7102051	7102150	3.63772e-19	1.77757e-16	27.7948	hyper
Ca1	23948401	23948550	5.35771e-09	1.49881e-07	-34.3889	hypo		Ca4	22710351	22710450	1.30187e-23	5.32228e-21	-39.7963	hypo		Ca2	7109251	7109350	1.2323e-11	1.68635e-09	28.0072	hyper
Ca1	23948751	23948850	2.5755e-11	8.8585e-10	-28.9644	hypo		Ca4	22710551	22710700	4.37066e-18	1.39886e-15	-26.8705	hypo		Ca2	7278351	7278450	3.1441e-14	7.11152e-12	31.8789	hyper
Ca1	23948851	23948950	6.19098e-07	1.40006e-05	33.6005	hyper		Ca4	22710651	22710800	1.10276e-09	1.93568e-07	-33.9852	hypo		Ca2	7412001	7412100	7.97889e-07	3.28351e-05	33.1579	hyper
Ca1	24005801	24005900	8.45011e-14	3.53382e-12	-25.0169	hypo		Ca4	22710751	22710900	3.4487e-08	5.07903e-06	-33.881	hypo		Ca2	7540051	7540200	5.60697e-12	8.2452e-10	-28.45	hypo
Ca1	24007051	24007150	1.11224e-12	4.27809e-11	33.6772	hyper		Ca4	22710901	22711000	2.10542e-11	4.37351e-09	-43.1094	hypo		Ca2	7563501	7563600	1.37184e-10	1.49525e-08	26.9444	hyper
Ca1	24030551	24030650	3.08252e-13	1.23626e-11	-51.4556	hypo		Ca4	22754951	22755050	5.11273e-11	1.02604e-08	-39.0101	hypo		Ca2	7572951	7573050	1.23928e-07	6.47732e-06	25.9709	hyper
Ca1	24070901	24071000	1.21745e-25	1.00565e-23	-30.7033	hypo		Ca4	22755951	22756100	4.69111e-13	1.10948e-10	50.0474	hyper		Ca2	7585451	7585600	1.3166e-22	9.7065e-20	36.9448	hyper
Ca1	24071401	24071500	2.59229e-10	8.18341e-09	29.3239	hyper		Ca4	22756051	22756250	3.09092e-25	1.34934e-22	34.6405	hyper		Ca2	7585551	7585700	2.52443e-32	4.57555e-29	36.8424	hyper
Ca1	24135951	24136100	8.10817e-08	2.01525e-06	-1.38027	hypo		Ca4	22912201	22912350	6.3721e-08	9.06085e-06	32.1257	hyper		Ca2	7591101	7591250	3.05983e-11	3.85622e-09	31.209	hyper
Ca1	24142001	24142150	3.83119e-23	2.81631e-21	45.1048	hyper		Ca4	22915351	22915500	1.53856e-52	1.77139e-49	-84.3798	hypo		Ca2	7611201	7611300	8.56081e-14	1.79514e-11	25.2597	hyper
Ca1	24145851	24146000	4.20758e-29	4.05301e-27	-85.0664	hypo		Ca4	22915451	22915650	2.31355e-39	1.68413e-36	-84.4833	hypo		Ca2	7659151	7659250	9.63387e-12	1.35055e-09	37.6305	hyper
Ca1	24160101	24160200	2.33261e-09	6.741e-08	-44.0717	hypo		Ca4	22916001	22916100	2.46468e-05	0.00206056	25.0363	hyper		Ca2	7664951	7665050	4.32278e-08	2.56217e-06	26.6138	hyper
Ca1	24173501	24173650	1.48702e-26	1.27757e-24	-32.6985	hypo		Ca4	23161101	23161250	2.06185e-34	1.26946e-31	34.5193	hyper		Ca2	7694301	7694400	1.66829e-16	5.4975e-14	25.2203	hyper
Ca1	24177201	24177300	5.05153e-05	0.000882801	30.9615	hyper		Ca4	23170351	23170450	5.74122e-30	2.96972e-27	60.9589	hyper		Ca2	7701351	7701500	1.33002e-10	1.45378e-08	38.2653	hyper
Ca1	24177351	24177450	7.60075e-12	2.73217e-10	43.7099	hyper		Ca4	23267601	23267750	4.49588e-13	1.06481e-10	-54.8433	hypo		Ca2	7701451	7701600	2.46912e-26	2.68207e-23	36.3089	hyper
Ca1	24177601	24177700	1.30106e-39	1.87221e-37	77.1838	hyper		Ca4	23277051	23277150	8.16118e-09	1.3016e-06	29.9425	hyper		Ca2	7701551	7701700	6.62768e-51	4.21546e-47	46.4646	hyper
Ca1	24177701	24177800	1.66672e-05	0.000314296	27.9591	hyper		Ca4	23322251	23322350	9.34037e-08	1.3013e-05	32.4747	hyper		Ca2	7743301	7743500	2.44881e-08	1.55267e-06	30.0958	hyper
Ca1	24177801	24177900	1.87689e-12	7.09524e-11	38.3364	hyper		Ca4	23322601	23322700	7.18079e-09	1.15285e-06	29.8724	hyper		Ca2	7781351	7781500	7.645e-12	1.09283e-09	26.3552	hyper
Ca1	24177951	24178150	1.61571e-16	8.18012e-15	62.3104	hyper		Ca4	23533001	23533100	1.85841e-10	3.52756e-08	-33.9335	hypo		Ca2	7794351	7794450	0.000554559	0.00784678	-31.1111	hypo
Ca1	24221151	24221250	1.78485e-29	1.7467e-27	47.4696	hyper		Ca4	23554751	23554950	5.49703e-34	3.32705e-31	46.9929	hyper		Ca2	7810301	7810450	2.68829e-13	5.13795e-11	26.6287	hyper
Ca1	24271101	24271250	3.46459e-05	0.000621579	27.9523	hyper		Ca4	23567901	23568050	6.35854e-08	9.04376e-06	-41.3337	hypo		Ca2	7836801	7836900	0.000285249	0.004613	25.2835	hyper
Ca1	24328151	24328250	2.11725e-06	4.49339e-05	25.6775	hyper		Ca4	23586751	23586850	1.57318e-06	0.000178369	-40.2477	hypo		Ca2	7856151	7856250	3.91459e-10	3.84533e-08	44.5048	hyper
Ca1	24454551	24454650	0.000193877	0.00303968	27.3418	hyper		Ca4	23892501	23892650	2.60922e-05	0.00216298	-30.5844	hypo		Ca2	7940651	7940750	3.33052e-06	0.000112621	26.7598	hyper
Ca1	24481501	24481600	3.41798e-102	3.29595e-99	88.4597	hyper		Ca4	24112651	24112800	3.24184e-06	0.000343091	25.1705	hyper		Ca2	7941151	7941300	3.08292e-16	9.7497e-14	30.1051	hyper
Ca1	24481651	24481800	1.3105e-61	4.027e-59	83.9595	hyper		Ca4	24112801	24112950	1.14204e-09	2.00194e-07	32.3456	hyper		Ca2	7942501	7942650	1.35197e-07	6.99295e-06	27.9746	hyper
Ca1	24482151	24482300	1.91121e-82	1.10028e-79	93.1977	hyper		Ca4	24112951	24113100	1.00878e-19	3.4997e-17	27.459	hyper		Ca2	7942751	7942900	4.35237e-07	1.94356e-05	30.2307	hyper
Ca1	24505051	24505150	8.6376e-08	2.13987e-06	-26.8411	hypo		Ca4	24113051	24113200	4.78303e-11	9.62496e-09	27.133	hyper		Ca2	7942851	7943000	1.57634e-06	5.9173e-05	27.4938	hyper
Ca1	24506201	24506300	5.7678e-08	1.45508e-06	34.9645	hyper		Ca4	24339401	24339500	2.73725e-07	3.53698e-05	32.5943	hyper		Ca2	7949901	7950000	7.6373e-11	8.82542e-09	25.0538	hyper
Ca1	24508501	24508650	2.08623e-20	1.33756e-18	-52.7165	hypo		Ca4	24341651	24341750	5.65624e-07	6.94895e-05	35.83	hyper		Ca2	7966051	7966200	1.2281e-15	3.517e-13	25.098	hyper
Ca1	24658451	24658600	3.61647e-35	4.42971e-33	84.9817	hyper		Ca4	24528351	24528550	3.56471e-14	9.10945e-12	38.1965	hyper		Ca2	7988551	7988650	2.03588e-06	7.37291e-05	25.0372	hyper
Ca1	24697751	24697900	4.15129e-44	7.11055e-42	-57.0886	hypo		Ca4	24528901	24529050	4.1617e-05	0.00322458	28.3713	hyper		Ca2	8009001	8009150	6.85253e-17	2.39909e-14	29.6171	hyper
Ca1	24697851	24698000	1.30418e-156	3.82754e-153	-67.4094	hypo		Ca4	24665201	24665300	3.09253e-10	5.76147e-08	58.6649	hyper		Ca2	8009101	8009250	3.60844e-11	4.47537e-09	31.8387	hyper
Ca1	24763601	24763750	4.99394e-14	2.12399e-12	50.9105	hyper		Ca4	24729201	24729300	4.10717e-06	0.000424338	28.2341	hyper		Ca2	8016351	8016450	9.60156e-10	8.60335e-08	34.2784	hyper
Ca1	24797201	24797300	0.000173402	0.00274555	-30.0242	hypo		Ca4	24729301	24729400	2.26112e-06	0.000247921	32.3626	hyper		Ca2	8030401	8030500	1.23056e-05	0.000342413	34.4198	hyper
Ca1	24831101	24831200	2.70819e-08	7.06901e-07	30.1481	hyper		Ca4	24757801	24757950	2.53733e-26	1.15519e-23	-83.5813	hypo		Ca2	8040101	8040200	5.0357e-05	0.00111838	26.0333	hyper
Ca1	24832501	24832650	2.50435e-19	1.51192e-17	45.4097	hyper		Ca4	24757901	24758050	1.47364e-33	8.77927e-31	-75.3271	hypo		Ca2	8040501	8040650	2.52485e-13	4.84902e-11	26.7748	hyper
Ca1	24868251	24868400	2.14097e-15	1.00139e-13	39.5065	hyper		Ca4	24758001	24758150	8.22278e-64	1.35642e-60	-82.1807	hypo		Ca2	8055851	8056000	0.000572103	0.00804059	26.5183	hyper
Ca1	24871551	24871650	1.91442e-23	1.42868e-21	-52.8571	hypo		Ca4	24869751	24869900	1.4997e-22	5.88784e-20	-53.7343	hypo		Ca2	8070001	8070100	1.14069e-07	6.02241e-06	27.0336	hyper
Ca1	24871651	24871800	5.20746e-08	1.32063e-06	-37.1768	hypo		Ca4	24879801	24879950	6.44322e-64	1.07036e-60	-69.8614	hypo		Ca2	8081401	8081500	3.30075e-06	0.000111743	26.9825	hyper
Ca1	24875801	24875900	5.96789e-11	1.98834e-09	28.9028	hyper		Ca4	24984801	24984900	5.0266e-21	1.84263e-18	-65	hypo		Ca2	8117751	8117850	3.45732e-12	5.29604e-10	40.5068	hyper
Ca1	24876151	24876250	4.00445e-14	1.71376e-12	-62.7193	hypo		Ca4	25071151	25071250	2.45739e-12	5.5015e-10	-32.1902	hypo		Ca2	8212151	8212250	2.69308e-06	9.3807e-05	26.3057	hyper
Ca1	24899451	24899550	5.37502e-08	1.36069e-06	-32.0446	hypo		Ca4	25076201	25076300	4.53966e-15	1.22888e-12	-42.183	hypo		Ca2	8279301	8279400	9.43635e-07	3.80048e-05	48.0731	hyper
Ca1	24929401	24929550	1.48178e-05	0.000281426	28.1467	hyper		Ca4	25104001	25104150	2.17532e-23	8.80147e-21	-37.477	hypo		Ca2	8305451	8305600	0.000477176	0.00696681	25.7031	hyper
Ca1	24950551	24950650	2.70991e-06	5.67799e-05	-25.4055	hypo		Ca4	25120701	25120900	8.06904e-28	3.87751e-25	-73.9822	hypo		Ca2	8307451	8307550	1.28564e-07	6.69057e-06	28.4938	hyper
Ca1	24984501	24984650	1.1873e-122	1.79762e-119	77.6549	hyper		Ca4	25279701	25279850	1.12367e-14	2.96409e-12	45.9827	hyper		Ca2	8318101	8318250	1.02066e-06	4.06528e-05	25.4243	hyper
Ca1	25004551	25004650	1.92404e-06	4.1069e-05	-39.6396	hypo		Ca4	25279851	25280000	2.20806e-12	4.95933e-10	51.9065	hyper		Ca2	8357251	8357350	2.48927e-07	1.19325e-05	28.399	hyper
Ca1	25043551	25043650	4.30024e-12	1.57712e-10	30.3761	hyper		Ca4	25315751	25315850	7.36814e-12	1.58739e-09	-31.0832	hypo		Ca2	8364451	8364600	1.43345e-07	7.3603e-06	37.9875	hyper
Ca1	25047951	25048050	0.00041681	0.00607459	-27.9891	hypo		Ca4	25343701	25343800	1.73013e-09	2.9731e-07	-27.1694	hypo		Ca2	8364551	8364700	3.38976e-10	3.38127e-08	31.142	hyper
Ca1	25192701	25192800	2.1516e-08	5.67506e-07	44.8276	hyper		Ca4	25363051	25363200	1.04487e-21	3.94694e-19	-39.6499	hypo		Ca2	8428701	8428800	6.91299e-12	9.97825e-10	34.3207	hyper
Ca1	25243751	25243900	7.33249e-05	0.00124536	-39.0713	hypo		Ca4	25392251	25392350	3.925e-07	4.95062e-05	-39.198	hypo		Ca2	8430401	8430500	6.65328e-09	4.87767e-07	32.6024	hyper
Ca1	25277151	25277300	1.05927e-24	8.39545e-23	-77.4012	hypo		Ca4	25397301	25397450	8.65967e-08	1.21248e-05	35.1965	hyper		Ca2	8433601	8433750	6.7191e-19	3.16731e-16	35.0986	hyper
Ca1	25288251	25288400	1.13868e-08	3.08702e-07	-47.0253	hypo		Ca4	25409851	25409950	3.16837e-19	1.0755e-16	46.614	hyper		Ca2	8433701	8433850	2.42072e-08	1.53701e-06	29.5749	hyper
Ca1	25398501	25398600	2.16266e-06	4.58459e-05	-31.7708	hypo		Ca4	25497651	25497800	3.57535e-06	0.00037485	33.0977	hyper		Ca2	8436601	8436750	4.70165e-15	1.22675e-12	25.6158	hyper
Ca1	25410001	25410150	1.96986e-17	1.05921e-15	-51.3214	hypo		Ca4	25759351	25759450	3.35707e-05	0.00268704	26.5015	hyper		Ca2	8445251	8445350	3.09736e-10	3.11828e-08	27.8178	hyper
Ca1	25448001	25448100	0.000579022	0.00813665	30.0229	hyper		Ca4	25814851	25814950	7.413e-16	2.10896e-13	25.019	hyper		Ca2	8457001	8457150	5.69016e-17	2.01887e-14	28.3541	hyper
Ca1	25547651	25547750	4.00008e-07	9.24712e-06	-42.401	hypo		Ca4	25860351	25860500	3.10844e-40	2.33342e-37	81.8515	hyper		Ca2	8493401	8493500	3.39949e-06	0.000114588	-25.7338	hypo
Ca1	25678601	25678750	1.06342e-29	1.05213e-27	43.3772	hyper		Ca4	25905001	25905100	6.80762e-07	8.24395e-05	29.3161	hyper		Ca2	8608651	8608750	6.89828e-13	1.2205e-10	31.5955	hyper
Ca1	25678901	25679050	1.09452e-20	7.11707e-19	52.0536	hyper		Ca4	25914051	25914150	2.90522e-09	4.86533e-07	-28.6424	hypo		Ca2	8649601	8649750	1.46503e-23	1.20116e-20	25.2841	hyper
Ca1	25679051	25679150	1.91748e-15	9.00286e-14	65.4336	hyper		Ca4	25966351	25966450	1.71236e-12	3.87406e-10	-25.8135	hypo		Ca2	8690801	8690900	5.03773e-05	0.00111878	26.269	hyper
Ca1	25679251	25679400	2.75644e-08	7.18755e-07	46.8674	hyper		Ca4	25969551	25969650	1.78466e-10	3.39796e-08	-25.4245	hypo		Ca2	8708201	8708300	0.000142743	0.00263377	28.2139	hyper
Ca1	25679401	25679550	1.74436e-36	2.23992e-34	85.2941	hyper		Ca4	25971651	25971750	7.14858e-09	1.14803e-06	-30.2885	hypo		Ca2	8746651	8746750	3.10042e-10	3.12056e-08	-30.9665	hypo
Ca1	25814601	25814700	3.94391e-05	0.00070137	28.2407	hyper		Ca4	25980101	25980200	4.87685e-12	1.06627e-09	-39.9787	hypo		Ca2	8827201	8827400	4.06057e-13	7.50932e-11	30.2524	hyper
Ca1	25815251	25815400	1.38143e-30	1.41839e-28	-67.0057	hypo		Ca4	25984101	25984200	1.53089e-11	3.21064e-09	-25.7996	hypo		Ca2	8868701	8868800	1.42832e-17	5.57156e-15	42.1042	hyper
Ca1	25866051	25866150	2.75521e-07	6.48121e-06	-29.0574	hypo		Ca4	26000451	26000650	4.81914e-19	1.61941e-16	37.2049	hyper		Ca2	8914251	8914350	8.01262e-06	0.00023807	-28.9706	hypo
Ca1	25867901	25868000	8.65783e-05	0.00145309	32.3517	hyper		Ca4	26000751	26000850	1.99539e-13	4.84774e-11	29.881	hyper		Ca2	8968101	8968200	8.0917e-09	5.80606e-07	33.8622	hyper
Ca1	25872651	25872800	2.25571e-33	2.5906e-31	53.1708	hyper		Ca4	26029301	26029400	5.89977e-12	1.28018e-09	45.0704	hyper		Ca2	8968201	8968350	3.58441e-11	4.44822e-09	31.5501	hyper
Ca1	25891351	25891450	1.47047e-17	7.97358e-16	-60.0855	hypo		Ca4	26136951	26137100	2.89386e-47	2.78693e-44	93.1019	hyper		Ca2	9013901	9014050	2.10826e-06	7.59819e-05	30.0656	hyper
Ca1	25964251	25964350	6.25906e-19	3.70443e-17	31.9245	hyper		Ca4	26137101	26137200	1.33645e-56	1.7374e-53	94.0043	hyper		Ca2	9021551	9021650	7.90228e-05	0.00162172	-33.1094	hypo
Ca1	25964601	25964700	7.01042e-08	1.753e-06	27.6179	hyper		Ca4	26137301	26137450	9.99999e-60	1.42938e-56	91.3001	hyper		Ca2	9058251	9058350	5.1837e-13	9.38027e-11	28.606	hyper
Ca1	25986801	25986950	2.17113e-14	9.4849e-13	-48.9368	hypo		Ca4	26137401	26137600	2.84199e-97	1.17039e-93	92.0283	hyper		Ca2	9139251	9139350	1.74445e-08	1.14926e-06	28.66	hyper
Ca1	26032451	26032600	2.89482e-16	1.44076e-14	-31.7699	hypo		Ca4	26137701	26137850	7.71441e-146	1.12174e-141	89.9745	hyper		Ca2	9145501	9145650	2.9403e-12	4.57269e-10	28.7106	hyper
Ca1	26032601	26032700	5.69575e-05	0.000986973	-31.4417	hypo		Ca4	26140651	26140800	3.91796e-34	2.38975e-31	90.7692	hyper		Ca2	9153551	9153650	5.00966e-05	0.00111358	32.4561	hyper
Ca1	26057701	26057850	1.92439e-47	3.6999e-45	46.4348	hyper		Ca4	26140901	26141050	2.34671e-66	4.24115e-63	89.5213	hyper		Ca2	9244151	9244300	3.62656e-08	2.19346e-06	29.1907	hyper
Ca1	26129801	26129950	1.8178e-39	2.59735e-37	-42.6048	hypo		Ca4	26141151	26141300	4.02075e-33	2.35605e-30	85.0575	hyper		Ca2	9246251	9246350	3.79655e-10	3.74292e-08	31.7742	hyper
Ca1	26130101	26130300	7.40381e-216	5.71157e-212	-76.9204	hypo		Ca4	26141401	26141550	3.51406e-46	3.26153e-43	90.5109	hyper		Ca2	9246401	9246500	4.35029e-10	4.22626e-08	26.2339	hyper
Ca1	26151401	26151550	8.41819e-17	4.34568e-15	66.6519	hyper		Ca4	26183051	26183200	2.7601e-14	7.09642e-12	-39.3932	hypo		Ca2	9246801	9246900	1.71981e-13	3.41096e-11	43.1009	hyper
Ca1	26169451	26169550	1.12868e-05	0.000217973	25.9555	hyper		Ca4	26215101	26215250	1.47282e-10	2.82754e-08	46.171	hyper		Ca2	9283851	9284000	3.80721e-05	0.000886004	31.8338	hyper
Ca1	26206501	26206650	2.41291e-27	2.15703e-25	59.7871	hyper		Ca4	26219351	26219550	5.94835e-09	9.65281e-07	30.127	hyper		Ca2	9285201	9285300	5.90922e-13	1.05867e-10	25.6353	hyper
Ca1	26206601	26206750	8.63295e-206	5.42075e-202	80.0287	hyper		Ca4	26219601	26219750	1.46304e-11	3.07655e-09	34.8428	hyper		Ca2	9287551	9287650	4.20777e-13	7.75626e-11	30.3858	hyper
Ca1	26206701	26206850	2.67468e-137	5.5838e-134	68.7779	hyper		Ca4	26219701	26219850	6.88492e-56	8.69143e-53	40.4969	hyper		Ca2	9287701	9287800	2.68394e-10	2.74185e-08	28.5595	hyper
Ca1	26206801	26206950	4.54432e-59	1.2781e-56	45.9504	hyper		Ca4	26219801	26219950	3.46997e-43	2.89035e-40	27.8503	hyper		Ca2	9293851	9293950	5.25958e-07	2.28821e-05	-41.6792	hypo
Ca1	26206901	26207050	7.30225e-18	4.02866e-16	32.7181	hyper		Ca4	26220301	26220400	2.86881e-05	0.00234435	26.1647	hyper		Ca2	9320751	9320900	1.34554e-17	5.275e-15	29.6381	hyper
Ca1	26326651	26326750	2.82501e-13	1.13534e-11	28.1687	hyper		Ca4	26220451	26220600	1.84498e-05	0.00160041	33.3302	hyper		Ca2	9362401	9362500	9.98437e-10	8.90726e-08	29.0476	hyper
Ca1	26328051	26328150	6.38565e-06	0.000127415	25.3477	hyper		Ca4	26220701	26220800	1.42834e-05	0.00127776	26.1435	hyper		Ca2	9394551	9394650	8.08445e-07	3.32153e-05	25.3497	hyper
Ca1	26359701	26359850	2.28629e-24	1.7824e-22	-56.0825	hypo		Ca4	26220901	26221050	3.59018e-07	4.5635e-05	37.7296	hyper		Ca2	9422451	9422550	1.8104e-16	5.93325e-14	25.2954	hyper
Ca1	26362451	26362600	4.78492e-34	5.62856e-32	-59.8132	hypo		Ca4	26225951	26226050	5.68625e-06	0.000568291	-28.0103	hypo		Ca2	9469251	9469350	6.76242e-15	1.72089e-12	25.0463	hyper
Ca1	26363151	26363300	2.74652e-32	3.019e-30	-77.3832	hypo		Ca4	26282001	26282150	6.6823e-50	7.09931e-47	64.483	hyper		Ca2	9526951	9527050	0.000111433	0.00215197	25.0508	hyper
Ca1	26363401	26363600	2.00684e-30	2.04911e-28	-49.7359	hypo		Ca4	26282101	26282250	7.31391e-84	2.14288e-80	55.2678	hyper		Ca2	9559551	9559650	0.00021636	0.00369176	27.6094	hyper
Ca1	26371251	26371350	1.7142e-40	2.55008e-38	-84.154	hypo		Ca4	26282201	26282350	3.28232e-58	4.49006e-55	45.0131	hyper		Ca2	9593151	9593250	0.000263627	0.00433052	25.3521	hyper
Ca1	26373301	26373400	3.53391e-08	9.12e-07	-26.9717	hypo		Ca4	26331401	26331500	1.03039e-12	2.36984e-10	28.5767	hyper		Ca2	9606801	9606950	3.20999e-21	2.03216e-18	29.5007	hyper
Ca1	26374201	26374350	5.76999e-09	1.60881e-07	36.3699	hyper		Ca4	26459101	26459200	3.60786e-25	1.56803e-22	74.2624	hyper		Ca2	9654351	9654500	1.79715e-12	2.91373e-10	40.7698	hyper
Ca1	26426051	26426150	3.08953e-06	6.42585e-05	30.033	hyper		Ca4	26459901	26460000	2.44233e-38	1.72768e-35	87.3016	hyper		Ca2	9692851	9692950	2.21633e-06	7.93332e-05	31.9637	hyper
Ca1	26427051	26427150	2.56958e-07	6.06675e-06	-30.607	hypo		Ca4	26543601	26543750	8.67259e-15	2.30475e-12	-45.2723	hypo		Ca2	9709601	9709750	1.34829e-07	6.97638e-06	28.5596	hyper
Ca1	26437751	26437950	1.24939e-23	9.40009e-22	-59.1798	hypo		Ca4	26543701	26543850	1.66044e-81	4.5908e-78	-74.711	hypo		Ca2	9714951	9715050	7.08289e-05	0.00148232	-26.4442	hypo
Ca1	26479701	26479850	1.91628e-06	4.09056e-05	-34.0809	hypo		Ca4	26544001	26544100	4.61135e-28	2.24049e-25	-70.7061	hypo		Ca2	9805601	9805700	0.000295241	0.00474326	-28.7037	hypo
Ca1	26479901	26480100	8.65666e-21	5.66075e-19	-53.8054	hypo		Ca4	26554201	26554400	1.96577e-23	7.9673e-21	-60.9837	hypo		Ca2	9810101	9810200	6.00015e-09	4.44776e-07	26.2531	hyper
Ca1	26509901	26510050	4.57676e-40	6.69535e-38	-89.9219	hypo		Ca4	26659751	26659850	1.84949e-12	4.17707e-10	-39.5986	hypo		Ca2	9828351	9828450	3.02461e-06	0.000103705	25.3902	hyper
Ca1	26608001	26608150	2.91875e-08	7.5949e-07	-33.0377	hypo		Ca4	26741451	26741600	0.000102958	0.00686039	-28.9919	hypo		Ca2	9874851	9874950	1.13146e-12	1.91705e-10	-28.5706	hypo
Ca1	26643501	26643650	6.91127e-88	4.64034e-85	71.7023	hyper		Ca4	26743301	26743400	7.85063e-10	1.39993e-07	-33.5792	hypo		Ca2	9875051	9875200	2.1567e-19	1.08267e-16	29.427	hyper
Ca1	26683401	26683500	3.1489e-05	0.000568716	-26.0684	hypo		Ca4	26747051	26747200	2.68296e-07	3.47254e-05	-37.5921	hypo		Ca2	9882901	9883100	4.90589e-12	7.29357e-10	29.2154	hyper
Ca1	26709401	26709550	1.12431e-14	5.00965e-13	-39.7874	hypo		Ca4	27050851	27050950	1.45656e-08	2.24901e-06	-31.6625	hypo		Ca2	9885801	9885900	0.000155286	0.00282194	-27.0693	hypo
Ca1	26719651	26719750	1.68896e-21	1.1479e-19	-52.5156	hypo		Ca4	27097501	27097600	7.30943e-08	1.03152e-05	27.964	hyper		Ca2	9974051	9974150	2.99204e-08	1.85158e-06	27.1626	hyper
Ca1	26776351	26776450	3.02068e-07	7.07427e-06	-27.0761	hypo		Ca4	27111201	27111300	3.59028e-09	5.96257e-07	-32.6087	hypo		Ca2	9974251	9974400	2.15534e-39	6.60422e-36	34.0898	hyper
Ca1	26776751	26776900	1.76848e-30	1.80892e-28	-67.275	hypo		Ca4	27137101	27137200	1.9438e-07	2.57671e-05	31.7371	hyper		Ca2	9974701	9974800	3.03692e-15	8.16897e-13	25.0957	hyper
Ca1	26778051	26778150	5.06317e-14	2.15207e-12	52.5	hyper		Ca4	27322251	27322400	5.26482e-05	0.00393211	32.4688	hyper		Ca2	10052951	10053050	9.09659e-05	0.00182069	27.0677	hyper
Ca1	26778901	26779000	4.45851e-12	1.63376e-10	-39.7059	hypo		Ca4	27345901	27346000	9.95609e-15	2.63632e-12	-44.3779	hypo		Ca2	10058251	10058350	1.83881e-05	0.000480397	25.3786	hyper
Ca1	26782101	26782200	1.37011e-26	1.17951e-24	-66.0676	hypo		Ca4	27351651	27351800	1.7919e-08	2.73808e-06	-32.1168	hypo		Ca2	10104951	10105100	0.000119238	0.00227481	26.6589	hyper
Ca1	26807501	26807600	2.63143e-22	1.85928e-20	51.6252	hyper		Ca4	27375551	27375650	2.25067e-05	0.00190298	25.6344	hyper		Ca2	10159201	10159300	1.15298e-05	0.000324	25.9324	hyper
Ca1	26807601	26807700	3.79529e-13	1.51231e-11	-46.3182	hypo		Ca4	27391051	27391150	3.94556e-22	1.52115e-19	-43.0961	hypo		Ca2	10259401	10259550	3.8914e-07	1.76289e-05	27.8463	hyper
Ca1	26808501	26808650	7.93804e-08	1.9746e-06	46.8623	hyper		Ca4	27396301	27396400	6.00138e-06	0.000595841	27.6938	hyper		Ca2	10278951	10279050	5.71205e-14	1.23711e-11	25.1538	hyper
Ca1	26809751	26809850	8.57051e-29	8.15768e-27	-60.4134	hypo		Ca4	27411101	27411200	2.43636e-06	0.000265455	-28.051	hypo		Ca2	10279851	10280000	1.79816e-06	6.62288e-05	28.5447	hyper
Ca1	26856551	26856700	8.2152e-46	1.49335e-43	-84.6262	hypo		Ca4	27411351	27411450	4.49082e-12	9.8516e-10	-46.2464	hypo		Ca2	10311851	10312000	3.68111e-17	1.35127e-14	29.0891	hyper
Ca1	26951551	26951650	7.3738e-09	2.03671e-07	29.7149	hyper		Ca4	27483151	27483300	4.23038e-23	1.69649e-20	-40.5972	hypo		Ca2	10372801	10372900	4.87609e-06	0.000155882	34.3286	hyper
Ca1	26971151	26971250	4.28207e-16	2.108e-14	26.3384	hyper		Ca4	27615501	27615600	1.40367e-09	2.43341e-07	-36.0671	hypo		Ca2	10386601	10386700	0.000503695	0.00727135	31.2092	hyper
Ca1	26971501	26971600	1.65257e-22	1.17928e-20	-40.9145	hypo		Ca4	27619651	27619800	1.13778e-12	2.6087e-10	35.7293	hyper		Ca2	10422301	10422400	1.23198e-08	8.43544e-07	26.0501	hyper
Ca1	26972701	26972800	6.57832e-08	1.64928e-06	46.0813	hyper		Ca4	27679801	27679950	2.47119e-14	6.37448e-12	-36.2604	hypo		Ca2	10424951	10425050	0.000284091	0.00459848	28.7865	hyper
Ca1	26976001	26976100	1.15539e-11	4.08769e-10	-26.6713	hypo		Ca4	27679901	27680050	4.96619e-05	0.0037411	-27.0316	hypo		Ca2	10446101	10446250	4.43761e-16	1.36941e-13	37.4609	hyper
Ca1	26977301	26977400	2.63923e-13	1.06342e-11	29.5259	hyper		Ca4	27681801	27681950	8.68941e-07	0.000103305	-33.242	hypo		Ca2	10466051	10466200	1.2885e-21	8.53796e-19	28.3342	hyper
Ca1	27008301	27008400	1.64693e-15	7.7695e-14	63.587	hyper		Ca4	27977151	27977300	8.11929e-57	1.05902e-53	-88.8875	hypo		Ca2	10479901	10480000	1.14724e-13	2.35121e-11	26.1137	hyper
Ca1	27021051	27021150	1.90041e-13	7.73776e-12	-52.8062	hypo		Ca4	27977951	27978100	1.23094e-54	1.49158e-51	-88.3058	hypo		Ca2	10497401	10497500	7.20185e-07	3.00526e-05	-30.4693	hypo
Ca1	27025201	27025300	5.75276e-23	4.1999e-21	59.9019	hyper		Ca4	27985751	27985900	5.94515e-07	7.27052e-05	-41.7658	hypo		Ca2	10518701	10518800	3.09048e-34	6.57454e-31	31.5046	hyper
Ca1	27033001	27033100	9.18439e-06	0.000179649	25.7143	hyper		Ca4	27985901	27986000	3.53125e-07	4.49248e-05	-32.5137	hypo		Ca2	10538901	10539050	1.11342e-07	5.89782e-06	26.4949	hyper
Ca1	27063001	27063100	7.80531e-23	5.66216e-21	-34.4097	hypo		Ca4	28032701	28032800	4.63498e-11	9.343e-09	-37.5987	hypo		Ca2	10553051	10553150	8.66472e-07	3.52682e-05	26.6065	hyper
Ca1	27084101	27084200	8.3248e-18	4.57908e-16	-27.3944	hypo		Ca4	28034201	28034350	4.34049e-05	0.00334157	-38.3307	hypo		Ca2	10561601	10561700	4.35881e-06	0.00014175	28.9499	hyper
[truncated: 17,217 more rows]

## Sheet: JH5_HS5
CG								CHG								CHH
Chr.	Start	End	p-value	q-value	% methylation difference	hyper/hypo		Chr.	Start	End	p-value	q-value	% methylation difference	hyper/hypo		Chr.	Start	End	p-value	q-value	% methylation difference	hyper/hypo
Ca1	81101	81250	2.79893e-71	3.57092e-69	54.6376	hyper		Ca1	39551	39650	1.32279e-56	5.68772e-54	43.8282	hyper		Ca1	84651	84750	6.30588e-23	1.32939e-20	30.6242	hyper
Ca1	99351	99450	1.49667e-38	1.08734e-36	31.8473	hyper		Ca1	125951	126050	5.09996e-08	3.88449e-06	29.0127	hyper		Ca1	197401	197500	2.16798e-17	2.59003e-15	29.5725	hyper
Ca1	103451	103550	8.43495e-20	3.63584e-18	-32.1444	hypo		Ca1	540301	540400	9.79423e-15	1.32116e-12	-35.6531	hypo		Ca1	402851	402950	1.1935e-67	2.46402e-64	28.271	hyper
Ca1	105501	105600	1.66628e-37	1.18287e-35	-54.5696	hypo		Ca1	1211801	1211900	4.36254e-16	6.40216e-14	30.8302	hyper		Ca1	402951	403100	5.34024e-71	1.23636e-67	33.5145	hyper
Ca1	266601	266700	4.2719e-53	4.07302e-51	-30.7581	hypo		Ca1	1505151	1505300	6.47436e-15	8.83678e-13	36.4497	hyper		Ca1	461901	462000	1.75127e-34	8.31444e-32	26.9764	hyper
Ca1	307901	308000	4.03363e-57	4.1197e-55	56.7544	hyper		Ca1	1505301	1505400	6.68973e-13	8.07886e-11	35.7742	hyper		Ca1	701551	701750	2.17922e-33	9.66643e-31	34.8693	hyper
Ca1	420951	421050	2.90419e-108	6.12944e-106	74.2128	hyper		Ca1	1505901	1506000	4.67872e-23	9.45009e-21	34.0646	hyper		Ca1	724901	725000	1.86408e-07	4.1666e-06	25.2944	hyper
Ca1	421901	422000	1.4838e-40	1.12327e-38	35.9021	hyper		Ca1	1506251	1506400	2.88684e-09	2.56667e-07	26.3764	hyper		Ca1	764251	764350	1.61489e-23	3.57686e-21	26.1794	hyper
Ca1	470951	471050	9.75695e-118	2.37707e-115	-75.2705	hypo		Ca1	1507751	1507850	3.14963e-08	2.45903e-06	26.4666	hyper		Ca1	805301	805400	8.73719e-12	4.72235e-10	27.0171	hyper
Ca1	471151	471250	2.34849e-18	9.47637e-17	-25.4567	hypo		Ca1	3105751	3105850	5.17658e-51	2.03287e-48	-57.9887	hypo		Ca1	847551	847650	1.66687e-11	8.58922e-10	28.5859	hyper
Ca1	540251	540450	2.48421e-51	2.28446e-49	-40.5181	hypo		Ca1	3105901	3106000	1.48242e-143	3.08255e-140	-80.568	hypo		Ca1	859601	859700	7.92237e-10	2.98806e-08	25.2521	hyper
Ca1	593201	593300	2.58364e-53	2.47486e-51	-58.2051	hypo		Ca1	3266501	3266600	1.52265e-24	3.24965e-22	38.5119	hyper		Ca1	906301	906400	8.1777e-34	3.72235e-31	35.1547	hyper
Ca1	646951	647050	6.61717e-31	4.06842e-29	-41.3778	hypo		Ca1	3267001	3267150	2.71909e-25	5.9329e-23	32.5608	hyper		Ca1	906651	906750	7.63917e-17	8.55776e-15	25.5667	hyper
Ca1	654801	654900	5.36099e-09	1.27534e-07	-25.7727	hypo		Ca1	3524151	3524250	1.81921e-06	0.000107162	25.2174	hyper		Ca1	972051	972150	4.09477e-24	9.53435e-22	26.2706	hyper
Ca1	692651	692750	2.22267e-18	8.97729e-17	30.0777	hyper		Ca1	3799351	3799500	5.93745e-11	6.16307e-09	25.3474	hyper		Ca1	1156351	1156500	1.02603e-12	6.4794e-11	27.3847	hyper
Ca1	695301	695400	5.07927e-42	3.9574e-40	-56.6967	hypo		Ca1	3799551	3799700	2.16446e-25	4.75546e-23	26.4774	hyper		Ca1	1211351	1211450	3.45437e-19	5.07442e-17	27.9275	hyper
Ca1	703751	703850	1.08733e-73	1.43599e-71	-42.7322	hypo		Ca1	3801351	3801450	1.50659e-13	1.88897e-11	28.0148	hyper		Ca1	1229251	1229400	6.96736e-11	3.21641e-09	29.9445	hyper
Ca1	774101	774250	1.64441e-66	1.94885e-64	69.2592	hyper		Ca1	3801551	3801700	3.19526e-22	6.27397e-20	32.4164	hyper		Ca1	1245651	1245750	9.54858e-40	6.07853e-37	39.6287	hyper
Ca1	857251	857450	8.04757e-41	6.13219e-39	-70.7892	hypo		Ca1	4638651	4638800	5.14382e-37	1.50452e-34	-32.7765	hypo		Ca1	1322851	1322950	2.6614e-14	2.13662e-12	27.6729	hyper
Ca1	866851	866950	6.43965e-33	4.15461e-31	26.2855	hyper		Ca1	5437951	5438050	5.1977e-11	5.41589e-09	31.7835	hyper		Ca1	1505151	1505300	1.49365e-29	5.19458e-27	27.2862	hyper
Ca1	872901	873050	1.13386e-272	1.83323e-269	70.6842	hyper		Ca1	7154901	7155100	2.36205e-45	8.18608e-43	41.9956	hyper		Ca1	1505251	1505400	3.06975e-71	7.15272e-68	29.6768	hyper
Ca1	880101	880200	3.01219e-21	1.37269e-19	-29.4421	hypo		Ca1	7156751	7156950	3.82258e-22	7.48256e-20	-29.1468	hypo		Ca1	1507601	1507750	1.58659e-35	8.04564e-33	27.0489	hyper
Ca1	952351	952450	6.40574e-25	3.32015e-23	38.3117	hyper		Ca1	7156951	7157050	3.93079e-15	5.46107e-13	-28.0421	hypo		Ca1	1509401	1509550	2.39942e-25	6.17743e-23	26.4027	hyper
Ca1	954051	954150	7.98507e-29	4.67458e-27	35.9244	hyper		Ca1	7591801	7591950	1.29312e-42	4.24567e-40	44.733	hyper		Ca1	1509551	1509700	1.63025e-26	4.57774e-24	27.0938	hyper
Ca1	992301	992400	4.59375e-14	1.49834e-12	26.7901	hyper		Ca1	7614701	7614800	2.9636e-09	2.63245e-07	28.3172	hyper		Ca1	1548101	1548250	2.54101e-32	1.05622e-29	30.626	hyper
Ca1	992851	992950	3.45688e-24	1.75358e-22	30.7317	hyper		Ca1	7641851	7641950	5.48309e-11	5.70701e-09	27.5153	hyper		Ca1	1756951	1757050	2.34101e-18	3.14423e-16	-31.9046	hypo
Ca1	1016051	1016150	1.19402e-26	6.57852e-25	-34.1377	hypo		Ca1	7761801	7761900	2.85946e-33	7.67358e-31	41.3612	hyper		Ca1	1841951	1842100	1.28188e-43	9.8856e-41	45.2747	hyper
Ca1	1087201	1087350	3.81634e-63	4.25271e-61	-46.2771	hypo		Ca1	7761901	7762100	2.54375e-62	1.22065e-59	43.6177	hyper		Ca1	1925901	1926000	2.83031e-33	1.24655e-30	26.6588	hyper
Ca1	1127201	1127300	2.46383e-19	1.03985e-17	-36.0172	hypo		Ca1	7762251	7762450	5.99169e-19	1.0147e-16	40.6137	hyper		Ca1	1944001	1944150	2.67825e-71	6.25391e-68	47.0867	hyper
Ca1	1211651	1211750	1.46133e-14	4.89999e-13	33.1797	hyper		Ca1	7792701	7792800	4.36582e-73	2.5797e-70	-51.4594	hypo		Ca1	1948351	1948500	3.1761e-20	5.18876e-18	28.9781	hyper
Ca1	1211751	1211850	5.14406e-10	1.3112e-08	25.0779	hyper		Ca1	7792901	7793000	7.67771e-24	1.60528e-21	-25.782	hypo		Ca1	2007801	2007900	5.37104e-18	6.91688e-16	28.4662	hyper
Ca1	1249051	1249150	8.10652e-31	4.97494e-29	-38.8485	hypo		Ca1	8232651	8232800	1.6066e-12	1.88925e-10	29.5378	hyper		Ca1	2090201	2090300	4.15745e-20	6.69936e-18	34.8937	hyper
Ca1	1339051	1339200	6.83327e-89	1.10548e-86	65.7101	hyper		Ca1	9241351	9241550	3.88358e-29	9.46715e-27	32.9851	hyper		Ca1	2162851	2162950	1.64172e-15	1.55452e-13	26.1801	hyper
Ca1	1424351	1424450	5.12892e-14	1.66922e-12	29.8246	hyper		Ca1	10377601	10377750	1.25409e-18	2.08951e-16	33.2661	hyper		Ca1	2175651	2175750	9.14823e-13	5.82418e-11	33.5628	hyper
Ca1	1455501	1455600	3.51156e-39	2.57998e-37	48.9616	hyper		Ca1	10377701	10377850	1.89433e-67	1.00537e-64	41.0065	hyper		Ca1	2191601	2191700	1.26401e-10	5.55849e-09	27.2775	hyper
Ca1	1455601	1455750	4.9347e-77	6.81745e-75	84.4993	hyper		Ca1	12033451	12033550	3.19661e-16	4.73126e-14	32.8968	hyper		Ca1	2264151	2264250	3.95742e-28	1.24852e-25	-28.7838	hypo
Ca1	1461101	1461200	2.71037e-40	2.0408e-38	-52.3769	hypo		Ca1	12645001	12645100	7.3776e-18	1.19109e-15	-35.6596	hypo		Ca1	2350401	2350500	1.28277e-11	6.7467e-10	26.1116	hyper
Ca1	1466901	1467050	2.10874e-35	1.43729e-33	-45.8772	hypo		Ca1	12769251	12769350	2.6121e-07	1.78229e-05	28.4607	hyper		Ca1	2408851	2408950	4.99363e-27	1.45991e-24	29.6196	hyper
Ca1	1467251	1467400	2.7888e-29	1.65402e-27	31.2154	hyper		Ca1	12849551	12849700	2.62109e-25	5.73222e-23	-38.4206	hypo		Ca1	2412401	2412500	3.38152e-22	6.68176e-20	-26.6421	hypo
Ca1	1467401	1467500	2.12377e-24	1.08413e-22	29.7354	hyper		Ca1	12907501	12907600	7.90218e-18	1.27362e-15	25.9226	hyper		Ca1	2528101	2528200	5.01688e-34	2.31511e-31	29.9045	hyper
Ca1	1528601	1528750	4.91702e-134	1.494e-131	-47.0483	hypo		Ca1	13158201	13158300	5.96186e-19	1.01009e-16	25.7127	hyper		Ca1	2596901	2597050	6.54063e-11	3.03436e-09	30.039	hyper
Ca1	1546651	1546750	1.54118e-38	1.11937e-36	42.0176	hyper		Ca1	13549051	13549250	1.06571e-92	9.03198e-90	92.0695	hyper		Ca1	2658201	2658300	1.04214e-41	7.3248e-39	35.3383	hyper
Ca1	1654701	1654850	2.03421e-101	3.92674e-99	74.2388	hyper		Ca1	13549251	13549400	8.48072e-236	8.72209e-232	85.9851	hyper		Ca1	2661901	2662000	3.59552e-18	4.73067e-16	25.4586	hyper
Ca1	1739201	1739350	2.03384e-87	3.22194e-85	-76.582	hypo		Ca1	13549351	13549550	5.1858e-146	1.12123e-142	78.2735	hyper		Ca1	2677951	2678150	5.12903e-71	1.18873e-67	46.7083	hyper
Ca1	1739501	1739650	3.01237e-174	1.61694e-171	81.1776	hyper		Ca1	13549551	13549700	2.2901e-149	5.28153e-146	81.0944	hyper		Ca1	2700201	2700350	6.94237e-46	5.97718e-43	31.2868	hyper
Ca1	1748301	1748450	7.07565e-66	8.27531e-64	39.7466	hyper		Ca1	13549651	13549850	0	0	76.4294	hyper		Ca1	2766001	2766100	2.50195e-17	2.96426e-15	26.3022	hyper
Ca1	1865551	1865650	6.61989e-56	6.60686e-54	67.8055	hyper		Ca1	13550451	13550600	1.27332e-140	2.57733e-137	81.7915	hyper		Ca1	2773251	2773450	1.97132e-11	1.00268e-09	34.9647	hyper
Ca1	1886251	1886450	1.05979e-19	4.54615e-18	43.8537	hyper		Ca1	13550551	13550750	1.84231e-174	6.37324e-171	71.3512	hyper		Ca1	2877051	2877200	2.55982e-175	6.62492e-171	-49.123	hypo
Ca1	1901501	1901600	1.20174e-45	9.96868e-44	25.8099	hyper		Ca1	13551301	13551400	2.93552e-40	9.14121e-38	58.505	hyper		Ca1	2877701	2877800	1.39284e-15	1.33027e-13	26.5365	hyper
Ca1	2043751	2043900	2.33634e-27	1.31382e-25	-44.8239	hypo		Ca1	15635551	15635650	4.00054e-11	4.21231e-09	30.8202	hyper		Ca1	2890001	2890150	1.442e-31	5.70073e-29	-40.139	hypo
Ca1	2044351	2044500	5.17292e-16	1.86992e-14	37.0533	hyper		Ca1	16186401	16186500	4.49775e-58	1.98784e-55	44.3231	hyper		Ca1	2890151	2890250	2.0267e-26	5.6501e-24	-51.9044	hypo
Ca1	2059601	2059750	1.21896e-77	1.69721e-75	51.7596	hyper		Ca1	16281051	16281200	8.37552e-27	1.91881e-24	50.4697	hyper		Ca1	2939151	2939350	1.71653e-70	3.8912e-67	42.121	hyper
Ca1	2059751	2059850	2.61505e-45	2.15517e-43	36.999	hyper		Ca1	16848251	16848400	3.83483e-17	5.97082e-15	42.4039	hyper		Ca1	2942601	2942700	4.527e-35	2.22961e-32	46.3365	hyper
Ca1	2102201	2102350	1.09367e-172	5.72083e-170	-73.5907	hypo		Ca1	16848351	16848500	8.04654e-40	2.4894e-37	33.929	hyper		Ca1	2967751	2967850	5.16884e-35	2.5331e-32	27.7391	hyper
Ca1	2123751	2123850	1.33376e-09	3.31203e-08	28.2601	hyper		Ca1	16944001	16944100	2.05517e-16	3.0826e-14	26.6921	hyper		Ca1	2990601	2990700	1.3822e-13	9.96892e-12	27.038	hyper
Ca1	2149451	2149550	4.66864e-136	1.46699e-133	-92.0812	hypo		Ca1	17137451	17137600	9.96878e-15	1.34376e-12	29.7112	hyper		Ca1	3051351	3051450	4.07418e-51	4.51662e-48	44.0729	hyper
Ca1	2191451	2191550	4.33921e-19	1.80901e-17	-40.9448	hypo		Ca1	17139151	17139350	1.19949e-29	2.96971e-27	39.2085	hyper		Ca1	3101201	3101350	2.39321e-24	5.67364e-22	29.6699	hyper
Ca1	2210451	2210550	1.94582e-14	6.48056e-13	26.4348	hyper		Ca1	17467251	17467350	1.24304e-18	2.07281e-16	-36.6816	hypo		Ca1	3101501	3101600	7.57844e-12	4.14262e-10	26.0496	hyper
Ca1	2279751	2279850	1.05187e-27	5.96409e-26	-26.105	hypo		Ca1	17483101	17483200	2.79429e-80	1.87203e-77	78.8193	hyper		Ca1	3101701	3101850	3.44262e-28	1.09161e-25	34.2677	hyper
Ca1	2287551	2287650	7.55252e-19	3.11361e-17	-25.5459	hypo		Ca1	17483651	17483850	6.60741e-118	8.88453e-115	77.2047	hyper		Ca1	3101801	3102000	1.21333e-17	1.49302e-15	28.7393	hyper
Ca1	2330701	2330850	5.11304e-55	5.02588e-53	-46.3309	hypo		Ca1	17483901	17484000	4.72276e-73	2.78629e-70	68.8514	hyper		Ca1	3114401	3114550	2.45924e-42	1.78626e-39	34.5111	hyper
Ca1	2354101	2354200	1.25823e-25	6.70656e-24	30.8915	hyper		Ca1	17620051	17620150	3.27157e-20	5.93956e-18	-28.9222	hypo		Ca1	3114501	3114650	5.3956e-61	8.98833e-58	35.4905	hyper
Ca1	2392101	2392200	9.51242e-55	9.30911e-53	44.9516	hyper		Ca1	17737101	17737200	2.18785e-85	1.6421e-82	79.4202	hyper		Ca1	3187301	3187400	2.63453e-25	6.75874e-23	27.3488	hyper
Ca1	2402451	2402550	1.40328e-37	9.97488e-36	-45.5533	hypo		Ca1	17975751	17975850	6.24159e-16	9.07225e-14	27.4078	hyper		Ca1	3213701	3213800	3.69658e-13	2.50053e-11	34.5622	hyper
Ca1	2458751	2458850	2.54766e-18	1.02542e-16	-29.209	hypo		Ca1	20117651	20117750	2.01288e-73	1.19495e-70	53.9138	hyper		Ca1	3635651	3635750	2.54091e-12	1.5028e-10	34.0661	hyper
Ca1	2460501	2460600	3.68797e-61	3.99291e-59	-58.7078	hypo		Ca1	21168901	21169100	6.20665e-21	1.15889e-18	33.4419	hyper		Ca1	3683401	3683550	9.27208e-14	6.86385e-12	31.1424	hyper
Ca1	2538051	2538150	3.17612e-20	1.39016e-18	27.6113	hyper		Ca1	21666051	21666200	3.03285e-19	5.22214e-17	-31.4695	hypo		Ca1	3810451	3810550	4.07817e-22	7.99869e-20	29.7267	hyper
Ca1	2608901	2609000	3.54138e-17	1.35041e-15	-28.8023	hypo		Ca1	21945751	21945850	5.93854e-104	6.24253e-101	82.7731	hyper		Ca1	3883701	3883850	6.01537e-22	1.16219e-19	30.3974	hyper
Ca1	2678001	2678100	1.71265e-83	2.56105e-81	91.5455	hyper		Ca1	22087351	22087550	1.63703e-103	1.70669e-100	-87.4651	hypo		Ca1	4006851	4007000	3.00895e-15	2.75042e-13	28.6659	hyper
Ca1	2749151	2749250	9.63446e-44	7.74396e-42	-58.3683	hypo		Ca1	22088651	22088750	2.58307e-08	2.03802e-06	-25.0988	hypo		Ca1	4025501	4025600	5.43272e-16	5.4739e-14	32.3344	hyper
Ca1	2868801	2868900	7.32615e-70	9.14992e-68	70.7287	hyper		Ca1	22132101	22132250	7.3183e-89	5.76571e-86	42.0769	hyper		Ca1	4042051	4042150	7.33366e-14	5.51224e-12	27.6587	hyper
Ca1	2872651	2872750	4.50168e-32	2.84176e-30	34.2736	hyper		Ca1	22132201	22132350	3.07567e-201	1.72116e-197	53.9019	hyper		Ca1	4116101	4116250	3.71646e-13	2.51304e-11	25.9719	hyper
Ca1	2876301	2876400	5.22068e-29	3.07313e-27	-31.5451	hypo		Ca1	22132751	22132850	2.39871e-187	1.06137e-183	70.8303	hyper		Ca1	4125051	4125150	9.31682e-27	2.66856e-24	30.4774	hyper
Ca1	3028401	3028500	1.0886e-12	3.28517e-11	29.4909	hyper		Ca1	22132901	22133000	1.13587e-205	6.9715e-202	62.7101	hyper		Ca1	4178051	4178200	5.50048e-19	7.91383e-17	28.4345	hyper
Ca1	3056451	3056550	5.05586e-30	3.04738e-28	32.9901	hyper		Ca1	22133001	22133150	5.31201e-157	1.40374e-153	47.6655	hyper		Ca1	4191301	4191400	1.73573e-28	5.60293e-26	-42.6983	hypo
Ca1	3105601	3105700	3.81723e-97	6.97014e-95	-94.7403	hypo		Ca1	22146451	22146600	1.4612e-58	6.49567e-56	53.4208	hyper		Ca1	4238601	4238750	5.21295e-15	4.61881e-13	32.8151	hyper
Ca1	3105751	3105900	2.22871e-129	6.31838e-127	-77.6759	hypo		Ca1	23174501	23174600	3.56616e-138	6.85371e-135	-91.7127	hypo		Ca1	4304401	4304500	4.32141e-15	3.87068e-13	25.5408	hyper
Ca1	3106801	3106950	9.01718e-165	4.19085e-162	-86.8179	hypo		Ca1	23665401	23665550	6.47257e-27	1.48822e-24	34.7554	hyper		Ca1	4405951	4406050	9.63648e-19	1.3513e-16	31.3398	hyper
Ca1	3224001	3224100	1.75365e-67	2.10733e-65	26.6113	hyper		Ca1	23665501	23665650	1.39435e-35	3.96556e-33	39.405	hyper		Ca1	4487251	4487350	3.21751e-14	2.5517e-12	26.907	hyper
Ca1	3224301	3224450	5.2167e-119	1.29579e-116	-34.9033	hypo		Ca1	23670951	23671100	2.34374e-16	3.50025e-14	27.2546	hyper		Ca1	4519451	4519550	3.02374e-17	3.54652e-15	28.0883	hyper
Ca1	3232051	3232150	2.01351e-27	1.13443e-25	40.7924	hyper		Ca1	25076351	25076450	2.62753e-09	2.34708e-07	26.598	hyper		Ca1	4532951	4533100	1.3403e-82	4.4827e-79	47.2185	hyper
Ca1	3232551	3232650	1.4824e-21	6.84316e-20	-33.4099	hypo		Ca1	25076501	25076650	2.39448e-08	1.89828e-06	27.4712	hyper		Ca1	4533051	4533200	6.03868e-93	2.80509e-89	39.8999	hyper
Ca1	3270551	3270650	6.70162e-42	5.20773e-40	-33.9838	hypo		Ca1	25076601	25076750	1.70109e-13	2.12513e-11	28.1559	hyper		Ca1	4533251	4533350	1.15e-26	3.27274e-24	29.7783	hyper
Ca1	3294001	3294100	1.31531e-50	1.19188e-48	-68.3099	hypo		Ca1	25076701	25076900	9.37507e-16	1.35286e-13	31.6524	hyper		Ca1	4546401	4546550	1.56493e-35	7.93951e-33	28.8992	hyper
Ca1	3349301	3349400	1.05285e-75	1.42866e-73	-69.3751	hypo		Ca1	25172651	25172750	1.20234e-12	1.42665e-10	25.2175	hyper		Ca1	4609101	4609200	2.17051e-14	1.76376e-12	33.2071	hyper
Ca1	3424401	3424500	2.51864e-18	1.01389e-16	-29.1972	hypo		Ca1	25497101	25497200	5.47256e-14	7.07363e-12	25.4627	hyper		Ca1	4698901	4699050	1.87976e-09	6.58711e-08	25.5132	hyper
Ca1	3491451	3491550	2.70072e-15	9.39593e-14	-27.319	hypo		Ca1	25678851	25679000	2.90716e-94	2.52572e-91	70.5358	hyper		Ca1	4702451	4702550	5.46404e-27	1.59251e-24	-26.378	hypo
Ca1	3502451	3502550	6.88055e-27	3.80978e-25	-25.945	hypo		Ca1	25679351	25679450	8.32195e-53	3.35107e-50	69.3282	hyper		Ca1	4746251	4746350	4.1413e-19	6.03094e-17	25.6382	hyper
Ca1	3523551	3523650	1.33841e-35	9.14582e-34	49.9251	hyper		Ca1	26206651	26206800	5.68977e-23	1.14618e-20	31.7298	hyper		Ca1	4775251	4775350	4.21884e-29	1.42173e-26	25.5904	hyper
Ca1	3623551	3623700	2.05408e-174	1.11151e-171	-78.1614	hypo		Ca1	26206751	26206900	1.09808e-17	1.75716e-15	30.4729	hyper		Ca1	4956501	4956600	1.38277e-12	8.54582e-11	28.1917	hyper
Ca1	3816451	3816550	5.42852e-11	1.47578e-09	-25.5595	hypo		Ca1	26206901	26207000	8.12953e-09	6.86994e-07	26.045	hyper		Ca1	5078151	5078250	2.40686e-14	1.94412e-12	25.0791	hyper
Ca1	3827001	3827100	4.78585e-19	1.98807e-17	26.5328	hyper		Ca1	26326551	26326700	7.16398e-19	1.20669e-16	33.0251	hyper		Ca1	5098151	5098250	1.22332e-17	1.50464e-15	25.9531	hyper
Ca1	3844301	3844450	2.47397e-73	3.24638e-71	74.5367	hyper		Ca1	26326651	26326850	2.56015e-27	5.92227e-25	26.2338	hyper		Ca1	5136601	5136700	1.84026e-08	5.21359e-07	28.5519	hyper
Ca1	3853401	3853500	1.40984e-33	9.23643e-32	32.1573	hyper		Ca1	26328451	26328600	3.49746e-15	4.88221e-13	28.2273	hyper		Ca1	5136701	5136800	6.55561e-13	4.26745e-11	32.2321	hyper
Ca1	3880851	3880950	1.79593e-148	6.78621e-146	-77.1751	hypo		Ca1	26376351	26376450	1.49278e-08	1.2169e-06	29.5549	hyper		Ca1	5173551	5173750	7.10019e-27	2.04987e-24	30.0398	hyper
Ca1	3885001	3885150	1.21902e-57	1.25415e-55	62.9812	hyper		Ca1	26595651	26595750	3.32229e-15	4.6445e-13	25.6589	hyper		Ca1	5187201	5187350	2.36867e-12	1.40809e-10	29.4089	hyper
Ca1	3982251	3982400	5.72719e-48	4.93496e-46	-42.3447	hypo		Ca1	27018901	27019000	9.76815e-29	2.35407e-26	27.7196	hyper		Ca1	5396651	5396750	1.66364e-28	5.38035e-26	27.2983	hyper
Ca1	4189951	4190050	2.72946e-83	4.07469e-81	-28.3812	hypo		Ca1	27251651	27251750	8.63347e-76	5.39458e-73	83.8988	hyper		Ca1	5411751	5411900	5.38512e-58	8.10173e-55	33.8876	hyper
Ca1	4258901	4259000	3.49121e-168	1.70268e-165	-90.8599	hypo		Ca1	27251801	27251950	6.72343e-159	1.81452e-155	90.5727	hyper		Ca1	5420351	5420550	3.79433e-22	7.46152e-20	31.7282	hyper
Ca1	4397651	4397750	1.17548e-11	3.3428e-10	25.1101	hyper		Ca1	27339101	27339200	8.65777e-13	1.03407e-10	34.1315	hyper		Ca1	5437951	5438100	5.85361e-13	3.83702e-11	27.6407	hyper
Ca1	4408051	4408150	4.49649e-32	2.83916e-30	32.7462	hyper		Ca1	28080251	28080400	3.04529e-79	2.01185e-76	63.4846	hyper		Ca1	5449951	5450050	1.46808e-12	9.03635e-11	-28.2098	hypo
Ca1	4417101	4417200	9.93293e-27	5.47941e-25	39.0834	hyper		Ca1	28080351	28080500	1.83841e-96	1.66962e-93	67.6476	hyper		Ca1	5520401	5520500	1.83646e-25	4.77101e-23	44.9046	hyper
Ca1	4638601	4638800	4.75659e-80	6.86652e-78	-56.9439	hypo		Ca1	28080451	28080600	1.30137e-61	6.13645e-59	61.4352	hyper		Ca1	5595501	5595600	5.08055e-32	2.06756e-29	34.1434	hyper
Ca1	4677301	4677400	2.12364e-21	9.74089e-20	36.3253	hyper		Ca1	28080951	28081050	1.15115e-37	3.40629e-35	44.7109	hyper		Ca1	5627601	5627750	6.70795e-17	7.56289e-15	-26.8151	hypo
Ca1	4766551	4766700	2.26536e-26	1.23637e-24	-52.1581	hypo		Ca1	28081301	28081400	1.93581e-29	4.74943e-27	43.5268	hyper		Ca1	5774451	5774550	2.52743e-25	6.49162e-23	30.5188	hyper
Ca1	4766651	4766800	9.4583e-209	7.66938e-206	-62.3157	hypo		Ca1	28081451	28081550	1.50362e-64	7.48919e-62	45.6989	hyper		Ca1	5837101	5837250	1.13786e-59	1.81752e-56	-56.6551	hypo
Ca1	4814251	4814350	2.04858e-45	1.6904e-43	-41.434	hypo		Ca1	28347301	28347400	8.68478e-35	2.41935e-32	36.7908	hyper		Ca1	5837451	5837550	5.0923e-19	7.34893e-17	29.3537	hyper
Ca1	4835301	4835400	2.18292e-42	1.71278e-40	-41.5058	hypo		Ca1	28347851	28347950	1.00955e-10	1.02911e-08	28.5981	hyper		Ca1	5837751	5837850	5.57754e-21	9.80853e-19	32.2242	hyper
Ca1	4852251	4852350	1.19158e-21	5.51783e-20	28.1187	hyper		Ca1	28401101	28401250	2.52781e-26	5.71545e-24	33.1399	hyper		Ca1	5868601	5868700	1.51427e-13	1.08559e-11	27.1519	hyper
Ca1	4887851	4887950	1.90227e-28	1.1001e-26	-40.4348	hypo		Ca1	28908451	28908550	2.08031e-23	4.26981e-21	31.4611	hyper		Ca1	5870951	5871050	1.00814e-11	5.39286e-10	28.9978	hyper
Ca1	4906801	4906900	2.12979e-23	1.05295e-21	-41.0904	hypo		Ca1	28908601	28908750	2.40721e-30	6.05831e-28	26.5064	hyper		Ca1	5871451	5871550	8.7288e-08	2.11204e-06	25.5044	hyper
Ca1	4994801	4995000	1.53571e-20	6.81564e-19	-53.207	hypo		Ca1	29212801	29212900	1.42224e-16	2.15191e-14	36.1102	hyper		Ca1	5883401	5883500	3.37397e-23	7.27303e-21	-27.8834	hypo
Ca1	5005701	5005900	1.38501e-261	1.93447e-258	-72.421	hypo		Ca1	29227051	29227150	1.19157e-18	1.98872e-16	47.2669	hyper		Ca1	5922301	5922450	1.86457e-47	1.72857e-44	31.337	hyper
Ca1	5025101	5025300	2.81048e-43	2.24279e-41	-29.5658	hypo		Ca1	29294951	29295050	5.2891e-18	8.59379e-16	35.0394	hyper		Ca1	6077351	6077450	5.43779e-11	2.56027e-09	26.6084	hyper
Ca1	5147901	5148000	8.86138e-13	2.68696e-11	28.5893	hyper		Ca1	29295101	29295200	2.97279e-14	3.89545e-12	27.7651	hyper		Ca1	6081001	6081150	1.29426e-22	2.65314e-20	32.909	hyper
Ca1	5148101	5148250	1.33218e-41	1.02862e-39	-63.7567	hypo		Ca1	29510601	29510700	5.15253e-82	3.58446e-79	85.515	hyper		Ca1	6157001	6157100	1.09271e-21	2.05706e-19	-30.4367	hypo
Ca1	5148301	5148400	6.35856e-29	3.73304e-27	-39.1358	hypo		Ca1	29637951	29638050	1.62169e-14	2.15394e-12	25.876	hyper		Ca1	6171251	6171400	1.37942e-21	2.57252e-19	27.9635	hyper
Ca1	5265601	5265700	2.81902e-27	1.57992e-25	31.6	hyper		Ca1	30072451	30072550	1.71215e-53	6.96075e-51	-65.5151	hypo		Ca1	6174351	6174500	2.3355e-98	1.2725e-94	-27.9243	hypo
Ca1	5325701	5325850	6.7449e-98	1.2461e-95	-79.4858	hypo		Ca1	30080451	30080550	6.74856e-19	1.13781e-16	31.2918	hyper		Ca1	6214501	6214600	1.62926e-12	9.95398e-11	26.732	hyper
Ca1	5496151	5496300	1.38037e-62	1.52736e-60	-39.1632	hypo		Ca1	30260551	30260700	6.93337e-100	6.81747e-97	86.8764	hyper		Ca1	6216651	6216750	2.19628e-33	9.74013e-31	35.2122	hyper
Ca1	5517001	5517100	2.01712e-41	1.55255e-39	39.6587	hyper		Ca1	30260701	30260850	1.55074e-99	1.51698e-96	70.9094	hyper		Ca1	6269501	6269600	1.92729e-33	8.57693e-31	-36.5385	hypo
Ca1	5579851	5579950	3.70327e-35	2.50681e-33	-39.7885	hypo		Ca1	30260801	30260950	8.53698e-186	3.60954e-182	63.6287	hyper		Ca1	6291851	6291950	7.9278e-39	4.80878e-36	51.0148	hyper
Ca1	5593601	5593700	5.40502e-159	2.32567e-156	-93.1751	hypo		Ca1	30260901	30261050	2.22892e-70	1.22924e-67	47.767	hyper		Ca1	6339001	6339150	1.53487e-61	2.62736e-58	-60.8605	hypo
Ca1	5641401	5641550	2.36808e-26	1.29138e-24	46.2048	hyper		Ca1	30261001	30261150	5.17689e-136	9.60959e-133	75.1129	hyper		Ca1	6360401	6360500	1.09761e-17	1.35793e-15	28.459	hyper
Ca1	5701551	5701650	6.84975e-18	2.70556e-16	-25.0546	hypo		Ca1	30261101	30261300	5.55114e-241	6.21288e-237	65.9537	hyper		Ca1	6360501	6360650	1.27009e-28	4.14334e-26	30.2512	hyper
Ca1	5702301	5702400	2.884e-18	1.15835e-16	-32.0059	hypo		Ca1	30261901	30262100	1.00093e-82	7.0928e-80	65.0054	hyper		Ca1	6376351	6376450	1.49552e-14	1.24381e-12	27.518	hyper
Ca1	5709701	5709800	1.18733e-43	9.53199e-42	-41.7163	hypo		Ca1	30262801	30262900	7.13174e-24	1.49277e-21	48.4848	hyper		Ca1	6400651	6400750	1.43922e-15	1.37252e-13	-32.223	hypo
Ca1	5748401	5748550	4.5026e-38	3.23506e-36	-32.5435	hypo		Ca1	30392101	30392200	7.67109e-82	5.3268e-79	-78.4949	hypo		Ca1	6404001	6404100	6.29772e-25	1.56737e-22	29.6218	hyper
Ca1	5788951	5789100	4.60891e-72	5.93979e-70	-47.8724	hypo		Ca1	30857501	30857700	1.21686e-28	2.927e-26	-54.3862	hypo		Ca1	6500801	6500900	9.10548e-25	2.23595e-22	40.1849	hyper
Ca1	5919751	5919850	1.17105e-23	5.83826e-22	25.953	hyper		Ca1	31101751	31101850	2.55284e-169	8.37443e-166	93.2083	hyper		Ca1	6501201	6501300	5.25645e-17	5.99511e-15	29.9598	hyper
Ca1	6115251	6115400	1.15756e-70	1.46493e-68	-42.5058	hypo		Ca1	31103001	31103100	1.0621e-75	6.61473e-73	80.4939	hyper		Ca1	6527901	6528000	1.20881e-10	5.33528e-09	30.6982	hyper
Ca1	6266001	6266200	6.30798e-189	4.1044e-186	85.457	hyper		Ca1	31360201	31360300	1.83117e-10	1.82175e-08	29.2365	hyper		Ca1	6606451	6606600	1.27281e-29	4.45291e-27	26.5084	hyper
Ca1	6304951	6305050	1.27806e-32	8.18611e-31	42.6867	hyper		Ca1	31783601	31783700	1.66792e-38	5.03325e-36	-35.6855	hypo		Ca1	6653901	6654050	4.48009e-35	2.2075e-32	30.7907	hyper
Ca1	6480001	6480100	9.34038e-26	5.00154e-24	-26.9584	hypo		Ca1	32029151	32029250	1.73594e-72	1.00392e-69	-56.4499	hypo		Ca1	6658001	6658150	3.28807e-38	1.92568e-35	30.1443	hyper
Ca1	6519151	6519300	1.9558e-58	2.03176e-56	-77.0692	hypo		Ca1	32029251	32029400	3.7681e-19	6.45019e-17	-38.7395	hypo		Ca1	6661051	6661150	2.72866e-18	3.63769e-16	31.6804	hyper
Ca1	6520951	6521050	5.07195e-38	3.6402e-36	-54.7966	hypo		Ca1	32079651	32079750	1.74929e-20	3.20491e-18	28.149	hyper		Ca1	6672951	6673050	2.5946e-16	2.72306e-14	-25.2094	hypo
Ca1	6591451	6591600	9.21003e-79	1.3097e-76	53.2921	hyper		Ca1	32080901	32081050	1.67877e-96	1.52829e-93	59.7723	hyper		Ca1	6746251	6746450	6.95985e-37	3.79398e-34	32.8596	hyper
Ca1	6602851	6603000	4.63348e-19	1.92808e-17	-36.9449	hypo		Ca1	32081001	32081150	6.76539e-93	5.78526e-90	45.1656	hyper		Ca1	6847801	6847900	6.68333e-15	5.83715e-13	33.8288	hyper
Ca1	6635601	6635700	2.96916e-34	1.97333e-32	-36.3392	hypo		Ca1	32081101	32081250	7.15669e-103	7.38033e-100	47.6495	hyper		Ca1	6874201	6874300	1.45279e-12	8.94907e-11	27.9953	hyper
Ca1	6709801	6709900	1.84202e-44	1.49818e-42	-31.8053	hypo		Ca1	32245401	32245500	4.10739e-105	4.42773e-102	-92.6033	hypo		Ca1	7057701	7057850	1.42685e-21	2.65575e-19	27.1343	hyper
Ca1	6710651	6710750	4.4758e-20	1.94879e-18	27.5198	hyper		Ca1	32258651	32258800	3.08387e-19	5.30758e-17	41.7273	hyper		Ca1	7057851	7057950	8.11444e-23	1.69603e-20	27.3841	hyper
Ca1	6742101	6742250	3.52051e-108	7.41263e-106	66.5467	hyper		Ca1	33187051	33187200	7.88329e-39	2.39221e-36	30.9803	hyper		Ca1	7058001	7058100	4.95317e-31	1.8961e-28	45.5687	hyper
Ca1	6814051	6814200	6.077e-54	5.88238e-52	-33.799	hypo		Ca1	33187301	33187400	4.56066e-71	2.55216e-68	56.6464	hyper		Ca1	7089101	7089200	2.74869e-19	4.08388e-17	28.1305	hyper
Ca1	6853401	6853500	3.72445e-18	1.48852e-16	-31.3181	hypo		Ca1	33334201	33334300	1.75244e-70	9.67864e-68	-70.0099	hypo		Ca1	7217701	7217800	1.39767e-34	6.67502e-32	26.2934	hyper
Ca1	6879851	6879950	8.15418e-19	3.35646e-17	-27.755	hypo		Ca1	34772401	34772500	2.40524e-20	4.38557e-18	34.9353	hyper		Ca1	7407451	7407550	4.27839e-06	6.64725e-05	25.2036	hyper
Ca1	6880051	6880200	2.17737e-21	9.98223e-20	28.0465	hyper		Ca1	34772851	34773000	1.76405e-232	1.63725e-228	94.5455	hyper		Ca1	7544151	7544250	7.48548e-12	4.09541e-10	25.0856	hyper
Ca1	6890701	6890800	1.48558e-26	8.16466e-25	27.2463	hyper		Ca1	34772951	34773100	2.16451e-184	8.95284e-181	71.2496	hyper		Ca1	7548151	7548250	2.55087e-11	1.27349e-09	25.6958	hyper
Ca1	6902401	6902500	9.6374e-20	4.14344e-18	-27.4245	hypo		Ca1	35225351	35225500	9.81017e-15	1.32285e-12	30.8757	hyper		Ca1	7566101	7566200	5.74462e-37	3.14414e-34	35.1652	hyper
Ca1	6945601	6945700	6.01835e-62	6.60715e-60	51.4974	hyper		Ca1	35241551	35241700	3.49475e-46	1.23593e-43	32.1083	hyper		Ca1	7641651	7641800	3.24097e-35	1.60935e-32	32.7343	hyper
Ca1	7066901	7067100	9.11781e-36	6.25937e-34	-63.7859	hypo		Ca1	35260201	35260300	3.48339e-15	4.86436e-13	25.3488	hyper		Ca1	7656651	7656850	5.7687e-24	1.3268e-21	-33.5906	hypo
Ca1	7184451	7184550	1.00305e-22	4.83883e-21	27.2893	hyper		Ca1	35311951	35312050	8.97882e-21	1.66507e-18	32.2185	hyper		Ca1	7658501	7658600	4.65039e-46	4.04389e-43	45.5725	hyper
Ca1	7418301	7418400	2.6601e-12	7.86136e-11	-29.0743	hypo		Ca1	35312151	35312250	1.78455e-15	2.53292e-13	25.7917	hyper		Ca1	7667851	7667950	3.44444e-23	7.41907e-21	25.1334	hyper
Ca1	7446201	7446300	1.83191e-22	8.7566e-21	29.4479	hyper		Ca1	35342501	35342600	2.8275e-63	1.37766e-60	73.7386	hyper		Ca1	7676451	7676650	4.41151e-17	5.07564e-15	27.2438	hyper
Ca1	7460101	7460200	6.24914e-23	3.03995e-21	44.39	hyper		Ca1	35505201	35505400	3.49071e-37	1.02494e-34	47.6972	hyper		Ca1	7712151	7712250	1.47641e-18	2.02668e-16	30.7691	hyper
Ca1	7502601	7502700	2.0999e-22	1.00125e-20	-28.9857	hypo		Ca1	35648651	35648750	3.10987e-118	4.19646e-115	82.7183	hyper		Ca1	7727401	7727500	5.31119e-20	8.47869e-18	33.7409	hyper
Ca1	7560751	7560850	1.72053e-25	9.11785e-24	-45.3815	hypo		Ca1	35653551	35653700	2.92464e-34	8.02391e-32	-51.4779	hypo		Ca1	7733251	7733350	9.44426e-24	2.13424e-21	26.2382	hyper
Ca1	7697751	7697850	4.97145e-21	2.24865e-19	37.8406	hyper		Ca1	37067651	37067800	5.13981e-32	1.34331e-29	37.8155	hyper		Ca1	7756701	7756850	7.94233e-40	5.0813e-37	33.6228	hyper
Ca1	7721901	7722050	9.29791e-26	4.9798e-24	-37.8676	hypo		Ca1	37067751	37067900	1.35583e-40	4.25688e-38	37.5478	hyper		Ca1	7778351	7778500	4.9944e-116	4.29154e-112	43.3647	hyper
Ca1	7762001	7762100	7.43548e-72	9.56409e-70	43.6974	hyper		Ca1	37359601	37359700	2.68931e-25	5.87466e-23	26.2143	hyper		Ca1	7785801	7785950	1.78596e-23	3.94012e-21	29.0255	hyper
Ca1	7762351	7762550	2.6978e-23	1.32786e-21	34.3566	hyper		Ca1	37786201	37786350	3.77483e-22	7.39289e-20	30.9796	hyper		Ca1	7824501	7824650	5.75133e-27	1.67355e-24	35.0349	hyper
Ca1	8117301	8117450	5.34892e-34	3.5417e-32	-48.3178	hypo		Ca1	37823951	37824100	1.85198e-32	4.90079e-30	-32.8256	hypo		Ca1	7824601	7824800	5.81678e-49	5.80065e-46	38.4279	hyper
Ca1	8137501	8137600	2.53357e-132	7.53499e-130	-84.7503	hypo		Ca1	37824151	37824250	8.0874e-20	1.43674e-17	-30.0279	hypo		Ca1	7888201	7888300	6.59389e-20	1.04367e-17	31.0629	hyper
Ca1	8177551	8177650	6.86127e-15	2.33977e-13	-26.2515	hypo		Ca1	37891951	37892150	3.54882e-19	6.09127e-17	32.5987	hyper		Ca1	7914451	7914600	1.63229e-50	1.75844e-47	37.2746	hyper
Ca1	8290601	8290700	2.88716e-114	6.68012e-112	87.2449	hyper		Ca1	37905201	37905350	5.71182e-244	7.01136e-240	83.6449	hyper		Ca1	7914651	7914850	6.28338e-42	4.45961e-39	41.3617	hyper
Ca1	8373801	8373900	5.93339e-82	8.74999e-80	38.2457	hyper		Ca1	37905301	37905450	4.39646e-193	2.06542e-189	53.763	hyper		Ca1	7919551	7919650	2.43873e-09	8.34976e-08	29.5534	hyper
Ca1	8493251	8493350	2.41491e-39	1.7831e-37	25.035	hyper		Ca1	37905401	37905550	1.59498e-149	3.70084e-146	74.8513	hyper		Ca1	7956051	7956150	1.08643e-13	7.95985e-12	31.991	hyper
Ca1	8608251	8608350	2.19989e-22	1.0478e-20	-27.9166	hypo		Ca1	37905501	37905700	5.21112e-266	9.0136e-262	72.3062	hyper		Ca1	7959501	7959600	1.85943e-18	2.5255e-16	30.0083	hyper
Ca1	8669801	8669900	4.84706e-52	4.50703e-50	47.5746	hyper		Ca1	37905751	37905900	1.6375e-125	2.57487e-122	57.9369	hyper		Ca1	7967351	7967450	4.18319e-17	4.82828e-15	30.9589	hyper
Ca1	8822351	8822450	1.22741e-14	4.13123e-13	25.9058	hyper		Ca1	37905851	37906050	8.71011e-55	3.64994e-52	44.5516	hyper		Ca1	7997501	7997600	3.02224e-14	2.40562e-12	31.3947	hyper
Ca1	8840851	8840950	4.51905e-84	6.81494e-82	-35.3873	hypo		Ca1	38191501	38191600	9.27884e-92	7.70935e-89	-81.0217	hypo		Ca1	7997651	7997750	2.38717e-16	2.51726e-14	27.1255	hyper
Ca1	8879901	8880000	3.67881e-16	1.33926e-14	-26.8458	hypo		Ca1	38201901	38202000	4.59026e-22	8.93928e-20	25.558	hyper		Ca1	8044351	8044450	1.29434e-26	3.66243e-24	43.4795	hyper
Ca1	8891701	8891850	1.99402e-52	1.87241e-50	52.3708	hyper		Ca1	38381951	38382050	6.28736e-63	3.03621e-60	-60.2884	hypo		Ca1	8065001	8065100	5.08004e-33	2.19995e-30	29.6927	hyper
Ca1	8893601	8893700	4.30598e-19	1.79628e-17	25.4185	hyper		Ca1	38558001	38558100	4.1226e-105	4.43157e-102	-87.4421	hypo		Ca1	8094801	8094900	2.33656e-07	5.09613e-06	-25.1008	hypo
Ca1	8994201	8994300	2.36951e-59	2.49555e-57	40.6829	hyper		Ca1	38596251	38596350	7.88822e-17	1.20988e-14	35.6863	hyper		Ca1	8094951	8095050	1.90118e-08	5.36938e-07	26.0382	hyper
Ca1	9018701	9018800	3.25048e-19	1.36493e-17	29.5255	hyper		Ca1	38663901	38664000	3.6663e-17	5.71544e-15	25.4149	hyper		Ca1	8101351	8101450	3.67767e-19	5.3839e-17	25.0414	hyper
Ca1	9249601	9249700	1.37172e-30	8.37967e-29	40.9076	hyper		Ca1	38673801	38673900	2.47662e-16	3.69001e-14	26.6405	hyper		Ca1	8117151	8117250	2.12497e-39	1.32708e-36	34.4166	hyper
Ca1	9250851	9251000	9.62566e-25	4.96879e-23	-30.5641	hypo		Ca1	38673901	38674000	4.17458e-24	8.80573e-22	27.0846	hyper		Ca1	8241101	8241200	1.15235e-11	6.10882e-10	29.6853	hyper
Ca1	9475901	9476000	1.61478e-43	1.29402e-41	55.7139	hyper		Ca1	38674001	38674100	1.8661e-19	3.24546e-17	30.4457	hyper		Ca1	8351551	8351750	2.89096e-92	1.30933e-88	-38.0564	hypo
Ca1	9500701	9500800	4.19408e-17	1.59429e-15	28.8684	hyper		Ca1	39549901	39550000	8.48707e-14	1.08018e-11	25.5117	hyper		Ca1	8359751	8359850	1.09987e-21	2.06929e-19	25.9278	hyper
Ca1	9512251	9512350	1.40614e-42	1.10753e-40	-39.0983	hypo		Ca1	39565251	39565400	5.0089e-53	2.02125e-50	66.5703	hyper		Ca1	8360551	8360650	2.49004e-19	3.71915e-17	25.8477	hyper
Ca1	9557551	9557750	9.49024e-55	9.29081e-53	-68.8369	hypo		Ca1	40057401	40057500	6.92942e-06	0.000358269	-25.8903	hypo		Ca1	8432951	8433050	8.07639e-13	5.18798e-11	26.8119	hyper
Ca1	9666551	9666650	2.00965e-32	1.27922e-30	-36.4998	hypo		Ca1	40109351	40109450	1.71783e-119	2.39446e-116	-83.294	hypo		Ca1	8557301	8557400	1.71354e-17	2.07137e-15	29.3362	hyper
Ca1	9692751	9692850	4.09547e-24	2.0716e-22	-30.9416	hypo		Ca1	40296151	40296250	1.40557e-16	2.12922e-14	36.4416	hyper		Ca1	8595751	8595850	7.62134e-16	7.53385e-14	27.434	hyper
Ca1	9726751	9726850	1.70756e-18	6.9335e-17	30.8765	hyper		Ca1	40411301	40411400	2.6165e-97	2.42253e-94	-85.8351	hypo		Ca1	8667151	8667300	1.60721e-23	3.5613e-21	33.853	hyper
Ca1	9730701	9730800	8.48935e-35	5.70175e-33	-53.9918	hypo		Ca1	40420951	40421050	4.15059e-48	1.52454e-45	29.2236	hyper		Ca1	8744501	8744650	1.24983e-22	2.56716e-20	33.2027	hyper
Ca1	9770851	9770950	2.24273e-40	1.69155e-38	46.3158	hyper		Ca1	41030701	41030800	1.36222e-46	4.85816e-44	-59.6201	hypo		Ca1	8935401	8935500	4.29214e-18	5.59139e-16	33.9944	hyper
Ca1	9835901	9836050	5.37057e-48	4.63366e-46	-62.8361	hypo		Ca1	41168951	41169100	4.63259e-19	7.89097e-17	34.7218	hyper		Ca1	9103751	9103850	7.62283e-11	3.49326e-09	26.0646	hyper
Ca1	9965951	9966050	4.11941e-19	1.7206e-17	-46.5091	hypo		Ca1	41169201	41169300	1.83822e-28	4.39385e-26	49.8856	hyper		Ca1	9122851	9122950	1.53154e-20	2.58421e-18	26.6336	hyper
Ca1	10006451	10006600	7.61617e-65	8.75773e-63	38.7861	hyper		Ca1	41169351	41169500	6.87653e-48	2.51609e-45	60.904	hyper		Ca1	9161601	9161700	9.02792e-12	4.86582e-10	25.7147	hyper
Ca1	10007701	10007800	2.52485e-25	1.32984e-23	33.8395	hyper		Ca1	41169451	41169650	1.87682e-39	5.74569e-37	47.5465	hyper		Ca1	9241401	9241600	2.20398e-36	1.16948e-33	27.7236	hyper
Ca1	10022251	10022350	4.8531e-19	2.01538e-17	33.9951	hyper		Ca1	41172001	41172100	1.77553e-07	1.24911e-05	27.4869	hyper		Ca1	9260051	9260150	1.59825e-09	5.68198e-08	28.2674	hyper
Ca1	10107751	10107850	6.88039e-179	4.00766e-176	86.8193	hyper		Ca1	41187251	41187400	2.20197e-108	2.4938e-105	-55.9601	hypo		Ca1	9288851	9288950	1.20662e-25	3.17493e-23	25.5336	hyper
Ca1	10113301	10113400	3.55064e-16	1.29401e-14	-26.855	hypo		Ca1	41187351	41187500	2.76962e-119	3.83245e-116	-49.6391	hypo		Ca1	9338051	9338150	9.28299e-33	3.94947e-30	34.7606	hyper
Ca1	10126901	10127000	7.07353e-28	4.02867e-26	-33.7187	hypo		Ca1	41622901	41623000	1.51081e-50	5.8724e-48	-29.7551	hypo		Ca1	9345751	9345900	7.02285e-25	1.74146e-22	26.0636	hyper
Ca1	10156301	10156400	1.90129e-108	4.03191e-106	-65.6618	hypo		Ca1	42260451	42260600	3.90826e-44	1.31845e-41	44.3557	hyper		Ca1	9458701	9458800	2.13687e-10	9.00702e-09	-25.2804	hypo
Ca1	10194951	10195050	1.74438e-18	7.07978e-17	35.6349	hyper		Ca1	42392301	42392400	6.1793e-13	7.48381e-11	26.2493	hyper		Ca1	9563001	9563100	9.14916e-39	5.52803e-36	-31.3293	hypo
Ca1	10216251	10216350	5.36495e-82	7.91608e-80	53.2908	hyper		Ca1	42592901	42593050	2.54358e-10	2.49784e-08	27.9381	hyper		Ca1	9586801	9586900	1.77464e-15	1.67331e-13	25.9896	hyper
Ca1	10293051	10293150	1.39731e-17	5.44899e-16	26.0238	hyper		Ca1	42615101	42615200	7.94749e-20	1.41387e-17	28.127	hyper		Ca1	9587051	9587150	7.02276e-18	8.90472e-16	28.1023	hyper
Ca1	10336851	10336950	8.7127e-66	1.01587e-63	57.6298	hyper		Ca1	43337851	43337950	5.36881e-46	1.88643e-43	-52.1992	hypo		Ca1	9880851	9880950	1.60118e-11	8.2764e-10	27.3237	hyper
Ca1	10365701	10365850	4.00175e-24	2.02497e-22	-46.1613	hypo		Ca1	43793101	43793250	2.83786e-74	1.72232e-71	70.6269	hyper		Ca1	9881951	9882100	2.90998e-34	1.36369e-31	32.4343	hyper
Ca1	10488851	10489050	1.09239e-53	1.05435e-51	-48.11	hypo		Ca1	43794001	43794100	1.25489e-21	2.40325e-19	27.3754	hyper		Ca1	9947151	9947250	1.23879e-24	3.00332e-22	25.2422	hyper
Ca1	10540701	10540850	1.02566e-38	7.48004e-37	45.9717	hyper		Ca1	43797751	43797950	1.44297e-41	4.63761e-39	36.1167	hyper		Ca1	10031451	10031550	1.01451e-09	3.74899e-08	29.6868	hyper
Ca1	10628551	10628700	3.26091e-86	5.09323e-84	-71.7431	hypo		Ca1	43847201	43847400	4.23581e-71	2.37737e-68	-72.2824	hypo		Ca1	10072051	10072150	8.4275e-22	1.60541e-19	25.2455	hyper
Ca1	10699501	10699600	7.66318e-36	5.27162e-34	33.08	hyper		Ca1	43847751	43847900	1.51937e-154	3.80374e-151	-91.4408	hypo		Ca1	10094451	10094550	2.56725e-11	1.28092e-09	29.5581	hyper
Ca1	10704951	10705050	3.84091e-25	2.00676e-23	36.0317	hyper		Ca1	44792751	44792850	3.23115e-21	6.09594e-19	-25.8065	hypo		Ca1	10187901	10188000	3.77118e-22	7.41866e-20	38.2169	hyper
Ca1	10710251	10710400	2.47884e-15	8.63753e-14	31.4026	hyper		Ca1	45170051	45170150	1.23077e-14	1.64795e-12	-25.808	hypo		Ca1	10334251	10334350	1.8835e-44	1.50815e-41	32.7905	hyper
Ca1	10730851	10730950	1.01575e-18	4.15862e-17	25.6269	hyper		Ca1	45383901	45384000	1.44184e-99	1.41408e-96	83.6478	hyper		Ca1	10344001	10344100	1.56023e-16	1.68131e-14	25.8091	hyper
Ca1	10798951	10799100	7.65145e-89	1.23635e-86	64.4828	hyper		Ca1	45384251	45384400	1.58777e-150	3.75275e-147	86.995	hyper		Ca1	10622001	10622200	2.39892e-45	2.00505e-42	45.9595	hyper
Ca1	10861251	10861350	2.12491e-58	2.204e-56	50.9278	hyper		Ca1	45384351	45384500	9.68814e-111	1.14848e-107	83.4057	hyper		Ca1	10936201	10936300	1.21779e-34	5.8429e-32	40.9534	hyper
Ca1	10881851	10882000	1.47946e-18	6.01923e-17	-36.626	hypo		Ca1	45384501	45384600	5.16599e-80	3.44276e-77	73.8397	hyper		Ca1	10936551	10936650	2.86348e-48	2.7741e-45	-46.6991	hypo
Ca1	10882451	10882550	4.64039e-26	2.5095e-24	-34.2847	hypo		Ca1	45642151	45642250	9.75219e-20	1.72605e-17	28.7252	hyper		Ca1	11037451	11037550	2.77078e-25	7.0999e-23	31.231	hyper
Ca1	10884651	10884750	7.53369e-47	6.36413e-45	-37.9227	hypo		Ca1	46453301	46453400	2.78559e-11	2.96587e-09	32.5058	hyper		Ca1	11056901	11057000	6.18692e-29	2.06385e-26	25.2662	hyper
Ca1	10885601	10885750	9.24681e-54	8.93123e-52	66.1549	hyper		Ca1	46457801	46457900	1.01399e-12	1.2058e-10	29.5381	hyper		Ca1	11058251	11058350	1.00617e-36	5.4304e-34	-35.5158	hypo
Ca1	10887951	10888050	1.57373e-19	6.70121e-18	42.2132	hyper		Ca1	46459301	46459400	8.32315e-44	2.78804e-41	44.3477	hyper		Ca1	11094801	11094900	1.79655e-17	2.16546e-15	34.7916	hyper
Ca1	10888101	10888250	3.51904e-32	2.2299e-30	54.3634	hyper		Ca1	46459851	46459950	1.221e-56	5.26789e-54	52.0704	hyper		Ca1	11138251	11138350	5.57838e-12	3.11754e-10	31.5675	hyper
Ca1	10898651	10898800	3.72577e-65	4.30463e-63	-60.5966	hypo		Ca1	46477701	46477850	7.74716e-58	3.40027e-55	66.0431	hyper		Ca1	11165851	11165950	2.5566e-14	2.05773e-12	25.091	hyper
Ca1	10898751	10898900	1.34854e-47	1.15454e-45	-52.3794	hypo		Ca1	46526851	46526950	3.68915e-34	1.00778e-31	26.1788	hyper		Ca1	11264401	11264500	3.8321e-15	3.4562e-13	36.8933	hyper
Ca1	10963651	10963750	3.71346e-18	1.48457e-16	32.6462	hyper		Ca1	46531001	46531150	7.19658e-39	2.18557e-36	49.7042	hyper		Ca1	11467051	11467150	3.06044e-39	1.8993e-36	35.5893	hyper
Ca1	10965151	10965300	1.08447e-33	7.11708e-32	-47.7301	hypo		Ca1	46531701	46531800	3.60854e-173	1.22604e-169	86.7483	hyper		Ca1	11485101	11485200	8.38106e-26	2.23328e-23	27.0644	hyper
Ca1	11095801	11095950	2.73321e-208	2.18963e-205	74.4944	hyper		Ca1	46531851	46532000	2.85631e-271	5.7206e-267	84.9931	hyper		Ca1	11504101	11504200	5.66992e-12	3.16436e-10	28.6417	hyper
[truncated: 5,674 more rows]
