# Supplementary material for: DNA methylation reprogramming during seed development and its functional relevance in seed size/weight determination in chickpea
Source: Commun Biol. 2020 Jul 3;3:340. doi: 10.1038/s42003-020-1059-1 (PMC7335156; doi:10.1038/s42003-020-1059-1)
Supplement: Supplementary file 11 — Supplementary Dataset 10 [file 42003_2020_1059_MOESM11_ESM.xlsx]

## Sheet: Sheet1
Supplemental Dataset 10. Differential methylation in different sequence contexts and genic regions and differential expression of DMR-associated differentially expressed genes between chickpea cultivars at S3 and S5 stages.
JS3/HS3							JS5/HS5
Gene ID	Methylation difference (%)	context	hyper/hypo	Genic region	log2 fold-change		Gene ID	Methylation difference (%)	context	hyper/hypo	Genic region	log2 fold-change
Ca_09925	27.314	CG	hyper	upstream	4.27696		Ca_05001	34.459	CG	hyper	upstream	2.50377
Ca_00262	38.2574	CG	hyper	upstream	3.36607		Ca_03519	37.4556	CG	hyper	upstream	1.57052
Ca_00611	87.5309	CG	hyper	upstream	2.6561		Ca_00367	29.4909	CG	hyper	upstream	1.52188
Ca_13759	34.5539	CG	hyper	upstream	2.03107		Ca_06130	51.2005	CG	hyper	upstream	1.45071
Ca_19440	36.5683	CG	hyper	upstream	1.82843		Ca_02952	26.0334	CG	hyper	upstream	1.18682
Ca_08961	57.4816	CG	hyper	upstream	1.80116		Ca_13890	72.2255	CG	hyper	upstream	inf
Ca_01115	60.9813	CG	hyper	upstream	1.78027		Ca_11967	28.9081	CG	hyper	upstream	inf
Ca_26019	59.531	CG	hyper	upstream	1.61613		Ca_01042	28.3886	CG	hyper	upstream	-inf
Ca_00960	28.7994	CG	hyper	upstream	1.52486		Ca_15883	93.583	CG	hyper	upstream	-inf
Ca_20329	26.9816	CG	hyper	upstream	1.46835		Ca_16250	33.2656	CG	hyper	upstream	-1.06883
Ca_23706	43.7687	CG	hyper	upstream	1.43602		Ca_26405	69.6978	CG	hyper	upstream	-1.71199
Ca_16684	37.2736	CG	hyper	upstream	1.34075		Ca_13095	33.3919	CG	hyper	upstream	-1.99586
Ca_26405	79.4604	CG	hyper	upstream	1.3143		Ca_05090	33.492	CG	hyper	upstream	-2.49665
Ca_13565	26.6043	CG	hyper	upstream	1.25336		Ca_00943	25.39	CG	hyper	upstream	-2.95178
Ca_00704	29.504	CG	hyper	upstream	1.22019		Ca_16249	30.7472	CG	hyper	upstream	-2.95656
Ca_07263	59.5876	CG	hyper	upstream	1.18147		Ca_02983	68.5089	CG	hyper	upstream	-3.04668
Ca_13045	86.3872	CG	hyper	upstream	1.15869		Ca_13465	62.6547	CG	hyper	upstream	-3.64681
Ca_09688	29.9659	CG	hyper	upstream	1.14738		Ca_14495	-78.0948	CG	hypo	upstream	5.64347
Ca_13849	39.7472	CG	hyper	upstream	1.13198		Ca_02807	-62.8361	CG	hypo	upstream	5.31519
Ca_13675	30.1453	CG	hyper	upstream	1.12815		Ca_23032	-55.4877	CG	hypo	upstream	3.18184
Ca_12086	44	CG	hyper	upstream	1.12456		Ca_14908	-25.2591	CG	hypo	upstream	1.78376
Ca_01690	32.3186	CG	hyper	upstream	1.08876		Ca_16800	-92.9353	CG	hypo	upstream	1.35355
Ca_18432	70.3319	CG	hyper	upstream	1.07296		Ca_01810	-25.6781	CG	hypo	upstream	inf
Ca_06762	61.1513	CG	hyper	upstream	1.02874		Ca_18775	-52.9075	CG	hypo	upstream	inf
Ca_21551	35.6023	CG	hyper	upstream	-inf		Ca_25071	-74.7727	CG	hypo	upstream	inf
Ca_15883	95.7055	CG	hyper	upstream	-inf		Ca_04610	-62.6211	CG	hypo	upstream	inf
Ca_00140	71.1921	CG	hyper	upstream	-1.04676		Ca_14462	-80.1516	CG	hypo	upstream	-1.10589
Ca_10588	50.5648	CG	hyper	upstream	-1.05938		Ca_07306	-38.8564	CG	hypo	upstream	-1.53892
Ca_12680	49.7257	CG	hyper	upstream	-1.08808		Ca_01467	-41.4628	CG	hypo	upstream	-1.60475
Ca_08476	49.6137	CG	hyper	upstream	-1.13488		Ca_10080	-40.2057	CG	hypo	upstream	-2.56994
Ca_16194	30.303	CG	hyper	upstream	-1.17474		Ca_18730	-32.2165	CG	hypo	upstream	-3.24626
Ca_13530	60.3203	CG	hyper	upstream	-1.18986		Ca_05001	35.9465	CHG	hyper	upstream	2.50377
Ca_15444	92.6595	CG	hyper	upstream	-1.23816		Ca_15442	25.131	CHG	hyper	upstream	1.70098
Ca_14094	67.2029	CG	hyper	upstream	-1.26175		Ca_15883	84.2443	CHG	hyper	upstream	-inf
Ca_25187	33.7483	CG	hyper	upstream	-1.26471		Ca_08522	30.4561	CHG	hyper	upstream	-1.02108
Ca_09708	26.7717	CG	hyper	upstream	-1.2804		Ca_16250	34.5477	CHG	hyper	upstream	-1.06883
Ca_04044	32.6361	CG	hyper	upstream	-1.28317		Ca_26405	59.7723	CHG	hyper	upstream	-1.71199
Ca_03502	32.3071	CG	hyper	upstream	-1.3168		Ca_18605	29.5549	CHG	hyper	upstream	-1.78047
Ca_01242	40.8333	CG	hyper	upstream	-1.3619		Ca_20329	28.1124	CHG	hyper	upstream	-2.43321
Ca_18677	26.4583	CG	hyper	upstream	-1.37376		Ca_17683	34.8405	CHG	hyper	upstream	-2.68063
Ca_07837	29.6715	CG	hyper	upstream	-1.41848		Ca_14653	26.765	CHG	hyper	upstream	-2.7525
Ca_00314	82.8004	CG	hyper	upstream	-1.42373		Ca_16249	32.9227	CHG	hyper	upstream	-2.95656
Ca_09680	44.847	CG	hyper	upstream	-1.44557		Ca_20106	-45.4407	CHG	hypo	upstream	3.17973
Ca_04267	60.494	CG	hyper	upstream	-1.49053		Ca_16800	-25.3968	CHG	hypo	upstream	1.35355
Ca_17082	29.6885	CG	hyper	upstream	-1.5322		Ca_14462	-82.5549	CHG	hypo	upstream	-1.10589
Ca_15709	27.9618	CG	hyper	upstream	-1.5781		Ca_12233	28.3775	CHH	hyper	upstream	4.21247
Ca_06413	61.1427	CG	hyper	upstream	-1.62748		Ca_21217	41.3596	CHH	hyper	upstream	3.19272
Ca_16249	28.2754	CG	hyper	upstream	-1.64821		Ca_00725	30.6477	CHH	hyper	upstream	2.59982
Ca_03199	36.1259	CG	hyper	upstream	-1.71884		Ca_05001	37.0565	CHH	hyper	upstream	2.50377
Ca_04248	56.3074	CG	hyper	upstream	-1.75231		Ca_10000	33.6266	CHH	hyper	upstream	2.27042
Ca_13130	36.2592	CG	hyper	upstream	-1.98923		Ca_04912	43.2951	CHH	hyper	upstream	2.22201
Ca_13761	76.377	CG	hyper	upstream	-2.09769		Ca_19710	25.7679	CHH	hyper	upstream	2.194
Ca_07277	65.1395	CG	hyper	upstream	-2.14734		Ca_01010	26.558	CHH	hyper	upstream	2.12269
Ca_11740	28.9926	CG	hyper	upstream	-2.24337		Ca_22452	26.0891	CHH	hyper	upstream	2.10484
Ca_22469	28.8889	CG	hyper	upstream	-2.30736		Ca_25006	30.137	CHH	hyper	upstream	1.84267
Ca_03370	32.2619	CG	hyper	upstream	-2.44572		Ca_17052	28.1917	CHH	hyper	upstream	1.83431
Ca_23775	35.4836	CG	hyper	upstream	-2.61953		Ca_00726	37.5707	CHH	hyper	upstream	1.74225
Ca_12007	42.5417	CG	hyper	upstream	-3.35337		Ca_15442	35.4603	CHH	hyper	upstream	1.70098
Ca_23541	81.6408	CG	hyper	upstream	-3.71356		Ca_15374	30.1531	CHH	hyper	upstream	1.61854
Ca_18363	57.596	CG	hyper	upstream	-5.21297		Ca_02148	25.2518	CHH	hyper	upstream	1.58249
Ca_05090	31.6949	CG	hyper	upstream	-5.53288		Ca_05672	28.8625	CHH	hyper	upstream	1.58164
Ca_14938	-26.2575	CG	hypo	upstream	4.3698		Ca_00086	34.8693	CHH	hyper	upstream	1.57341
Ca_14495	-34.7026	CG	hypo	upstream	4.21099		Ca_14695	25.0407	CHH	hyper	upstream	1.54924
Ca_20630	-56.2069	CG	hypo	upstream	3.21886		Ca_18298	26.1528	CHH	hyper	upstream	1.49974
Ca_12723	-56.2911	CG	hypo	upstream	2.26434		Ca_17104	30.8829	CHH	hyper	upstream	1.46009
Ca_10712	-39.0893	CG	hypo	upstream	2.0773		Ca_00853	26.761	CHH	hyper	upstream	1.37239
Ca_04991	-33.9998	CG	hypo	upstream	2.07363		Ca_08008	25.6958	CHH	hyper	upstream	1.32404
Ca_13039	-51.1622	CG	hypo	upstream	1.9928		Ca_14587	27.8655	CHH	hyper	upstream	1.30707
Ca_04521	-65.7515	CG	hypo	upstream	1.78195		Ca_13369	30.2609	CHH	hyper	upstream	1.26035
Ca_17135	-26.3035	CG	hypo	upstream	1.54532		Ca_12569	25.3875	CHH	hyper	upstream	1.25742
Ca_21165	-31.3958	CG	hypo	upstream	1.52633		Ca_02071	49.5386	CHH	hyper	upstream	1.22252
Ca_00960	-94.7137	CG	hypo	upstream	1.52486		Ca_21204	25.302	CHH	hyper	upstream	1.20099
Ca_01519	-40.9083	CG	hypo	upstream	1.52344		Ca_08412	28.8012	CHH	hyper	upstream	1.19895
Ca_18793	-71.3927	CG	hypo	upstream	1.41534		Ca_02952	26.422	CHH	hyper	upstream	1.18682
Ca_00925	-64.9322	CG	hypo	upstream	1.35891		Ca_21097	30.5449	CHH	hyper	upstream	1.17248
Ca_10832	-41.9248	CG	hypo	upstream	1.29716		Ca_11122	27.8223	CHH	hyper	upstream	1.15822
Ca_16422	-42.3272	CG	hypo	upstream	1.27481		Ca_05920	28.0431	CHH	hyper	upstream	1.14397
Ca_13565	-28.9259	CG	hypo	upstream	1.25336		Ca_12140	27.0778	CHH	hyper	upstream	1.12154
Ca_10476	-63.3701	CG	hypo	upstream	1.25116		Ca_13461	27.4476	CHH	hyper	upstream	1.10261
Ca_07745	-25.075	CG	hypo	upstream	1.20593		Ca_00085	34.8693	CHH	hyper	upstream	1.07766
Ca_21217	-25.8699	CG	hypo	upstream	1.20489		Ca_02984	29.3539	CHH	hyper	upstream	1.0671
Ca_07924	-50.6565	CG	hypo	upstream	1.19442		Ca_15616	25.4879	CHH	hyper	upstream	1.06356
Ca_00778	-60.4884	CG	hypo	upstream	1.13271		Ca_07630	27.2356	CHH	hyper	upstream	1.05956
Ca_13849	-36.8487	CG	hypo	upstream	1.13198		Ca_06598	27.4703	CHH	hyper	upstream	1.05556
Ca_13036	-44.178	CG	hypo	upstream	inf		Ca_01611	25.5302	CHH	hyper	upstream	1.05467
Ca_01609	-91.729	CG	hypo	upstream	1.05886		Ca_04996	37.4136	CHH	hyper	upstream	1.05459
Ca_04842	-41.2903	CG	hypo	upstream	1.04807		Ca_00088	25.2944	CHH	hyper	upstream	1.04788
Ca_18775	-33.3232	CG	hypo	upstream	inf		Ca_00184	26.4027	CHH	hyper	upstream	1.03515
Ca_12682	-72.813	CG	hypo	upstream	-1.00777		Ca_13112	38.1447	CHH	hyper	upstream	1.02485
Ca_20998	-88.349	CG	hypo	upstream	-1.04968		Ca_14797	31.2826	CHH	hyper	upstream	1.01691
Ca_05858	-54.0809	CG	hypo	upstream	-1.06508		Ca_07252	28.8281	CHH	hyper	upstream	inf
Ca_22539	-46.4222	CG	hypo	upstream	-1.13326		Ca_10915	30.2624	CHH	hyper	upstream	inf
Ca_08476	-27.6049	CG	hypo	upstream	-1.13488		Ca_20217	26.0393	CHH	hyper	upstream	inf
Ca_12216	-63.7908	CG	hypo	upstream	-1.14844		Ca_19622	25.9688	CHH	hyper	upstream	inf
Ca_01314	-27.0098	CG	hypo	upstream	-1.16014		Ca_17635	26.8605	CHH	hyper	upstream	-inf
Ca_10746	-25.6709	CG	hypo	upstream	-1.16725		Ca_08522	29.1791	CHH	hyper	upstream	-1.02108
Ca_10560	-86.2536	CG	hypo	upstream	-1.22774		Ca_05811	28.8563	CHH	hyper	upstream	-1.02517
Ca_09413	-93.75	CG	hypo	upstream	-1.22806		Ca_18959	25.8861	CHH	hyper	upstream	-1.05725
Ca_01268	-38.3281	CG	hypo	upstream	-1.23948		Ca_03133	35.6488	CHH	hyper	upstream	-1.07114
Ca_14094	-35.1811	CG	hypo	upstream	-1.26175		Ca_13656	26.9153	CHH	hyper	upstream	-1.08305
Ca_09840	-52.8586	CG	hypo	upstream	-1.27423		Ca_14462	27.2807	CHH	hyper	upstream	-1.10589
Ca_22363	-46.8686	CG	hypo	upstream	-1.27969		Ca_03241	27.0117	CHH	hyper	upstream	-1.12805
Ca_10576	-42.8603	CG	hypo	upstream	-1.30414		Ca_04774	25.7138	CHH	hyper	upstream	-1.17981
Ca_07916	-25.788	CG	hypo	upstream	-1.34322		Ca_14069	30.6656	CHH	hyper	upstream	-1.24523
Ca_03929	-31.0579	CG	hypo	upstream	-1.35067		Ca_17329	29.1001	CHH	hyper	upstream	-1.25397
Ca_15543	-58.9475	CG	hypo	upstream	-1.37557		Ca_07803	25.9888	CHH	hyper	upstream	-1.32763
Ca_01467	-31.3167	CG	hypo	upstream	-1.43548		Ca_04159	51.7898	CHH	hyper	upstream	-1.34902
Ca_08381	-40.0121	CG	hypo	upstream	-1.47007		Ca_09985	28.1998	CHH	hyper	upstream	-1.35796
Ca_01594	-50.0641	CG	hypo	upstream	-1.58736		Ca_21092	29.2453	CHH	hyper	upstream	-1.41726
Ca_06914	-41.9662	CG	hypo	upstream	-1.73567		Ca_02478	32.388	CHH	hyper	upstream	-1.43877
Ca_14462	-74.1777	CG	hypo	upstream	-1.85769		Ca_00803	27.0579	CHH	hyper	upstream	-1.48629
Ca_11191	-32.2208	CG	hypo	upstream	-1.89408		Ca_06994	35.6569	CHH	hyper	upstream	-1.51283
Ca_08178	-45.9855	CG	hypo	upstream	-1.96697		Ca_12660	32.8581	CHH	hyper	upstream	-1.53579
Ca_03722	-95.3654	CG	hypo	upstream	-2.32896		Ca_09241	32.1086	CHH	hyper	upstream	-1.5805
Ca_14144	-50.6687	CG	hypo	upstream	-3.77338		Ca_08037	31.0629	CHH	hyper	upstream	-1.58852
Ca_17637	-27.9121	CG	hypo	upstream	-4.04265		Ca_18356	30.4856	CHH	hyper	upstream	-1.62301
Ca_05090	-45.8266	CG	hypo	upstream	-5.53288		Ca_22525	28.1194	CHH	hyper	upstream	-2.06896
Ca_20502	-72.0778	CG	hypo	upstream	-9.79988		Ca_18391	31.5966	CHH	hyper	upstream	-2.07749
Ca_21548	33.5901	CHG	hyper	upstream	2.10172		Ca_01456	32.114	CHH	hyper	upstream	-2.14568
Ca_13087	31.0402	CHG	hyper	upstream	2.01258		Ca_04126	25.332	CHH	hyper	upstream	-2.45075
Ca_21659	33.1944	CHG	hyper	upstream	1.88201		Ca_22521	25.7223	CHH	hyper	upstream	-2.61319
Ca_13497	39.2537	CHG	hyper	upstream	1.88192		Ca_09441	27.3288	CHH	hyper	upstream	-2.87629
Ca_18487	29.1396	CHG	hyper	upstream	1.86471		Ca_18716	30.8362	CHH	hyper	upstream	-2.91407
Ca_06183	87.77	CHG	hyper	upstream	1.84738		Ca_13579	48.643	CHH	hyper	upstream	-3.03178
Ca_25067	27.7889	CHG	hyper	upstream	1.83766		Ca_08030	43.3647	CHH	hyper	upstream	-3.17257
Ca_01115	58.8238	CHG	hyper	upstream	1.78027		Ca_00114	35.1547	CHH	hyper	upstream	-3.52477
Ca_26019	52.3498	CHG	hyper	upstream	1.61613		Ca_05885	29.7561	CHH	hyper	upstream	-3.68704
Ca_00726	75.0908	CHG	hyper	upstream	1.40313		Ca_08559	31.6856	CHH	hyper	upstream	-3.91514
Ca_26405	37.8044	CHG	hyper	upstream	1.3143		Ca_17044	-25.238	CHH	hypo	upstream	4.06288
Ca_01096	27.134	CHG	hyper	upstream	1.18182		Ca_17045	-25.238	CHH	hypo	upstream	1.25751
Ca_23628	37.3555	CHG	hyper	upstream	1.04004		Ca_08527	-28.3947	CHH	hypo	upstream	-1.18934
Ca_21551	27.1493	CHG	hyper	upstream	-inf		Ca_04896	-54.4131	CHH	hypo	upstream	-1.45929
Ca_15883	85.9147	CHG	hyper	upstream	-inf		Ca_04976	-43.4978	CHH	hypo	upstream	-1.58903
Ca_12680	36.5699	CHG	hyper	upstream	-1.08808		Ca_10993	-31.2015	CHH	hypo	upstream	-2.12556
Ca_10453	41.6452	CHG	hyper	upstream	-1.1145		Ca_07309	-56.3104	CHH	hypo	upstream	-2.21997
Ca_15444	72.1706	CHG	hyper	upstream	-1.23816		Ca_14821	-29.5866	CHH	hypo	upstream	-3.17481
Ca_01268	27.7652	CHG	hyper	upstream	-1.23948		Ca_08363	38.3996	CG	hyper	gene body	3.50103
Ca_25187	33.4586	CHG	hyper	upstream	-1.26471		Ca_21217	32.1057	CG	hyper	gene body	3.19272
Ca_06996	29.724	CHG	hyper	upstream	-1.29997		Ca_01306	82.0903	CG	hyper	gene body	2.58348
Ca_10608	34.0291	CHG	hyper	upstream	-1.30422		Ca_25477	34.4831	CG	hyper	gene body	2.56257
Ca_06413	43.8703	CHG	hyper	upstream	-1.62748		Ca_01942	45.0322	CG	hyper	gene body	2.17038
Ca_16249	34.4558	CHG	hyper	upstream	-1.64821		Ca_04491	52.8766	CG	hyper	gene body	1.92569
Ca_23359	33.6957	CHG	hyper	upstream	-1.75602		Ca_17650	49.6344	CG	hyper	gene body	1.87634
Ca_19015	28.7188	CHG	hyper	upstream	-2.8777		Ca_17052	40.8094	CG	hyper	gene body	1.83431
Ca_13361	32.8086	CHG	hyper	upstream	-3.3838		Ca_09011	47.8178	CG	hyper	gene body	1.8165
Ca_10158	27.8755	CHG	hyper	upstream	-9.55012		Ca_15341	27.0137	CG	hyper	gene body	1.73401
Ca_14495	-84.578	CHG	hypo	upstream	4.21099		Ca_12014	35.786	CG	hyper	gene body	1.63088
Ca_20630	-39.1943	CHG	hypo	upstream	3.21886		Ca_10810	39.6073	CG	hyper	gene body	1.61854
Ca_04614	-81.982	CHG	hypo	upstream	2.52637		Ca_18753	28.624	CG	hyper	gene body	1.59057
Ca_13036	-69.948	CHG	hypo	upstream	inf		Ca_02426	38.2366	CG	hyper	gene body	1.55973
Ca_01609	-37.9836	CHG	hypo	upstream	1.05886		Ca_13287	78.1367	CG	hyper	gene body	1.55819
Ca_21847	-39.9667	CHG	hypo	upstream	inf		Ca_09669	27.3479	CG	hyper	gene body	1.55204
Ca_18775	-28.9246	CHG	hypo	upstream	inf		Ca_02219	26.9108	CG	hyper	gene body	1.5395
Ca_12682	-50.7855	CHG	hypo	upstream	-1.00777		Ca_00367	29.4909	CG	hyper	gene body	1.52188
Ca_01235	-51.9608	CHG	hypo	upstream	-1.3598		Ca_19581	33.3219	CG	hyper	gene body	1.51065
Ca_14462	-84.3798	CHG	hypo	upstream	-1.85769		Ca_02274	47.4974	CG	hyper	gene body	1.50465
Ca_08178	-39.8476	CHG	hypo	upstream	-1.96697		Ca_13039	37.2113	CG	hyper	gene body	1.50433
Ca_00243	26.7747	CHH	hyper	upstream	5.55618		Ca_18902	28.027	CG	hyper	gene body	1.45382
Ca_11142	26.2975	CHH	hyper	upstream	4.79468		Ca_20349	55.2086	CG	hyper	gene body	1.41974
Ca_18889	25.5304	CHH	hyper	upstream	3.61487		Ca_13931	80.2866	CG	hyper	gene body	1.41535
Ca_09902	28.3095	CHH	hyper	upstream	3.569		Ca_05802	42.3087	CG	hyper	gene body	1.40631
Ca_03104	31.8207	CHH	hyper	upstream	3.49655		Ca_00925	67.4054	CG	hyper	gene body	1.39958
Ca_05353	26.525	CHH	hyper	upstream	3.421		Ca_17539	41.8948	CG	hyper	gene body	1.38674
Ca_02583	25.9638	CHH	hyper	upstream	3.05534		Ca_19179	43.9109	CG	hyper	gene body	1.35288
Ca_03809	29.756	CHH	hyper	upstream	2.80326		Ca_14741	32.1045	CG	hyper	gene body	1.28532
Ca_20288	37.4072	CHH	hyper	upstream	2.73715		Ca_16089	25.3165	CG	hyper	gene body	1.25038
Ca_14339	28.0436	CHH	hyper	upstream	2.57382		Ca_14011	37.9873	CG	hyper	gene body	1.18254
Ca_05629	27.0103	CHH	hyper	upstream	2.54386		Ca_04027	66.0494	CG	hyper	gene body	1.17486
Ca_03081	25.7579	CHH	hyper	upstream	2.52433		Ca_12633	57.6831	CG	hyper	gene body	1.14834
Ca_10405	52.7617	CHH	hyper	upstream	2.31947		Ca_11374	32.7896	CG	hyper	gene body	1.13505
Ca_17098	51.958	CHH	hyper	upstream	2.22606		Ca_09681	27.7395	CG	hyper	gene body	1.13108
Ca_10000	48.1441	CHH	hyper	upstream	2.20152		Ca_13115	76.2821	CG	hyper	gene body	1.12805
Ca_00711	32.7471	CHH	hyper	upstream	2.19245		Ca_14893	96.3598	CG	hyper	gene body	1.12416
Ca_19202	25.13	CHH	hyper	upstream	2.12207		Ca_12987	56.2019	CG	hyper	gene body	1.09551
Ca_00725	25.4778	CHH	hyper	upstream	2.11251		Ca_13682	79.3803	CG	hyper	gene body	1.08953
Ca_21548	31.8329	CHH	hyper	upstream	2.10172		Ca_09815	33.1024	CG	hyper	gene body	1.08677
Ca_10712	27.8933	CHH	hyper	upstream	2.0773		Ca_09238	34.5162	CG	hyper	gene body	1.0742
Ca_13087	26.2523	CHH	hyper	upstream	2.01258		Ca_20130	69.2897	CG	hyper	gene body	1.04076
Ca_13039	30.2882	CHH	hyper	upstream	1.9928		Ca_14342	38.8333	CG	hyper	gene body	1.02001
Ca_13930	33.2616	CHH	hyper	upstream	1.96325		Ca_17648	63.3451	CG	hyper	gene body	inf
Ca_02369	25.9743	CHH	hyper	upstream	1.93043		Ca_13890	72.2255	CG	hyper	gene body	inf
Ca_17893	25.0769	CHH	hyper	upstream	1.91902		Ca_21470	78.5805	CG	hyper	gene body	inf
Ca_13936	36.027	CHH	hyper	upstream	1.91288		Ca_16483	25.6027	CG	hyper	gene body	inf
Ca_21659	27.4984	CHH	hyper	upstream	1.88201		Ca_04584	27.3232	CG	hyper	gene body	inf
Ca_20497	34.8132	CHH	hyper	upstream	1.86514		Ca_09573	30.7302	CG	hyper	gene body	-inf
Ca_06183	31.4487	CHH	hyper	upstream	1.84738		Ca_15039	27.987	CG	hyper	gene body	-inf
Ca_08033	50.1847	CHH	hyper	upstream	1.75046		Ca_02419	30.9138	CG	hyper	gene body	-inf
Ca_13287	25.9054	CHH	hyper	upstream	1.7373		Ca_16514	66.0778	CG	hyper	gene body	-inf
Ca_03101	26.5441	CHH	hyper	upstream	1.73103		Ca_15883	95.6556	CG	hyper	gene body	-inf
Ca_13285	27.3049	CHH	hyper	upstream	1.72236		Ca_18648	32.2635	CG	hyper	gene body	-1.00139
Ca_02788	33.5709	CHH	hyper	upstream	1.6946		Ca_07277	35.1299	CG	hyper	gene body	-1.01216
Ca_02654	26.058	CHH	hyper	upstream	1.68147		Ca_10694	78.8163	CG	hyper	gene body	-1.0128
Ca_17519	34.3052	CHH	hyper	upstream	1.59644		Ca_09086	47.6634	CG	hyper	gene body	-1.01305
Ca_10606	31.9697	CHH	hyper	upstream	1.5309		Ca_09665	50.0126	CG	hyper	gene body	-1.02711
Ca_22494	32.142	CHH	hyper	upstream	1.50933		Ca_11356	28.5161	CG	hyper	gene body	-1.03827
Ca_20325	29.7928	CHH	hyper	upstream	1.50795		Ca_22125	27.4189	CG	hyper	gene body	-1.05529
Ca_03018	27.8151	CHH	hyper	upstream	1.48686		Ca_02414	29.0948	CG	hyper	gene body	-1.06129
Ca_10504	42.3216	CHH	hyper	upstream	1.48506		Ca_16250	33.2656	CG	hyper	gene body	-1.06883
Ca_20879	27.9303	CHH	hyper	upstream	1.47707		Ca_23148	51.3085	CG	hyper	gene body	-1.06958
Ca_23059	31.6326	CHH	hyper	upstream	1.46155		Ca_01280	63.4588	CG	hyper	gene body	-1.08407
Ca_26382	28.9455	CHH	hyper	upstream	1.44637		Ca_02013	32.6566	CG	hyper	gene body	-1.08718
Ca_12143	28.8919	CHH	hyper	upstream	1.44467		Ca_12715	31.844	CG	hyper	gene body	-1.08868
Ca_02674	26.5989	CHH	hyper	upstream	1.43797		Ca_17530	73.0196	CG	hyper	gene body	-1.09525
Ca_03197	26.7304	CHH	hyper	upstream	1.4352		Ca_02167	25.7121	CG	hyper	gene body	-1.09818
Ca_07844	26.1558	CHH	hyper	upstream	1.43241		Ca_03624	55.5216	CG	hyper	gene body	-1.10637
Ca_11759	26.9737	CHH	hyper	upstream	1.40669		Ca_10048	37.55	CG	hyper	gene body	-1.14369
Ca_17873	34.5774	CHH	hyper	upstream	1.40664		Ca_17429	46.7692	CG	hyper	gene body	-1.15651
Ca_00726	37.2607	CHH	hyper	upstream	1.40313		Ca_05091	33.492	CG	hyper	gene body	-1.16059
Ca_24018	31.7351	CHH	hyper	upstream	1.38165		Ca_24556	85.6416	CG	hyper	gene body	-1.16291
Ca_08149	25.8967	CHH	hyper	upstream	1.35555		Ca_12783	27.1681	CG	hyper	gene body	-1.16648
Ca_12427	25.557	CHH	hyper	upstream	1.34343		Ca_13817	28.8259	CG	hyper	gene body	-1.17652
Ca_01031	51.156	CHH	hyper	upstream	1.34118		Ca_16372	38.8889	CG	hyper	gene body	-1.19345
Ca_17819	33.5485	CHH	hyper	upstream	1.32449		Ca_01783	30.0992	CG	hyper	gene body	-1.19635
Ca_08560	26.5606	CHH	hyper	upstream	1.3214		Ca_21981	60.3422	CG	hyper	gene body	-1.19641
Ca_12091	30.2307	CHH	hyper	upstream	1.31879		Ca_03052	34.565	CG	hyper	gene body	-1.20469
Ca_05435	30.8285	CHH	hyper	upstream	1.2907		Ca_01273	33.7488	CG	hyper	gene body	-1.23929
Ca_21162	36.9271	CHH	hyper	upstream	1.2693		Ca_04823	44.1192	CG	hyper	gene body	-1.25129
Ca_03748	25.559	CHH	hyper	upstream	1.25185		Ca_08570	60.231	CG	hyper	gene body	-1.29229
Ca_08037	32.3573	CHH	hyper	upstream	1.2448		Ca_04539	35.5515	CG	hyper	gene body	-1.30932
Ca_15548	26.9697	CHH	hyper	upstream	1.23734		Ca_20481	40.3697	CG	hyper	gene body	-1.35101
Ca_13931	29.8109	CHH	hyper	upstream	1.21488		Ca_04355	42.4076	CG	hyper	gene body	-1.36389
Ca_10100	27.9563	CHH	hyper	upstream	1.20321		Ca_11470	39.9713	CG	hyper	gene body	-1.37203
Ca_12484	27.1836	CHH	hyper	upstream	1.19862		Ca_11875	31.6164	CG	hyper	gene body	-1.40307
Ca_10142	26.9919	CHH	hyper	upstream	1.1823		Ca_02279	28.8236	CG	hyper	gene body	-1.41503
Ca_01096	31.7908	CHH	hyper	upstream	1.18182		Ca_13094	33.3919	CG	hyper	gene body	-1.42582
Ca_19245	28.7898	CHH	hyper	upstream	1.1768		Ca_03818	32.6139	CG	hyper	gene body	-1.42592
Ca_05699	34.9515	CHH	hyper	upstream	1.17366		Ca_13125	41.4393	CG	hyper	gene body	-1.42816
Ca_10562	27.3056	CHH	hyper	upstream	1.1722		Ca_06937	93.626	CG	hyper	gene body	-1.42937
Ca_07600	37.8641	CHH	hyper	upstream	1.15036		Ca_00466	74.5367	CG	hyper	gene body	-1.44284
Ca_06616	28.3342	CHH	hyper	upstream	1.14007		Ca_13916	45.2722	CG	hyper	gene body	-1.45929
Ca_11227	30.121	CHH	hyper	upstream	1.13605		Ca_04134	32.2032	CG	hyper	gene body	-1.46224
Ca_00778	25.3558	CHH	hyper	upstream	1.13271		Ca_22469	33.6032	CG	hyper	gene body	-1.51736
Ca_09363	33.0829	CHH	hyper	upstream	1.13036		Ca_11789	48.2229	CG	hyper	gene body	-1.52654
Ca_12075	32.2209	CHH	hyper	upstream	1.12981		Ca_20892	44.2679	CG	hyper	gene body	-1.63519
Ca_16181	33.2411	CHH	hyper	upstream	1.09339		Ca_10064	32.3349	CG	hyper	gene body	-1.69296
Ca_00803	36.5196	CHH	hyper	upstream	1.08962		Ca_15087	53.3592	CG	hyper	gene body	-1.70409
Ca_13426	26.8472	CHH	hyper	upstream	1.08895		Ca_02902	40.6829	CG	hyper	gene body	-1.76496
Ca_10452	25.0627	CHH	hyper	upstream	1.08334		Ca_08086	25.035	CG	hyper	gene body	-1.84664
Ca_09558	25.135	CHH	hyper	upstream	1.07756		Ca_16892	28.8726	CG	hyper	gene body	-1.847
Ca_11031	26.9743	CHH	hyper	upstream	1.07637		Ca_01248	68.5513	CG	hyper	gene body	-1.89626
Ca_12942	26.1165	CHH	hyper	upstream	1.06568		Ca_21197	51.1069	CG	hyper	gene body	-1.94843
Ca_21112	26.2115	CHH	hyper	upstream	1.05404		Ca_08022	37.8406	CG	hyper	gene body	-2.0758
Ca_27319	30.6014	CHH	hyper	upstream	1.04817		Ca_12623	48.0488	CG	hyper	gene body	-2.12212
Ca_10092	25.6496	CHH	hyper	upstream	1.04162		Ca_20562	31.0289	CG	hyper	gene body	-2.21497
Ca_13621	32.2353	CHH	hyper	upstream	1.03829		Ca_14223	85.0259	CG	hyper	gene body	-2.24805
Ca_06897	36.5046	CHH	hyper	upstream	1.03563		Ca_06223	47.5848	CG	hyper	gene body	-2.29003
Ca_13340	32.216	CHH	hyper	upstream	1.02459		Ca_03109	68.9276	CG	hyper	gene body	-2.40525
Ca_01901	25.2132	CHH	hyper	upstream	1.02233		Ca_02689	25.6269	CG	hyper	gene body	-2.45049
Ca_07943	31.9282	CHH	hyper	upstream	1.01152		Ca_10009	40.4778	CG	hyper	gene body	-2.48386
Ca_04358	38.3721	CHH	hyper	upstream	1.001		Ca_22909	26.5368	CG	hyper	gene body	-2.59678
Ca_07252	25.8587	CHH	hyper	upstream	inf		Ca_16775	47.3408	CG	hyper	gene body	-2.59868
Ca_10131	27.7121	CHH	hyper	upstream	inf		Ca_11885	68.5031	CG	hyper	gene body	-2.78812
Ca_10915	30.2912	CHH	hyper	upstream	inf		Ca_13726	82.7426	CG	hyper	gene body	-2.79353
Ca_22765	36.6453	CHH	hyper	upstream	inf		Ca_12321	27.2468	CG	hyper	gene body	-3.00815
Ca_13240	26.4376	CHH	hyper	upstream	-1.02199		Ca_02983	68.5089	CG	hyper	gene body	-3.04668
Ca_09764	31.7144	CHH	hyper	upstream	-1.02605		Ca_03297	42.2601	CG	hyper	gene body	-3.08585
Ca_06285	36.1629	CHH	hyper	upstream	-1.02706		Ca_11140	30.2736	CG	hyper	gene body	-3.1838
Ca_01430	26.8512	CHH	hyper	upstream	-1.04062		Ca_12185	37.2164	CG	hyper	gene body	-3.38537
Ca_07838	25.4747	CHH	hyper	upstream	-1.0447		Ca_00469	62.9812	CG	hyper	gene body	-3.49676
Ca_09132	29.9771	CHH	hyper	upstream	-1.04531		Ca_13465	25.5203	CG	hyper	gene body	-3.64681
Ca_08656	36.0309	CHH	hyper	upstream	-1.04974		Ca_18406	25.0945	CG	hyper	gene body	-3.94732
Ca_16334	33.8984	CHH	hyper	upstream	-1.05874		Ca_03444	60.3024	CG	hyper	gene body	-4.49005
Ca_14044	30.7729	CHH	hyper	upstream	-1.06457		Ca_18095	73.5761	CG	hyper	gene body	-4.53394
Ca_12680	30.6794	CHH	hyper	upstream	-1.08808		Ca_20980	65.8955	CG	hyper	gene body	-4.76688
Ca_03827	30.6258	CHH	hyper	upstream	-1.09471		Ca_02807	-62.8361	CG	hypo	gene body	5.31519
Ca_22919	30.9295	CHH	hyper	upstream	-1.11082		Ca_08061	-84.7503	CG	hypo	gene body	2.91376
Ca_10324	30.758	CHH	hyper	upstream	-1.11781		Ca_07421	-33.6759	CG	hypo	gene body	2.79658
Ca_09939	35.5418	CHH	hyper	upstream	-1.12351		Ca_11090	-34.5168	CG	hypo	gene body	2.75856
Ca_03675	32.9342	CHH	hyper	upstream	-1.13339		Ca_22652	-33.9887	CG	hypo	gene body	2.69278
Ca_03889	27.4502	CHH	hyper	upstream	-1.13526		Ca_03762	-60.4172	CG	hypo	gene body	2.47221
Ca_01383	28.2861	CHH	hyper	upstream	-1.13576		Ca_20283	-39.2907	CG	hypo	gene body	2.44358
Ca_08559	27.4422	CHH	hyper	upstream	-1.14858		Ca_24862	-30.6396	CG	hypo	gene body	2.37131
Ca_05504	38.4959	CHH	hyper	upstream	-1.15143		Ca_10491	-33.5602	CG	hypo	gene body	2.31444
Ca_01004	31.4428	CHH	hyper	upstream	-1.15486		Ca_02477	-86.2193	CG	hypo	gene body	2.05793
Ca_08574	34.6644	CHH	hyper	upstream	-1.16477		Ca_12373	-25.6686	CG	hypo	gene body	2.05027
Ca_27262	25.5452	CHH	hyper	upstream	-1.18361		Ca_14518	-30.5607	CG	hypo	gene body	1.85592
Ca_21097	28.4554	CHH	hyper	upstream	-1.19165		Ca_25006	-26.2668	CG	hypo	gene body	1.84267
Ca_10560	26.388	CHH	hyper	upstream	-1.22774		Ca_07924	-36.9449	CG	hypo	gene body	1.8211
Ca_09413	42.8642	CHH	hyper	upstream	-1.22806		Ca_13469	-32.7839	CG	hypo	gene body	1.79426
Ca_20233	27.4815	CHH	hyper	upstream	-1.24048		Ca_02776	-33.7187	CG	hypo	gene body	1.76047
Ca_16654	26.1363	CHH	hyper	upstream	-1.24496		Ca_00726	-32.9197	CG	hypo	gene body	1.74225
Ca_13614	34.1974	CHH	hyper	upstream	-1.24674		Ca_05841	-31.7068	CG	hypo	gene body	1.69059
Ca_15128	27.4898	CHH	hyper	upstream	-1.2507		Ca_12014	-60.4369	CG	hypo	gene body	1.63088
Ca_16457	25.1738	CHH	hyper	upstream	-1.26741		Ca_11860	-30.9098	CG	hypo	gene body	1.57388
Ca_05338	28.0898	CHH	hyper	upstream	-1.27796		Ca_00086	-42.7322	CG	hypo	gene body	1.57341
Ca_22363	28.3301	CHH	hyper	upstream	-1.27969		Ca_14788	-30.2968	CG	hypo	gene body	1.57075
Ca_13515	31.5448	CHH	hyper	upstream	-1.28842		Ca_19581	-58.0078	CG	hypo	gene body	1.51065
Ca_20217	28.2403	CHH	hyper	upstream	-1.30196		Ca_09043	-27.9056	CG	hypo	gene body	1.4731
Ca_08552	28.2766	CHH	hyper	upstream	-1.36595		Ca_01685	-76.4164	CG	hypo	gene body	1.44459
Ca_04496	27.9394	CHH	hyper	upstream	-1.37569		Ca_07726	-27.1143	CG	hypo	gene body	1.43821
Ca_03307	29.6601	CHH	hyper	upstream	-1.41675		Ca_13931	-28.7179	CG	hypo	gene body	1.41535
Ca_00705	25.5897	CHH	hyper	upstream	-1.42321		Ca_15179	-25.0616	CG	hypo	gene body	1.37814
Ca_09536	47.5935	CHH	hyper	upstream	-1.43145		Ca_15624	-66.483	CG	hypo	gene body	1.29513
Ca_23425	31.3289	CHH	hyper	upstream	-1.44789		Ca_07301	-35.1998	CG	hypo	gene body	1.21398
Ca_08381	30.7516	CHH	hyper	upstream	-1.47007		Ca_12936	-28.9575	CG	hypo	gene body	1.20982
Ca_17586	26.0501	CHH	hyper	upstream	-1.47808		Ca_02541	-35.1225	CG	hypo	gene body	1.20512
Ca_08522	25.0268	CHH	hyper	upstream	-1.48676		Ca_14560	-33.6943	CG	hypo	gene body	1.19143
Ca_04267	26.8092	CHH	hyper	upstream	-1.49053		Ca_02831	-36.4998	CG	hypo	gene body	1.18954
Ca_09247	33.0769	CHH	hyper	upstream	-1.50794		Ca_17323	-60.713	CG	hypo	gene body	1.16127
Ca_24900	26.4839	CHH	hyper	upstream	-1.52761		Ca_18520	-31.9438	CG	hypo	gene body	1.15841
Ca_12034	25.7534	CHH	hyper	upstream	-1.53189		Ca_22219	-26.8183	CG	hypo	gene body	1.15328
Ca_14298	27.2995	CHH	hyper	upstream	-1.53244		Ca_13144	-92.5008	CG	hypo	gene body	1.1409
Ca_20415	42.0889	CHH	hyper	upstream	-1.57664		Ca_04566	-51.9335	CG	hypo	gene body	1.12681
Ca_22816	40.2778	CHH	hyper	upstream	-1.59214		Ca_09673	-25.4737	CG	hypo	gene body	1.08253
Ca_22669	35.5676	CHH	hyper	upstream	-1.60335		Ca_06066	-64.0881	CG	hypo	gene body	1.08012
Ca_09533	25.4274	CHH	hyper	upstream	-1.64677		Ca_03289	-25.8727	CG	hypo	gene body	1.07638
Ca_22549	29.8317	CHH	hyper	upstream	-1.66204		Ca_15788	-49.5557	CG	hypo	gene body	1.06798
Ca_10305	27.6173	CHH	hyper	upstream	-1.68146		Ca_04996	-26.128	CG	hypo	gene body	1.05459
Ca_12044	29.7054	CHH	hyper	upstream	-1.71631		Ca_04744	-30.8537	CG	hypo	gene body	1.04651
Ca_05160	26.5455	CHH	hyper	upstream	-1.72553		Ca_17658	-26.7527	CG	hypo	gene body	1.03386
Ca_06914	33.3526	CHH	hyper	upstream	-1.73567		Ca_09773	-26.2866	CG	hypo	gene body	1.03217
Ca_14462	29.5594	CHH	hyper	upstream	-1.85769		Ca_15176	-29.1011	CG	hypo	gene body	1.02638
Ca_07447	28.8462	CHH	hyper	upstream	-1.89873		Ca_03628	-26.9107	CG	hypo	gene body	1.02516
Ca_01456	27.7583	CHH	hyper	upstream	-1.91085		Ca_06710	-25.7457	CG	hypo	gene body	1.01642
Ca_05165	25.7742	CHH	hyper	upstream	-2.00832		Ca_05146	-33.3001	CG	hypo	gene body	1.00701
Ca_05890	30.2128	CHH	hyper	upstream	-2.23044		Ca_07475	-29.6875	CG	hypo	gene body	1.00527
Ca_04163	28.1301	CHH	hyper	upstream	-2.30665		Ca_25071	-74.7727	CG	hypo	gene body	inf
Ca_04365	31.9785	CHH	hyper	upstream	-2.86		Ca_04936	-31.7851	CG	hypo	gene body	inf
Ca_04184	33.5668	CHH	hyper	upstream	-3.62026		Ca_14188	-53.2321	CG	hypo	gene body	inf
Ca_10597	25.1037	CHH	hyper	upstream	-4.87083		Ca_18335	-77.1847	CG	hypo	gene body	inf
Ca_15508	27.9089	CHH	hyper	upstream	-5.87577		Ca_04610	-62.6211	CG	hypo	gene body	inf
Ca_15660	30.5333	CHH	hyper	upstream	-5.9442		Ca_11623	-33.3749	CG	hypo	gene body	-inf
Ca_20502	31.7797	CHH	hyper	upstream	-9.79988		Ca_03347	-89.779	CG	hypo	gene body	-inf
Ca_10009	-29.8132	CHH	hypo	upstream	3.15401		Ca_18648	-25.1685	CG	hypo	gene body	-1.00139
Ca_06936	-34.0025	CHH	hypo	upstream	2.90805		Ca_10326	-30.8727	CG	hypo	gene body	-1.00473
Ca_04614	-42.8756	CHH	hypo	upstream	2.52637		Ca_04404	-34.9709	CG	hypo	gene body	-1.01555
Ca_18651	-26.2339	CHH	hypo	upstream	2.34068		Ca_18585	-27.242	CG	hypo	gene body	-1.03797
Ca_21548	-26.2357	CHH	hypo	upstream	2.10172		Ca_11356	-56.4048	CG	hypo	gene body	-1.03827
Ca_02632	-51.3174	CHH	hypo	upstream	1.8427		Ca_06114	-86.9708	CG	hypo	gene body	-1.03837
Ca_12146	-35.9649	CHH	hypo	upstream	1.64049		Ca_01280	-64.4917	CG	hypo	gene body	-1.08407
Ca_15457	-28.7564	CHH	hypo	upstream	1.6354		Ca_18595	-40.4153	CG	hypo	gene body	-1.11361
Ca_00206	-27.7535	CHH	hypo	upstream	1.62374		Ca_12808	-57.0127	CG	hypo	gene body	-1.11914
Ca_23059	-26.6919	CHH	hypo	upstream	1.46155		Ca_03501	-83.7811	CG	hypo	gene body	-1.12034
Ca_07131	-26.7449	CHH	hypo	upstream	1.45516		Ca_00981	-34.8554	CG	hypo	gene body	-1.1232
Ca_12143	-43.0506	CHH	hypo	upstream	1.44467		Ca_20192	-35.9555	CG	hypo	gene body	-1.13687
Ca_02836	-45.2776	CHH	hypo	upstream	1.44273		Ca_21949	-53.4215	CG	hypo	gene body	-1.14517
Ca_14738	-25.6707	CHH	hypo	upstream	1.43631		Ca_21981	-86.3105	CG	hypo	gene body	-1.19641
Ca_03197	-29.5772	CHH	hypo	upstream	1.4352		Ca_03098	-27.8256	CG	hypo	gene body	-1.20292
Ca_18793	-46.4762	CHH	hypo	upstream	1.41534		Ca_06899	-52.723	CG	hypo	gene body	-1.20676
Ca_05859	-27.2939	CHH	hypo	upstream	1.38137		Ca_09569	-64.9406	CG	hypo	gene body	-1.24819
Ca_07043	-28.3186	CHH	hypo	upstream	1.33347		Ca_04184	-34.7509	CG	hypo	gene body	-1.302
Ca_16422	-46.4913	CHH	hypo	upstream	1.27481		Ca_13638	-38.3529	CG	hypo	gene body	-1.3073
Ca_13190	-36.0963	CHH	hypo	upstream	1.24293		Ca_15051	-39.4915	CG	hypo	gene body	-1.31782
Ca_04129	-26.7953	CHH	hypo	upstream	1.20314		Ca_13357	-37.7259	CG	hypo	gene body	-1.31901
Ca_20704	-28.5665	CHH	hypo	upstream	1.16175		Ca_06908	-36.9711	CG	hypo	gene body	-1.32782
Ca_16802	-33.8919	CHH	hypo	upstream	1.10754		Ca_11875	-72.0412	CG	hypo	gene body	-1.40307
Ca_19902	-29.0669	CHH	hypo	upstream	1.0254		Ca_20375	-35.033	CG	hypo	gene body	-1.40366
Ca_11321	-27.8409	CHH	hypo	upstream	1.01036		Ca_02279	-37.7888	CG	hypo	gene body	-1.41503
Ca_15883	-28.1302	CHH	hypo	upstream	-inf		Ca_00956	-49.6992	CG	hypo	gene body	-1.62477
Ca_01649	-33.1535	CHH	hypo	upstream	-1.00875		Ca_07693	-87.9573	CG	hypo	gene body	-1.66498
Ca_11497	-39.0879	CHH	hypo	upstream	-1.10347		Ca_00861	-59.8287	CG	hypo	gene body	-1.67583
Ca_07228	-28.1686	CHH	hypo	upstream	-1.20325		Ca_02924	-35.3873	CG	hypo	gene body	-1.68081
Ca_09413	-36.5958	CHH	hypo	upstream	-1.22806		Ca_06943	-76.4404	CG	hypo	gene body	-1.70162
Ca_10993	-25.2828	CHH	hypo	upstream	-1.28862		Ca_18604	-26.5785	CG	hypo	gene body	-1.70477
Ca_19678	-50.3874	CHH	hypo	upstream	-1.44053		Ca_09537	-25.2318	CG	hypo	gene body	-1.72163
Ca_04056	-29.6184	CHH	hypo	upstream	-1.58426		Ca_05815	-71.4498	CG	hypo	gene body	-1.72977
Ca_05633	-31.4844	CHH	hypo	upstream	-1.628		Ca_21330	-54.2017	CG	hypo	gene body	-1.72981
Ca_05091	-61.4546	CHH	hypo	upstream	-1.70907		Ca_00560	-52.1581	CG	hypo	gene body	-1.77354
Ca_12044	-27.7879	CHH	hypo	upstream	-1.71631		Ca_17840	-34.2221	CG	hypo	gene body	-1.79081
Ca_09921	-27.2267	CHH	hypo	upstream	-1.73322		Ca_12785	-25.6522	CG	hypo	gene body	-1.80009
Ca_05505	-25.9972	CHH	hypo	upstream	-1.94737		Ca_01248	-34.9028	CG	hypo	gene body	-1.89626
Ca_08178	-25.6545	CHH	hypo	upstream	-1.96697		Ca_20370	-39.4308	CG	hypo	gene body	-1.94144
Ca_02677	-26.5987	CHH	hypo	upstream	-1.98651		Ca_19230	-30.3976	CG	hypo	gene body	-1.94629
Ca_03722	-25.641	CHH	hypo	upstream	-2.32896		Ca_01991	-62.8309	CG	hypo	gene body	-1.97333
Ca_14821	-28.5253	CHH	hypo	upstream	-2.40628		Ca_08180	-43.3471	CG	hypo	gene body	-2.04792
Ca_14875	-33.0726	CHH	hypo	upstream	-2.47026		Ca_05394	-94.6514	CG	hypo	gene body	-2.06167
Ca_13364	-30.0223	CHH	hypo	upstream	-2.65772		Ca_05322	-32.0202	CG	hypo	gene body	-2.23925
Ca_13507	-38.7843	CHH	hypo	upstream	-2.82216		Ca_07428	-52.1458	CG	hypo	gene body	-2.27418
Ca_12263	-39.5026	CHH	hypo	upstream	-3.24723		Ca_23889	-55.4133	CG	hypo	gene body	-2.62386
Ca_02252	-27.9161	CHH	hypo	upstream	-3.44925		Ca_14653	-37.2981	CG	hypo	gene body	-2.7525
Ca_12153	82.5	CG	hyper	gene body	6.64061		Ca_14821	-35.639	CG	hypo	gene body	-3.17481
Ca_05132	34.7527	CG	hyper	gene body	6.00646		Ca_03842	-82.657	CG	hypo	gene body	-3.95963
Ca_17650	37.7953	CG	hyper	gene body	3.45152		Ca_04202	-27.3807	CG	hypo	gene body	-3.97235
Ca_08370	32.798	CG	hyper	gene body	3.4148		Ca_13195	-40.4188	CG	hypo	gene body	-4.06297
Ca_08363	84.9275	CG	hyper	gene body	3.24836		Ca_21649	-88.9447	CG	hypo	gene body	-4.67374
Ca_10009	43.0869	CG	hyper	gene body	3.15401		Ca_20401	37.0801	CHG	hyper	gene body	1.99838
Ca_02745	68.6913	CG	hyper	gene body	3.04468		Ca_17104	27.0136	CHG	hyper	gene body	1.46009
Ca_14012	27.9107	CG	hyper	gene body	2.92523		Ca_00184	36.4497	CHG	hyper	gene body	1.03515
Ca_00811	41.9016	CG	hyper	gene body	2.89914		Ca_16483	30.0688	CHG	hyper	gene body	inf
Ca_08401	33.4781	CG	hyper	gene body	2.83462		Ca_15883	93.5103	CHG	hyper	gene body	-inf
Ca_09130	75.8859	CG	hyper	gene body	2.82497		Ca_16212	31.4671	CHG	hyper	gene body	-1.02602
Ca_03809	74.9398	CG	hyper	gene body	2.80326		Ca_16250	34.5477	CHG	hyper	gene body	-1.06883
Ca_23032	94.2623	CG	hyper	gene body	2.75416		Ca_05675	30.5676	CHG	hyper	gene body	-1.24962
Ca_17044	46.7087	CG	hyper	gene body	2.6866		Ca_06937	44.3231	CHG	hyper	gene body	-1.42937
Ca_18918	34.6887	CG	hyper	gene body	2.64114		Ca_09647	27.2276	CHG	hyper	gene body	-1.48311
Ca_05126	26.4351	CG	hyper	gene body	2.62619		Ca_04976	91.7672	CHG	hyper	gene body	-1.58903
Ca_03940	64.4471	CG	hyper	gene body	2.57169		Ca_26405	28.149	CHG	hyper	gene body	-1.71199
Ca_01399	40.8277	CG	hyper	gene body	2.4681		Ca_16892	28.431	CHG	hyper	gene body	-1.847
Ca_14475	45.1062	CG	hyper	gene body	2.40351		Ca_14653	26.765	CHG	hyper	gene body	-2.7525
Ca_14002	25.3731	CG	hyper	gene body	2.36388		Ca_14495	-90.2582	CHG	hypo	gene body	5.64347
Ca_05233	27.1296	CG	hyper	gene body	2.35539		Ca_20194	-38.1955	CHG	hypo	gene body	2.04324
Ca_04569	48.4485	CG	hyper	gene body	2.3493		Ca_13036	-90.5511	CHG	hypo	gene body	inf
Ca_22117	33.1469	CG	hyper	gene body	2.34431		Ca_14549	-65.1043	CHG	hypo	gene body	1.30657
Ca_02000	27.2637	CG	hyper	gene body	2.26147		Ca_19327	-33.9482	CHG	hypo	gene body	1.26398
Ca_20481	29.8977	CG	hyper	gene body	2.25858		Ca_12249	-31.9224	CHG	hypo	gene body	1.24696
Ca_14438	65.6025	CG	hyper	gene body	2.23998		Ca_13144	-65.5757	CHG	hypo	gene body	1.1409
Ca_06015	54.9598	CG	hyper	gene body	2.23229		Ca_10970	-35.6147	CHG	hypo	gene body	-inf
Ca_12067	42.3977	CG	hyper	gene body	2.21915		Ca_18651	-67.7315	CHG	hypo	gene body	-1.9035
Ca_20823	43.3655	CG	hyper	gene body	2.20727		Ca_13345	26.3997	CHH	hyper	gene body	4.87525
Ca_10678	27.5654	CG	hyper	gene body	2.17933		Ca_23337	30.2691	CHH	hyper	gene body	1.77586
Ca_22150	35.0654	CG	hyper	gene body	2.15897		Ca_12950	27.917	CHH	hyper	gene body	1.66064
Ca_00702	43.5278	CG	hyper	gene body	2.15441		Ca_03650	43.0027	CHH	hyper	gene body	1.60687
Ca_16126	38.5785	CG	hyper	gene body	2.15284		Ca_23163	25.0461	CHH	hyper	gene body	1.59469
Ca_20147	27.3286	CG	hyper	gene body	2.13653		Ca_19581	25.0845	CHH	hyper	gene body	1.51065
Ca_01030	59.7654	CG	hyper	gene body	2.10614		Ca_13039	33.7145	CHH	hyper	gene body	1.50433
Ca_10186	27.1488	CG	hyper	gene body	2.09463		Ca_18298	27.0047	CHH	hyper	gene body	1.49974
Ca_04991	47.6738	CG	hyper	gene body	2.07363		Ca_16361	26.4881	CHH	hyper	gene body	1.42213
Ca_06669	82.9016	CG	hyper	gene body	2.06669		Ca_00853	26.761	CHH	hyper	gene body	1.37239
Ca_13286	86.3407	CG	hyper	gene body	2.04877		Ca_14549	26.7657	CHH	hyper	gene body	1.30657
Ca_13759	34.5539	CG	hyper	gene body	2.03107		Ca_20879	27.9548	CHH	hyper	gene body	1.28604
Ca_13039	68.6948	CG	hyper	gene body	1.9928		Ca_21097	25.662	CHH	hyper	gene body	1.17248
Ca_20130	27.2733	CG	hyper	gene body	1.96624		Ca_15496	28.9755	CHH	hyper	gene body	1.10582
Ca_01017	42.3269	CG	hyper	gene body	1.93075		Ca_00184	27.2862	CHH	hyper	gene body	1.03515
Ca_24835	57.394	CG	hyper	gene body	1.91487		Ca_15677	28.1389	CHH	hyper	gene body	1.01433
Ca_10908	67.3236	CG	hyper	gene body	1.91283		Ca_17839	28.7004	CHH	hyper	gene body	1.01422
Ca_23631	52.0775	CG	hyper	gene body	1.89805		Ca_10915	38.848	CHH	hyper	gene body	inf
Ca_14555	75.0951	CG	hyper	gene body	1.89054		Ca_20217	26.0393	CHH	hyper	gene body	inf
Ca_13497	51.9828	CG	hyper	gene body	1.88192		Ca_04610	38.4034	CHH	hyper	gene body	inf
Ca_20283	52.5	CG	hyper	gene body	1.86995		Ca_06114	32.4808	CHH	hyper	gene body	-1.03837
Ca_06181	66.8333	CG	hyper	gene body	1.86862		Ca_00120	26.2706	CHH	hyper	gene body	-1.10933
Ca_09909	28.5166	CG	hyper	gene body	1.86648		Ca_13623	25.6725	CHH	hyper	gene body	-1.20388
Ca_05325	40.1383	CG	hyper	gene body	1.85582		Ca_14895	35.0638	CHH	hyper	gene body	-1.32541
Ca_02632	45.679	CG	hyper	gene body	1.8427		Ca_07545	29.1404	CHH	hyper	gene body	-1.3834
Ca_20491	32.7119	CG	hyper	gene body	1.84243		Ca_06937	49.2811	CHH	hyper	gene body	-1.42937
Ca_15868	32.0058	CG	hyper	gene body	1.84031		Ca_09647	26.2654	CHH	hyper	gene body	-1.48311
Ca_17992	95.4232	CG	hyper	gene body	1.8377		Ca_08130	26.4151	CHH	hyper	gene body	-1.50958
Ca_00681	60.3915	CG	hyper	gene body	1.83543		Ca_04976	47.264	CHH	hyper	gene body	-1.58903
Ca_18597	66.6519	CG	hyper	gene body	1.83075		Ca_17586	29.1564	CHH	hyper	gene body	-1.60608
Ca_19440	29.0121	CG	hyper	gene body	1.82843		Ca_22488	29.9966	CHH	hyper	gene body	-1.70633
Ca_20229	36.933	CG	hyper	gene body	1.8251		Ca_17030	26.9741	CHH	hyper	gene body	-1.79389
Ca_16881	41.4943	CG	hyper	gene body	1.82104		Ca_16725	28.8192	CHH	hyper	gene body	-1.98377
Ca_05084	25.0961	CG	hyper	gene body	1.81879		Ca_07542	26.9774	CHH	hyper	gene body	-2.55967
Ca_23885	43.3333	CG	hyper	gene body	1.80682		Ca_21090	32.2349	CHH	hyper	gene body	-2.92079
Ca_01760	29.3265	CG	hyper	gene body	1.80389		Ca_14687	29.4289	CHH	hyper	gene body	-2.9861
Ca_08961	49.5063	CG	hyper	gene body	1.80116		Ca_14821	52.1933	CHH	hyper	gene body	-3.17481
Ca_09661	81.2227	CG	hyper	gene body	1.76815		Ca_18730	26.4364	CHH	hyper	gene body	-3.24626
Ca_14531	75.4746	CG	hyper	gene body	1.74145		Ca_00469	30.3974	CHH	hyper	gene body	-3.49676
Ca_13287	83.2704	CG	hyper	gene body	1.7373		Ca_04673	42.1478	CHH	hyper	gene body	-3.87216
Ca_09773	36.8232	CG	hyper	gene body	1.70469		Ca_14893	-29.5121	CHH	hypo	gene body	1.12416
Ca_08443	32.2849	CG	hyper	gene body	1.6956		Ca_11274	-31.01	CHH	hypo	gene body	-1.09587
Ca_15870	42.8189	CG	hyper	gene body	1.67059		Ca_18651	-26.0096	CHH	hypo	gene body	-1.9035
Ca_06700	85.3659	CG	hyper	gene body	1.6694		Ca_05670	-38.9196	CHH	hypo	gene body	-2.3662
Ca_04231	52.2066	CG	hyper	gene body	1.66652		Ca_12788	-38.6503	CHH	hypo	gene body	-3.70958
Ca_11434	63.8545	CG	hyper	gene body	1.66335		Ca_23328	42.0461	CG	hyper	downstream	2.87059
Ca_17866	36.9565	CG	hyper	gene body	1.6584		Ca_01010	25.3996	CG	hyper	downstream	2.12269
Ca_03811	34.7702	CG	hyper	gene body	1.65496		Ca_14148	27.8674	CG	hyper	downstream	2.11565
Ca_21299	32.8385	CG	hyper	gene body	1.65289		Ca_18753	28.624	CG	hyper	downstream	1.59057
Ca_03214	73.8867	CG	hyper	gene body	1.65179		Ca_16036	59.7678	CG	hyper	downstream	1.28361
Ca_12146	27.4372	CG	hyper	gene body	1.64049		Ca_03382	36.6648	CG	hyper	downstream	1.27136
Ca_16920	37.3377	CG	hyper	gene body	1.63899		Ca_22150	41.3583	CG	hyper	downstream	1.24725
Ca_15494	38.9943	CG	hyper	gene body	1.62604		Ca_07485	44.0943	CG	hyper	downstream	inf
Ca_05351	38.6473	CG	hyper	gene body	1.6248		Ca_18909	34.21	CG	hyper	downstream	inf
Ca_09549	29.5455	CG	hyper	gene body	1.62455		Ca_13890	69.9748	CG	hyper	downstream	inf
Ca_10439	38.2128	CG	hyper	gene body	1.62205		Ca_19475	33.3265	CG	hyper	downstream	inf
Ca_08891	30.2246	CG	hyper	gene body	1.61553		Ca_15883	95.6556	CG	hyper	downstream	-inf
Ca_12738	36.1702	CG	hyper	gene body	1.60738		Ca_00915	96.7691	CG	hyper	downstream	-inf
Ca_03990	37.3329	CG	hyper	gene body	1.60416		Ca_24556	85.6416	CG	hyper	downstream	-1.16291
Ca_01392	75.9303	CG	hyper	gene body	1.59559		Ca_02280	28.8236	CG	hyper	downstream	-1.2427
Ca_02164	43.4801	CG	hyper	gene body	1.58316		Ca_09778	38.636	CG	hyper	downstream	-1.27122
Ca_09100	38.8391	CG	hyper	gene body	1.56638		Ca_15139	83.6066	CG	hyper	downstream	-1.28018
Ca_19439	71.315	CG	hyper	gene body	1.54184		Ca_12110	75.5013	CG	hyper	downstream	-1.316
Ca_10982	54.0056	CG	hyper	gene body	1.53441		Ca_11155	25.6809	CG	hyper	downstream	-1.53108
Ca_01153	39.0928	CG	hyper	gene body	1.52767		Ca_00234	67.8055	CG	hyper	downstream	-1.5584
Ca_17527	56.2111	CG	hyper	gene body	1.52719		Ca_19616	31.5708	CG	hyper	downstream	-1.56091
Ca_21165	68.629	CG	hyper	gene body	1.52633		Ca_04763	42.4825	CG	hyper	downstream	-1.69311
Ca_23590	34.3953	CG	hyper	gene body	1.52587		Ca_17684	31.6147	CG	hyper	downstream	-1.99086
Ca_15408	32.1765	CG	hyper	gene body	1.52174		Ca_05394	47.8305	CG	hyper	downstream	-2.06167
Ca_07100	37.9104	CG	hyper	gene body	1.51264		Ca_08061	-84.7503	CG	hypo	downstream	2.91376
Ca_05761	26.5006	CG	hyper	gene body	1.51246		Ca_01900	-26.8574	CG	hypo	downstream	2.32959
Ca_20325	64.5853	CG	hyper	gene body	1.50795		Ca_21114	-96.5054	CG	hypo	downstream	1.95585
Ca_10233	33.0916	CG	hyper	gene body	1.50751		Ca_14695	-30.9533	CG	hypo	downstream	1.54924
Ca_12907	33.4138	CG	hyper	gene body	1.50153		Ca_18803	-39.6135	CG	hypo	downstream	1.19004
Ca_00812	84.765	CG	hyper	gene body	1.49369		Ca_01954	-37.4131	CG	hypo	downstream	1.11537
Ca_12414	57.3883	CG	hyper	gene body	1.48165		Ca_07400	-54.0991	CG	hypo	downstream	1.11266
Ca_06618	38.3063	CG	hyper	gene body	1.48108		Ca_12223	-37.3357	CG	hypo	downstream	1.10563
Ca_18587	31.9245	CG	hyper	gene body	1.47308		Ca_04935	-31.7851	CG	hypo	downstream	1.09398
Ca_20329	26.9816	CG	hyper	gene body	1.46835		Ca_18795	-29.0811	CG	hypo	downstream	1.0804
Ca_11422	27.7528	CG	hyper	gene body	1.45574		Ca_06066	-64.0881	CG	hypo	downstream	1.08012
Ca_12955	34.4768	CG	hyper	gene body	1.43951		Ca_04996	-26.128	CG	hypo	downstream	1.05459
Ca_09641	30.5198	CG	hyper	gene body	1.43372		Ca_03376	-84.7826	CG	hypo	downstream	1.03638
Ca_07069	28.0791	CG	hyper	gene body	1.42477		Ca_01866	-28.8326	CG	hypo	downstream	inf
Ca_18793	34.6652	CG	hyper	gene body	1.41534		Ca_04791	-37.2466	CG	hypo	downstream	-inf
Ca_02167	30.9524	CG	hyper	gene body	1.40497		Ca_22770	-30.5252	CG	hypo	downstream	-inf
Ca_09349	28.1351	CG	hyper	gene body	1.40377		Ca_12664	-26.4646	CG	hypo	downstream	-1.12491
Ca_00726	43.7727	CG	hyper	gene body	1.40313		Ca_00915	-97.5185	CG	hypo	downstream	-inf
Ca_21470	49.5096	CG	hyper	gene body	1.40306		Ca_04774	-55.41	CG	hypo	downstream	-1.17981
Ca_02160	70.4661	CG	hyper	gene body	1.39936		Ca_05167	-26.9245	CG	hypo	downstream	-1.21353
Ca_20248	26.3845	CG	hyper	gene body	1.38541		Ca_02280	-37.7888	CG	hypo	downstream	-1.2427
Ca_08198	25.1429	CG	hyper	gene body	1.37217		Ca_06908	-78.3289	CG	hypo	downstream	-1.32782
Ca_05773	34.0338	CG	hyper	gene body	1.37096		Ca_02478	-86.2193	CG	hypo	downstream	-1.43877
Ca_00475	86.0453	CG	hyper	gene body	1.36687		Ca_14615	-27.5122	CG	hypo	downstream	-1.46117
Ca_07658	27.8864	CG	hyper	gene body	1.36445		Ca_00956	-49.6992	CG	hypo	downstream	-1.62477
Ca_06547	32.4346	CG	hyper	gene body	1.36205		Ca_06750	-77.0039	CG	hypo	downstream	-1.8945
Ca_00925	75.3191	CG	hyper	gene body	1.35891		Ca_01991	-80.567	CG	hypo	downstream	-1.97333
Ca_00781	49.0772	CG	hyper	gene body	1.35795		Ca_13054	-40.2899	CG	hypo	downstream	-2.10258
Ca_07117	40.0978	CG	hyper	gene body	1.35675		Ca_19626	-28.7484	CG	hypo	downstream	-2.20373
Ca_20892	54.5585	CG	hyper	gene body	1.35651		Ca_07542	-32.1933	CG	hypo	downstream	-2.55967
Ca_03468	87.987	CG	hyper	gene body	1.35542		Ca_14189	-57.0725	CG	hypo	downstream	-2.57084
Ca_08858	51.6511	CG	hyper	gene body	1.35123		Ca_06299	-25.6455	CG	hypo	downstream	-3.28499
Ca_13098	41.4247	CG	hyper	gene body	1.34781		Ca_03842	-82.657	CG	hypo	downstream	-3.95963
Ca_04680	30.6564	CG	hyper	gene body	1.34477		Ca_17044	27.8645	CHG	hyper	downstream	4.06288
Ca_11281	41.4835	CG	hyper	gene body	1.34144		Ca_00184	36.4497	CHG	hyper	downstream	1.03515
Ca_01031	34.3288	CG	hyper	gene body	1.34118		Ca_22692	27.6499	CHG	hyper	downstream	inf
Ca_16684	30.1528	CG	hyper	gene body	1.34075		Ca_13890	29.2236	CHG	hyper	downstream	inf
Ca_21149	26.2911	CG	hyper	gene body	1.33719		Ca_16483	30.0688	CHG	hyper	downstream	inf
Ca_09238	34.8101	CG	hyper	gene body	1.33617		Ca_00915	70.7581	CHG	hyper	downstream	-inf
Ca_06223	33.524	CG	hyper	gene body	1.33367		Ca_10064	26.7174	CHG	hyper	downstream	-1.69296
Ca_17819	29.7564	CG	hyper	gene body	1.32449		Ca_17684	49.0711	CHG	hyper	downstream	-1.99086
Ca_07172	63.0017	CG	hyper	gene body	1.32081		Ca_00009	29.0127	CHG	hyper	downstream	-2.11185
Ca_19018	26.7476	CG	hyper	gene body	1.31853		Ca_21114	-95.2731	CHG	hypo	downstream	1.95585
Ca_26405	29.8219	CG	hyper	gene body	1.3143		Ca_14505	-26.3804	CHG	hypo	downstream	1.60258
Ca_00115	43.4856	CG	hyper	gene body	1.31219		Ca_03670	-41.8754	CHG	hypo	downstream	-2.11137
Ca_03963	61.6113	CG	hyper	gene body	1.31076		Ca_15084	53.0188	CHH	hyper	downstream	5.37931
Ca_11150	26.817	CG	hyper	gene body	1.30284		Ca_03617	26.4713	CHH	hyper	downstream	5.19422
Ca_03395	62.5	CG	hyper	gene body	1.2978		Ca_11013	26.4356	CHH	hyper	downstream	3.59232
Ca_10832	32.4731	CG	hyper	gene body	1.29716		Ca_00331	31.2868	CHH	hyper	downstream	3.49803
Ca_05379	25.1338	CG	hyper	gene body	1.29287		Ca_02868	28.2674	CHH	hyper	downstream	3.37287
Ca_21462	37.1309	CG	hyper	gene body	1.29186		Ca_05001	28.3072	CHH	hyper	downstream	2.50377
Ca_17415	40.0558	CG	hyper	gene body	1.28811		Ca_17807	26.889	CHH	hyper	downstream	2.41303
Ca_04153	44.9623	CG	hyper	gene body	1.28712		Ca_24862	26.9193	CHH	hyper	downstream	2.37131
Ca_10293	46.7643	CG	hyper	gene body	1.2786		Ca_07825	31.6988	CHH	hyper	downstream	2.35107
Ca_06391	42.9257	CG	hyper	gene body	1.27731		Ca_00723	29.9035	CHH	hyper	downstream	1.79624
Ca_25856	33.6735	CG	hyper	gene body	1.27553		Ca_17524	28.181	CHH	hyper	downstream	1.71431
Ca_08671	47.9837	CG	hyper	gene body	1.27467		Ca_13190	26.9251	CHH	hyper	downstream	1.70906
Ca_09512	31.3262	CG	hyper	gene body	1.27206		Ca_08580	40.7008	CHH	hyper	downstream	1.67421
Ca_21162	72.9699	CG	hyper	gene body	1.2693		Ca_12950	25.3652	CHH	hyper	downstream	1.66064
Ca_09981	30.8968	CG	hyper	gene body	1.26859		Ca_19018	34.5989	CHH	hyper	downstream	1.64301
Ca_02508	35.5504	CG	hyper	gene body	1.26454		Ca_23748	27.5243	CHH	hyper	downstream	1.54439
Ca_11850	25.727	CG	hyper	gene body	1.26051		Ca_04601	44.5541	CHH	hyper	downstream	1.48781
Ca_02142	37.3684	CG	hyper	gene body	1.25384		Ca_11758	25.8184	CHH	hyper	downstream	1.47265
Ca_10476	36.2451	CG	hyper	gene body	1.25116		Ca_06130	25.0109	CHH	hyper	downstream	1.45071
Ca_20498	29.6776	CG	hyper	gene body	1.25004		Ca_10144	28.4427	CHH	hyper	downstream	1.41875
Ca_08037	48.3871	CG	hyper	gene body	1.2448		Ca_19179	32.2697	CHH	hyper	downstream	1.35288
Ca_10932	44.202	CG	hyper	gene body	1.24254		Ca_05908	27.5782	CHH	hyper	downstream	1.34939
Ca_03899	25.6225	CG	hyper	gene body	1.24237		Ca_00315	29.9045	CHH	hyper	downstream	1.29411
Ca_10390	36.998	CG	hyper	gene body	1.2418		Ca_15703	29.3912	CHH	hyper	downstream	1.26531
Ca_08408	75.5412	CG	hyper	gene body	1.23356		Ca_04358	27.3756	CHH	hyper	downstream	1.23877
Ca_18521	48.5645	CG	hyper	gene body	1.22948		Ca_21133	29.7325	CHH	hyper	downstream	1.10093
Ca_01406	25.8665	CG	hyper	gene body	1.22603		Ca_11524	29.6863	CHH	hyper	downstream	1.09534
Ca_01971	46.9064	CG	hyper	gene body	1.22279		Ca_03289	25.6383	CHH	hyper	downstream	1.07638
Ca_15410	46.5625	CG	hyper	gene body	1.22116		Ca_20130	30.1213	CHH	hyper	downstream	1.04076
Ca_05377	27.4749	CG	hyper	gene body	1.21688		Ca_00184	27.2862	CHH	hyper	downstream	1.03515
Ca_04812	47.0644	CG	hyper	gene body	1.21649		Ca_14499	26.9764	CHH	hyper	downstream	1.02421
Ca_13931	51.2976	CG	hyper	gene body	1.21488		Ca_16108	29.4674	CHH	hyper	downstream	1.01208
Ca_01162	95.5922	CG	hyper	gene body	1.21203		Ca_02799	32.4343	CHH	hyper	downstream	1.0073
Ca_16071	42.752	CG	hyper	gene body	1.2079		Ca_10915	38.848	CHH	hyper	downstream	inf
Ca_06551	32.4474	CG	hyper	gene body	1.20679		Ca_01331	28.409	CHH	hyper	downstream	inf
Ca_21217	58.6713	CG	hyper	gene body	1.20489		Ca_03527	25.2758	CHH	hyper	downstream	inf
Ca_00732	42.9666	CG	hyper	gene body	1.20258		Ca_21374	28.0665	CHH	hyper	downstream	inf
Ca_14068	69.3682	CG	hyper	gene body	1.20204		Ca_09468	34.2914	CHH	hyper	downstream	inf
Ca_23839	53.841	CG	hyper	gene body	1.19941		Ca_13890	36.8763	CHH	hyper	downstream	inf
Ca_06621	59.7892	CG	hyper	gene body	1.19915		Ca_17705	31.5766	CHH	hyper	downstream	inf
Ca_07806	92.1052	CG	hyper	gene body	1.19905		Ca_00494	30.4774	CHH	hyper	downstream	inf
Ca_16620	34.7668	CG	hyper	gene body	1.19711		Ca_19291	25.9286	CHH	hyper	downstream	inf
Ca_05457	41.0236	CG	hyper	gene body	1.19394		Ca_08963	31.5703	CHH	hyper	downstream	inf
Ca_10859	38.3829	CG	hyper	gene body	1.19323		Ca_05607	30.9463	CHH	hyper	downstream	inf
Ca_07011	47.0784	CG	hyper	gene body	1.19299		Ca_17879	28.092	CHH	hyper	downstream	inf
Ca_16389	42.8786	CG	hyper	gene body	1.19231		Ca_06590	28.8321	CHH	hyper	downstream	inf
Ca_25549	78.7234	CG	hyper	gene body	1.18993		Ca_06942	31.8356	CHH	hyper	downstream	-inf
Ca_16243	25.5385	CG	hyper	gene body	1.18674		Ca_05732	26.7977	CHH	hyper	downstream	-inf
Ca_06812	43.8684	CG	hyper	gene body	1.1867		Ca_01096	26.9308	CHH	hyper	downstream	-1.00129
Ca_22034	32.005	CG	hyper	gene body	1.17995		Ca_15712	34.8038	CHH	hyper	downstream	-1.00353
Ca_15618	26.071	CG	hyper	gene body	1.17937		Ca_09086	25.8739	CHH	hyper	downstream	-1.01305
Ca_03298	39.3322	CG	hyper	gene body	1.17927		Ca_09854	29.7918	CHH	hyper	downstream	-1.04302
Ca_19245	55.1116	CG	hyper	gene body	1.1768		Ca_02435	30.0938	CHH	hyper	downstream	-1.05554
Ca_20247	31.8459	CG	hyper	gene body	1.17466		Ca_23148	30.8313	CHH	hyper	downstream	-1.06958
Ca_09955	58.2618	CG	hyper	gene body	1.17322		Ca_00915	50.0577	CHH	hyper	downstream	-inf
Ca_01078	47.7591	CG	hyper	gene body	1.17221		Ca_13418	29.3315	CHH	hyper	downstream	-1.15627
Ca_15327	31.9172	CG	hyper	gene body	1.17016		Ca_05631	26.7281	CHH	hyper	downstream	-1.198
Ca_05186	54.5718	CG	hyper	gene body	1.16661		Ca_04823	31.219	CHH	hyper	downstream	-1.25129
Ca_20704	33.4353	CG	hyper	gene body	1.16175		Ca_17329	27.0626	CHH	hyper	downstream	-1.25397
Ca_09767	49.9089	CG	hyper	gene body	1.15967		Ca_09778	37.935	CHH	hyper	downstream	-1.27122
Ca_16962	38.9231	CG	hyper	gene body	1.15875		Ca_13638	29.4021	CHH	hyper	downstream	-1.3073
Ca_00655	34.0574	CG	hyper	gene body	1.1547		Ca_09985	26.741	CHH	hyper	downstream	-1.35796
Ca_15183	39.2562	CG	hyper	gene body	1.15399		Ca_07006	30.0364	CHH	hyper	downstream	-1.40293
Ca_23842	59.7549	CG	hyper	gene body	1.15231		Ca_03254	25.1985	CHH	hyper	downstream	-1.45737
Ca_03163	30.5695	CG	hyper	gene body	1.14963		Ca_01586	25.574	CHH	hyper	downstream	-1.52608
Ca_09688	29.9659	CG	hyper	gene body	1.14738		Ca_15856	26.6917	CHH	hyper	downstream	-1.56928
Ca_14729	29.0062	CG	hyper	gene body	1.14717		Ca_20497	27.2666	CHH	hyper	downstream	-1.61921
Ca_22434	29.0933	CG	hyper	gene body	1.14519		Ca_04563	28.9382	CHH	hyper	downstream	-1.67871
Ca_23825	35.5933	CG	hyper	gene body	1.13954		Ca_10064	27.4255	CHH	hyper	downstream	-1.69296
Ca_04610	34.3686	CG	hyper	gene body	1.13334		Ca_16023	31.4018	CHH	hyper	downstream	-1.75476
Ca_00778	42.8571	CG	hyper	gene body	1.13271		Ca_09054	31.3099	CHH	hyper	downstream	-1.7861
Ca_13849	39.7472	CG	hyper	gene body	1.13198		Ca_13929	33.8671	CHH	hyper	downstream	-1.86713
Ca_09133	38.0266	CG	hyper	gene body	1.1318		Ca_12729	26.7487	CHH	hyper	downstream	-1.88632
Ca_09363	30.4828	CG	hyper	gene body	1.13036		Ca_06750	27.4825	CHH	hyper	downstream	-1.8945
Ca_12075	29.669	CG	hyper	gene body	1.12981		Ca_13375	32.4477	CHH	hyper	downstream	-1.91394
Ca_13675	60.0121	CG	hyper	gene body	1.12815		Ca_11879	25.9729	CHH	hyper	downstream	-2.07515
Ca_08472	43.3369	CG	hyper	gene body	1.12658		Ca_18506	26.2782	CHH	hyper	downstream	-2.07589
Ca_14780	52.6947	CG	hyper	gene body	1.12565		Ca_23427	27.3517	CHH	hyper	downstream	-2.08175
Ca_05820	28.426	CG	hyper	gene body	1.12513		Ca_13261	26.6409	CHH	hyper	downstream	-2.09421
Ca_12086	37.5887	CG	hyper	gene body	1.12456		Ca_03670	34.95	CHH	hyper	downstream	-2.11137
Ca_17947	47.078	CG	hyper	gene body	1.12455		Ca_12623	27.7571	CHH	hyper	downstream	-2.12212
Ca_12676	47.8859	CG	hyper	gene body	1.12308		Ca_12606	28.0902	CHH	hyper	downstream	-2.27645
Ca_09226	45.772	CG	hyper	gene body	1.11999		Ca_26358	33.8294	CHH	hyper	downstream	-2.36709
Ca_12085	55.2341	CG	hyper	gene body	1.1198		Ca_16643	27.5541	CHH	hyper	downstream	-2.48638
Ca_03723	52.8967	CG	hyper	gene body	1.11947		Ca_06669	34.4698	CHH	hyper	downstream	-2.54925
Ca_15702	31.8008	CG	hyper	gene body	1.11868		Ca_23118	27.2837	CHH	hyper	downstream	-2.68462
Ca_14746	26.8312	CG	hyper	gene body	1.11043		Ca_01969	25.7897	CHH	hyper	downstream	-2.6941
Ca_11192	36.1397	CG	hyper	gene body	1.09966		Ca_22367	30.1387	CHH	hyper	downstream	-2.91128
Ca_09052	42.4615	CG	hyper	gene body	1.09719		Ca_18716	31.262	CHH	hyper	downstream	-2.91407
Ca_05681	43.0483	CG	hyper	gene body	1.09599		Ca_21090	32.2349	CHH	hyper	downstream	-2.92079
Ca_17290	33.2079	CG	hyper	gene body	1.09455		Ca_13579	33.1374	CHH	hyper	downstream	-3.03178
Ca_11554	27.1051	CG	hyper	gene body	1.09236		Ca_03297	30.3384	CHH	hyper	downstream	-3.08585
Ca_00570	44.8188	CG	hyper	gene body	1.08776		Ca_24775	27.8687	CHH	hyper	downstream	-3.15264
Ca_05888	60.3382	CG	hyper	gene body	1.08525		Ca_08975	25.7732	CHH	hyper	downstream	-3.44635
Ca_16741	62.0537	CG	hyper	gene body	1.08505		Ca_22645	26.174	CHH	hyper	downstream	-3.45915
Ca_20662	44.8392	CG	hyper	gene body	1.08139		Ca_08559	36.7789	CHH	hyper	downstream	-3.91514
Ca_19492	31.2131	CG	hyper	gene body	1.07869		Ca_04202	27.1614	CHH	hyper	downstream	-3.97235
Ca_17980	25.4358	CG	hyper	gene body	1.07737		Ca_19814	30.2872	CHH	hyper	downstream	-4.03032
Ca_18432	28.7852	CG	hyper	gene body	1.07296		Ca_15470	32.5653	CHH	hyper	downstream	-6.69512
Ca_14765	37.578	CG	hyper	gene body	1.07291		Ca_06952	-25.8385	CHH	hypo	downstream	2.42693
Ca_06586	44.4935	CG	hyper	gene body	1.07272		Ca_21114	-25.8388	CHH	hypo	downstream	1.95585
Ca_02851	39.3187	CG	hyper	gene body	1.07057		Ca_15883	-30.5293	CHH	hypo	downstream	-inf
Ca_14108	32.8896	CG	hyper	gene body	1.07052		Ca_03501	-37.2211	CHH	hypo	downstream	-1.12034
Ca_16998	32.1556	CG	hyper	gene body	1.07015		Ca_17329	-28.6989	CHH	hypo	downstream	-1.25397
Ca_14211	25.3647	CG	hyper	gene body	1.0665		Ca_18651	-26.0096	CHH	hypo	downstream	-1.9035
Ca_12942	40.7846	CG	hyper	gene body	1.06568		Ca_01991	-26.1442	CHH	hypo	downstream	-1.97333
Ca_18797	60.0695	CG	hyper	gene body	1.06314
Ca_11333	25.8541	CG	hyper	gene body	1.06236
Ca_12469	39.2742	CG	hyper	gene body	1.06004
Ca_25432	51.455	CG	hyper	gene body	1.05927
Ca_18896	28.4386	CG	hyper	gene body	1.05888
Ca_23176	32.3335	CG	hyper	gene body	1.05819
Ca_10196	25.5172	CG	hyper	gene body	1.05797
Ca_13008	26.4529	CG	hyper	gene body	1.05731
Ca_01783	86.4865	CG	hyper	gene body	1.05719
Ca_07893	40.7215	CG	hyper	gene body	1.0568
Ca_04186	52.4681	CG	hyper	gene body	1.05232
Ca_04911	34.1991	CG	hyper	gene body	1.05179
Ca_10990	26.159	CG	hyper	gene body	1.05149
Ca_11929	44.5783	CG	hyper	gene body	1.05122
Ca_15033	32.4279	CG	hyper	gene body	1.04992
Ca_18506	57.6117	CG	hyper	gene body	1.04944
Ca_27319	39.0993	CG	hyper	gene body	1.04817
Ca_04842	60.7503	CG	hyper	gene body	1.04807
Ca_14215	83.9213	CG	hyper	gene body	1.0465
Ca_02421	71.9176	CG	hyper	gene body	1.04554
Ca_00064	25.1447	CG	hyper	gene body	1.04444
Ca_20965	40.0847	CG	hyper	gene body	1.04236
Ca_12447	28.6371	CG	hyper	gene body	1.04168
Ca_23628	81.6058	CG	hyper	gene body	1.04004
Ca_05166	30.2086	CG	hyper	gene body	1.03967
Ca_18071	91.8525	CG	hyper	gene body	1.03711
Ca_19705	82.8078	CG	hyper	gene body	1.03549
Ca_25223	41.1255	CG	hyper	gene body	1.03293
Ca_12097	27.5253	CG	hyper	gene body	1.03154
Ca_10748	25.5639	CG	hyper	gene body	1.0284
Ca_02480	31.6221	CG	hyper	gene body	1.02839
Ca_13409	27.9743	CG	hyper	gene body	1.02832
Ca_09429	46.0673	CG	hyper	gene body	1.02792
Ca_08521	26.4645	CG	hyper	gene body	1.02736
Ca_10492	57.1579	CG	hyper	gene body	1.02668
Ca_03672	36.731	CG	hyper	gene body	1.02618
Ca_07124	43.2671	CG	hyper	gene body	1.0213
Ca_20989	51.1628	CG	hyper	gene body	1.02112
Ca_08943	45.7937	CG	hyper	gene body	1.01938
Ca_02936	56.4629	CG	hyper	gene body	1.01061
Ca_18190	79.5504	CG	hyper	gene body	1.01054
Ca_06937	91.8207	CG	hyper	gene body	1.00867
Ca_19210	34.2001	CG	hyper	gene body	1.00593
Ca_17680	72.4567	CG	hyper	gene body	1.00385
Ca_04282	57.514	CG	hyper	gene body	inf
Ca_13942	29.3478	CG	hyper	gene body	-inf
Ca_15883	96.1004	CG	hyper	gene body	-inf
Ca_23591	29.5659	CG	hyper	gene body	-1.00082
Ca_03238	49.1697	CG	hyper	gene body	-1.00343
Ca_12247	54.0895	CG	hyper	gene body	-1.00347
Ca_02280	27.5824	CG	hyper	gene body	-1.00393
Ca_13283	25.5319	CG	hyper	gene body	-1.0117
Ca_06425	59.9405	CG	hyper	gene body	-1.01308
Ca_20628	28.4746	CG	hyper	gene body	-1.01635
Ca_17547	31.3015	CG	hyper	gene body	-1.01653
Ca_09562	30.1112	CG	hyper	gene body	-1.01886
Ca_13307	61.7636	CG	hyper	gene body	-1.01964
Ca_20471	38.8689	CG	hyper	gene body	-1.02177
Ca_02993	27.565	CG	hyper	gene body	-1.02424
Ca_09764	32.4074	CG	hyper	gene body	-1.02605
Ca_03358	61.8732	CG	hyper	gene body	-1.0264
Ca_13020	41.0884	CG	hyper	gene body	-1.02753
Ca_09788	37.8996	CG	hyper	gene body	-1.02814
Ca_20482	30.4253	CG	hyper	gene body	-1.02942
Ca_27693	27.9869	CG	hyper	gene body	-1.03287
Ca_16601	25.3435	CG	hyper	gene body	-1.03425
Ca_15706	34.0875	CG	hyper	gene body	-1.03954
Ca_17789	35.6312	CG	hyper	gene body	-1.04077
Ca_02889	33.9828	CG	hyper	gene body	-1.04207
Ca_00586	33.4274	CG	hyper	gene body	-1.04253
Ca_24768	39.1304	CG	hyper	gene body	-1.04608
Ca_02726	41.8184	CG	hyper	gene body	-1.04711
Ca_25923	40.5677	CG	hyper	gene body	-1.04958
Ca_07295	35.503	CG	hyper	gene body	-1.04962
Ca_08656	43.1182	CG	hyper	gene body	-1.04974
Ca_13745	77.844	CG	hyper	gene body	-1.05044
Ca_12272	54.5738	CG	hyper	gene body	-1.05235
Ca_12878	37.9734	CG	hyper	gene body	-1.0557
Ca_07692	26.4017	CG	hyper	gene body	-1.05894
Ca_01205	48.1536	CG	hyper	gene body	-1.07436
Ca_03972	54.2837	CG	hyper	gene body	-1.07747
Ca_07547	70.2468	CG	hyper	gene body	-1.07825
Ca_14866	31.8579	CG	hyper	gene body	-1.08045
Ca_06476	45.6827	CG	hyper	gene body	-1.08159
Ca_13120	29.3455	CG	hyper	gene body	-1.08181
Ca_22043	29.3333	CG	hyper	gene body	-1.08283
Ca_10752	26.5385	CG	hyper	gene body	-1.08435
Ca_07641	29.5102	CG	hyper	gene body	-1.08512
Ca_12680	49.7257	CG	hyper	gene body	-1.08808
Ca_14604	31.2676	CG	hyper	gene body	-1.09024
Ca_18490	33.3333	CG	hyper	gene body	-1.09395
Ca_01290	31.2245	CG	hyper	gene body	-1.09486
Ca_11497	38.5956	CG	hyper	gene body	-1.10347
Ca_01277	34.8551	CG	hyper	gene body	-1.10683
Ca_16862	29.9247	CG	hyper	gene body	-1.10797
Ca_08424	42.6658	CG	hyper	gene body	-1.108
Ca_03363	33.8331	CG	hyper	gene body	-1.11033
Ca_10324	58.4963	CG	hyper	gene body	-1.11781
Ca_04445	34.993	CG	hyper	gene body	-1.12105
Ca_13619	27.2959	CG	hyper	gene body	-1.12291
Ca_16527	25.8424	CG	hyper	gene body	-1.12976
Ca_05652	68.5444	CG	hyper	gene body	-1.13721
Ca_01204	58.4884	CG	hyper	gene body	-1.13724
Ca_01258	37.4908	CG	hyper	gene body	-1.13769
Ca_13566	40.3634	CG	hyper	gene body	-1.13778
Ca_07923	46.445	CG	hyper	gene body	-1.139
Ca_07307	66	CG	hyper	gene body	-1.14255
Ca_03873	28.8462	CG	hyper	gene body	-1.14641
Ca_03981	32.5798	CG	hyper	gene body	-1.14663
Ca_14024	68.9816	CG	hyper	gene body	-1.14823
Ca_05639	35.8025	CG	hyper	gene body	-1.15036
Ca_05504	26.5306	CG	hyper	gene body	-1.15143
Ca_08579	54.2735	CG	hyper	gene body	-1.15619
Ca_06864	28.1373	CG	hyper	gene body	-1.15847
Ca_05054	42.2612	CG	hyper	gene body	-1.15866
Ca_00927	48.075	CG	hyper	gene body	-1.15879
Ca_18064	31.9481	CG	hyper	gene body	-1.15995
Ca_14192	53.8079	CG	hyper	gene body	-1.16095
Ca_04261	33.3187	CG	hyper	gene body	-1.1639
Ca_10746	28.1897	CG	hyper	gene body	-1.16725
Ca_07298	42.0123	CG	hyper	gene body	-1.17038
Ca_02284	31.3131	CG	hyper	gene body	-1.17376
Ca_05098	32.8859	CG	hyper	gene body	-1.1838
Ca_06796	63.7388	CG	hyper	gene body	-1.18417
Ca_08647	45.468	CG	hyper	gene body	-1.1858
Ca_13289	30.9183	CG	hyper	gene body	-1.18863
Ca_09992	33.1019	CG	hyper	gene body	-1.19059
Ca_03301	32.4658	CG	hyper	gene body	-1.1906
Ca_02783	32.8912	CG	hyper	gene body	-1.19217
Ca_07954	28.0552	CG	hyper	gene body	-1.19292
Ca_13187	40.0223	CG	hyper	gene body	-1.19449
Ca_19888	27.8718	CG	hyper	gene body	-1.20751
Ca_16370	29.2235	CG	hyper	gene body	-1.21357
Ca_17439	27.935	CG	hyper	gene body	-1.2155
Ca_09763	40.1079	CG	hyper	gene body	-1.21664
Ca_18373	28.4836	CG	hyper	gene body	-1.2179
Ca_20488	64.8351	CG	hyper	gene body	-1.22191
Ca_00706	70.5518	CG	hyper	gene body	-1.22705
Ca_01248	68.6856	CG	hyper	gene body	-1.22721
Ca_09741	40.4062	CG	hyper	gene body	-1.23226
Ca_05562	60.7924	CG	hyper	gene body	-1.23377
Ca_15444	96.123	CG	hyper	gene body	-1.23816
Ca_14499	42.6823	CG	hyper	gene body	-1.25263
Ca_02655	46.9986	CG	hyper	gene body	-1.25598
Ca_00729	35.6366	CG	hyper	gene body	-1.26327
Ca_14714	38.6439	CG	hyper	gene body	-1.26609
Ca_09201	46.0684	CG	hyper	gene body	-1.26852
Ca_04101	30.8646	CG	hyper	gene body	-1.27395
Ca_05338	31.4653	CG	hyper	gene body	-1.27796
Ca_10330	32.3728	CG	hyper	gene body	-1.27807
Ca_22363	35.2566	CG	hyper	gene body	-1.27969
Ca_09708	45.4921	CG	hyper	gene body	-1.2804
Ca_10015	50.6828	CG	hyper	gene body	-1.28394
Ca_05884	38.2338	CG	hyper	gene body	-1.28624
Ca_02452	60.6879	CG	hyper	gene body	-1.30372
Ca_10608	37.2163	CG	hyper	gene body	-1.30422
Ca_20567	43.4752	CG	hyper	gene body	-1.30498
Ca_08180	35.0746	CG	hyper	gene body	-1.31892
Ca_12367	25.0737	CG	hyper	gene body	-1.3259
Ca_00894	25.8201	CG	hyper	gene body	-1.33179
Ca_07916	34.3939	CG	hyper	gene body	-1.34322
Ca_03929	31.6558	CG	hyper	gene body	-1.35067
Ca_01235	33.3235	CG	hyper	gene body	-1.3598
Ca_01200	26.1042	CG	hyper	gene body	-1.36123
Ca_01242	26.3009	CG	hyper	gene body	-1.3619
Ca_03673	35.1409	CG	hyper	gene body	-1.36494
Ca_08552	27.8397	CG	hyper	gene body	-1.36595
Ca_07479	27.8339	CG	hyper	gene body	-1.37362
Ca_09169	32.431	CG	hyper	gene body	-1.3739
Ca_00954	96.4914	CG	hyper	gene body	-1.37486
Ca_12792	25.6452	CG	hyper	gene body	-1.37574
Ca_24169	71.1864	CG	hyper	gene body	-1.39657
Ca_18319	77.6549	CG	hyper	gene body	-1.39966
Ca_17644	26.9602	CG	hyper	gene body	-1.40223
Ca_15558	31.0929	CG	hyper	gene body	-1.41752
Ca_07837	29.6715	CG	hyper	gene body	-1.41848
Ca_12783	26.2711	CG	hyper	gene body	-1.4206
Ca_00705	36.9818	CG	hyper	gene body	-1.42321
Ca_00314	38.8746	CG	hyper	gene body	-1.42373
Ca_22444	53.9411	CG	hyper	gene body	-1.42429
Ca_16749	31.8152	CG	hyper	gene body	-1.42499
Ca_07466	41.4582	CG	hyper	gene body	-1.43054
Ca_15775	25.7824	CG	hyper	gene body	-1.43827
Ca_17987	27.5154	CG	hyper	gene body	-1.44588
Ca_02447	31.998	CG	hyper	gene body	-1.4603
Ca_01934	74.1182	CG	hyper	gene body	-1.46379
Ca_06174	37.8106	CG	hyper	gene body	-1.46512
Ca_08381	36.2897	CG	hyper	gene body	-1.47007
Ca_02401	47.1698	CG	hyper	gene body	-1.47022
Ca_02426	29.3987	CG	hyper	gene body	-1.47329
Ca_10433	34.3559	CG	hyper	gene body	-1.47523
Ca_06062	37.9308	CG	hyper	gene body	-1.48767
Ca_23148	36.2721	CG	hyper	gene body	-1.48949
Ca_05355	53.1034	CG	hyper	gene body	-1.49629
Ca_07274	51.1884	CG	hyper	gene body	-1.50269
Ca_08616	52.4892	CG	hyper	gene body	-1.52346
Ca_02663	33.6758	CG	hyper	gene body	-1.52944
Ca_09779	40.334	CG	hyper	gene body	-1.53497
Ca_16618	54.3764	CG	hyper	gene body	-1.54326
Ca_14223	25.3968	CG	hyper	gene body	-1.54801
Ca_15050	34.0816	CG	hyper	gene body	-1.55538
Ca_04787	71.18	CG	hyper	gene body	-1.55696
Ca_15627	26.321	CG	hyper	gene body	-1.57327
Ca_22756	41.904	CG	hyper	gene body	-1.57575
Ca_04056	87.1905	CG	hyper	gene body	-1.58426
Ca_22816	94.8916	CG	hyper	gene body	-1.59214
Ca_09227	33.9646	CG	hyper	gene body	-1.62043
Ca_06413	61.1427	CG	hyper	gene body	-1.62748
Ca_09654	35.4886	CG	hyper	gene body	-1.6281
Ca_12846	41.3851	CG	hyper	gene body	-1.63471
Ca_09049	66.1036	CG	hyper	gene body	-1.64097
Ca_19167	29.882	CG	hyper	gene body	-1.64463
Ca_05106	39.8142	CG	hyper	gene body	-1.67759
Ca_18908	36.3273	CG	hyper	gene body	-1.67872
Ca_05091	31.6949	CG	hyper	gene body	-1.70907
Ca_17393	58.8889	CG	hyper	gene body	-1.72728
Ca_13762	92.0635	CG	hyper	gene body	-1.73302
Ca_12839	28.4735	CG	hyper	gene body	-1.80467
Ca_08423	83.1612	CG	hyper	gene body	-1.8361
Ca_21129	52.3476	CG	hyper	gene body	-1.84653
Ca_01359	29.7313	CG	hyper	gene body	-1.86954
Ca_25893	68.2094	CG	hyper	gene body	-1.87026
Ca_05008	35.4167	CG	hyper	gene body	-1.88209
Ca_01312	83.7279	CG	hyper	gene body	-1.90187
Ca_18605	36.3699	CG	hyper	gene body	-1.93249
Ca_07087	61.1775	CG	hyper	gene body	-1.93776
Ca_05973	51.3048	CG	hyper	gene body	-inf
Ca_08570	65.3991	CG	hyper	gene body	-1.97964
Ca_02677	32.1212	CG	hyper	gene body	-1.98651
Ca_16539	34.1828	CG	hyper	gene body	-2.0108
Ca_14892	36.5572	CG	hyper	gene body	-2.03084
Ca_06926	47.0331	CG	hyper	gene body	-2.03808
Ca_23170	33.6875	CG	hyper	gene body	-2.05363
Ca_13761	48.3635	CG	hyper	gene body	-2.09769
Ca_21313	36.978	CG	hyper	gene body	-2.11762
Ca_07726	34.9379	CG	hyper	gene body	-2.13071
Ca_07277	27.8792	CG	hyper	gene body	-2.14734
Ca_22125	40.7154	CG	hyper	gene body	-2.16003
Ca_01128	59.3156	CG	hyper	gene body	-2.20413
Ca_23016	47.1951	CG	hyper	gene body	-inf
Ca_11740	42.4261	CG	hyper	gene body	-2.24337
Ca_22469	26.6739	CG	hyper	gene body	-2.30736
Ca_03813	41.6667	CG	hyper	gene body	-2.32051
Ca_12969	57.8702	CG	hyper	gene body	-2.323
Ca_03722	29.5612	CG	hyper	gene body	-2.32896
Ca_18629	82.0107	CG	hyper	gene body	-2.34408
Ca_08240	67.6719	CG	hyper	gene body	-2.35489
Ca_00593	57.8896	CG	hyper	gene body	-2.37827
Ca_17125	44.6194	CG	hyper	gene body	-2.38948
Ca_09176	64.6707	CG	hyper	gene body	-2.40174
Ca_03004	25.2085	CG	hyper	gene body	-2.45763
Ca_14613	36.1044	CG	hyper	gene body	-2.56427
Ca_17365	77.0251	CG	hyper	gene body	-2.60452
Ca_23775	35.4836	CG	hyper	gene body	-2.61953
Ca_02832	32.1549	CG	hyper	gene body	-2.62867
Ca_00478	36.2844	CG	hyper	gene body	-2.99236
Ca_04669	32.5603	CG	hyper	gene body	-3.17628
Ca_02689	46.7342	CG	hyper	gene body	-3.29072
Ca_04376	26.037	CG	hyper	gene body	-3.3164
Ca_15377	34.847	CG	hyper	gene body	-3.39763
Ca_12231	37.9318	CG	hyper	gene body	-3.53164
Ca_02902	57.5269	CG	hyper	gene body	-3.57717
Ca_20980	71.6073	CG	hyper	gene body	-3.65335
Ca_23541	81.6408	CG	hyper	gene body	-3.71356
Ca_02780	92.6921	CG	hyper	gene body	-3.84443
Ca_16514	71.1281	CG	hyper	gene body	-4.0196
Ca_12103	29.1092	CG	hyper	gene body	-4.02469
Ca_17637	36.4923	CG	hyper	gene body	-4.04265
Ca_03810	25.3086	CG	hyper	gene body	-4.10411
Ca_09537	40.7407	CG	hyper	gene body	-4.16506
Ca_03591	29.6337	CG	hyper	gene body	-4.28116
Ca_13699	49.1011	CG	hyper	gene body	-4.56426
Ca_05856	31.285	CG	hyper	gene body	-4.68717
Ca_03706	28.18	CG	hyper	gene body	-4.84012
Ca_18363	62.8801	CG	hyper	gene body	-5.21297
Ca_05090	39.0131	CG	hyper	gene body	-5.53288
Ca_11885	61.7514	CG	hyper	gene body	-5.88948
Ca_26316	36.4261	CG	hyper	gene body	-5.91695
Ca_05674	43.1061	CG	hyper	gene body	-6.23009
Ca_02550	25.9012	CG	hyper	gene body	-7.88436
Ca_02363	76.1591	CG	hyper	gene body	-7.93164
Ca_05336	68.3026	CG	hyper	gene body	-9.45289
Ca_08155	85.4553	CG	hyper	gene body	-10.3015
Ca_07687	-29.2939	CG	hypo	gene body	6.17423
Ca_05132	-26.5558	CG	hypo	gene body	6.00646
Ca_24492	-88.9076	CG	hypo	gene body	5.14819
Ca_14938	-26.2575	CG	hypo	gene body	4.3698
Ca_23690	-39.5636	CG	hypo	gene body	3.70951
Ca_13144	-44.293	CG	hypo	gene body	3.49891
Ca_00262	-27.551	CG	hypo	gene body	3.36607
Ca_03807	-91	CG	hypo	gene body	3.10807
Ca_02583	-35.1062	CG	hypo	gene body	3.05534
Ca_17044	-26.031	CG	hypo	gene body	2.6866
Ca_03940	-84.898	CG	hypo	gene body	2.57169
Ca_03081	-70.0406	CG	hypo	gene body	2.52433
Ca_25885	-37.8129	CG	hypo	gene body	2.49568
Ca_08061	-34.4716	CG	hypo	gene body	2.42331
Ca_11155	-47.0588	CG	hypo	gene body	2.42182
Ca_13593	-29.9685	CG	hypo	gene body	2.40989
Ca_11297	-28.847	CG	hypo	gene body	2.36025
Ca_05233	-26.5918	CG	hypo	gene body	2.35539
Ca_12092	-45.8881	CG	hypo	gene body	2.28945
Ca_09887	-34.0751	CG	hypo	gene body	2.28916
Ca_05185	-27.7054	CG	hypo	gene body	2.27906
Ca_02000	-92.4083	CG	hypo	gene body	2.26147
Ca_15624	-40.6181	CG	hypo	gene body	2.25899
Ca_22912	-29.2006	CG	hypo	gene body	2.24584
Ca_14438	-46.6705	CG	hypo	gene body	2.23998
Ca_06645	-43.4268	CG	hypo	gene body	2.21765
Ca_18121	-49.2359	CG	hypo	gene body	2.109
Ca_01030	-28.8032	CG	hypo	gene body	2.10614
Ca_21548	-32.1938	CG	hypo	gene body	2.10172
Ca_10186	-27.1767	CG	hypo	gene body	2.09463
Ca_10712	-63.9018	CG	hypo	gene body	2.0773
Ca_04991	-33.9998	CG	hypo	gene body	2.07363
Ca_06669	-40.049	CG	hypo	gene body	2.06669
Ca_13039	-51.1622	CG	hypo	gene body	1.9928
Ca_03149	-37.5977	CG	hypo	gene body	1.91372
Ca_17413	-61.8213	CG	hypo	gene body	1.8975
Ca_03908	-26.8697	CG	hypo	gene body	1.88524
Ca_20283	-27.0761	CG	hypo	gene body	1.86995
Ca_21125	-76.9992	CG	hypo	gene body	1.86887
Ca_06183	-40.8076	CG	hypo	gene body	1.84738
Ca_02632	-28.7951	CG	hypo	gene body	1.8427
Ca_20491	-37.7338	CG	hypo	gene body	1.84243
Ca_20229	-31.7588	CG	hypo	gene body	1.8251
Ca_11780	-36.7771	CG	hypo	gene body	1.82379
Ca_16881	-27.8615	CG	hypo	gene body	1.82104
Ca_05084	-37.591	CG	hypo	gene body	1.81879
Ca_23885	-26.7225	CG	hypo	gene body	1.80682
Ca_01760	-44.6022	CG	hypo	gene body	1.80389
Ca_08961	-37.661	CG	hypo	gene body	1.80116
Ca_09661	-43.6047	CG	hypo	gene body	1.76815
Ca_08033	-26.9682	CG	hypo	gene body	1.75046
Ca_00188	-30.7034	CG	hypo	gene body	1.74364
Ca_14531	-49.9062	CG	hypo	gene body	1.74145
Ca_13287	-40.5671	CG	hypo	gene body	1.7373
Ca_15646	-38.4752	CG	hypo	gene body	1.71694
Ca_26373	-40.8051	CG	hypo	gene body	1.70731
Ca_08443	-34.8447	CG	hypo	gene body	1.6956
Ca_02654	-62.4682	CG	hypo	gene body	1.68147
Ca_23166	-82.3572	CG	hypo	gene body	1.66431
Ca_00054	-36.5388	CG	hypo	gene body	1.6639
Ca_10226	-38.0597	CG	hypo	gene body	1.6535
Ca_12146	-34.7283	CG	hypo	gene body	1.64049
Ca_16920	-28.2359	CG	hypo	gene body	1.63899
Ca_15154	-29.28	CG	hypo	gene body	1.62806
Ca_09549	-38.3658	CG	hypo	gene body	1.62455
Ca_04008	-61.6057	CG	hypo	gene body	1.62406
Ca_03650	-29.9127	CG	hypo	gene body	1.62206
Ca_08891	-32.6678	CG	hypo	gene body	1.61553
Ca_17519	-73.4514	CG	hypo	gene body	1.59644
Ca_01392	-84.633	CG	hypo	gene body	1.59559
Ca_15211	-26.8313	CG	hypo	gene body	1.57764
Ca_14577	-67.6042	CG	hypo	gene body	1.57711
Ca_01680	-42.1505	CG	hypo	gene body	1.54394
Ca_21165	-25.5286	CG	hypo	gene body	1.52633
Ca_23590	-35.4312	CG	hypo	gene body	1.52587
Ca_00960	-61.4762	CG	hypo	gene body	1.52486
Ca_12181	-40.4618	CG	hypo	gene body	1.52356
Ca_01519	-37.6984	CG	hypo	gene body	1.52344
Ca_15408	-40.2251	CG	hypo	gene body	1.52174
Ca_13019	-44.7709	CG	hypo	gene body	1.51294
Ca_07100	-32.5758	CG	hypo	gene body	1.51264
Ca_10233	-42.6134	CG	hypo	gene body	1.50751
Ca_00812	-41.144	CG	hypo	gene body	1.49369
Ca_06618	-44.2499	CG	hypo	gene body	1.48108
Ca_06452	-32.5095	CG	hypo	gene body	1.47356
Ca_07131	-50.193	CG	hypo	gene body	1.45516
Ca_05645	-31.3047	CG	hypo	gene body	1.44814
Ca_20871	-30.7311	CG	hypo	gene body	1.4419
Ca_09641	-25.4406	CG	hypo	gene body	1.43372
Ca_07852	-89.2974	CG	hypo	gene body	1.42036
Ca_21948	-53.4382	CG	hypo	gene body	1.41216
Ca_09349	-41.7758	CG	hypo	gene body	1.40377
Ca_00726	-48.4848	CG	hypo	gene body	1.40313
Ca_02160	-43.4214	CG	hypo	gene body	1.39936
Ca_05859	-34.9828	CG	hypo	gene body	1.38137
Ca_00341	-67.2509	CG	hypo	gene body	1.37846
Ca_15186	-32.2134	CG	hypo	gene body	1.37407
Ca_12532	-31.1764	CG	hypo	gene body	1.37382
Ca_13213	-29.3645	CG	hypo	gene body	1.36501
Ca_09416	-53.1106	CG	hypo	gene body	1.36226
Ca_06547	-46.8834	CG	hypo	gene body	1.36205
Ca_00925	-68.0189	CG	hypo	gene body	1.35891
Ca_07117	-27.3194	CG	hypo	gene body	1.35675
Ca_04680	-35.5703	CG	hypo	gene body	1.34477
Ca_12427	-27.2244	CG	hypo	gene body	1.34343
Ca_16684	-27.5651	CG	hypo	gene body	1.34075
Ca_22652	-54.1408	CG	hypo	gene body	1.33667
Ca_06223	-36.5038	CG	hypo	gene body	1.33367
Ca_11747	-30.1017	CG	hypo	gene body	1.3213
Ca_07172	-29.4459	CG	hypo	gene body	1.32081
Ca_22646	-61.5278	CG	hypo	gene body	1.31607
Ca_00115	-32.8182	CG	hypo	gene body	1.31219
Ca_14701	-29.0804	CG	hypo	gene body	1.31186
Ca_11150	-30.8824	CG	hypo	gene body	1.30284
Ca_12058	-92.126	CG	hypo	gene body	1.30237
Ca_05379	-34.211	CG	hypo	gene body	1.29287
Ca_10589	-25.6394	CG	hypo	gene body	1.29084
Ca_04153	-43.3738	CG	hypo	gene body	1.28712
Ca_06391	-41.6237	CG	hypo	gene body	1.27731
Ca_16524	-73.2435	CG	hypo	gene body	1.27095
Ca_21162	-53.2332	CG	hypo	gene body	1.2693
Ca_20875	-37.3807	CG	hypo	gene body	1.26514
Ca_19691	-27.4731	CG	hypo	gene body	1.26511
Ca_13949	-35.6449	CG	hypo	gene body	1.26223
Ca_02142	-60.473	CG	hypo	gene body	1.25384
Ca_01015	-25.7109	CG	hypo	gene body	1.25245
Ca_10932	-30.6717	CG	hypo	gene body	1.24254
Ca_03899	-48.7354	CG	hypo	gene body	1.24237
Ca_10390	-41.3444	CG	hypo	gene body	1.2418
Ca_07462	-28.919	CG	hypo	gene body	1.23783
Ca_18416	-25.043	CG	hypo	gene body	1.23709
Ca_03687	-38.6364	CG	hypo	gene body	1.2353
Ca_08408	-28.0905	CG	hypo	gene body	1.23356
Ca_20254	-58.494	CG	hypo	gene body	1.2249
Ca_12164	-32.5931	CG	hypo	gene body	1.22487
Ca_06916	-84.8995	CG	hypo	gene body	1.22327
Ca_01971	-27.704	CG	hypo	gene body	1.22279
Ca_02561	-66.1723	CG	hypo	gene body	1.22208
Ca_00704	-71.8235	CG	hypo	gene body	1.22019
Ca_00430	-88.5417	CG	hypo	gene body	1.21827
Ca_16628	-42.3566	CG	hypo	gene body	1.21805
Ca_15238	-34.1008	CG	hypo	gene body	1.21547
Ca_13931	-28.3701	CG	hypo	gene body	1.21488
Ca_10540	-45.583	CG	hypo	gene body	1.2143
Ca_05083	-28.7646	CG	hypo	gene body	1.2087
Ca_09511	-82.4627	CG	hypo	gene body	1.20609
Ca_07745	-40	CG	hypo	gene body	1.20593
Ca_04606	-54.4893	CG	hypo	gene body	1.20583
Ca_01755	-52.5444	CG	hypo	gene body	1.20499
Ca_21217	-28.5581	CG	hypo	gene body	1.20489
Ca_10100	-83.3333	CG	hypo	gene body	1.20321
Ca_04129	-35.1295	CG	hypo	gene body	1.20314
Ca_06621	-66.2069	CG	hypo	gene body	1.19915
Ca_18470	-33.7676	CG	hypo	gene body	1.19501
Ca_07924	-61.8222	CG	hypo	gene body	1.19442
Ca_25549	-46.0028	CG	hypo	gene body	1.18993
Ca_10065	-65.3846	CG	hypo	gene body	1.18882
Ca_06812	-71.0482	CG	hypo	gene body	1.1867
Ca_10886	-50.0825	CG	hypo	gene body	1.18249
Ca_10142	-27.6811	CG	hypo	gene body	1.1823
Ca_07263	-34.1176	CG	hypo	gene body	1.18147
Ca_17316	-40.5983	CG	hypo	gene body	1.17895
Ca_15304	-47.1544	CG	hypo	gene body	1.17605
Ca_15327	-48.7986	CG	hypo	gene body	1.17016
Ca_11860	-53.3761	CG	hypo	gene body	1.16185
Ca_12730	-30.0491	CG	hypo	gene body	1.16078
Ca_15860	-27.1989	CG	hypo	gene body	1.16001
Ca_03996	-55.0667	CG	hypo	gene body	1.15516
Ca_15183	-33.7559	CG	hypo	gene body	1.15399
Ca_09039	-93.3824	CG	hypo	gene body	1.15325
Ca_23842	-47.7381	CG	hypo	gene body	1.15231
Ca_04688	-26.3068	CG	hypo	gene body	1.15178
Ca_24167	-57.754	CG	hypo	gene body	1.15154
Ca_12863	-89.1165	CG	hypo	gene body	1.15103
Ca_03163	-39.1854	CG	hypo	gene body	1.14963
Ca_09688	-41.4387	CG	hypo	gene body	1.14738
Ca_14729	-27.0833	CG	hypo	gene body	1.14717
Ca_09112	-42.9282	CG	hypo	gene body	1.14717
Ca_22434	-25.1852	CG	hypo	gene body	1.14519
Ca_13117	-35.5565	CG	hypo	gene body	1.14074
Ca_23825	-27.0251	CG	hypo	gene body	1.13954
Ca_01207	-47.4085	CG	hypo	gene body	1.13696
Ca_00778	-60.4884	CG	hypo	gene body	1.13271
Ca_09133	-35.4941	CG	hypo	gene body	1.1318
Ca_12888	-34.2941	CG	hypo	gene body	1.12983
Ca_09086	-28.3347	CG	hypo	gene body	1.12854
Ca_10706	-25.1427	CG	hypo	gene body	1.12457
Ca_17947	-41.3643	CG	hypo	gene body	1.12455
Ca_12676	-53.5935	CG	hypo	gene body	1.12308
Ca_15710	-64.3141	CG	hypo	gene body	1.12017
Ca_13879	-28.1989	CG	hypo	gene body	1.11222
Ca_14746	-64.8917	CG	hypo	gene body	1.11043
Ca_05768	-38.5892	CG	hypo	gene body	1.10885
Ca_18153	-31.318	CG	hypo	gene body	1.10736
Ca_00914	-94.46	CG	hypo	gene body	1.10548
Ca_09052	-43.4397	CG	hypo	gene body	1.09719
Ca_17290	-79.3917	CG	hypo	gene body	1.09455
Ca_16181	-31.7871	CG	hypo	gene body	1.09339
Ca_17417	-74.3165	CG	hypo	gene body	1.09252
Ca_11554	-36.1092	CG	hypo	gene body	1.09236
Ca_09850	-34.3873	CG	hypo	gene body	1.09076
Ca_04352	-32.8653	CG	hypo	gene body	1.08518
Ca_14108	-26.5122	CG	hypo	gene body	1.07052
Ca_12942	-49.3125	CG	hypo	gene body	1.06568
Ca_18797	-34.965	CG	hypo	gene body	1.06314
Ca_17734	-69.8112	CG	hypo	gene body	1.0623
Ca_05156	-27.0591	CG	hypo	gene body	1.06169
Ca_05163	-72.3635	CG	hypo	gene body	1.05941
Ca_18896	-75.3345	CG	hypo	gene body	1.05888
Ca_01609	-69.5013	CG	hypo	gene body	1.05886
Ca_11424	-85.303	CG	hypo	gene body	1.0583
Ca_20772	-38.5162	CG	hypo	gene body	1.05826
Ca_10196	-32.4317	CG	hypo	gene body	1.05797
Ca_13008	-68.6567	CG	hypo	gene body	1.05731
Ca_01783	-26.759	CG	hypo	gene body	1.05719
Ca_16851	-40.5976	CG	hypo	gene body	1.05494
Ca_05657	-44.0011	CG	hypo	gene body	1.05398
Ca_15033	-39.6602	CG	hypo	gene body	1.04992
Ca_26282	-36.5885	CG	hypo	gene body	1.04819
Ca_27319	-47.7806	CG	hypo	gene body	1.04817
Ca_10558	-34.8339	CG	hypo	gene body	1.04791
Ca_14215	-48.5579	CG	hypo	gene body	1.0465
Ca_24411	-55.2743	CG	hypo	gene body	1.04556
Ca_12447	-60.4862	CG	hypo	gene body	1.04168
Ca_04560	-31.5319	CG	hypo	gene body	1.04074
Ca_23628	-26.32	CG	hypo	gene body	1.04004
Ca_05166	-26.6106	CG	hypo	gene body	1.03967
Ca_00256	-34.0622	CG	hypo	gene body	1.03405
Ca_04898	-29.7208	CG	hypo	gene body	1.03268
Ca_12677	-27.4213	CG	hypo	gene body	1.03191
Ca_06762	-40.18	CG	hypo	gene body	1.02874
Ca_13409	-56.962	CG	hypo	gene body	1.02832
Ca_09429	-38.4837	CG	hypo	gene body	1.02792
Ca_19902	-47.7512	CG	hypo	gene body	1.0254
Ca_13340	-61.5617	CG	hypo	gene body	1.02459
Ca_07421	-29.4385	CG	hypo	gene body	1.02448
Ca_01901	-36.6457	CG	hypo	gene body	1.02233
Ca_07124	-71.1111	CG	hypo	gene body	1.0213
Ca_20989	-30.4511	CG	hypo	gene body	1.02112
Ca_00916	-32.572	CG	hypo	gene body	1.0195
Ca_07275	-49.641	CG	hypo	gene body	1.0168
Ca_01622	-28.1944	CG	hypo	gene body	1.00676
Ca_23701	-29.5892	CG	hypo	gene body	1.00198
Ca_10703	-51.386	CG	hypo	gene body	inf
Ca_18609	-34.0809	CG	hypo	gene body	inf
Ca_10915	-75.9611	CG	hypo	gene body	inf
Ca_23591	-27.5362	CG	hypo	gene body	-1.00082
Ca_12247	-37.0784	CG	hypo	gene body	-1.00347
Ca_07321	-26.4456	CG	hypo	gene body	-1.00364
Ca_20476	-25.7896	CG	hypo	gene body	-1.00567
Ca_13283	-45.8485	CG	hypo	gene body	-1.0117
Ca_20628	-26.8478	CG	hypo	gene body	-1.01635
Ca_17547	-30.9144	CG	hypo	gene body	-1.01653
Ca_09562	-34.4444	CG	hypo	gene body	-1.01886
Ca_15305	-32.9571	CG	hypo	gene body	-1.02157
Ca_13240	-34.422	CG	hypo	gene body	-1.02199
Ca_01618	-82.7027	CG	hypo	gene body	-1.02233
Ca_12731	-27.2399	CG	hypo	gene body	-1.02264
Ca_15218	-35.9546	CG	hypo	gene body	-1.02387
Ca_13020	-38.8372	CG	hypo	gene body	-1.02753
Ca_00669	-31.5405	CG	hypo	gene body	-1.0285
Ca_20482	-54.9492	CG	hypo	gene body	-1.02942
Ca_16601	-40.3377	CG	hypo	gene body	-1.03425
Ca_02889	-25.9051	CG	hypo	gene body	-1.04207
Ca_16451	-38.4766	CG	hypo	gene body	-1.04306
Ca_09132	-27.6744	CG	hypo	gene body	-1.04531
Ca_13170	-33.4587	CG	hypo	gene body	-1.04622
Ca_00140	-47.1127	CG	hypo	gene body	-1.04676
Ca_02726	-49.3714	CG	hypo	gene body	-1.04711
Ca_25923	-49.3824	CG	hypo	gene body	-1.04958
Ca_20998	-96.3917	CG	hypo	gene body	-1.04968
Ca_08656	-42.947	CG	hypo	gene body	-1.04974
Ca_06656	-38.0137	CG	hypo	gene body	-1.05033
Ca_12272	-29.8903	CG	hypo	gene body	-1.05235
Ca_02996	-52.8174	CG	hypo	gene body	-1.05505
Ca_20319	-85.875	CG	hypo	gene body	-1.05553
Ca_08680	-74.6076	CG	hypo	gene body	-1.05627
Ca_10588	-66.6176	CG	hypo	gene body	-1.05938
Ca_12309	-35.6976	CG	hypo	gene body	-1.06062
Ca_03915	-35.594	CG	hypo	gene body	-1.06771
Ca_07547	-79.7735	CG	hypo	gene body	-1.07825
Ca_14259	-34.8109	CG	hypo	gene body	-1.07941
Ca_06476	-38.209	CG	hypo	gene body	-1.08159
Ca_22043	-35.4386	CG	hypo	gene body	-1.08283
Ca_04869	-64.8551	CG	hypo	gene body	-1.08661
Ca_14604	-36.0644	CG	hypo	gene body	-1.09024
Ca_11042	-43.3667	CG	hypo	gene body	-1.10394
Ca_03153	-31.2276	CG	hypo	gene body	-1.10522
Ca_01277	-46.1538	CG	hypo	gene body	-1.10683
Ca_03363	-25.822	CG	hypo	gene body	-1.11033
Ca_05293	-25.9147	CG	hypo	gene body	-1.12089
Ca_04445	-42.4412	CG	hypo	gene body	-1.12105
Ca_13619	-31.2174	CG	hypo	gene body	-1.12291
Ca_08231	-27.5714	CG	hypo	gene body	-1.13248
Ca_22539	-46.4222	CG	hypo	gene body	-1.13326
Ca_01383	-42.6154	CG	hypo	gene body	-1.13576
Ca_05652	-42.8683	CG	hypo	gene body	-1.13721
Ca_13566	-33.5197	CG	hypo	gene body	-1.13778
Ca_07923	-27.6551	CG	hypo	gene body	-1.139
Ca_01089	-33.9009	CG	hypo	gene body	-1.1394
Ca_15817	-40.6772	CG	hypo	gene body	-1.14418
Ca_03981	-38.9166	CG	hypo	gene body	-1.14663
Ca_14024	-44.9761	CG	hypo	gene body	-1.14823
Ca_05639	-34.7433	CG	hypo	gene body	-1.15036
Ca_21603	-36.8793	CG	hypo	gene body	-1.15442
Ca_04013	-56.2681	CG	hypo	gene body	-1.15568
Ca_08579	-29.8167	CG	hypo	gene body	-1.15619
Ca_00927	-26.3725	CG	hypo	gene body	-1.15879
Ca_14192	-26.6516	CG	hypo	gene body	-1.16095
Ca_04261	-47.704	CG	hypo	gene body	-1.1639
Ca_05239	-30.2366	CG	hypo	gene body	-1.1673
Ca_14409	-36.7172	CG	hypo	gene body	-1.17067
Ca_05098	-48.762	CG	hypo	gene body	-1.1838
Ca_08647	-55.8188	CG	hypo	gene body	-1.1858
Ca_13530	-41.9746	CG	hypo	gene body	-1.18986
Ca_02783	-78.0785	CG	hypo	gene body	-1.19217
Ca_07954	-42.0085	CG	hypo	gene body	-1.19292
Ca_05028	-64.8205	CG	hypo	gene body	-1.19295
Ca_06960	-25.4419	CG	hypo	gene body	-1.19412
Ca_14385	-47.407	CG	hypo	gene body	-1.20567
Ca_03068	-44.2363	CG	hypo	gene body	-1.20593
Ca_16370	-36.5129	CG	hypo	gene body	-1.21357
Ca_13319	-37.2055	CG	hypo	gene body	-1.21538
Ca_18373	-74.2832	CG	hypo	gene body	-1.2179
Ca_17097	-62.2886	CG	hypo	gene body	-1.21856
Ca_01248	-32.0055	CG	hypo	gene body	-1.22721
Ca_01436	-25.7024	CG	hypo	gene body	-1.23996
Ca_14221	-27.5455	CG	hypo	gene body	-1.25757
Ca_04806	-48.4576	CG	hypo	gene body	-1.25918
Ca_22672	-35.1699	CG	hypo	gene body	-1.2602
Ca_14714	-45.2161	CG	hypo	gene body	-1.26609
Ca_16457	-25.6793	CG	hypo	gene body	-1.26741
Ca_13250	-39.5671	CG	hypo	gene body	-1.26984
Ca_21980	-40.6805	CG	hypo	gene body	-1.2708
Ca_04101	-33.5677	CG	hypo	gene body	-1.27395
Ca_13339	-26.3768	CG	hypo	gene body	-1.27412
Ca_09840	-34.2172	CG	hypo	gene body	-1.27423
Ca_05338	-31.2787	CG	hypo	gene body	-1.27796
Ca_10330	-37.5279	CG	hypo	gene body	-1.27807
Ca_22363	-46.0073	CG	hypo	gene body	-1.27969
Ca_10813	-28.5729	CG	hypo	gene body	-1.27986
Ca_09708	-31.3755	CG	hypo	gene body	-1.2804
Ca_03167	-50.6326	CG	hypo	gene body	-1.2809
Ca_12860	-28.931	CG	hypo	gene body	-1.28244
Ca_10015	-25.2299	CG	hypo	gene body	-1.28394
Ca_06251	-39.0977	CG	hypo	gene body	-1.28396
Ca_05884	-29.8025	CG	hypo	gene body	-1.28624
Ca_07576	-27.8561	CG	hypo	gene body	-1.28637
Ca_13683	-25.3715	CG	hypo	gene body	-1.2993
Ca_11818	-54.5455	CG	hypo	gene body	-1.31218
Ca_03502	-51.6129	CG	hypo	gene body	-1.3168
Ca_17977	-32.0972	CG	hypo	gene body	-1.33253
Ca_07916	-41.8578	CG	hypo	gene body	-1.34322
Ca_14633	-28.8599	CG	hypo	gene body	-1.35986
Ca_16072	-35.9016	CG	hypo	gene body	-1.37332
Ca_12865	-56.9045	CG	hypo	gene body	-1.37954
Ca_10612	-36.1476	CG	hypo	gene body	-1.38305
Ca_20858	-43.9563	CG	hypo	gene body	-1.41495
Ca_12783	-27.3033	CG	hypo	gene body	-1.4206
Ca_00705	-42.0257	CG	hypo	gene body	-1.42321
Ca_15775	-32.7572	CG	hypo	gene body	-1.43827
Ca_19678	-66.8974	CG	hypo	gene body	-1.44053
Ca_09680	-40.4643	CG	hypo	gene body	-1.44557
Ca_17987	-71.7791	CG	hypo	gene body	-1.44588
Ca_06174	-49.3967	CG	hypo	gene body	-1.46512
Ca_00657	-44.0321	CG	hypo	gene body	-1.46537
Ca_08381	-52.2097	CG	hypo	gene body	-1.47007
Ca_02401	-43.4524	CG	hypo	gene body	-1.47022
Ca_02426	-30.1332	CG	hypo	gene body	-1.47329
Ca_22148	-75.1927	CG	hypo	gene body	-1.47567
Ca_01732	-40.0098	CG	hypo	gene body	-1.49013
Ca_04082	-26.084	CG	hypo	gene body	-1.52308
Ca_08616	-27.6984	CG	hypo	gene body	-1.52346
Ca_17323	-52.5127	CG	hypo	gene body	-1.56475
Ca_22756	-36.1502	CG	hypo	gene body	-1.57575
Ca_15709	-80.5256	CG	hypo	gene body	-1.5781
Ca_04056	-41.7216	CG	hypo	gene body	-1.58426
Ca_01594	-39.5922	CG	hypo	gene body	-1.58736
Ca_15117	-27.8053	CG	hypo	gene body	-1.5916
Ca_10209	-57.265	CG	hypo	gene body	-1.61094
Ca_03425	-42.721	CG	hypo	gene body	-1.6114
Ca_04792	-31.6565	CG	hypo	gene body	-1.61185
Ca_16026	-51.0984	CG	hypo	gene body	-1.62266
Ca_19167	-44.302	CG	hypo	gene body	-1.64463
Ca_05243	-59.9078	CG	hypo	gene body	-1.66061
Ca_12151	-31.4116	CG	hypo	gene body	-1.6608
Ca_05106	-28.0569	CG	hypo	gene body	-1.67759
Ca_04718	-51.5307	CG	hypo	gene body	-1.68221
Ca_05651	-48.1663	CG	hypo	gene body	-1.70902
Ca_05091	-45.8266	CG	hypo	gene body	-1.70907
Ca_17393	-30.4355	CG	hypo	gene body	-1.72728
Ca_03984	-29.8387	CG	hypo	gene body	-1.72732
Ca_13762	-72.2366	CG	hypo	gene body	-1.73302
Ca_06914	-35.5651	CG	hypo	gene body	-1.73567
Ca_18903	-36.6968	CG	hypo	gene body	-1.74068
Ca_12331	-33.9611	CG	hypo	gene body	-1.75422
Ca_01991	-32.5687	CG	hypo	gene body	-1.76868
Ca_20771	-42.5833	CG	hypo	gene body	-1.82186
Ca_08642	-44.8376	CG	hypo	gene body	-1.83067
Ca_09279	-43.79	CG	hypo	gene body	-1.83311
Ca_08423	-33.986	CG	hypo	gene body	-1.8361
Ca_03106	-47.5	CG	hypo	gene body	-1.83867
Ca_07337	-34.4689	CG	hypo	gene body	-1.84207
Ca_03726	-30.6522	CG	hypo	gene body	-1.86359
Ca_25893	-36.8953	CG	hypo	gene body	-1.87026
Ca_05008	-35.9857	CG	hypo	gene body	-1.88209
Ca_12720	-61.1088	CG	hypo	gene body	-1.92351
Ca_18605	-84.154	CG	hypo	gene body	-1.93249
Ca_12939	-32.1059	CG	hypo	gene body	-1.93299
Ca_07087	-63.3996	CG	hypo	gene body	-1.93776
Ca_06039	-72.6046	CG	hypo	gene body	-1.94105
Ca_23320	-62.3733	CG	hypo	gene body	-1.97832
Ca_15173	-39.449	CG	hypo	gene body	-1.98058
Ca_02677	-37.0911	CG	hypo	gene body	-1.98651
Ca_10159	-34.8312	CG	hypo	gene body	-2.03629
Ca_06926	-31.0469	CG	hypo	gene body	-2.03808
Ca_02174	-54.7819	CG	hypo	gene body	-2.07217
Ca_00767	-37.7518	CG	hypo	gene body	-2.08946
Ca_17840	-33.1509	CG	hypo	gene body	-2.14797
Ca_22125	-92.8	CG	hypo	gene body	-2.16003
Ca_01128	-45.0971	CG	hypo	gene body	-2.20413
Ca_06904	-56.1824	CG	hypo	gene body	-2.26603
Ca_14061	-37.7663	CG	hypo	gene body	-2.29441
Ca_15126	-27.9637	CG	hypo	gene body	-2.29773
Ca_20111	-27.0205	CG	hypo	gene body	-2.31508
Ca_03813	-51.9491	CG	hypo	gene body	-2.32051
Ca_03722	-45.0948	CG	hypo	gene body	-2.32896
Ca_08240	-32.7719	CG	hypo	gene body	-2.35489
Ca_09282	-71.1619	CG	hypo	gene body	-2.39705
Ca_14821	-26.0531	CG	hypo	gene body	-2.40628
Ca_09118	-41.7463	CG	hypo	gene body	-2.41475
Ca_13097	-28.8165	CG	hypo	gene body	-2.45343
Ca_14613	-56.5141	CG	hypo	gene body	-2.56427
Ca_17365	-43.036	CG	hypo	gene body	-2.60452
Ca_01179	-26.8447	CG	hypo	gene body	-2.74779
Ca_05513	-35.9367	CG	hypo	gene body	-2.80642
Ca_13507	-26.035	CG	hypo	gene body	-2.82216
Ca_02377	-31.4641	CG	hypo	gene body	-2.94562
Ca_24862	-41.1151	CG	hypo	gene body	-2.9509
Ca_03943	-25.2131	CG	hypo	gene body	-3.2587
Ca_04752	-39.947	CG	hypo	gene body	-3.5074
Ca_20961	-67.9388	CG	hypo	gene body	-3.52026
Ca_12231	-36.1165	CG	hypo	gene body	-3.53164
Ca_04184	-44.2233	CG	hypo	gene body	-3.62026
Ca_12445	-48.5857	CG	hypo	gene body	-3.92716
Ca_02370	-25.2381	CG	hypo	gene body	-3.93664
Ca_09537	-59.1615	CG	hypo	gene body	-4.16506
Ca_05856	-41.3651	CG	hypo	gene body	-4.68717
Ca_01370	-32.0306	CG	hypo	gene body	-5.30102
Ca_26316	-47.3899	CG	hypo	gene body	-5.91695
Ca_12972	-34.4293	CG	hypo	gene body	-6.17882
Ca_06002	-45.7241	CG	hypo	gene body	-6.18402
Ca_11377	-25.5984	CG	hypo	gene body	-6.19862
Ca_13196	-84.2349	CG	hypo	gene body	-6.43439
Ca_07102	-30.3908	CG	hypo	gene body	-7.63098
Ca_02550	-29.659	CG	hypo	gene body	-7.88436
Ca_10158	-39.2966	CG	hypo	gene body	-9.55012
Ca_11408	-30.7516	CG	hypo	gene body	-9.63869
Ca_20502	-72.0778	CG	hypo	gene body	-9.79988
Ca_10009	27.8033	CHG	hyper	gene body	3.15401
Ca_14963	28.1647	CHG	hyper	gene body	2.94031
Ca_13015	30.8986	CHG	hyper	gene body	2.85252
Ca_22150	27.3824	CHG	hyper	gene body	2.15897
Ca_21548	34.3796	CHG	hyper	gene body	2.10172
Ca_10186	29.547	CHG	hyper	gene body	2.09463
Ca_13497	39.2537	CHG	hyper	gene body	1.88192
Ca_09909	31.1594	CHG	hyper	gene body	1.86648
Ca_19440	37.1704	CHG	hyper	gene body	1.82843
Ca_14531	46.9628	CHG	hyper	gene body	1.74145
Ca_13287	29.9319	CHG	hyper	gene body	1.7373
Ca_23019	55.0456	CHG	hyper	gene body	1.68696
Ca_00603	38.1398	CHG	hyper	gene body	1.66817
Ca_03214	27.8103	CHG	hyper	gene body	1.65179
Ca_22015	35.3571	CHG	hyper	gene body	1.47415
Ca_11422	30.6253	CHG	hyper	gene body	1.45574
Ca_20248	32.1826	CHG	hyper	gene body	1.38541
Ca_01031	29.2126	CHG	hyper	gene body	1.34118
Ca_26405	28.2357	CHG	hyper	gene body	1.3143
Ca_10538	28.3102	CHG	hyper	gene body	1.26326
Ca_06440	28.3143	CHG	hyper	gene body	1.25248
Ca_06252	35.0565	CHG	hyper	gene body	1.23275
Ca_18521	32.6271	CHG	hyper	gene body	1.22948
Ca_20254	27.605	CHG	hyper	gene body	1.2249
Ca_05377	27.2013	CHG	hyper	gene body	1.21688
Ca_13931	32.6923	CHG	hyper	gene body	1.21488
Ca_23839	28.2797	CHG	hyper	gene body	1.19941
Ca_09112	30.5157	CHG	hyper	gene body	1.14717
Ca_13245	37.2076	CHG	hyper	gene body	1.09306
Ca_06458	35.9109	CHG	hyper	gene body	1.04973
Ca_23628	28.2987	CHG	hyper	gene body	1.04004
Ca_18071	31.2286	CHG	hyper	gene body	1.03711
Ca_06937	33.0948	CHG	hyper	gene body	1.00867
Ca_17322	38.7865	CHG	hyper	gene body	inf
Ca_15883	89.5875	CHG	hyper	gene body	-inf
Ca_20628	26.8933	CHG	hyper	gene body	-1.01635
Ca_21015	31.314	CHG	hyper	gene body	-1.06425
Ca_22062	27.4072	CHG	hyper	gene body	-1.08357
Ca_12680	36.5699	CHG	hyper	gene body	-1.08808
Ca_03363	25.155	CHG	hyper	gene body	-1.11033
Ca_15831	39.3643	CHG	hyper	gene body	-1.19984
Ca_08045	42.7818	CHG	hyper	gene body	-1.20194
Ca_17439	26.8913	CHG	hyper	gene body	-1.2155
Ca_15444	67.379	CHG	hyper	gene body	-1.23816
Ca_13250	34.6253	CHG	hyper	gene body	-1.26984
Ca_07836	41.4311	CHG	hyper	gene body	-1.283
Ca_06996	30.7848	CHG	hyper	gene body	-1.29997
Ca_11818	26.3501	CHG	hyper	gene body	-1.31218
Ca_06302	30.0748	CHG	hyper	gene body	-1.3886
Ca_15558	25.4516	CHG	hyper	gene body	-1.41752
Ca_24900	28.5117	CHG	hyper	gene body	-1.52761
Ca_06413	43.8703	CHG	hyper	gene body	-1.62748
Ca_23687	28.2772	CHG	hyper	gene body	-1.99514
Ca_10295	25.8923	CHG	hyper	gene body	-2.02036
Ca_21313	35.7293	CHG	hyper	gene body	-2.11762
Ca_22677	74.0656	CHG	hyper	gene body	-2.27139
Ca_09698	27.4554	CHG	hyper	gene body	-2.2884
Ca_22469	27.1875	CHG	hyper	gene body	-2.30736
Ca_14613	34.908	CHG	hyper	gene body	-2.56427
Ca_23541	82.6714	CHG	hyper	gene body	-3.71356
Ca_03706	27.8	CHG	hyper	gene body	-4.84012
Ca_18363	58.1626	CHG	hyper	gene body	-5.21297
Ca_24492	-30.7281	CHG	hypo	gene body	5.14819
Ca_14495	-87.4017	CHG	hypo	gene body	4.21099
Ca_23690	-33.1528	CHG	hypo	gene body	3.70951
Ca_13144	-49.4377	CHG	hypo	gene body	3.49891
Ca_27931	-30.2657	CHG	hypo	gene body	3.17572
Ca_03807	-67.7083	CHG	hypo	gene body	3.10807
Ca_19266	-25.8952	CHG	hypo	gene body	2.64581
Ca_18651	-68.471	CHG	hypo	gene body	2.34068
Ca_12980	-41.0889	CHG	hypo	gene body	2.00989
Ca_13039	-41.5486	CHG	hypo	gene body	1.9928
Ca_17413	-89.739	CHG	hypo	gene body	1.8975
Ca_25067	-60.6617	CHG	hypo	gene body	1.83766
Ca_17418	-31.1296	CHG	hypo	gene body	1.24079
Ca_18521	-40.5311	CHG	hypo	gene body	1.22948
Ca_10486	-40.0794	CHG	hypo	gene body	1.20045
Ca_04872	-30.2469	CHG	hypo	gene body	1.16683
Ca_22434	-29.4927	CHG	hypo	gene body	1.14519
Ca_00778	-27.8481	CHG	hypo	gene body	1.13271
Ca_13036	-88.3131	CHG	hypo	gene body	inf
Ca_23628	-47.9231	CHG	hypo	gene body	1.04004
Ca_01622	-66.2921	CHG	hypo	gene body	1.00676
Ca_10703	-28.4523	CHG	hypo	gene body	inf
Ca_10915	-64.0931	CHG	hypo	gene body	inf
Ca_08579	-31.1411	CHG	hypo	gene body	-1.15619
Ca_14192	-29.6162	CHG	hypo	gene body	-1.16095
Ca_09763	-30.7913	CHG	hypo	gene body	-1.21664
Ca_15558	-78.1644	CHG	hypo	gene body	-1.41752
Ca_22756	-27.7845	CHG	hypo	gene body	-1.57575
Ca_03726	-37.6738	CHG	hypo	gene body	-1.86359
Ca_25893	-35.9442	CHG	hypo	gene body	-1.87026
Ca_02677	-29.9889	CHG	hypo	gene body	-1.98651
Ca_12445	-32.1281	CHG	hypo	gene body	-3.92716
Ca_00243	39.4128	CHH	hyper	gene body	5.55618
Ca_18889	25.5304	CHH	hyper	gene body	3.61487
Ca_02745	27.0068	CHH	hyper	gene body	3.04468
Ca_06936	27.344	CHH	hyper	gene body	2.90805
Ca_25885	34.1966	CHH	hyper	gene body	2.49568
Ca_21575	25.5962	CHH	hyper	gene body	2.4385
Ca_20065	38.989	CHH	hyper	gene body	2.41952
Ca_18727	27.4107	CHH	hyper	gene body	2.3263
Ca_15781	25.4787	CHH	hyper	gene body	2.07614
Ca_12147	25.9935	CHH	hyper	gene body	2.03954
Ca_10946	27.9356	CHH	hyper	gene body	1.95243
Ca_13936	26.1187	CHH	hyper	gene body	1.91288
Ca_11799	32.4305	CHH	hyper	gene body	1.86422
Ca_04716	28.8953	CHH	hyper	gene body	1.85295
Ca_16882	25.4885	CHH	hyper	gene body	1.78843
Ca_13623	39.491	CHH	hyper	gene body	1.70749
Ca_23019	28.68	CHH	hyper	gene body	1.68696
Ca_23166	46.7068	CHH	hyper	gene body	1.66431
Ca_17681	27.9932	CHH	hyper	gene body	1.65815
Ca_16920	26.7888	CHH	hyper	gene body	1.63899
Ca_03650	27.1468	CHH	hyper	gene body	1.62206
Ca_20339	29.7284	CHH	hyper	gene body	1.59241
Ca_19439	27.4684	CHH	hyper	gene body	1.54184
Ca_10606	31.253	CHH	hyper	gene body	1.5309
Ca_20879	27.7167	CHH	hyper	gene body	1.47707
Ca_20329	26.1769	CHH	hyper	gene body	1.46835
Ca_24617	25.9918	CHH	hyper	gene body	1.42905
Ca_00726	30.1797	CHH	hyper	gene body	1.40313
Ca_21149	27.3429	CHH	hyper	gene body	1.33719
Ca_14278	27.7558	CHH	hyper	gene body	1.3277
Ca_12903	25.9926	CHH	hyper	gene body	1.31938
Ca_05050	28.6913	CHH	hyper	gene body	1.30435
Ca_10538	30.9203	CHH	hyper	gene body	1.26326
Ca_18521	26.9599	CHH	hyper	gene body	1.22948
Ca_02353	25.1006	CHH	hyper	gene body	1.16833
Ca_22434	29.8931	CHH	hyper	gene body	1.14519
Ca_14649	31.4867	CHH	hyper	gene body	1.13932
Ca_04610	26.9542	CHH	hyper	gene body	1.13334
Ca_03955	30.3807	CHH	hyper	gene body	1.11984
Ca_12201	31.7016	CHH	hyper	gene body	1.10829
Ca_12569	25.1138	CHH	hyper	gene body	1.08546
Ca_25099	29.5761	CHH	hyper	gene body	1.0778
Ca_12942	37.7619	CHH	hyper	gene body	1.06568
Ca_04186	32.5575	CHH	hyper	gene body	1.05232
Ca_06937	54.9593	CHH	hyper	gene body	1.00867
Ca_10703	28.1087	CHH	hyper	gene body	inf
Ca_17322	30.9237	CHH	hyper	gene body	inf
Ca_01431	26.8512	CHH	hyper	gene body	-1.00102
Ca_09562	28.0578	CHH	hyper	gene body	-1.01886
Ca_16334	31.1889	CHH	hyper	gene body	-1.05874
Ca_12680	30.6794	CHH	hyper	gene body	-1.08808
Ca_21097	38.2993	CHH	hyper	gene body	-1.19165
Ca_05028	27.6044	CHH	hyper	gene body	-1.19295
Ca_08045	42.4459	CHH	hyper	gene body	-1.20194
Ca_05884	25.1425	CHH	hyper	gene body	-1.28624
Ca_06996	30.3961	CHH	hyper	gene body	-1.29997
Ca_20217	27.0032	CHH	hyper	gene body	-1.30196
Ca_15558	31.3778	CHH	hyper	gene body	-1.41752
Ca_17586	28.7865	CHH	hyper	gene body	-1.47808
Ca_09533	28.8484	CHH	hyper	gene body	-1.64677
Ca_18908	26.3341	CHH	hyper	gene body	-1.67872
Ca_18273	30.3494	CHH	hyper	gene body	-1.76529
Ca_23687	32.0019	CHH	hyper	gene body	-1.99514
Ca_12556	26.0815	CHH	hyper	gene body	-2.00069
Ca_16360	29.7382	CHH	hyper	gene body	-2.02687
Ca_05663	65.7534	CHH	hyper	gene body	-2.08021
Ca_11721	27.1133	CHH	hyper	gene body	-2.18292
Ca_14821	31.6025	CHH	hyper	gene body	-2.40628
Ca_08293	49.5935	CHH	hyper	gene body	-3.09793
Ca_23335	35.4195	CHH	hyper	gene body	-3.62486
Ca_05090	25.352	CHH	hyper	gene body	-5.53288
Ca_18357	31.0157	CHH	hyper	gene body	-6.1359
Ca_11826	27.4292	CHH	hyper	gene body	-6.15837
Ca_12972	26.8714	CHH	hyper	gene body	-6.17882
Ca_08639	28.6222	CHH	hyper	gene body	-8.01014
Ca_20502	28.03	CHH	hyper	gene body	-9.79988
Ca_03807	-42.9681	CHH	hypo	gene body	3.10807
Ca_12980	-29.5486	CHH	hypo	gene body	2.00989
Ca_01994	-26.3233	CHH	hypo	gene body	1.36708
Ca_04272	-25.048	CHH	hypo	gene body	1.32096
Ca_00778	-34.7007	CHH	hypo	gene body	1.13271
Ca_13011	-42.4528	CHH	hypo	gene body	1.02265
Ca_01622	-31.3831	CHH	hypo	gene body	1.00676
Ca_10703	-26.25	CHH	hypo	gene body	inf
Ca_23320	-37.8518	CHH	hypo	gene body	-1.97832
Ca_21313	-34.4389	CHH	hypo	gene body	-2.11762
Ca_15878	-25.8772	CHH	hypo	gene body	-3.63549
Ca_08370	31.5016	CG	hyper	downstream	3.4148
Ca_20630	45.8743	CG	hyper	downstream	3.21886
Ca_05629	31.0619	CG	hyper	downstream	2.54386
Ca_05711	47.4607	CG	hyper	downstream	2.42498
Ca_16641	55.3571	CG	hyper	downstream	2.38727
Ca_10407	37.2799	CG	hyper	downstream	2.3692
Ca_22150	51.8765	CG	hyper	downstream	2.15897
Ca_09671	29.0903	CG	hyper	downstream	2.09875
Ca_26020	25.5685	CG	hyper	downstream	2.08493
Ca_07583	75.9943	CG	hyper	downstream	2.06747
Ca_04795	63.5087	CG	hyper	downstream	1.93822
Ca_12095	39.4587	CG	hyper	downstream	1.9005
Ca_13497	72.1109	CG	hyper	downstream	1.88192
Ca_01760	37.2194	CG	hyper	downstream	1.80389
Ca_11641	29.2266	CG	hyper	downstream	1.77996
Ca_03811	44.6959	CG	hyper	downstream	1.65496
Ca_10226	34.9922	CG	hyper	downstream	1.6535
Ca_16920	35.1648	CG	hyper	downstream	1.63899
Ca_09549	32.8571	CG	hyper	downstream	1.62455
Ca_14577	57.8063	CG	hyper	downstream	1.57711
Ca_03841	40.1782	CG	hyper	downstream	1.5413
Ca_07398	81.3919	CG	hyper	downstream	1.52528
Ca_23450	47.3892	CG	hyper	downstream	1.48888
Ca_09349	28.8844	CG	hyper	downstream	1.40377
Ca_08198	25.1429	CG	hyper	downstream	1.37217
Ca_00475	30.3897	CG	hyper	downstream	1.36687
Ca_05350	38.6473	CG	hyper	downstream	1.36257
Ca_15802	95.9459	CG	hyper	downstream	1.34107
Ca_22652	32.1478	CG	hyper	downstream	1.33667
Ca_10501	32.1429	CG	hyper	downstream	1.32294
Ca_06391	86.2637	CG	hyper	downstream	1.27731
Ca_13949	57.6205	CG	hyper	downstream	1.26223
Ca_15548	61.6603	CG	hyper	downstream	1.23734
Ca_06252	42.4218	CG	hyper	downstream	1.23275
Ca_00704	36.9818	CG	hyper	downstream	1.22019
Ca_04129	30.8824	CG	hyper	downstream	1.20314
Ca_10486	93.8359	CG	hyper	downstream	1.20045
Ca_16243	83.871	CG	hyper	downstream	1.18674
Ca_01096	83.3928	CG	hyper	downstream	1.18182
Ca_15845	79.9469	CG	hyper	downstream	1.16727
Ca_23842	48.1452	CG	hyper	downstream	1.15231
Ca_09112	31.6145	CG	hyper	downstream	1.14717
Ca_02314	31.2491	CG	hyper	downstream	1.13074
Ca_01434	33.1229	CG	hyper	downstream	1.12611
Ca_03723	29.5612	CG	hyper	downstream	1.11947
Ca_09213	26.6885	CG	hyper	downstream	1.11243
Ca_00914	91.423	CG	hyper	downstream	1.10548
Ca_09052	46.3675	CG	hyper	downstream	1.09719
Ca_05681	43.0483	CG	hyper	downstream	1.09599
Ca_13245	62.069	CG	hyper	downstream	1.09306
Ca_13426	58.7165	CG	hyper	downstream	1.08895
Ca_05888	49.8677	CG	hyper	downstream	1.08525
Ca_23333	80.7389	CG	hyper	downstream	1.08214
Ca_19492	57.7381	CG	hyper	downstream	1.07869
Ca_01664	29.972	CG	hyper	downstream	1.07824
Ca_12942	40.7846	CG	hyper	downstream	1.06568
Ca_10990	28.103	CG	hyper	downstream	1.05149
Ca_26282	32.7381	CG	hyper	downstream	1.04819
Ca_14215	77.3408	CG	hyper	downstream	1.0465
Ca_02421	47.6922	CG	hyper	downstream	1.04554
Ca_20965	76.6623	CG	hyper	downstream	1.04236
Ca_00951	85.0171	CG	hyper	downstream	1.04091
Ca_13621	35.1351	CG	hyper	downstream	1.03829
Ca_21551	91.1837	CG	hyper	downstream	-inf
Ca_15883	28.1964	CG	hyper	downstream	-inf
Ca_02280	27.5389	CG	hyper	downstream	-1.00393
Ca_04949	40.9185	CG	hyper	downstream	-1.0109
Ca_15305	59.4428	CG	hyper	downstream	-1.02157
Ca_13240	54.6577	CG	hyper	downstream	-1.02199
Ca_02993	39.6136	CG	hyper	downstream	-1.02424
Ca_13020	25.5725	CG	hyper	downstream	-1.02753
Ca_18306	44.8276	CG	hyper	downstream	-1.03886
Ca_02889	29.425	CG	hyper	downstream	-1.04207
Ca_00140	41.0338	CG	hyper	downstream	-1.04676
Ca_13745	34.6719	CG	hyper	downstream	-1.05044
Ca_11042	76.7506	CG	hyper	downstream	-1.10394
Ca_05760	39.2638	CG	hyper	downstream	-1.12817
Ca_22539	49.132	CG	hyper	downstream	-1.13326
Ca_05639	35.8025	CG	hyper	downstream	-1.15036
Ca_15437	81.9574	CG	hyper	downstream	-1.15305
Ca_12453	64.8425	CG	hyper	downstream	-1.15396
Ca_04261	28.5714	CG	hyper	downstream	-1.1639
Ca_14409	46.6601	CG	hyper	downstream	-1.17067
Ca_13289	39.974	CG	hyper	downstream	-1.18863
Ca_02783	29.0668	CG	hyper	downstream	-1.19217
Ca_07954	34.9231	CG	hyper	downstream	-1.19292
Ca_24054	54.5455	CG	hyper	downstream	-1.19961
Ca_15831	27.808	CG	hyper	downstream	-1.19984
Ca_19888	27.8718	CG	hyper	downstream	-1.20751
Ca_18373	36.0678	CG	hyper	downstream	-1.2179
Ca_01268	28.3525	CG	hyper	downstream	-1.23948
Ca_16457	28.9897	CG	hyper	downstream	-1.26741
Ca_04101	72.9719	CG	hyper	downstream	-1.27395
Ca_13339	28.3665	CG	hyper	downstream	-1.27412
Ca_20567	43.4752	CG	hyper	downstream	-1.30498
Ca_03502	35.1282	CG	hyper	downstream	-1.3168
Ca_03929	31.6558	CG	hyper	downstream	-1.35067
Ca_05167	36.1111	CG	hyper	downstream	-1.36057
Ca_00954	96.4914	CG	hyper	downstream	-1.37486
Ca_06205	33.9977	CG	hyper	downstream	-1.40424
Ca_16749	38.7963	CG	hyper	downstream	-1.42499
Ca_10193	54.7222	CG	hyper	downstream	-1.4405
Ca_08381	36.2897	CG	hyper	downstream	-1.47007
Ca_10433	39.5408	CG	hyper	downstream	-1.47523
Ca_04082	28.3016	CG	hyper	downstream	-1.52308
Ca_00234	66.8116	CG	hyper	downstream	-1.52741
Ca_12034	32.1905	CG	hyper	downstream	-1.53189
Ca_09779	68.7553	CG	hyper	downstream	-1.53497
Ca_19167	57.3487	CG	hyper	downstream	-1.64463
Ca_16249	25.5303	CG	hyper	downstream	-1.64821
Ca_05106	29.4872	CG	hyper	downstream	-1.67759
Ca_13654	57.0985	CG	hyper	downstream	-1.73799
Ca_12838	58.439	CG	hyper	downstream	-1.76513
Ca_14462	27.3734	CG	hyper	downstream	-1.85769
Ca_19025	57.9623	CG	hyper	downstream	-1.85846
Ca_01359	32	CG	hyper	downstream	-1.86954
Ca_23635	37.7748	CG	hyper	downstream	-1.91072
Ca_05973	51.3048	CG	hyper	downstream	-inf
Ca_03123	45.8391	CG	hyper	downstream	-1.95002
Ca_02677	32.1212	CG	hyper	downstream	-1.98651
Ca_02174	29.4256	CG	hyper	downstream	-2.07217
Ca_18928	41.3407	CG	hyper	downstream	-2.08734
Ca_11740	42.4261	CG	hyper	downstream	-2.24337
Ca_14061	89.8922	CG	hyper	downstream	-2.29441
Ca_20111	68.9311	CG	hyper	downstream	-2.31508
Ca_12969	57.8702	CG	hyper	downstream	-2.323
Ca_03722	29.5612	CG	hyper	downstream	-2.32896
Ca_15405	28.0748	CG	hyper	downstream	-2.5404
Ca_09218	48.5679	CG	hyper	downstream	-2.64968
Ca_13507	31.7675	CG	hyper	downstream	-2.82216
Ca_02377	39.8472	CG	hyper	downstream	-2.94562
Ca_09539	28.1703	CG	hyper	downstream	-3.19293
Ca_12981	73.4266	CG	hyper	downstream	-3.26714
Ca_07244	36.8997	CG	hyper	downstream	-3.29996
Ca_15377	34.847	CG	hyper	downstream	-3.39763
Ca_03810	25.3086	CG	hyper	downstream	-4.10411
Ca_03104	-43.9252	CG	hypo	downstream	3.49655
Ca_00262	-27.551	CG	hypo	downstream	3.36607
Ca_02785	-29.3913	CG	hypo	downstream	2.80564
Ca_03918	-27.4286	CG	hypo	downstream	2.66891
Ca_08997	-47.2306	CG	hypo	downstream	2.50396
Ca_05711	-28.2115	CG	hypo	downstream	2.42498
Ca_08061	-34.4716	CG	hypo	downstream	2.42331
Ca_13593	-29.9685	CG	hypo	downstream	2.40989
Ca_09887	-58.6731	CG	hypo	downstream	2.28916
Ca_05067	-26.5056	CG	hypo	downstream	2.2882
Ca_12723	-67.887	CG	hypo	downstream	2.26434
Ca_02000	-92.4083	CG	hypo	downstream	2.26147
Ca_14438	-33.6861	CG	hypo	downstream	2.23998
Ca_08433	-39.8004	CG	hypo	downstream	2.14598
Ca_21548	-28.1609	CG	hypo	downstream	2.10172
Ca_15781	-33.1169	CG	hypo	downstream	2.07614
Ca_08022	-37.9563	CG	hypo	downstream	2.04175
Ca_13039	-90.2062	CG	hypo	downstream	1.9928
Ca_02369	-25.2381	CG	hypo	downstream	1.93043
Ca_03149	-25.7537	CG	hypo	downstream	1.91372
Ca_04533	-29.0939	CG	hypo	downstream	1.89396
Ca_21659	-25.0565	CG	hypo	downstream	1.88201
Ca_15868	-54.4269	CG	hypo	downstream	1.84031
Ca_11780	-36.7771	CG	hypo	downstream	1.82379
Ca_01760	-47.1799	CG	hypo	downstream	1.80389
Ca_11641	-27.2	CG	hypo	downstream	1.77996
Ca_02388	-51.2034	CG	hypo	downstream	1.73267
Ca_06550	-31.0694	CG	hypo	downstream	1.72162
Ca_09773	-26.1905	CG	hypo	downstream	1.70469
Ca_08443	-37.0108	CG	hypo	downstream	1.6956
Ca_04008	-49.0584	CG	hypo	downstream	1.62406
Ca_02164	-43.5458	CG	hypo	downstream	1.58316
Ca_00338	-41.6	CG	hypo	downstream	1.56565
Ca_00149	-32.1312	CG	hypo	downstream	1.54528
Ca_09339	-42.7161	CG	hypo	downstream	1.54278
Ca_03841	-66.3286	CG	hypo	downstream	1.5413
Ca_17527	-32.3645	CG	hypo	downstream	1.52719
Ca_07398	-31.1273	CG	hypo	downstream	1.52528
Ca_10628	-52.7567	CG	hypo	downstream	1.51888
Ca_02823	-65.1225	CG	hypo	downstream	1.49903
Ca_12414	-48.1283	CG	hypo	downstream	1.48165
Ca_23059	-37.7304	CG	hypo	downstream	1.46155
Ca_06220	-47.3142	CG	hypo	downstream	1.46133
Ca_09641	-45.314	CG	hypo	downstream	1.43372
Ca_07844	-75.3425	CG	hypo	downstream	1.43241
Ca_18793	-82.3009	CG	hypo	downstream	1.41534
Ca_21948	-53.4382	CG	hypo	downstream	1.41216
Ca_02160	-25.6934	CG	hypo	downstream	1.39936
Ca_00341	-27.8146	CG	hypo	downstream	1.37846
Ca_03468	-31.7219	CG	hypo	downstream	1.35542
Ca_04680	-65.2154	CG	hypo	downstream	1.34477
Ca_21114	-93.6916	CG	hypo	downstream	1.34113
Ca_16684	-30.5693	CG	hypo	downstream	1.34075
Ca_07043	-48.5639	CG	hypo	downstream	1.33347
Ca_18902	-36.6968	CG	hypo	downstream	1.31203
Ca_12643	-28.2536	CG	hypo	downstream	1.30121
Ca_03395	-64.7887	CG	hypo	downstream	1.2978
Ca_04153	-43.3738	CG	hypo	downstream	1.28712
Ca_13949	-33.2176	CG	hypo	downstream	1.26223
Ca_06440	-51.8519	CG	hypo	downstream	1.25248
Ca_04728	-69.8552	CG	hypo	downstream	1.25231
Ca_18416	-58.1433	CG	hypo	downstream	1.23709
Ca_03687	-32.7325	CG	hypo	downstream	1.2353
Ca_02561	-66.1723	CG	hypo	downstream	1.22208
Ca_00704	-42.0257	CG	hypo	downstream	1.22019
Ca_00430	-48.3503	CG	hypo	downstream	1.21827
Ca_05083	-28.7646	CG	hypo	downstream	1.2087
Ca_14380	-25.6361	CG	hypo	downstream	1.19849
Ca_05457	-52.0094	CG	hypo	downstream	1.19394
Ca_02451	-35.3625	CG	hypo	downstream	1.18964
Ca_16243	-32.2899	CG	hypo	downstream	1.18674
Ca_05939	-27.1107	CG	hypo	downstream	1.17819
Ca_15304	-47.8521	CG	hypo	downstream	1.17605
Ca_11860	-35.0282	CG	hypo	downstream	1.16185
Ca_09688	-50.1748	CG	hypo	downstream	1.14738
Ca_23825	-27.0251	CG	hypo	downstream	1.13954
Ca_01434	-39	CG	hypo	downstream	1.12611
Ca_05814	-84.6755	CG	hypo	downstream	1.09789
Ca_09052	-39.2631	CG	hypo	downstream	1.09719
Ca_05888	-35.6938	CG	hypo	downstream	1.08525
Ca_02666	-90.9491	CG	hypo	downstream	1.07899
Ca_06586	-25.1867	CG	hypo	downstream	1.07272
Ca_05657	-55.8116	CG	hypo	downstream	1.05398
Ca_10990	-53.9664	CG	hypo	downstream	1.05149
Ca_27319	-47.7806	CG	hypo	downstream	1.04817
Ca_04842	-27.6039	CG	hypo	downstream	1.04807
Ca_04167	-28.3006	CG	hypo	downstream	1.0329
Ca_12677	-27.0503	CG	hypo	downstream	1.03191
Ca_15190	-58.6449	CG	hypo	downstream	1.02884
Ca_06762	-50.6777	CG	hypo	downstream	1.02874
Ca_03179	-28.1584	CG	hypo	downstream	1.02261
Ca_20331	-37.5638	CG	hypo	downstream	1.01451
Ca_10703	-28.0493	CG	hypo	downstream	inf
Ca_12226	-37.9539	CG	hypo	downstream	-inf
Ca_23591	-27.5362	CG	hypo	downstream	-1.00082
Ca_02280	-32.0046	CG	hypo	downstream	-1.00393
Ca_01649	-60.941	CG	hypo	downstream	-1.00875
Ca_13240	-50.7829	CG	hypo	downstream	-1.02199
Ca_07972	-35.1558	CG	hypo	downstream	-1.0238
Ca_14326	-39.6463	CG	hypo	downstream	-1.02987
Ca_04290	-26.5421	CG	hypo	downstream	-1.03112
Ca_15706	-46.1031	CG	hypo	downstream	-1.03954
Ca_17789	-32.7699	CG	hypo	downstream	-1.04077
Ca_09132	-27.6744	CG	hypo	downstream	-1.04531
Ca_13170	-44.44	CG	hypo	downstream	-1.04622
Ca_02726	-38.418	CG	hypo	downstream	-1.04711
Ca_08656	-46.4329	CG	hypo	downstream	-1.04974
Ca_06656	-26.1818	CG	hypo	downstream	-1.05033
Ca_02996	-76.0365	CG	hypo	downstream	-1.05505
Ca_20319	-85.875	CG	hypo	downstream	-1.05553
Ca_10588	-66.6176	CG	hypo	downstream	-1.05938
Ca_08431	-66.8153	CG	hypo	downstream	-1.06574
Ca_02892	-28.5758	CG	hypo	downstream	-1.08038
Ca_06476	-38.209	CG	hypo	downstream	-1.08159
Ca_04869	-61.8239	CG	hypo	downstream	-1.08661
Ca_17026	-29.7199	CG	hypo	downstream	-1.09814
Ca_04091	-37.1925	CG	hypo	downstream	-1.1178
Ca_03889	-43.1703	CG	hypo	downstream	-1.13526
Ca_13566	-86.069	CG	hypo	downstream	-1.13778
Ca_21603	-83.9307	CG	hypo	downstream	-1.15442
Ca_04013	-26.8666	CG	hypo	downstream	-1.15568
Ca_08574	-61.789	CG	hypo	downstream	-1.16477
Ca_06244	-63.0267	CG	hypo	downstream	-1.20816
Ca_01436	-25.7024	CG	hypo	downstream	-1.23996
Ca_08508	-32.2634	CG	hypo	downstream	-1.24798
Ca_14221	-27.5455	CG	hypo	downstream	-1.25757
Ca_16457	-25.6793	CG	hypo	downstream	-1.26741
Ca_06765	-53.4545	CG	hypo	downstream	-1.29148
Ca_11818	-49.2524	CG	hypo	downstream	-1.31218
Ca_12367	-25.7589	CG	hypo	downstream	-1.3259
Ca_17977	-32.0972	CG	hypo	downstream	-1.33253
Ca_26435	-55.5785	CG	hypo	downstream	-1.35012
Ca_08534	-94.2982	CG	hypo	downstream	-1.35212
Ca_05167	-26.6106	CG	hypo	downstream	-1.36057
Ca_03673	-71.8831	CG	hypo	downstream	-1.36494
Ca_09019	-32.3403	CG	hypo	downstream	-1.37462
Ca_15543	-57.6694	CG	hypo	downstream	-1.37557
Ca_10612	-30.6511	CG	hypo	downstream	-1.38305
Ca_17644	-26.5678	CG	hypo	downstream	-1.40223
Ca_15558	-38.5102	CG	hypo	downstream	-1.41752
Ca_12783	-27.3033	CG	hypo	downstream	-1.4206
Ca_00705	-71.8235	CG	hypo	downstream	-1.42321
Ca_05812	-85.9946	CG	hypo	downstream	-1.42986
Ca_01467	-29.4235	CG	hypo	downstream	-1.43548
Ca_10433	-61.6739	CG	hypo	downstream	-1.47523
Ca_04541	-68.7797	CG	hypo	downstream	-1.48425
Ca_01732	-40.0098	CG	hypo	downstream	-1.49013
Ca_12034	-32.9235	CG	hypo	downstream	-1.53189
Ca_09779	-29.2686	CG	hypo	downstream	-1.53497
Ca_12229	-44.3986	CG	hypo	downstream	-1.53934
Ca_22797	-31.5302	CG	hypo	downstream	-1.54895
Ca_17323	-52.5127	CG	hypo	downstream	-1.56475
Ca_15150	-26.65	CG	hypo	downstream	-1.58876
Ca_04792	-94.5846	CG	hypo	downstream	-1.61185
Ca_05243	-59.9078	CG	hypo	downstream	-1.66061
Ca_12151	-31.4116	CG	hypo	downstream	-1.6608
Ca_12044	-28.4125	CG	hypo	downstream	-1.71631
Ca_13654	-38.0301	CG	hypo	downstream	-1.73799
Ca_12838	-51.8755	CG	hypo	downstream	-1.76513
Ca_01991	-84.9914	CG	hypo	downstream	-1.76868
Ca_18803	-51.6915	CG	hypo	downstream	-1.79757
Ca_01675	-37.2657	CG	hypo	downstream	-1.83315
Ca_21129	-35.4084	CG	hypo	downstream	-1.84653
Ca_02568	-45.3671	CG	hypo	downstream	-1.85779
Ca_23635	-71.4675	CG	hypo	downstream	-1.91072
Ca_07087	-28.3734	CG	hypo	downstream	-1.93776
Ca_06039	-72.6046	CG	hypo	downstream	-1.94105
Ca_05505	-27.2872	CG	hypo	downstream	-1.94737
Ca_02337	-42.4692	CG	hypo	downstream	-1.95721
Ca_15057	-49.5932	CG	hypo	downstream	-1.98765
Ca_18483	-26.9402	CG	hypo	downstream	-2.00975
Ca_16539	-31.9593	CG	hypo	downstream	-2.0108
Ca_04570	-32.7284	CG	hypo	downstream	-2.03985
Ca_19958	-31.0424	CG	hypo	downstream	-2.08915
Ca_01128	-85.98	CG	hypo	downstream	-2.20413
Ca_09030	-79.931	CG	hypo	downstream	-2.24832
Ca_04163	-78.6408	CG	hypo	downstream	-2.30665
Ca_05705	-79.9289	CG	hypo	downstream	-2.31187
Ca_03813	-74.2284	CG	hypo	downstream	-2.32051
Ca_02085	-35.2941	CG	hypo	downstream	-2.62008
Ca_05513	-30.4988	CG	hypo	downstream	-2.80642
Ca_02179	-28.4504	CG	hypo	downstream	-3.17764
Ca_09539	-76.1128	CG	hypo	downstream	-3.19293
Ca_17637	-27.8512	CG	hypo	downstream	-4.04265
Ca_07542	-39.5308	CG	hypo	downstream	-4.81016
Ca_05674	-57.477	CG	hypo	downstream	-6.23009
Ca_23690	31.6212	CHG	hyper	downstream	3.70951
Ca_04559	38.2572	CHG	hyper	downstream	3.69103
Ca_10009	32.6584	CHG	hyper	downstream	3.15401
Ca_17044	26.6949	CHG	hyper	downstream	2.6866
Ca_05711	33.7261	CHG	hyper	downstream	2.42498
Ca_10405	28.3273	CHG	hyper	downstream	2.31947
Ca_13033	33.4515	CHG	hyper	downstream	2.22109
Ca_22150	34.0125	CHG	hyper	downstream	2.15897
Ca_21548	55.0021	CHG	hyper	downstream	2.10172
Ca_06342	48.9621	CHG	hyper	downstream	2.08612
Ca_26020	51.1229	CHG	hyper	downstream	2.08493
Ca_10508	83.648	CHG	hyper	downstream	1.51667
Ca_26405	30.1688	CHG	hyper	downstream	1.3143
Ca_06391	82.0074	CHG	hyper	downstream	1.27731
Ca_06252	35.0565	CHG	hyper	downstream	1.23275
Ca_18153	37.8947	CHG	hyper	downstream	1.10736
Ca_00914	49.2124	CHG	hyper	downstream	1.10548
Ca_10403	52.1601	CHG	hyper	downstream	1.0892
Ca_14215	60.8643	CHG	hyper	downstream	1.0465
Ca_00951	81.8585	CHG	hyper	downstream	1.04091
Ca_21551	33.0025	CHG	hyper	downstream	-inf
Ca_15883	72.9718	CHG	hyper	downstream	-inf
Ca_07641	29.2818	CHG	hyper	downstream	-1.08512
Ca_15437	44.8457	CHG	hyper	downstream	-1.15305
Ca_09840	27.8094	CHG	hyper	downstream	-1.27423
Ca_08552	56.5286	CHG	hyper	downstream	-1.36595
Ca_18908	35.6892	CHG	hyper	downstream	-1.67872
Ca_05031	34.3168	CHG	hyper	downstream	-1.69901
Ca_14462	32.1257	CHG	hyper	downstream	-1.85769
Ca_19025	41.6095	CHG	hyper	downstream	-1.85846
Ca_22677	67.6923	CHG	hyper	downstream	-2.27139
Ca_01408	30.0718	CHG	hyper	downstream	-2.74515
Ca_14332	45.5025	CHG	hyper	downstream	-3.14683
Ca_22306	32.0615	CHG	hyper	downstream	-7.2611
Ca_11408	25.8436	CHG	hyper	downstream	-9.63869
Ca_24492	-31.1064	CHG	hypo	downstream	5.14819
Ca_14495	-30.3704	CHG	hypo	downstream	4.21099
Ca_03918	-62.0587	CHG	hypo	downstream	2.66891
Ca_18651	-83.4386	CHG	hypo	downstream	2.34068
Ca_13039	-41.5486	CHG	hypo	downstream	1.9928
Ca_21114	-94.3491	CHG	hypo	downstream	1.34113
Ca_20254	-69.3628	CHG	hypo	downstream	1.2249
Ca_02666	-69.6771	CHG	hypo	downstream	1.07899
Ca_14770	-50.0473	CHG	hypo	downstream	inf
Ca_18775	-31.4772	CHG	hypo	downstream	inf
Ca_24493	-30.7281	CHG	hypo	downstream	inf
Ca_12245	-35.2829	CHG	hypo	downstream	-1.01882
Ca_21603	-50	CHG	hypo	downstream	-1.15442
Ca_09763	-28.338	CHG	hypo	downstream	-1.21664
Ca_15543	-33.4734	CHG	hypo	downstream	-1.37557
Ca_05812	-83.9369	CHG	hypo	downstream	-1.42986
Ca_22756	-27.7845	CHG	hypo	downstream	-1.57575
Ca_01234	-51.9608	CHG	hypo	downstream	-1.61282
Ca_01991	-63.8494	CHG	hypo	downstream	-1.76868
Ca_03726	-37.6738	CHG	hypo	downstream	-1.86359
Ca_21313	-36.0671	CHG	hypo	downstream	-2.11762
Ca_00443	-32.752	CHG	hypo	downstream	-2.86791
Ca_15084	28.734	CHH	hyper	downstream	4.64339
Ca_04559	28.1983	CHH	hyper	downstream	3.69103
Ca_10163	26.3481	CHH	hyper	downstream	3.01794
Ca_03081	25.721	CHH	hyper	downstream	2.52433
Ca_21575	25.5962	CHH	hyper	downstream	2.4385
Ca_22525	32.1175	CHH	hyper	downstream	2.43822
Ca_20065	29.408	CHH	hyper	downstream	2.41952
Ca_05233	28.7397	CHH	hyper	downstream	2.35539
Ca_18727	35.0056	CHH	hyper	downstream	2.3263
Ca_04803	26.9337	CHH	hyper	downstream	2.13351
Ca_09671	25.8267	CHH	hyper	downstream	2.09875
Ca_19615	30.8181	CHH	hyper	downstream	2.09177
Ca_17016	31.7656	CHH	hyper	downstream	2.08118
Ca_06669	29.1442	CHH	hyper	downstream	2.06669
Ca_08602	31.2106	CHH	hyper	downstream	2.01262
Ca_08151	27.2967	CHH	hyper	downstream	1.98881
Ca_11013	29.4539	CHH	hyper	downstream	1.96387
Ca_10946	27.9356	CHH	hyper	downstream	1.95243
Ca_13108	47.2487	CHH	hyper	downstream	1.92323
Ca_05922	30.9251	CHH	hyper	downstream	1.91564
Ca_17413	26.4429	CHH	hyper	downstream	1.8975
Ca_17414	26.4429	CHH	hyper	downstream	1.83582
Ca_01115	34.5157	CHH	hyper	downstream	1.78027
Ca_02855	25.4668	CHH	hyper	downstream	1.78004
Ca_13287	30.3984	CHH	hyper	downstream	1.7373
Ca_01735	25.6219	CHH	hyper	downstream	1.72564
Ca_07512	27.2946	CHH	hyper	downstream	1.71585
Ca_10226	32.2418	CHH	hyper	downstream	1.6535
Ca_14524	31.7575	CHH	hyper	downstream	1.65321
Ca_13899	41.5616	CHH	hyper	downstream	1.61817
Ca_01153	31.5647	CHH	hyper	downstream	1.52767
Ca_10508	56.2331	CHH	hyper	downstream	1.51667
Ca_23587	28.8639	CHH	hyper	downstream	1.43372
Ca_00814	30.8386	CHH	hyper	downstream	1.43122
Ca_22495	28.0864	CHH	hyper	downstream	1.41061
Ca_11759	27.5921	CHH	hyper	downstream	1.40669
Ca_17873	26.9115	CHH	hyper	downstream	1.40664
Ca_21470	25.7031	CHH	hyper	downstream	1.40306
Ca_11281	25.5785	CHH	hyper	downstream	1.34144
Ca_03974	30.2399	CHH	hyper	downstream	1.33415
Ca_08560	26.5618	CHH	hyper	downstream	1.3214
Ca_12686	29.0663	CHH	hyper	downstream	1.28554
Ca_06391	35.0347	CHH	hyper	downstream	1.27731
Ca_17090	44.665	CHH	hyper	downstream	1.25526
Ca_17692	27.9179	CHH	hyper	downstream	1.24629
Ca_13190	27.6821	CHH	hyper	downstream	1.24293
Ca_01096	48.8218	CHH	hyper	downstream	1.18182
Ca_20247	25.3978	CHH	hyper	downstream	1.17466
Ca_09767	31.1036	CHH	hyper	downstream	1.15967
Ca_16023	33.5057	CHH	hyper	downstream	1.15711
Ca_07600	25.0302	CHH	hyper	downstream	1.15036
Ca_12075	30.2596	CHH	hyper	downstream	1.12981
Ca_07036	37.8823	CHH	hyper	downstream	1.11487
Ca_16802	26.8187	CHH	hyper	downstream	1.10754
Ca_00914	43.2898	CHH	hyper	downstream	1.10548
Ca_10403	53.0739	CHH	hyper	downstream	1.0892
Ca_19657	30.1569	CHH	hyper	downstream	1.08092
Ca_25227	28.1539	CHH	hyper	downstream	1.07946
Ca_00790	36.8525	CHH	hyper	downstream	1.0755
Ca_13036	26.0376	CHH	hyper	downstream	inf
Ca_18432	26.7903	CHH	hyper	downstream	1.07296
Ca_12942	29.3305	CHH	hyper	downstream	1.06568
Ca_07893	26.6848	CHH	hyper	downstream	1.0568
Ca_20778	25.8817	CHH	hyper	downstream	1.05643
Ca_11539	36.4769	CHH	hyper	downstream	1.04453
Ca_20965	29.0284	CHH	hyper	downstream	1.04236
Ca_00951	33.5034	CHH	hyper	downstream	1.04091
Ca_07782	26.3019	CHH	hyper	downstream	1.02213
Ca_14770	31.4037	CHH	hyper	downstream	inf
Ca_05851	25.0867	CHH	hyper	downstream	inf
Ca_10131	33.1343	CHH	hyper	downstream	inf
Ca_10915	31.4438	CHH	hyper	downstream	inf
Ca_15182	28.6138	CHH	hyper	downstream	inf
Ca_13076	25.5677	CHH	hyper	downstream	-1.00006
Ca_09676	25.9633	CHH	hyper	downstream	-1.01228
Ca_06870	44.6739	CHH	hyper	downstream	-1.04151
Ca_07641	28.8692	CHH	hyper	downstream	-1.08512
[truncated: 91 more rows]
