# Supplementary material for: DNA methylation reprogramming during seed development and its functional relevance in seed size/weight determination in chickpea
Source: Commun Biol. 2020 Jul 3;3:340. doi: 10.1038/s42003-020-1059-1 (PMC7335156; doi:10.1038/s42003-020-1059-1)
Supplement: Supplementary file 12 — Supplementary Dataset 11 [file 42003_2020_1059_MOESM12_ESM.xlsx]

## Sheet: Sheet1
Supplementary Dataset 11. List of genes involved in cell cycle, cell growth, grain filling and QTLs that are associated with DMRs and/or show differential expression between JGK 3 and Himchana 1 chickpea cultivars at S3 and S5 stages.
JS3/HS3				JS5/HS5
Gene identifier	DMR association/ Differential expression status	Biological process		Gene identifier	DMR association/ Differential expression status	Biological process
Ca_00140	DMR(+)/DEG(+)	cell cycle		Ca_00086	DMR(+)/DEG(+)	cell cycle		DMR(+)/DEG(+)	Genes associated with DMRs that are differentially expressed
Ca_06762	DMR(+)/DEG(+)	cell cycle		Ca_12014	DMR(+)/DEG(+)	cell cycle		DMR(+)/DEG(-)	Genes associated with DMRs that are not differentially expressed
Ca_18432	DMR(+)/DEG(+)	cell cycle		Ca_02541	DMR(+)/DEG(+)	cell cycle		DMR(-)/DEG(+)	Genes not associated with DMRs that are differentially expressed
Ca_20502	DMR(+)/DEG(+)	cell cycle		Ca_03624	DMR(+)/DEG(+)	cell cycle
Ca_12942	DMR(+)/DEG(+)	cell cycle		Ca_09011	DMR(+)/DEG(+)	cell cycle
Ca_04163	DMR(+)/DEG(+)	cell cycle		Ca_11374	DMR(+)/DEG(+)	cell cycle
Ca_10606	DMR(+)/DEG(+)	cell cycle		Ca_05841	DMR(+)/DEG(+)	cell cycle
Ca_11321	DMR(+)/DEG(+)	cell cycle		Ca_16212	DMR(+)/DEG(+)	cell cycle
Ca_06926	DMR(+)/DEG(+)	cell cycle		Ca_22652	DMR(+)/DEG(+)	cell cycle
Ca_07954	DMR(+)/DEG(+)	cell cycle		Ca_18753	DMR(+)/DEG(+)	cell cycle
Ca_14780	DMR(+)/DEG(+)	cell cycle		Ca_23328	DMR(+)/DEG(+)	cell cycle
Ca_09741	DMR(+)/DEG(+)	cell cycle		Ca_08008	DMR(+)/DEG(+)	cell cycle
Ca_14714	DMR(+)/DEG(+)	cell cycle		Ca_09815	DMR(+)/DEG(+)	cell cycle
Ca_16862	DMR(+)/DEG(+)	cell cycle		Ca_09854	DMR(+)/DEG(+)	cell cycle
Ca_16881	DMR(+)/DEG(+)	cell cycle		Ca_00086	DMR(+)/DEG(+)	cell growth
Ca_22034	DMR(+)/DEG(+)	cell cycle		Ca_00956	DMR(+)/DEG(+)	cell growth
Ca_07692	DMR(+)/DEG(+)	cell cycle		Ca_02952	DMR(+)/DEG(+)	cell growth
Ca_03873	DMR(+)/DEG(+)	cell cycle		Ca_06937	DMR(+)/DEG(+)	cell growth
Ca_15618	DMR(+)/DEG(+)	cell cycle		Ca_13916	DMR(+)/DEG(+)	cell growth
Ca_09549	DMR(+)/DEG(+)	cell cycle		Ca_03762	DMR(+)/DEG(+)	cell growth
Ca_10390	DMR(+)/DEG(+)	cell cycle		Ca_21981	DMR(+)/DEG(+)	cell growth
Ca_13283	DMR(+)/DEG(+)	cell cycle		Ca_06908	DMR(+)/DEG(+)	cell growth
Ca_13699	DMR(+)/DEG(+)	cell cycle		Ca_18803	DMR(+)/DEG(+)	cell growth
Ca_15408	DMR(+)/DEG(+)	cell cycle		Ca_04912	DMR(+)/DEG(+)	cell growth
Ca_03163	DMR(+)/DEG(+)	cell cycle		Ca_15179	DMR(+)/DEG(+)	cell growth
Ca_09909	DMR(+)/DEG(+)	cell cycle		Ca_21133	DMR(+)/DEG(+)	cell growth
Ca_13187	DMR(+)/DEG(+)	cell cycle		Ca_09854	DMR(+)/DEG(+)	cell growth
Ca_17866	DMR(+)/DEG(+)	cell cycle		Ca_18730	DMR(+)/DEG(+)	grain filling
Ca_22652	DMR(+)/DEG(+)	cell cycle		Ca_00956	DMR(+)/DEG(+)	grain filling
Ca_09112	DMR(+)/DEG(+)	cell cycle		Ca_04774	DMR(+)/DEG(+)	grain filling
Ca_05156	DMR(+)/DEG(+)	cell cycle		Ca_12808	DMR(+)/DEG(+)	grain filling
Ca_08642	DMR(+)/DEG(+)	cell cycle		Ca_11524	DMR(+)/DEG(+)	grain filling
Ca_02785	DMR(+)/DEG(+)	cell cycle		Ca_04935	DMR(+)/DEG(+)	grain filling
Ca_03717	DMR(+)/DEG(+)	cell cycle		Ca_06994	DMR(+)/DEG(+)	grain filling
Ca_20778	DMR(+)/DEG(+)	cell cycle		Ca_11090	DMR(+)/DEG(+)	QTLs
Ca_23587	DMR(+)/DEG(+)	cell cycle		Ca_04358	DMR(+)/DEG(+)	QTLs
Ca_01242	DMR(+)/DEG(+)	cell growth		Ca_18651	DMR(+)/DEG(+)	QTLs
Ca_04521	DMR(+)/DEG(+)	cell growth		Ca_04404	DMR(+)/DEG(+)	QTLs
Ca_04163	DMR(+)/DEG(+)	cell growth		Ca_04491	DMR(+)/DEG(+)	QTLs
Ca_13426	DMR(+)/DEG(+)	cell growth		Ca_04539	DMR(+)/DEG(+)	QTLs
Ca_06937	DMR(+)/DEG(+)	cell growth		Ca_04566	DMR(+)/DEG(+)	QTLs
Ca_07954	DMR(+)/DEG(+)	cell growth		Ca_18648	DMR(+)/DEG(+)	QTLs
Ca_00702	DMR(+)/DEG(+)	cell growth		Ca_11140	DMR(+)/DEG(+)	QTLs
Ca_20662	DMR(+)/DEG(+)	cell growth		Ca_09238	DMR(+)/DEG(+)	QTLs
Ca_07692	DMR(+)/DEG(+)	cell growth		Ca_09985	DMR(+)/DEG(+)	QTLs
Ca_04153	DMR(+)/DEG(+)	cell growth		Ca_12783	DMR(+)/DEG(+)	QTLs
Ca_04186	DMR(+)/DEG(+)	cell growth		Ca_12785	DMR(+)/DEG(+)	QTLs
Ca_23825	DMR(+)/DEG(+)	cell growth		Ca_12808	DMR(+)/DEG(+)	QTLs
Ca_09641	DMR(+)/DEG(+)	cell growth		Ca_20562	DMR(+)/DEG(+)	QTLs
Ca_17439	DMR(+)/DEG(+)	cell growth		Ca_23032	DMR(+)/DEG(+)	QTLs
Ca_03163	DMR(+)/DEG(+)	cell growth		Ca_04601	DMR(+)/DEG(+)	QTLs
Ca_23631	DMR(+)/DEG(+)	cell growth		Ca_05394	DMR(+)/DEG(+)	QTLs
Ca_14221	DMR(+)/DEG(+)	cell growth		Ca_11155	DMR(+)/DEG(+)	QTLs
Ca_12720	DMR(+)/DEG(+)	cell growth		Ca_09241	DMR(+)/DEG(+)	QTLs
Ca_14633	DMR(+)/DEG(+)	cell growth		Ca_17323	DMR(+)/DEG(+)	QTLs
Ca_11818	DMR(+)/DEG(+)	cell growth		Ca_07545	DMR(+)/DEG(+)	QTLs
Ca_14963	DMR(+)/DEG(+)	cell growth		Ca_12788	DMR(+)/DEG(+)	QTLs
Ca_20339	DMR(+)/DEG(+)	cell growth		Ca_16036	DMR(+)/DEG(+)	QTLs
Ca_18803	DMR(+)/DEG(+)	cell growth		Ca_04563	DMR(+)/DEG(+)	QTLs
Ca_10508	DMR(+)/DEG(+)	cell growth		Ca_07542	DMR(+)/DEG(+)	QTLs
Ca_03717	DMR(+)/DEG(+)	cell growth		Ca_06299	DMR(+)/DEG(+)	QTLs
Ca_00064	DMR(+)/DEG(+)	grain filling		Ca_00331	DMR(+)/DEG(+)	QTLs
Ca_06864	DMR(+)/DEG(+)	grain filling		Ca_15856	DMR(+)/DEG(+)	QTLs
Ca_07954	DMR(+)/DEG(+)	grain filling		Ca_16023	DMR(+)/DEG(+)	QTLs
Ca_17365	DMR(+)/DEG(+)	grain filling		Ca_11122	DMR(+)/DEG(+)	QTLs
Ca_09767	DMR(+)/DEG(+)	grain filling		Ca_04355	DMR(+)/DEG(+)	QTLs
Ca_12231	DMR(+)/DEG(+)	grain filling		Ca_04584	DMR(+)/DEG(+)	QTLs
Ca_07874	DMR(+)/DEG(+)	grain filling		Ca_15341	DMR(+)/DEG(+)	QTLs
Ca_04153	DMR(+)/DEG(+)	grain filling		Ca_11274	DMR(+)/DEG(+)	QTLs
Ca_07466	DMR(+)/DEG(+)	grain filling		Ca_09854	DMR(+)/DEG(+)	QTLs
Ca_09641	DMR(+)/DEG(+)	grain filling		Ca_00140	DMR(+)/DEG(+)	cell cycle
Ca_17415	DMR(+)/DEG(+)	grain filling		Ca_01165	DMR(+)/DEG(+)	cell cycle
Ca_20248	DMR(+)/DEG(+)	grain filling		Ca_07378	DMR(+)/DEG(+)	cell cycle
Ca_02174	DMR(+)/DEG(+)	grain filling		Ca_05392	DMR(+)/DEG(+)	cell cycle
Ca_20339	DMR(+)/DEG(+)	grain filling		Ca_18431	DMR(+)/DEG(+)	cell cycle
Ca_10407	DMR(+)/DEG(+)	grain filling		Ca_10463	DMR(+)/DEG(+)	cell cycle
Ca_12229	DMR(+)/DEG(+)	grain filling		Ca_17550	DMR(+)/DEG(+)	cell cycle
Ca_23541	DMR(+)/DEG(+)	QTLs		Ca_12159	DMR(+)/DEG(+)	cell cycle
Ca_09925	DMR(+)/DEG(+)	QTLs		Ca_20502	DMR(+)/DEG(+)	cell cycle
Ca_04521	DMR(+)/DEG(+)	QTLs		Ca_03200	DMR(+)/DEG(+)	cell cycle
Ca_11191	DMR(+)/DEG(+)	QTLs		Ca_17909	DMR(+)/DEG(+)	cell cycle
Ca_19015	DMR(+)/DEG(+)	QTLs		Ca_07412	DMR(+)/DEG(+)	cell cycle
Ca_04358	DMR(+)/DEG(+)	QTLs		Ca_08040	DMR(+)/DEG(+)	cell cycle
Ca_04365	DMR(+)/DEG(+)	QTLs		Ca_12942	DMR(+)/DEG(+)	cell cycle
Ca_04496	DMR(+)/DEG(+)	QTLs		Ca_00946	DMR(+)/DEG(+)	cell cycle
Ca_05353	DMR(+)/DEG(+)	QTLs		Ca_06079	DMR(+)/DEG(+)	cell cycle
Ca_05435	DMR(+)/DEG(+)	QTLs		Ca_17907	DMR(+)/DEG(+)	cell cycle
Ca_05504	DMR(+)/DEG(+)	QTLs		Ca_09560	DMR(+)/DEG(+)	cell cycle
Ca_06285	DMR(+)/DEG(+)	QTLs		Ca_09675	DMR(+)/DEG(+)	cell cycle
Ca_11031	DMR(+)/DEG(+)	QTLs		Ca_17442	DMR(+)/DEG(+)	cell cycle
Ca_11142	DMR(+)/DEG(+)	QTLs		Ca_17296	DMR(+)/DEG(+)	cell cycle
Ca_11227	DMR(+)/DEG(+)	QTLs		Ca_15151	DMR(+)/DEG(+)	cell cycle
Ca_09247	DMR(+)/DEG(+)	QTLs		Ca_20855	DMR(+)/DEG(+)	cell cycle
Ca_09363	DMR(+)/DEG(+)	QTLs		Ca_00203	DMR(+)/DEG(+)	cell cycle
Ca_09939	DMR(+)/DEG(+)	QTLs		Ca_00238	DMR(+)/DEG(+)	cell cycle
Ca_05505	DMR(+)/DEG(+)	QTLs		Ca_02673	DMR(+)/DEG(+)	cell cycle
Ca_18651	DMR(+)/DEG(+)	QTLs		Ca_07954	DMR(+)/DEG(+)	cell cycle
Ca_19678	DMR(+)/DEG(+)	QTLs		Ca_21695	DMR(+)/DEG(+)	cell cycle
Ca_09921	DMR(+)/DEG(+)	QTLs		Ca_14714	DMR(+)/DEG(+)	cell cycle
Ca_04376	DMR(+)/DEG(+)	QTLs		Ca_15286	DMR(+)/DEG(+)	cell cycle
Ca_04445	DMR(+)/DEG(+)	QTLs		Ca_01367	DMR(+)/DEG(+)	cell cycle
Ca_04569	DMR(+)/DEG(+)	QTLs		Ca_18821	DMR(+)/DEG(+)	cell cycle
Ca_05351	DMR(+)/DEG(+)	QTLs		Ca_22505	DMR(+)/DEG(+)	cell cycle
Ca_05355	DMR(+)/DEG(+)	QTLs		Ca_07692	DMR(+)/DEG(+)	cell cycle
Ca_05377	DMR(+)/DEG(+)	QTLs		Ca_07828	DMR(+)/DEG(+)	cell cycle
Ca_05379	DMR(+)/DEG(+)	QTLs		Ca_01688	DMR(+)/DEG(+)	cell cycle
Ca_05457	DMR(+)/DEG(+)	QTLs		Ca_03872	DMR(+)/DEG(+)	cell cycle
Ca_10748	DMR(+)/DEG(+)	QTLs		Ca_04190	DMR(+)/DEG(+)	cell cycle
Ca_10752	DMR(+)/DEG(+)	QTLs		Ca_04215	DMR(+)/DEG(+)	cell cycle
Ca_18629	DMR(+)/DEG(+)	QTLs		Ca_07489	DMR(+)/DEG(+)	cell cycle
Ca_01760	DMR(+)/DEG(+)	QTLs		Ca_22856	DMR(+)/DEG(+)	cell cycle
Ca_07547	DMR(+)/DEG(+)	QTLs		Ca_06303	DMR(+)/DEG(+)	cell cycle
Ca_11150	DMR(+)/DEG(+)	QTLs		Ca_09549	DMR(+)/DEG(+)	cell cycle
Ca_11192	DMR(+)/DEG(+)	QTLs		Ca_10390	DMR(+)/DEG(+)	cell cycle
Ca_11281	DMR(+)/DEG(+)	QTLs		Ca_11023	DMR(+)/DEG(+)	cell cycle
Ca_09226	DMR(+)/DEG(+)	QTLs		Ca_13283	DMR(+)/DEG(+)	cell cycle
Ca_09227	DMR(+)/DEG(+)	QTLs		Ca_13324	DMR(+)/DEG(+)	cell cycle
Ca_09238	DMR(+)/DEG(+)	QTLs		Ca_16357	DMR(+)/DEG(+)	cell cycle
Ca_09349	DMR(+)/DEG(+)	QTLs		Ca_20699	DMR(+)/DEG(+)	cell cycle
Ca_09909	DMR(+)/DEG(+)	QTLs		Ca_24058	DMR(+)/DEG(+)	cell cycle
Ca_09940	DMR(+)/DEG(+)	QTLs		Ca_03066	DMR(+)/DEG(+)	cell cycle
Ca_09955	DMR(+)/DEG(+)	QTLs		Ca_03117	DMR(+)/DEG(+)	cell cycle
Ca_09981	DMR(+)/DEG(+)	QTLs		Ca_06617	DMR(+)/DEG(+)	cell cycle
Ca_09992	DMR(+)/DEG(+)	QTLs		Ca_13211	DMR(+)/DEG(+)	cell cycle
Ca_12783	DMR(+)/DEG(+)	QTLs		Ca_16234	DMR(+)/DEG(+)	cell cycle
Ca_12792	DMR(+)/DEG(+)	QTLs		Ca_17966	DMR(+)/DEG(+)	cell cycle
Ca_12839	DMR(+)/DEG(+)	QTLs		Ca_02372	DMR(+)/DEG(+)	cell cycle
Ca_12846	DMR(+)/DEG(+)	QTLs		Ca_02444	DMR(+)/DEG(+)	cell cycle
Ca_15868	DMR(+)/DEG(+)	QTLs		Ca_10614	DMR(+)/DEG(+)	cell cycle
Ca_15870	DMR(+)/DEG(+)	QTLs		Ca_11444	DMR(+)/DEG(+)	cell cycle
Ca_16071	DMR(+)/DEG(+)	QTLs		Ca_13032	DMR(+)/DEG(+)	cell cycle
Ca_17290	DMR(+)/DEG(+)	QTLs		Ca_15038	DMR(+)/DEG(+)	cell cycle
Ca_20567	DMR(+)/DEG(+)	QTLs		Ca_16842	DMR(+)/DEG(+)	cell cycle
Ca_23032	DMR(+)/DEG(+)	QTLs		Ca_22737	DMR(+)/DEG(+)	cell cycle
Ca_00341	DMR(+)/DEG(+)	QTLs		Ca_00500	DMR(+)/DEG(+)	cell cycle
Ca_02561	DMR(+)/DEG(+)	QTLs		Ca_16125	DMR(+)/DEG(+)	cell cycle
Ca_13949	DMR(+)/DEG(+)	QTLs		Ca_21464	DMR(+)/DEG(+)	cell cycle
Ca_01370	DMR(+)/DEG(+)	QTLs		Ca_09112	DMR(+)/DEG(+)	cell cycle
Ca_04352	DMR(+)/DEG(+)	QTLs		Ca_18628	DMR(+)/DEG(+)	cell cycle
Ca_04441	DMR(+)/DEG(+)	QTLs		Ca_05829	DMR(+)/DEG(+)	cell cycle
Ca_04560	DMR(+)/DEG(+)	QTLs		Ca_06420	DMR(+)/DEG(+)	cell cycle
Ca_04606	DMR(+)/DEG(+)	QTLs		Ca_09307	DMR(+)/DEG(+)	cell cycle
Ca_05513	DMR(+)/DEG(+)	QTLs		Ca_15303	DMR(+)/DEG(+)	cell cycle
Ca_01732	DMR(+)/DEG(+)	QTLs		Ca_19497	DMR(+)/DEG(+)	cell cycle
Ca_01755	DMR(+)/DEG(+)	QTLs		Ca_09785	DMR(+)/DEG(+)	cell cycle
Ca_07576	DMR(+)/DEG(+)	QTLs		Ca_18760	DMR(+)/DEG(+)	cell cycle
Ca_11042	DMR(+)/DEG(+)	QTLs		Ca_02785	DMR(+)/DEG(+)	cell cycle
Ca_11155	DMR(+)/DEG(+)	QTLs		Ca_00485	DMR(+)/DEG(+)	cell cycle
Ca_09279	DMR(+)/DEG(+)	QTLs		Ca_16763	DMR(+)/DEG(+)	cell growth
Ca_09282	DMR(+)/DEG(+)	QTLs		Ca_18915	DMR(+)/DEG(+)	cell growth
Ca_09850	DMR(+)/DEG(+)	QTLs		Ca_02002	DMR(+)/DEG(+)	cell growth
Ca_09887	DMR(+)/DEG(+)	QTLs		Ca_14967	DMR(+)/DEG(+)	cell growth
Ca_15860	DMR(+)/DEG(+)	QTLs		Ca_09459	DMR(+)/DEG(+)	cell growth
Ca_16026	DMR(+)/DEG(+)	QTLs		Ca_16167	DMR(+)/DEG(+)	cell growth
Ca_16072	DMR(+)/DEG(+)	QTLs		Ca_15654	DMR(+)/DEG(+)	cell growth
Ca_17323	DMR(+)/DEG(+)	QTLs		Ca_14204	DMR(+)/DEG(+)	cell growth
Ca_06302	DMR(+)/DEG(+)	QTLs		Ca_03727	DMR(+)/DEG(+)	cell growth
Ca_17322	DMR(+)/DEG(+)	QTLs		Ca_04229	DMR(+)/DEG(+)	cell growth
Ca_05350	DMR(+)/DEG(+)	QTLs		Ca_13426	DMR(+)/DEG(+)	cell growth
Ca_07583	DMR(+)/DEG(+)	QTLs		Ca_09672	DMR(+)/DEG(+)	cell growth
Ca_12838	DMR(+)/DEG(+)	QTLs		Ca_09675	DMR(+)/DEG(+)	cell growth
Ca_15845	DMR(+)/DEG(+)	QTLs		Ca_22025	DMR(+)/DEG(+)	cell growth
Ca_00338	DMR(+)/DEG(+)	QTLs		Ca_07954	DMR(+)/DEG(+)	cell growth
Ca_04533	DMR(+)/DEG(+)	QTLs		Ca_25089	DMR(+)/DEG(+)	cell growth
Ca_04541	DMR(+)/DEG(+)	QTLs		Ca_00702	DMR(+)/DEG(+)	cell growth
Ca_04570	DMR(+)/DEG(+)	QTLs		Ca_07174	DMR(+)/DEG(+)	cell growth
Ca_07542	DMR(+)/DEG(+)	QTLs		Ca_09394	DMR(+)/DEG(+)	cell growth
Ca_09339	DMR(+)/DEG(+)	QTLs		Ca_22505	DMR(+)/DEG(+)	cell growth
Ca_04559	DMR(+)/DEG(+)	QTLs		Ca_07692	DMR(+)/DEG(+)	cell growth
Ca_01735	DMR(+)/DEG(+)	QTLs		Ca_07797	DMR(+)/DEG(+)	cell growth
Ca_19657	DMR(+)/DEG(+)	QTLs		Ca_08477	DMR(+)/DEG(+)	cell growth
Ca_09934	DMR(+)/DEG(+)	QTLs		Ca_10921	DMR(+)/DEG(+)	cell growth
Ca_12774	DMR(+)/DEG(+)	QTLs		Ca_01465	DMR(+)/DEG(+)	cell growth
Ca_12780	DMR(+)/DEG(+)	QTLs		Ca_04186	DMR(+)/DEG(+)	cell growth
Ca_16023	DMR(+)/DEG(+)	QTLs		Ca_04190	DMR(+)/DEG(+)	cell growth
Ca_05528	DMR(+)/DEG(+)	QTLs		Ca_23825	DMR(+)/DEG(+)	cell growth
Ca_05531	DMR(+)/DEG(+)	QTLs		Ca_09584	DMR(+)/DEG(+)	cell growth
Ca_06313	DMR(+)/DEG(+)	QTLs		Ca_09641	DMR(+)/DEG(+)	cell growth
Ca_11122	DMR(+)/DEG(+)	QTLs		Ca_11068	DMR(+)/DEG(+)	cell growth
Ca_01165	DMR(+)/DEG(-)	cell cycle		Ca_13324	DMR(+)/DEG(+)	cell growth
Ca_07378	DMR(+)/DEG(-)	cell cycle		Ca_13848	DMR(+)/DEG(+)	cell growth
Ca_05392	DMR(+)/DEG(-)	cell cycle		Ca_24865	DMR(+)/DEG(+)	cell growth
Ca_11373	DMR(+)/DEG(-)	cell cycle		Ca_06635	DMR(+)/DEG(+)	cell growth
Ca_15296	DMR(+)/DEG(-)	cell cycle		Ca_12835	DMR(+)/DEG(+)	cell growth
Ca_18431	DMR(+)/DEG(-)	cell cycle		Ca_17983	DMR(+)/DEG(+)	cell growth
Ca_00086	DMR(+)/DEG(-)	cell cycle		Ca_23631	DMR(+)/DEG(+)	cell growth
Ca_06907	DMR(+)/DEG(-)	cell cycle		Ca_10639	DMR(+)/DEG(+)	cell growth
Ca_10463	DMR(+)/DEG(-)	cell cycle		Ca_22737	DMR(+)/DEG(+)	cell growth
Ca_17550	DMR(+)/DEG(-)	cell cycle		Ca_02520	DMR(+)/DEG(+)	cell growth
Ca_09406	DMR(+)/DEG(-)	cell cycle		Ca_07974	DMR(+)/DEG(+)	cell growth
Ca_12014	DMR(+)/DEG(-)	cell cycle		Ca_16125	DMR(+)/DEG(+)	cell growth
Ca_08383	DMR(+)/DEG(-)	cell cycle		Ca_20666	DMR(+)/DEG(+)	cell growth
Ca_12159	DMR(+)/DEG(-)	cell cycle		Ca_09197	DMR(+)/DEG(+)	cell growth
Ca_03936	DMR(+)/DEG(-)	cell cycle		Ca_14221	DMR(+)/DEG(+)	cell growth
Ca_03200	DMR(+)/DEG(-)	cell cycle		Ca_01782	DMR(+)/DEG(+)	cell growth
Ca_09348	DMR(+)/DEG(-)	cell cycle		Ca_05794	DMR(+)/DEG(+)	cell growth
Ca_17909	DMR(+)/DEG(-)	cell cycle		Ca_24171	DMR(+)/DEG(+)	cell growth
Ca_07412	DMR(+)/DEG(-)	cell cycle		Ca_03414	DMR(+)/DEG(+)	cell growth
Ca_08040	DMR(+)/DEG(-)	cell cycle		Ca_11909	DMR(+)/DEG(+)	cell growth
Ca_16128	DMR(+)/DEG(-)	cell cycle		Ca_14963	DMR(+)/DEG(+)	cell growth
Ca_00946	DMR(+)/DEG(-)	cell cycle		Ca_07528	DMR(+)/DEG(+)	cell growth
Ca_06079	DMR(+)/DEG(-)	cell cycle		Ca_23599	DMR(+)/DEG(+)	cell growth
Ca_08116	DMR(+)/DEG(-)	cell cycle		Ca_10508	DMR(+)/DEG(+)	cell growth
Ca_20430	DMR(+)/DEG(-)	cell cycle		Ca_19206	DMR(+)/DEG(+)	cell growth
Ca_24615	DMR(+)/DEG(-)	cell cycle		Ca_08317	DMR(+)/DEG(+)	grain filling
Ca_04546	DMR(+)/DEG(-)	cell cycle		Ca_11827	DMR(+)/DEG(+)	grain filling
Ca_17907	DMR(+)/DEG(-)	cell cycle		Ca_07412	DMR(+)/DEG(+)	grain filling
Ca_05240	DMR(+)/DEG(-)	cell cycle		Ca_07751	DMR(+)/DEG(+)	grain filling
Ca_09560	DMR(+)/DEG(-)	cell cycle		Ca_04229	DMR(+)/DEG(+)	grain filling
Ca_09675	DMR(+)/DEG(-)	cell cycle		Ca_09675	DMR(+)/DEG(+)	grain filling
Ca_17442	DMR(+)/DEG(-)	cell cycle		Ca_11219	DMR(+)/DEG(+)	grain filling
Ca_02989	DMR(+)/DEG(-)	cell cycle		Ca_00304	DMR(+)/DEG(+)	grain filling
Ca_12769	DMR(+)/DEG(-)	cell cycle		Ca_00636	DMR(+)/DEG(+)	grain filling
Ca_17296	DMR(+)/DEG(-)	cell cycle		Ca_07954	DMR(+)/DEG(+)	grain filling
Ca_13004	DMR(+)/DEG(-)	cell cycle		Ca_17352	DMR(+)/DEG(+)	grain filling
Ca_15151	DMR(+)/DEG(-)	cell cycle		Ca_17365	DMR(+)/DEG(+)	grain filling
Ca_20855	DMR(+)/DEG(-)	cell cycle		Ca_10512	DMR(+)/DEG(+)	grain filling
Ca_04894	DMR(+)/DEG(-)	cell cycle		Ca_18072	DMR(+)/DEG(+)	grain filling
Ca_03024	DMR(+)/DEG(-)	cell cycle		Ca_00979	DMR(+)/DEG(+)	grain filling
Ca_00203	DMR(+)/DEG(-)	cell cycle		Ca_19996	DMR(+)/DEG(+)	grain filling
Ca_00238	DMR(+)/DEG(-)	cell cycle		Ca_21604	DMR(+)/DEG(+)	grain filling
Ca_00493	DMR(+)/DEG(-)	cell cycle		Ca_01895	DMR(+)/DEG(+)	grain filling
Ca_00541	DMR(+)/DEG(-)	cell cycle		Ca_04190	DMR(+)/DEG(+)	grain filling
Ca_02515	DMR(+)/DEG(-)	cell cycle		Ca_04836	DMR(+)/DEG(+)	grain filling
Ca_02541	DMR(+)/DEG(-)	cell cycle		Ca_17942	DMR(+)/DEG(+)	grain filling
Ca_02673	DMR(+)/DEG(-)	cell cycle		Ca_20066	DMR(+)/DEG(+)	grain filling
Ca_02754	DMR(+)/DEG(-)	cell cycle		Ca_05882	DMR(+)/DEG(+)	grain filling
Ca_07892	DMR(+)/DEG(-)	cell cycle		Ca_09641	DMR(+)/DEG(+)	grain filling
Ca_08050	DMR(+)/DEG(-)	cell cycle		Ca_03118	DMR(+)/DEG(+)	grain filling
Ca_20294	DMR(+)/DEG(-)	cell cycle		Ca_13161	DMR(+)/DEG(+)	grain filling
Ca_21695	DMR(+)/DEG(-)	cell cycle		Ca_02300	DMR(+)/DEG(+)	grain filling
Ca_10266	DMR(+)/DEG(-)	cell cycle		Ca_07348	DMR(+)/DEG(+)	grain filling
Ca_14660	DMR(+)/DEG(-)	cell cycle		Ca_08273	DMR(+)/DEG(+)	grain filling
Ca_15004	DMR(+)/DEG(-)	cell cycle		Ca_22935	DMR(+)/DEG(+)	grain filling
Ca_15286	DMR(+)/DEG(-)	cell cycle		Ca_03475	DMR(+)/DEG(+)	grain filling
Ca_25185	DMR(+)/DEG(-)	cell cycle		Ca_04816	DMR(+)/DEG(+)	grain filling
Ca_25924	DMR(+)/DEG(-)	cell cycle		Ca_04986	DMR(+)/DEG(+)	grain filling
Ca_00911	DMR(+)/DEG(-)	cell cycle		Ca_05719	DMR(+)/DEG(+)	grain filling
Ca_01002	DMR(+)/DEG(-)	cell cycle		Ca_23247	DMR(+)/DEG(+)	grain filling
Ca_01367	DMR(+)/DEG(-)	cell cycle		Ca_12747	DMR(+)/DEG(+)	grain filling
Ca_06005	DMR(+)/DEG(-)	cell cycle		Ca_02174	DMR(+)/DEG(+)	grain filling
Ca_06197	DMR(+)/DEG(-)	cell cycle		Ca_02348	DMR(+)/DEG(+)	grain filling
Ca_07251	DMR(+)/DEG(-)	cell cycle		Ca_11458	DMR(+)/DEG(+)	grain filling
Ca_18821	DMR(+)/DEG(-)	cell cycle		Ca_03461	DMR(+)/DEG(+)	grain filling
Ca_22505	DMR(+)/DEG(-)	cell cycle		Ca_12229	DMR(+)/DEG(+)	grain filling
Ca_03624	DMR(+)/DEG(-)	cell cycle		Ca_03835	DMR(+)/DEG(+)	grain filling
Ca_03819	DMR(+)/DEG(-)	cell cycle		Ca_23541	DMR(+)/DEG(+)	QTLs
Ca_04447	DMR(+)/DEG(-)	cell cycle		Ca_04499	DMR(+)/DEG(+)	QTLs
Ca_05438	DMR(+)/DEG(-)	cell cycle		Ca_04572	DMR(+)/DEG(+)	QTLs
Ca_05553	DMR(+)/DEG(-)	cell cycle		Ca_05392	DMR(+)/DEG(+)	QTLs
Ca_07749	DMR(+)/DEG(-)	cell cycle		Ca_05395	DMR(+)/DEG(+)	QTLs
Ca_07759	DMR(+)/DEG(-)	cell cycle		Ca_05396	DMR(+)/DEG(+)	QTLs
Ca_07787	DMR(+)/DEG(-)	cell cycle		Ca_05436	DMR(+)/DEG(+)	QTLs
Ca_07828	DMR(+)/DEG(-)	cell cycle		Ca_05474	DMR(+)/DEG(+)	QTLs
Ca_08387	DMR(+)/DEG(-)	cell cycle		Ca_10749	DMR(+)/DEG(+)	QTLs
Ca_08462	DMR(+)/DEG(-)	cell cycle		Ca_07562	DMR(+)/DEG(+)	QTLs
Ca_09068	DMR(+)/DEG(-)	cell cycle		Ca_07586	DMR(+)/DEG(+)	QTLs
Ca_10937	DMR(+)/DEG(-)	cell cycle		Ca_07587	DMR(+)/DEG(+)	QTLs
Ca_10973	DMR(+)/DEG(-)	cell cycle		Ca_06319	DMR(+)/DEG(+)	QTLs
Ca_14184	DMR(+)/DEG(-)	cell cycle		Ca_11041	DMR(+)/DEG(+)	QTLs
Ca_15468	DMR(+)/DEG(-)	cell cycle		Ca_11098	DMR(+)/DEG(+)	QTLs
Ca_23683	DMR(+)/DEG(-)	cell cycle		Ca_11145	DMR(+)/DEG(+)	QTLs
Ca_01506	DMR(+)/DEG(-)	cell cycle		Ca_11231	DMR(+)/DEG(+)	QTLs
Ca_01570	DMR(+)/DEG(-)	cell cycle		Ca_11277	DMR(+)/DEG(+)	QTLs
Ca_01688	DMR(+)/DEG(-)	cell cycle		Ca_09224	DMR(+)/DEG(+)	QTLs
Ca_03872	DMR(+)/DEG(-)	cell cycle		Ca_09323	DMR(+)/DEG(+)	QTLs
Ca_04190	DMR(+)/DEG(-)	cell cycle		Ca_15882	DMR(+)/DEG(+)	QTLs
Ca_04215	DMR(+)/DEG(-)	cell cycle		Ca_16032	DMR(+)/DEG(+)	QTLs
Ca_04712	DMR(+)/DEG(-)	cell cycle		Ca_17330	DMR(+)/DEG(+)	QTLs
Ca_07489	DMR(+)/DEG(-)	cell cycle		Ca_20561	DMR(+)/DEG(+)	QTLs
Ca_09011	DMR(+)/DEG(-)	cell cycle		Ca_10609	DMR(+)/DEG(+)	QTLs
Ca_11358	DMR(+)/DEG(-)	cell cycle		Ca_00339	DMR(+)/DEG(+)	QTLs
Ca_11374	DMR(+)/DEG(-)	cell cycle		Ca_01378	DMR(+)/DEG(+)	QTLs
Ca_11379	DMR(+)/DEG(-)	cell cycle		Ca_05349	DMR(+)/DEG(+)	QTLs
Ca_13349	DMR(+)/DEG(-)	cell cycle		Ca_05508	DMR(+)/DEG(+)	QTLs
Ca_16623	DMR(+)/DEG(-)	cell cycle		Ca_10759	DMR(+)/DEG(+)	QTLs
Ca_16650	DMR(+)/DEG(-)	cell cycle		Ca_11065	DMR(+)/DEG(+)	QTLs
Ca_17698	DMR(+)/DEG(-)	cell cycle		Ca_11091	DMR(+)/DEG(+)	QTLs
Ca_22856	DMR(+)/DEG(-)	cell cycle		Ca_11196	DMR(+)/DEG(+)	QTLs
Ca_05120	DMR(+)/DEG(-)	cell cycle		Ca_09229	DMR(+)/DEG(+)	QTLs
Ca_05199	DMR(+)/DEG(-)	cell cycle		Ca_09910	DMR(+)/DEG(+)	QTLs
Ca_05841	DMR(+)/DEG(-)	cell cycle		Ca_16029	DMR(+)/DEG(+)	QTLs
Ca_05960	DMR(+)/DEG(-)	cell cycle		Ca_16066	DMR(+)/DEG(+)	QTLs
Ca_06303	DMR(+)/DEG(-)	cell cycle		Ca_17300	DMR(+)/DEG(+)	QTLs
Ca_08514	DMR(+)/DEG(-)	cell cycle		Ca_20566	DMR(+)/DEG(+)	QTLs
Ca_08519	DMR(+)/DEG(-)	cell cycle		Ca_05378	DMR(+)/DEG(+)	QTLs
Ca_09658	DMR(+)/DEG(-)	cell cycle		Ca_09963	DMR(+)/DEG(+)	QTLs
Ca_11023	DMR(+)/DEG(-)	cell cycle		Ca_15858	DMR(+)/DEG(+)	QTLs
Ca_11100	DMR(+)/DEG(-)	cell cycle		Ca_17334	DMR(+)/DEG(+)	QTLs
Ca_13324	DMR(+)/DEG(-)	cell cycle		Ca_00351	DMR(+)/DEG(+)	QTLs
Ca_13325	DMR(+)/DEG(-)	cell cycle		Ca_13958	DMR(+)/DEG(+)	QTLs
Ca_14593	DMR(+)/DEG(-)	cell cycle		Ca_13962	DMR(+)/DEG(+)	QTLs
Ca_16357	DMR(+)/DEG(-)	cell cycle		Ca_13970	DMR(+)/DEG(+)	QTLs
Ca_17457	DMR(+)/DEG(-)	cell cycle		Ca_23538	DMR(+)/DEG(+)	QTLs
Ca_17533	DMR(+)/DEG(-)	cell cycle		Ca_04359	DMR(+)/DEG(+)	QTLs
Ca_20485	DMR(+)/DEG(-)	cell cycle		Ca_04365	DMR(+)/DEG(+)	QTLs
Ca_20699	DMR(+)/DEG(-)	cell cycle		Ca_04403	DMR(+)/DEG(+)	QTLs
Ca_22069	DMR(+)/DEG(-)	cell cycle		Ca_04425	DMR(+)/DEG(+)	QTLs
Ca_24058	DMR(+)/DEG(-)	cell cycle		Ca_04480	DMR(+)/DEG(+)	QTLs
Ca_03066	DMR(+)/DEG(-)	cell cycle		Ca_04580	DMR(+)/DEG(+)	QTLs
Ca_03117	DMR(+)/DEG(-)	cell cycle		Ca_04581	DMR(+)/DEG(+)	QTLs
Ca_03222	DMR(+)/DEG(-)	cell cycle		Ca_04585	DMR(+)/DEG(+)	QTLs
Ca_06617	DMR(+)/DEG(-)	cell cycle		Ca_05380	DMR(+)/DEG(+)	QTLs
Ca_06839	DMR(+)/DEG(-)	cell cycle		Ca_05470	DMR(+)/DEG(+)	QTLs
Ca_09960	DMR(+)/DEG(-)	cell cycle		Ca_05521	DMR(+)/DEG(+)	QTLs
Ca_12310	DMR(+)/DEG(-)	cell cycle		Ca_10764	DMR(+)/DEG(+)	QTLs
Ca_13211	DMR(+)/DEG(-)	cell cycle		Ca_18634	DMR(+)/DEG(+)	QTLs
Ca_14535	DMR(+)/DEG(-)	cell cycle		Ca_01734	DMR(+)/DEG(+)	QTLs
Ca_16212	DMR(+)/DEG(-)	cell cycle		Ca_01753	DMR(+)/DEG(+)	QTLs
Ca_16234	DMR(+)/DEG(-)	cell cycle		Ca_01766	DMR(+)/DEG(+)	QTLs
Ca_17624	DMR(+)/DEG(-)	cell cycle		Ca_07543	DMR(+)/DEG(+)	QTLs
Ca_17965	DMR(+)/DEG(-)	cell cycle		Ca_11050	DMR(+)/DEG(+)	QTLs
Ca_17966	DMR(+)/DEG(-)	cell cycle		Ca_11142	DMR(+)/DEG(+)	QTLs
Ca_19473	DMR(+)/DEG(-)	cell cycle		Ca_11156	DMR(+)/DEG(+)	QTLs
Ca_21366	DMR(+)/DEG(-)	cell cycle		Ca_11219	DMR(+)/DEG(+)	QTLs
Ca_02372	DMR(+)/DEG(-)	cell cycle		Ca_19659	DMR(+)/DEG(+)	QTLs
Ca_02444	DMR(+)/DEG(-)	cell cycle		Ca_09289	DMR(+)/DEG(+)	QTLs
Ca_10614	DMR(+)/DEG(-)	cell cycle		Ca_09924	DMR(+)/DEG(+)	QTLs
Ca_10719	DMR(+)/DEG(-)	cell cycle		Ca_12748	DMR(+)/DEG(+)	QTLs
Ca_11444	DMR(+)/DEG(-)	cell cycle		Ca_12749	DMR(+)/DEG(+)	QTLs
Ca_13032	DMR(+)/DEG(-)	cell cycle		Ca_12770	DMR(+)/DEG(+)	QTLs
Ca_15038	DMR(+)/DEG(-)	cell cycle		Ca_12796	DMR(+)/DEG(+)	QTLs
Ca_16842	DMR(+)/DEG(-)	cell cycle		Ca_15833	DMR(+)/DEG(+)	QTLs
Ca_22737	DMR(+)/DEG(-)	cell cycle		Ca_15836	DMR(+)/DEG(+)	QTLs
Ca_00500	DMR(+)/DEG(-)	cell cycle		Ca_17296	DMR(+)/DEG(+)	QTLs
Ca_07971	DMR(+)/DEG(-)	cell cycle		Ca_17319	DMR(+)/DEG(+)	QTLs
Ca_25718	DMR(+)/DEG(-)	cell cycle		Ca_04410	DMR(+)/DEG(+)	QTLs
Ca_10524	DMR(+)/DEG(-)	cell cycle		Ca_04452	DMR(+)/DEG(+)	QTLs
Ca_12459	DMR(+)/DEG(-)	cell cycle		Ca_04544	DMR(+)/DEG(+)	QTLs
Ca_16125	DMR(+)/DEG(-)	cell cycle		Ca_04548	DMR(+)/DEG(+)	QTLs
Ca_21464	DMR(+)/DEG(-)	cell cycle		Ca_09957	DMR(+)/DEG(+)	QTLs
Ca_06095	DMR(+)/DEG(-)	cell cycle		Ca_13946	DMR(+)/DEG(+)	QTLs
Ca_12295	DMR(+)/DEG(-)	cell cycle		Ca_23539	DMR(+)/DEG(+)	QTLs
Ca_04489	DMR(+)/DEG(-)	cell cycle		Ca_27443	DMR(+)/DEG(+)	QTLs
Ca_08316	DMR(+)/DEG(-)	cell cycle		Ca_01373	DMR(+)/DEG(+)	QTLs
Ca_18628	DMR(+)/DEG(-)	cell cycle		Ca_01375	DMR(+)/DEG(+)	QTLs
Ca_01834	DMR(+)/DEG(-)	cell cycle		Ca_04368	DMR(+)/DEG(+)	QTLs
Ca_04110	DMR(+)/DEG(-)	cell cycle		Ca_04401	DMR(+)/DEG(+)	QTLs
Ca_04212	DMR(+)/DEG(-)	cell cycle		Ca_04454	DMR(+)/DEG(+)	QTLs
Ca_08901	DMR(+)/DEG(-)	cell cycle		Ca_04479	DMR(+)/DEG(+)	QTLs
Ca_08909	DMR(+)/DEG(-)	cell cycle		Ca_04492	DMR(+)/DEG(+)	QTLs
Ca_11309	DMR(+)/DEG(-)	cell cycle		Ca_04589	DMR(+)/DEG(+)	QTLs
Ca_25550	DMR(+)/DEG(-)	cell cycle		Ca_05346	DMR(+)/DEG(+)	QTLs
Ca_05332	DMR(+)/DEG(-)	cell cycle		Ca_05377	DMR(+)/DEG(+)	QTLs
Ca_05829	DMR(+)/DEG(-)	cell cycle		Ca_05401	DMR(+)/DEG(+)	QTLs
Ca_06390	DMR(+)/DEG(-)	cell cycle		Ca_05426	DMR(+)/DEG(+)	QTLs
Ca_06420	DMR(+)/DEG(-)	cell cycle		Ca_05457	DMR(+)/DEG(+)	QTLs
Ca_09639	DMR(+)/DEG(-)	cell cycle		Ca_05523	DMR(+)/DEG(+)	QTLs
Ca_11258	DMR(+)/DEG(-)	cell cycle		Ca_05535	DMR(+)/DEG(+)	QTLs
Ca_17741	DMR(+)/DEG(-)	cell cycle		Ca_10751	DMR(+)/DEG(+)	QTLs
Ca_26121	DMR(+)/DEG(-)	cell cycle		Ca_10752	DMR(+)/DEG(+)	QTLs
Ca_03351	DMR(+)/DEG(-)	cell cycle		Ca_10756	DMR(+)/DEG(+)	QTLs
Ca_09307	DMR(+)/DEG(-)	cell cycle		Ca_18622	DMR(+)/DEG(+)	QTLs
Ca_12805	DMR(+)/DEG(-)	cell cycle		Ca_18623	DMR(+)/DEG(+)	QTLs
Ca_15301	DMR(+)/DEG(-)	cell cycle		Ca_18629	DMR(+)/DEG(+)	QTLs
Ca_15303	DMR(+)/DEG(-)	cell cycle		Ca_18635	DMR(+)/DEG(+)	QTLs
Ca_16401	DMR(+)/DEG(-)	cell cycle		Ca_18638	DMR(+)/DEG(+)	QTLs
Ca_17974	DMR(+)/DEG(-)	cell cycle		Ca_21624	DMR(+)/DEG(+)	QTLs
Ca_24264	DMR(+)/DEG(-)	cell cycle		Ca_01714	DMR(+)/DEG(+)	QTLs
Ca_02333	DMR(+)/DEG(-)	cell cycle		Ca_01715	DMR(+)/DEG(+)	QTLs
Ca_17902	DMR(+)/DEG(-)	cell cycle		Ca_01719	DMR(+)/DEG(+)	QTLs
Ca_25838	DMR(+)/DEG(-)	cell cycle		Ca_01720	DMR(+)/DEG(+)	QTLs
Ca_10094	DMR(+)/DEG(-)	cell cycle		Ca_01760	DMR(+)/DEG(+)	QTLs
Ca_19497	DMR(+)/DEG(-)	cell cycle		Ca_01762	DMR(+)/DEG(+)	QTLs
Ca_10739	DMR(+)/DEG(-)	cell cycle		Ca_07547	DMR(+)/DEG(+)	QTLs
Ca_02888	DMR(+)/DEG(-)	cell cycle		Ca_07553	DMR(+)/DEG(+)	QTLs
Ca_09785	DMR(+)/DEG(-)	cell cycle		Ca_07568	DMR(+)/DEG(+)	QTLs
Ca_18753	DMR(+)/DEG(-)	cell cycle		Ca_06303	DMR(+)/DEG(+)	QTLs
Ca_18760	DMR(+)/DEG(-)	cell cycle		Ca_06314	DMR(+)/DEG(+)	QTLs
Ca_07311	DMR(+)/DEG(-)	cell cycle		Ca_11023	DMR(+)/DEG(+)	QTLs
Ca_07317	DMR(+)/DEG(-)	cell cycle		Ca_11033	DMR(+)/DEG(+)	QTLs
Ca_13135	DMR(+)/DEG(-)	cell cycle		Ca_11067	DMR(+)/DEG(+)	QTLs
Ca_09901	DMR(+)/DEG(-)	cell cycle		Ca_11068	DMR(+)/DEG(+)	QTLs
Ca_23328	DMR(+)/DEG(-)	cell cycle		Ca_11079	DMR(+)/DEG(+)	QTLs
Ca_15982	DMR(+)/DEG(-)	cell cycle		Ca_11082	DMR(+)/DEG(+)	QTLs
Ca_25300	DMR(+)/DEG(-)	cell cycle		Ca_11083	DMR(+)/DEG(+)	QTLs
Ca_05704	DMR(+)/DEG(-)	cell cycle		Ca_11198	DMR(+)/DEG(+)	QTLs
Ca_23841	DMR(+)/DEG(-)	cell cycle		Ca_11232	DMR(+)/DEG(+)	QTLs
Ca_09183	DMR(+)/DEG(-)	cell cycle		Ca_11234	DMR(+)/DEG(+)	QTLs
Ca_17687	DMR(+)/DEG(-)	cell cycle		Ca_11255	DMR(+)/DEG(+)	QTLs
Ca_20015	DMR(+)/DEG(-)	cell cycle		Ca_11272	DMR(+)/DEG(+)	QTLs
Ca_00485	DMR(+)/DEG(-)	cell cycle		Ca_11281	DMR(+)/DEG(+)	QTLs
Ca_00554	DMR(+)/DEG(-)	cell cycle		Ca_19651	DMR(+)/DEG(+)	QTLs
Ca_02668	DMR(+)/DEG(-)	cell cycle		Ca_09223	DMR(+)/DEG(+)	QTLs
Ca_02844	DMR(+)/DEG(-)	cell cycle		Ca_09226	DMR(+)/DEG(+)	QTLs
Ca_14124	DMR(+)/DEG(-)	cell cycle		Ca_09242	DMR(+)/DEG(+)	QTLs
Ca_18115	DMR(+)/DEG(-)	cell cycle		Ca_09259	DMR(+)/DEG(+)	QTLs
Ca_01733	DMR(+)/DEG(-)	cell cycle		Ca_09281	DMR(+)/DEG(+)	QTLs
Ca_04164	DMR(+)/DEG(-)	cell cycle		Ca_09297	DMR(+)/DEG(+)	QTLs
Ca_13749	DMR(+)/DEG(-)	cell cycle		Ca_09332	DMR(+)/DEG(+)	QTLs
Ca_17757	DMR(+)/DEG(-)	cell cycle		Ca_09347	DMR(+)/DEG(+)	QTLs
Ca_16763	DMR(+)/DEG(-)	cell growth		Ca_09349	DMR(+)/DEG(+)	QTLs
Ca_18915	DMR(+)/DEG(-)	cell growth		Ca_09354	DMR(+)/DEG(+)	QTLs
Ca_15296	DMR(+)/DEG(-)	cell growth		Ca_09373	DMR(+)/DEG(+)	QTLs
Ca_02002	DMR(+)/DEG(-)	cell growth		Ca_09376	DMR(+)/DEG(+)	QTLs
Ca_00086	DMR(+)/DEG(-)	cell growth		Ca_09877	DMR(+)/DEG(+)	QTLs
Ca_09725	DMR(+)/DEG(-)	cell growth		Ca_09940	DMR(+)/DEG(+)	QTLs
Ca_14967	DMR(+)/DEG(-)	cell growth		Ca_09941	DMR(+)/DEG(+)	QTLs
Ca_09459	DMR(+)/DEG(-)	cell growth		Ca_09946	DMR(+)/DEG(+)	QTLs
Ca_10769	DMR(+)/DEG(-)	cell growth		Ca_09948	DMR(+)/DEG(+)	QTLs
Ca_03936	DMR(+)/DEG(-)	cell growth		Ca_09955	DMR(+)/DEG(+)	QTLs
Ca_16167	DMR(+)/DEG(-)	cell growth		Ca_09972	DMR(+)/DEG(+)	QTLs
Ca_15654	DMR(+)/DEG(-)	cell growth		Ca_12761	DMR(+)/DEG(+)	QTLs
Ca_18105	DMR(+)/DEG(-)	cell growth		Ca_12781	DMR(+)/DEG(+)	QTLs
Ca_14204	DMR(+)/DEG(-)	cell growth		Ca_12786	DMR(+)/DEG(+)	QTLs
Ca_10525	DMR(+)/DEG(-)	cell growth		Ca_12835	DMR(+)/DEG(+)	QTLs
Ca_00956	DMR(+)/DEG(-)	cell growth		Ca_12846	DMR(+)/DEG(+)	QTLs
Ca_12248	DMR(+)/DEG(-)	cell growth		Ca_15837	DMR(+)/DEG(+)	QTLs
Ca_03727	DMR(+)/DEG(-)	cell growth		Ca_15868	DMR(+)/DEG(+)	QTLs
Ca_04229	DMR(+)/DEG(-)	cell growth		Ca_15872	DMR(+)/DEG(+)	QTLs
Ca_07415	DMR(+)/DEG(-)	cell growth		Ca_15886	DMR(+)/DEG(+)	QTLs
Ca_11366	DMR(+)/DEG(-)	cell growth		Ca_16028	DMR(+)/DEG(+)	QTLs
Ca_09672	DMR(+)/DEG(-)	cell growth		Ca_16040	DMR(+)/DEG(+)	QTLs
Ca_09675	DMR(+)/DEG(-)	cell growth		Ca_16049	DMR(+)/DEG(+)	QTLs
Ca_11128	DMR(+)/DEG(-)	cell growth		Ca_16055	DMR(+)/DEG(+)	QTLs
Ca_13256	DMR(+)/DEG(-)	cell growth		Ca_16071	DMR(+)/DEG(+)	QTLs
Ca_13636	DMR(+)/DEG(-)	cell growth		Ca_17282	DMR(+)/DEG(+)	QTLs
Ca_02952	DMR(+)/DEG(-)	cell growth		Ca_17290	DMR(+)/DEG(+)	QTLs
Ca_09864	DMR(+)/DEG(-)	cell growth		Ca_17294	DMR(+)/DEG(+)	QTLs
Ca_12769	DMR(+)/DEG(-)	cell growth		Ca_17301	DMR(+)/DEG(+)	QTLs
Ca_26012	DMR(+)/DEG(-)	cell growth		Ca_17314	DMR(+)/DEG(+)	QTLs
Ca_13474	DMR(+)/DEG(-)	cell growth		Ca_20567	DMR(+)/DEG(+)	QTLs
Ca_22025	DMR(+)/DEG(-)	cell growth		Ca_00321	DMR(+)/DEG(+)	QTLs
Ca_00523	DMR(+)/DEG(-)	cell growth		Ca_13949	DMR(+)/DEG(+)	QTLs
Ca_02515	DMR(+)/DEG(-)	cell growth		Ca_13954	DMR(+)/DEG(+)	QTLs
Ca_02746	DMR(+)/DEG(-)	cell growth		Ca_18591	DMR(+)/DEG(+)	QTLs
Ca_02754	DMR(+)/DEG(-)	cell growth		Ca_04378	DMR(+)/DEG(+)	QTLs
Ca_13916	DMR(+)/DEG(-)	cell growth		Ca_04395	DMR(+)/DEG(+)	QTLs
Ca_16850	DMR(+)/DEG(-)	cell growth		Ca_04535	DMR(+)/DEG(+)	QTLs
Ca_25089	DMR(+)/DEG(-)	cell growth		Ca_04560	DMR(+)/DEG(+)	QTLs
Ca_01214	DMR(+)/DEG(-)	cell growth		Ca_04587	DMR(+)/DEG(+)	QTLs
Ca_07174	DMR(+)/DEG(-)	cell growth		Ca_04605	DMR(+)/DEG(+)	QTLs
Ca_09394	DMR(+)/DEG(-)	cell growth		Ca_05348	DMR(+)/DEG(+)	QTLs
Ca_21010	DMR(+)/DEG(-)	cell growth		Ca_05371	DMR(+)/DEG(+)	QTLs
Ca_22505	DMR(+)/DEG(-)	cell growth		Ca_05376	DMR(+)/DEG(+)	QTLs
Ca_03688	DMR(+)/DEG(-)	cell growth		Ca_05398	DMR(+)/DEG(+)	QTLs
Ca_03736	DMR(+)/DEG(-)	cell growth		Ca_05430	DMR(+)/DEG(+)	QTLs
Ca_03762	DMR(+)/DEG(-)	cell growth		Ca_05471	DMR(+)/DEG(+)	QTLs
Ca_04314	DMR(+)/DEG(-)	cell growth		Ca_05513	DMR(+)/DEG(+)	QTLs
Ca_07701	DMR(+)/DEG(-)	cell growth		Ca_10760	DMR(+)/DEG(+)	QTLs
Ca_07797	DMR(+)/DEG(-)	cell growth		Ca_18625	DMR(+)/DEG(+)	QTLs
Ca_08477	DMR(+)/DEG(-)	cell growth		Ca_18628	DMR(+)/DEG(+)	QTLs
Ca_10921	DMR(+)/DEG(-)	cell growth		Ca_01700	DMR(+)/DEG(+)	QTLs
Ca_14184	DMR(+)/DEG(-)	cell growth		Ca_01710	DMR(+)/DEG(+)	QTLs
Ca_17166	DMR(+)/DEG(-)	cell growth		Ca_01732	DMR(+)/DEG(+)	QTLs
Ca_01465	DMR(+)/DEG(-)	cell growth		Ca_07588	DMR(+)/DEG(+)	QTLs
Ca_01620	DMR(+)/DEG(-)	cell growth		Ca_06286	DMR(+)/DEG(+)	QTLs
Ca_04190	DMR(+)/DEG(-)	cell growth		Ca_06297	DMR(+)/DEG(+)	QTLs
Ca_05134	DMR(+)/DEG(-)	cell growth		Ca_06298	DMR(+)/DEG(+)	QTLs
Ca_05135	DMR(+)/DEG(-)	cell growth		Ca_11042	DMR(+)/DEG(+)	QTLs
Ca_09584	DMR(+)/DEG(-)	cell growth		Ca_11072	DMR(+)/DEG(+)	QTLs
Ca_11068	DMR(+)/DEG(-)	cell growth		Ca_11132	DMR(+)/DEG(+)	QTLs
Ca_13324	DMR(+)/DEG(-)	cell growth		Ca_11253	DMR(+)/DEG(+)	QTLs
Ca_13325	DMR(+)/DEG(-)	cell growth		Ca_11271	DMR(+)/DEG(+)	QTLs
Ca_13848	DMR(+)/DEG(-)	cell growth		Ca_24171	DMR(+)/DEG(+)	QTLs
Ca_14593	DMR(+)/DEG(-)	cell growth		Ca_24172	DMR(+)/DEG(+)	QTLs
Ca_24865	DMR(+)/DEG(-)	cell growth		Ca_09251	DMR(+)/DEG(+)	QTLs
Ca_06635	DMR(+)/DEG(-)	cell growth		Ca_09272	DMR(+)/DEG(+)	QTLs
Ca_09316	DMR(+)/DEG(-)	cell growth		Ca_09279	DMR(+)/DEG(+)	QTLs
Ca_09960	DMR(+)/DEG(-)	cell growth		Ca_09282	DMR(+)/DEG(+)	QTLs
Ca_12394	DMR(+)/DEG(-)	cell growth		Ca_09307	DMR(+)/DEG(+)	QTLs
Ca_12835	DMR(+)/DEG(-)	cell growth		Ca_09350	DMR(+)/DEG(+)	QTLs
Ca_17983	DMR(+)/DEG(-)	cell growth		Ca_09887	DMR(+)/DEG(+)	QTLs
Ca_21366	DMR(+)/DEG(-)	cell growth		Ca_09931	DMR(+)/DEG(+)	QTLs
Ca_10639	DMR(+)/DEG(-)	cell growth		Ca_09974	DMR(+)/DEG(+)	QTLs
Ca_10733	DMR(+)/DEG(-)	cell growth		Ca_09990	DMR(+)/DEG(+)	QTLs
Ca_11882	DMR(+)/DEG(-)	cell growth		Ca_12747	DMR(+)/DEG(+)	QTLs
Ca_22737	DMR(+)/DEG(-)	cell growth		Ca_12772	DMR(+)/DEG(+)	QTLs
Ca_02520	DMR(+)/DEG(-)	cell growth		Ca_12797	DMR(+)/DEG(+)	QTLs
Ca_07974	DMR(+)/DEG(-)	cell growth		Ca_12828	DMR(+)/DEG(+)	QTLs
Ca_14735	DMR(+)/DEG(-)	cell growth		Ca_15869	DMR(+)/DEG(+)	QTLs
Ca_16125	DMR(+)/DEG(-)	cell growth		Ca_16018	DMR(+)/DEG(+)	QTLs
Ca_12295	DMR(+)/DEG(-)	cell growth		Ca_16026	DMR(+)/DEG(+)	QTLs
Ca_20666	DMR(+)/DEG(-)	cell growth		Ca_16065	DMR(+)/DEG(+)	QTLs
Ca_04630	DMR(+)/DEG(-)	cell growth		Ca_17283	DMR(+)/DEG(+)	QTLs
Ca_07714	DMR(+)/DEG(-)	cell growth		Ca_17310	DMR(+)/DEG(+)	QTLs
Ca_07833	DMR(+)/DEG(-)	cell growth		Ca_23041	DMR(+)/DEG(+)	QTLs
Ca_08316	DMR(+)/DEG(-)	cell growth		Ca_01925	DMR(+)/DEG(+)	QTLs
Ca_09197	DMR(+)/DEG(-)	cell growth		Ca_04381	DMR(+)/DEG(+)	QTLs
Ca_01782	DMR(+)/DEG(-)	cell growth		Ca_09883	DMR(+)/DEG(+)	QTLs
Ca_04145	DMR(+)/DEG(-)	cell growth		Ca_06304	DMR(+)/DEG(+)	QTLs
Ca_21981	DMR(+)/DEG(-)	cell growth		Ca_13953	DMR(+)/DEG(+)	QTLs
Ca_05794	DMR(+)/DEG(-)	cell growth		Ca_04466	DMR(+)/DEG(+)	QTLs
Ca_11121	DMR(+)/DEG(-)	cell growth		Ca_04525	DMR(+)/DEG(+)	QTLs
Ca_16904	DMR(+)/DEG(-)	cell growth		Ca_04592	DMR(+)/DEG(+)	QTLs
Ca_23421	DMR(+)/DEG(-)	cell growth		Ca_07573	DMR(+)/DEG(+)	QTLs
Ca_24171	DMR(+)/DEG(-)	cell growth		Ca_09853	DMR(+)/DEG(+)	QTLs
Ca_03414	DMR(+)/DEG(-)	cell growth		Ca_23542	DMR(+)/DEG(+)	QTLs
Ca_06826	DMR(+)/DEG(-)	cell growth		Ca_05421	DMR(+)/DEG(+)	QTLs
Ca_11760	DMR(+)/DEG(-)	cell growth		Ca_01768	DMR(+)/DEG(+)	QTLs
Ca_12821	DMR(+)/DEG(-)	cell growth		Ca_11221	DMR(+)/DEG(+)	QTLs
Ca_11909	DMR(+)/DEG(-)	cell growth		Ca_12803	DMR(+)/DEG(+)	QTLs
Ca_03574	DMR(+)/DEG(-)	cell growth		Ca_12838	DMR(+)/DEG(+)	QTLs
Ca_06367	DMR(+)/DEG(-)	cell growth		Ca_15851	DMR(+)/DEG(+)	QTLs
Ca_10094	DMR(+)/DEG(-)	cell growth		Ca_00338	DMR(+)/DEG(+)	QTLs
Ca_14386	DMR(+)/DEG(-)	cell growth		Ca_05375	DMR(+)/DEG(+)	QTLs
Ca_00971	DMR(+)/DEG(-)	cell growth		Ca_05386	DMR(+)/DEG(+)	QTLs
Ca_07317	DMR(+)/DEG(-)	cell growth		Ca_05472	DMR(+)/DEG(+)	QTLs
Ca_01588	DMR(+)/DEG(-)	cell growth		Ca_01709	DMR(+)/DEG(+)	QTLs
Ca_02311	DMR(+)/DEG(-)	cell growth		Ca_01731	DMR(+)/DEG(+)	QTLs
Ca_06908	DMR(+)/DEG(-)	cell growth		Ca_11043	DMR(+)/DEG(+)	QTLs
Ca_08001	DMR(+)/DEG(-)	cell growth		Ca_11085	DMR(+)/DEG(+)	QTLs
Ca_03665	DMR(+)/DEG(-)	cell growth		Ca_19676	DMR(+)/DEG(+)	QTLs
Ca_07528	DMR(+)/DEG(-)	cell growth		Ca_12787	DMR(+)/DEG(+)	QTLs
Ca_06520	DMR(+)/DEG(-)	cell growth		Ca_12798	DMR(+)/DEG(+)	QTLs
Ca_13622	DMR(+)/DEG(-)	cell growth		Ca_12834	DMR(+)/DEG(+)	QTLs
Ca_23599	DMR(+)/DEG(-)	cell growth		Ca_23043	DMR(+)/DEG(+)	QTLs
Ca_01950	DMR(+)/DEG(-)	cell growth		Ca_04597	DMR(+)/DEG(+)	QTLs
Ca_10700	DMR(+)/DEG(-)	cell growth		Ca_04599	DMR(+)/DEG(+)	QTLs
Ca_11876	DMR(+)/DEG(-)	cell growth		Ca_15840	DMR(+)/DEG(+)	QTLs
Ca_00554	DMR(+)/DEG(-)	cell growth		Ca_01372	DMR(+)/DEG(+)	QTLs
Ca_00693	DMR(+)/DEG(-)	cell growth		Ca_18654	DMR(+)/DEG(+)	QTLs
Ca_02806	DMR(+)/DEG(-)	cell growth		Ca_09934	DMR(+)/DEG(+)	QTLs
Ca_06129	DMR(+)/DEG(-)	cell growth		Ca_04369	DMR(+)/DEG(+)	QTLs
Ca_04164	DMR(+)/DEG(-)	cell growth		Ca_07045	DMR(-)/DEG(+)	cell cycle
Ca_19206	DMR(+)/DEG(-)	cell growth		Ca_20028	DMR(-)/DEG(+)	cell cycle
Ca_05706	DMR(+)/DEG(-)	cell growth		Ca_16881	DMR(-)/DEG(+)	cell cycle
Ca_11040	DMR(+)/DEG(-)	cell growth		Ca_07830	DMR(-)/DEG(+)	cell cycle
Ca_19183	DMR(+)/DEG(-)	cell growth		Ca_03717	DMR(-)/DEG(+)	cell cycle
Ca_00986	DMR(+)/DEG(-)	grain filling		Ca_03625	DMR(-)/DEG(+)	cell cycle
Ca_07785	DMR(+)/DEG(-)	grain filling		Ca_15618	DMR(-)/DEG(+)	cell cycle
Ca_08317	DMR(+)/DEG(-)	grain filling		Ca_01571	DMR(-)/DEG(+)	cell cycle
Ca_10840	DMR(+)/DEG(-)	grain filling		Ca_03193	DMR(-)/DEG(+)	cell cycle
Ca_13337	DMR(+)/DEG(-)	grain filling		Ca_02844	DMR(-)/DEG(+)	cell cycle
Ca_11827	DMR(+)/DEG(-)	grain filling		Ca_18115	DMR(-)/DEG(+)	cell cycle
Ca_14681	DMR(+)/DEG(-)	grain filling		Ca_15004	DMR(-)/DEG(+)	cell cycle
Ca_04520	DMR(+)/DEG(-)	grain filling		Ca_09768	DMR(-)/DEG(+)	cell cycle
Ca_03936	DMR(+)/DEG(-)	grain filling		Ca_07759	DMR(-)/DEG(+)	cell cycle
Ca_18730	DMR(+)/DEG(-)	grain filling		Ca_07787	DMR(-)/DEG(+)	cell cycle
Ca_16428	DMR(+)/DEG(-)	grain filling		Ca_08383	DMR(-)/DEG(+)	cell cycle
Ca_10667	DMR(+)/DEG(-)	grain filling		Ca_11379	DMR(-)/DEG(+)	cell cycle
Ca_06350	DMR(+)/DEG(-)	grain filling		Ca_08519	DMR(-)/DEG(+)	cell cycle
Ca_07412	DMR(+)/DEG(-)	grain filling		Ca_08514	DMR(-)/DEG(+)	cell cycle
Ca_00956	DMR(+)/DEG(-)	grain filling		Ca_17460	DMR(-)/DEG(+)	cell cycle
Ca_01026	DMR(+)/DEG(-)	grain filling		Ca_25838	DMR(-)/DEG(+)	cell cycle
Ca_07751	DMR(+)/DEG(-)	grain filling		Ca_17741	DMR(-)/DEG(+)	cell cycle
Ca_15142	DMR(+)/DEG(-)	grain filling		Ca_09271	DMR(-)/DEG(+)	cell cycle
Ca_21620	DMR(+)/DEG(-)	grain filling		Ca_12310	DMR(-)/DEG(+)	cell cycle
Ca_25000	DMR(+)/DEG(-)	grain filling		Ca_14504	DMR(-)/DEG(+)	cell cycle
Ca_04229	DMR(+)/DEG(-)	grain filling		Ca_14535	DMR(-)/DEG(+)	cell cycle
Ca_05852	DMR(+)/DEG(-)	grain filling		Ca_25265	DMR(-)/DEG(+)	cell cycle
Ca_09675	DMR(+)/DEG(-)	grain filling		Ca_02218	DMR(-)/DEG(+)	cell cycle
Ca_11219	DMR(+)/DEG(-)	grain filling		Ca_25917	DMR(-)/DEG(+)	cell cycle
Ca_17462	DMR(+)/DEG(-)	grain filling		Ca_23740	DMR(-)/DEG(+)	cell cycle
Ca_02960	DMR(+)/DEG(-)	grain filling		Ca_26322	DMR(-)/DEG(+)	cell cycle
Ca_09851	DMR(+)/DEG(-)	grain filling		Ca_21899	DMR(-)/DEG(+)	cell cycle
Ca_03514	DMR(+)/DEG(-)	grain filling		Ca_25017	DMR(-)/DEG(+)	cell cycle
Ca_18163	DMR(+)/DEG(-)	grain filling		Ca_25464	DMR(-)/DEG(+)	cell cycle
Ca_00304	DMR(+)/DEG(-)	grain filling		Ca_12489	DMR(-)/DEG(+)	cell growth
Ca_00412	DMR(+)/DEG(-)	grain filling		Ca_18084	DMR(-)/DEG(+)	cell growth
Ca_00636	DMR(+)/DEG(-)	grain filling		Ca_18090	DMR(-)/DEG(+)	cell growth
Ca_12943	DMR(+)/DEG(-)	grain filling		Ca_22377	DMR(-)/DEG(+)	cell growth
Ca_14078	DMR(+)/DEG(-)	grain filling		Ca_04521	DMR(-)/DEG(+)	cell growth
Ca_17352	DMR(+)/DEG(-)	grain filling		Ca_03717	DMR(-)/DEG(+)	cell growth
Ca_18331	DMR(+)/DEG(-)	grain filling		Ca_12720	DMR(-)/DEG(+)	cell growth
Ca_18451	DMR(+)/DEG(-)	grain filling		Ca_15601	DMR(-)/DEG(+)	cell growth
Ca_10512	DMR(+)/DEG(-)	grain filling		Ca_14633	DMR(-)/DEG(+)	cell growth
Ca_18072	DMR(+)/DEG(-)	grain filling		Ca_06494	DMR(-)/DEG(+)	cell growth
Ca_00773	DMR(+)/DEG(-)	grain filling		Ca_16050	DMR(-)/DEG(+)	cell growth
Ca_00979	DMR(+)/DEG(-)	grain filling		Ca_23046	DMR(-)/DEG(+)	cell growth
Ca_06113	DMR(+)/DEG(-)	grain filling		Ca_11818	DMR(-)/DEG(+)	cell growth
Ca_06235	DMR(+)/DEG(-)	grain filling		Ca_02051	DMR(-)/DEG(+)	cell growth
Ca_12200	DMR(+)/DEG(-)	grain filling		Ca_23288	DMR(-)/DEG(+)	cell growth
Ca_12230	DMR(+)/DEG(-)	grain filling		Ca_02806	DMR(-)/DEG(+)	cell growth
Ca_07725	DMR(+)/DEG(-)	grain filling		Ca_08732	DMR(-)/DEG(+)	cell growth
Ca_10783	DMR(+)/DEG(-)	grain filling		Ca_08727	DMR(-)/DEG(+)	cell growth
Ca_14167	DMR(+)/DEG(-)	grain filling		Ca_05486	DMR(-)/DEG(+)	cell growth
Ca_14896	DMR(+)/DEG(-)	grain filling		Ca_17166	DMR(-)/DEG(+)	cell growth
Ca_19996	DMR(+)/DEG(-)	grain filling		Ca_05706	DMR(-)/DEG(+)	cell growth
Ca_21604	DMR(+)/DEG(-)	grain filling		Ca_11127	DMR(-)/DEG(+)	cell growth
Ca_01771	DMR(+)/DEG(-)	grain filling		Ca_15331	DMR(-)/DEG(+)	cell growth
Ca_01895	DMR(+)/DEG(-)	grain filling		Ca_12394	DMR(-)/DEG(+)	cell growth
Ca_03985	DMR(+)/DEG(-)	grain filling		Ca_18423	DMR(-)/DEG(+)	cell growth
Ca_04190	DMR(+)/DEG(-)	grain filling		Ca_21520	DMR(-)/DEG(+)	cell growth
Ca_04774	DMR(+)/DEG(-)	grain filling		Ca_22597	DMR(-)/DEG(+)	cell growth
Ca_04836	DMR(+)/DEG(-)	grain filling		Ca_25017	DMR(-)/DEG(+)	cell growth
Ca_16650	DMR(+)/DEG(-)	grain filling		Ca_12601	DMR(-)/DEG(+)	grain filling
Ca_17942	DMR(+)/DEG(-)	grain filling		Ca_07874	DMR(-)/DEG(+)	grain filling
Ca_20066	DMR(+)/DEG(-)	grain filling		Ca_16633	DMR(-)/DEG(+)	grain filling
Ca_22809	DMR(+)/DEG(-)	grain filling		Ca_26982	DMR(-)/DEG(+)	grain filling
Ca_05882	DMR(+)/DEG(-)	grain filling		Ca_26807	DMR(-)/DEG(+)	grain filling
Ca_06517	DMR(+)/DEG(-)	grain filling		Ca_08827	DMR(-)/DEG(+)	grain filling
Ca_08607	DMR(+)/DEG(-)	grain filling		Ca_10566	DMR(-)/DEG(+)	grain filling
Ca_16322	DMR(+)/DEG(-)	grain filling		Ca_07323	DMR(-)/DEG(+)	grain filling
Ca_16354	DMR(+)/DEG(-)	grain filling		Ca_12021	DMR(-)/DEG(+)	grain filling
Ca_03118	DMR(+)/DEG(-)	grain filling		Ca_01091	DMR(-)/DEG(+)	grain filling
Ca_06662	DMR(+)/DEG(-)	grain filling		Ca_08607	DMR(-)/DEG(+)	grain filling
Ca_09303	DMR(+)/DEG(-)	grain filling		Ca_14509	DMR(-)/DEG(+)	grain filling
Ca_12808	DMR(+)/DEG(-)	grain filling		Ca_16033	DMR(-)/DEG(+)	grain filling
Ca_13161	DMR(+)/DEG(-)	grain filling		Ca_09851	DMR(-)/DEG(+)	grain filling
Ca_17965	DMR(+)/DEG(-)	grain filling		Ca_02432	DMR(-)/DEG(+)	grain filling
Ca_02300	DMR(+)/DEG(-)	grain filling		Ca_00320	DMR(-)/DEG(+)	QTLs
Ca_02361	DMR(+)/DEG(-)	grain filling		Ca_00327	DMR(-)/DEG(+)	QTLs
Ca_11524	DMR(+)/DEG(-)	grain filling		Ca_02472	DMR(-)/DEG(+)	QTLs
Ca_07934	DMR(+)/DEG(-)	grain filling		Ca_01374	DMR(-)/DEG(+)	QTLs
Ca_17249	DMR(+)/DEG(-)	grain filling		Ca_04420	DMR(-)/DEG(+)	QTLs
Ca_07348	DMR(+)/DEG(-)	grain filling		Ca_04486	DMR(-)/DEG(+)	QTLs
Ca_07360	DMR(+)/DEG(-)	grain filling		Ca_04521	DMR(-)/DEG(+)	QTLs
Ca_08273	DMR(+)/DEG(-)	grain filling		Ca_04569	DMR(-)/DEG(+)	QTLs
Ca_09531	DMR(+)/DEG(-)	grain filling		Ca_04575	DMR(-)/DEG(+)	QTLs
Ca_22935	DMR(+)/DEG(-)	grain filling		Ca_04583	DMR(-)/DEG(+)	QTLs
Ca_03475	DMR(+)/DEG(-)	grain filling		Ca_05505	DMR(-)/DEG(+)	QTLs
Ca_05580	DMR(+)/DEG(-)	grain filling		Ca_05500	DMR(-)/DEG(+)	QTLs
Ca_07714	DMR(+)/DEG(-)	grain filling		Ca_05372	DMR(-)/DEG(+)	QTLs
Ca_08305	DMR(+)/DEG(-)	grain filling		Ca_05351	DMR(-)/DEG(+)	QTLs
Ca_19994	DMR(+)/DEG(-)	grain filling		Ca_20862	DMR(-)/DEG(+)	QTLs
Ca_04816	DMR(+)/DEG(-)	grain filling		Ca_04377	DMR(-)/DEG(+)	QTLs
Ca_04986	DMR(+)/DEG(-)	grain filling		Ca_04460	DMR(-)/DEG(+)	QTLs
Ca_07632	DMR(+)/DEG(-)	grain filling		Ca_05390	DMR(-)/DEG(+)	QTLs
Ca_05719	DMR(+)/DEG(-)	grain filling		Ca_18653	DMR(-)/DEG(+)	QTLs
Ca_11238	DMR(+)/DEG(-)	grain filling		Ca_01741	DMR(-)/DEG(+)	QTLs
Ca_15382	DMR(+)/DEG(-)	grain filling		Ca_07533	DMR(-)/DEG(+)	QTLs
Ca_23247	DMR(+)/DEG(-)	grain filling		Ca_06313	DMR(-)/DEG(+)	QTLs
Ca_12348	DMR(+)/DEG(-)	grain filling		Ca_11144	DMR(-)/DEG(+)	QTLs
Ca_12747	DMR(+)/DEG(-)	grain filling		Ca_11047	DMR(-)/DEG(+)	QTLs
Ca_14509	DMR(+)/DEG(-)	grain filling		Ca_11028	DMR(-)/DEG(+)	QTLs
Ca_02348	DMR(+)/DEG(-)	grain filling		Ca_11171	DMR(-)/DEG(+)	QTLs
Ca_11458	DMR(+)/DEG(-)	grain filling		Ca_09247	DMR(-)/DEG(+)	QTLs
Ca_14527	DMR(+)/DEG(-)	grain filling		Ca_09227	DMR(-)/DEG(+)	QTLs
Ca_07112	DMR(+)/DEG(-)	grain filling		Ca_16050	DMR(-)/DEG(+)	QTLs
Ca_14391	DMR(+)/DEG(-)	grain filling		Ca_09890	DMR(-)/DEG(+)	QTLs
Ca_17525	DMR(+)/DEG(-)	grain filling		Ca_09850	DMR(-)/DEG(+)	QTLs
Ca_10473	DMR(+)/DEG(-)	grain filling		Ca_15884	DMR(-)/DEG(+)	QTLs
Ca_03461	DMR(+)/DEG(-)	grain filling		Ca_15861	DMR(-)/DEG(+)	QTLs
Ca_03835	DMR(+)/DEG(-)	grain filling		Ca_15845	DMR(-)/DEG(+)	QTLs
Ca_04935	DMR(+)/DEG(-)	grain filling		Ca_12774	DMR(-)/DEG(+)	QTLs
Ca_18232	DMR(+)/DEG(-)	grain filling		Ca_09365	DMR(-)/DEG(+)	QTLs
Ca_06994	DMR(+)/DEG(-)	grain filling		Ca_09362	DMR(-)/DEG(+)	QTLs
Ca_03774	DMR(+)/DEG(-)	grain filling		Ca_09339	DMR(-)/DEG(+)	QTLs
Ca_05702	DMR(+)/DEG(-)	grain filling		Ca_23046	DMR(-)/DEG(+)	QTLs
Ca_10310	DMR(+)/DEG(-)	grain filling		Ca_09981	DMR(-)/DEG(+)	QTLs
Ca_18305	DMR(+)/DEG(-)	grain filling		Ca_20559	DMR(-)/DEG(+)	QTLs
Ca_15917	DMR(+)/DEG(-)	grain filling		Ca_00335	DMR(-)/DEG(+)	QTLs
Ca_13959	DMR(+)/DEG(-)	QTLs		Ca_27444	DMR(-)/DEG(+)	QTLs
Ca_13976	DMR(+)/DEG(-)	QTLs		Ca_13974	DMR(-)/DEG(+)	QTLs
Ca_04364	DMR(+)/DEG(-)	QTLs		Ca_13964	DMR(-)/DEG(+)	QTLs
Ca_04372	DMR(+)/DEG(-)	QTLs		Ca_00334	DMR(-)/DEG(+)	QTLs
Ca_04440	DMR(+)/DEG(-)	QTLs		Ca_13968	DMR(-)/DEG(+)	QTLs
Ca_04471	DMR(+)/DEG(-)	QTLs		Ca_13960	DMR(-)/DEG(+)	QTLs
Ca_04499	DMR(+)/DEG(-)	QTLs		Ca_04405	DMR(-)/DEG(+)	QTLs
Ca_04572	DMR(+)/DEG(-)	QTLs		Ca_04409	DMR(-)/DEG(+)	QTLs
Ca_05352	DMR(+)/DEG(-)	QTLs		Ca_04453	DMR(-)/DEG(+)	QTLs
Ca_05354	DMR(+)/DEG(-)	QTLs		Ca_04459	DMR(-)/DEG(+)	QTLs
Ca_05392	DMR(+)/DEG(-)	QTLs		Ca_04488	DMR(-)/DEG(+)	QTLs
Ca_05395	DMR(+)/DEG(-)	QTLs		Ca_04515	DMR(-)/DEG(+)	QTLs
Ca_05396	DMR(+)/DEG(-)	QTLs		Ca_04567	DMR(-)/DEG(+)	QTLs
Ca_05420	DMR(+)/DEG(-)	QTLs		Ca_05502	DMR(-)/DEG(+)	QTLs
Ca_05436	DMR(+)/DEG(-)	QTLs		Ca_05497	DMR(-)/DEG(+)	QTLs
Ca_05447	DMR(+)/DEG(-)	QTLs		Ca_05480	DMR(-)/DEG(+)	QTLs
Ca_05450	DMR(+)/DEG(-)	QTLs		Ca_05479	DMR(-)/DEG(+)	QTLs
Ca_05474	DMR(+)/DEG(-)	QTLs		Ca_05404	DMR(-)/DEG(+)	QTLs
Ca_05493	DMR(+)/DEG(-)	QTLs		Ca_18636	DMR(-)/DEG(+)	QTLs
Ca_10749	DMR(+)/DEG(-)	QTLs		Ca_04350	DMR(-)/DEG(+)	QTLs
Ca_18655	DMR(+)/DEG(-)	QTLs		Ca_04383	DMR(-)/DEG(+)	QTLs
Ca_18658	DMR(+)/DEG(-)	QTLs		Ca_04398	DMR(-)/DEG(+)	QTLs
Ca_01761	DMR(+)/DEG(-)	QTLs		Ca_04408	DMR(-)/DEG(+)	QTLs
Ca_07531	DMR(+)/DEG(-)	QTLs		Ca_04417	DMR(-)/DEG(+)	QTLs
Ca_07562	DMR(+)/DEG(-)	QTLs		Ca_04423	DMR(-)/DEG(+)	QTLs
Ca_07570	DMR(+)/DEG(-)	QTLs		Ca_04426	DMR(-)/DEG(+)	QTLs
Ca_07586	DMR(+)/DEG(-)	QTLs		Ca_04431	DMR(-)/DEG(+)	QTLs
Ca_07587	DMR(+)/DEG(-)	QTLs		Ca_04534	DMR(-)/DEG(+)	QTLs
Ca_06307	DMR(+)/DEG(-)	QTLs		Ca_04536	DMR(-)/DEG(+)	QTLs
Ca_06309	DMR(+)/DEG(-)	QTLs		Ca_04537	DMR(-)/DEG(+)	QTLs
Ca_06319	DMR(+)/DEG(-)	QTLs		Ca_05506	DMR(-)/DEG(+)	QTLs
Ca_11041	DMR(+)/DEG(-)	QTLs		Ca_05501	DMR(-)/DEG(+)	QTLs
Ca_11098	DMR(+)/DEG(-)	QTLs		Ca_05498	DMR(-)/DEG(+)	QTLs
Ca_11110	DMR(+)/DEG(-)	QTLs		Ca_05486	DMR(-)/DEG(+)	QTLs
Ca_11145	DMR(+)/DEG(-)	QTLs		Ca_05485	DMR(-)/DEG(+)	QTLs
Ca_11231	DMR(+)/DEG(-)	QTLs		Ca_05462	DMR(-)/DEG(+)	QTLs
Ca_11264	DMR(+)/DEG(-)	QTLs		Ca_05427	DMR(-)/DEG(+)	QTLs
Ca_11277	DMR(+)/DEG(-)	QTLs		Ca_05420	DMR(-)/DEG(+)	QTLs
Ca_19663	DMR(+)/DEG(-)	QTLs		Ca_05411	DMR(-)/DEG(+)	QTLs
Ca_09224	DMR(+)/DEG(-)	QTLs		Ca_05410	DMR(-)/DEG(+)	QTLs
Ca_09323	DMR(+)/DEG(-)	QTLs		Ca_05403	DMR(-)/DEG(+)	QTLs
Ca_12754	DMR(+)/DEG(-)	QTLs		Ca_05399	DMR(-)/DEG(+)	QTLs
Ca_15865	DMR(+)/DEG(-)	QTLs		Ca_05389	DMR(-)/DEG(+)	QTLs
Ca_15882	DMR(+)/DEG(-)	QTLs		Ca_05363	DMR(-)/DEG(+)	QTLs
Ca_16032	DMR(+)/DEG(-)	QTLs		Ca_05360	DMR(-)/DEG(+)	QTLs
Ca_17330	DMR(+)/DEG(-)	QTLs		Ca_18658	DMR(-)/DEG(+)	QTLs
Ca_20561	DMR(+)/DEG(-)	QTLs		Ca_01740	DMR(-)/DEG(+)	QTLs
Ca_10609	DMR(+)/DEG(-)	QTLs		Ca_01747	DMR(-)/DEG(+)	QTLs
Ca_00333	DMR(+)/DEG(-)	QTLs		Ca_01746	DMR(-)/DEG(+)	QTLs
Ca_00339	DMR(+)/DEG(-)	QTLs		Ca_07584	DMR(-)/DEG(+)	QTLs
Ca_02562	DMR(+)/DEG(-)	QTLs		Ca_19660	DMR(-)/DEG(+)	QTLs
Ca_01378	DMR(+)/DEG(-)	QTLs		Ca_06315	DMR(-)/DEG(+)	QTLs
Ca_04371	DMR(+)/DEG(-)	QTLs		Ca_11280	DMR(-)/DEG(+)	QTLs
Ca_04379	DMR(+)/DEG(-)	QTLs		Ca_11261	DMR(-)/DEG(+)	QTLs
Ca_04451	DMR(+)/DEG(-)	QTLs		Ca_11087	DMR(-)/DEG(+)	QTLs
Ca_04470	DMR(+)/DEG(-)	QTLs		Ca_27823	DMR(-)/DEG(+)	QTLs
Ca_04520	DMR(+)/DEG(-)	QTLs		Ca_19554	DMR(-)/DEG(+)	QTLs
Ca_04561	DMR(+)/DEG(-)	QTLs		Ca_06290	DMR(-)/DEG(+)	QTLs
Ca_04567	DMR(+)/DEG(-)	QTLs		Ca_11154	DMR(-)/DEG(+)	QTLs
Ca_05349	DMR(+)/DEG(-)	QTLs		Ca_11141	DMR(-)/DEG(+)	QTLs
Ca_05358	DMR(+)/DEG(-)	QTLs		Ca_11127	DMR(-)/DEG(+)	QTLs
Ca_05365	DMR(+)/DEG(-)	QTLs		Ca_17324	DMR(-)/DEG(+)	QTLs
Ca_05508	DMR(+)/DEG(-)	QTLs		Ca_17292	DMR(-)/DEG(+)	QTLs
Ca_10759	DMR(+)/DEG(-)	QTLs		Ca_12848	DMR(-)/DEG(+)	QTLs
Ca_10769	DMR(+)/DEG(-)	QTLs		Ca_09355	DMR(-)/DEG(+)	QTLs
Ca_10771	DMR(+)/DEG(-)	QTLs		Ca_09338	DMR(-)/DEG(+)	QTLs
Ca_01729	DMR(+)/DEG(-)	QTLs		Ca_09330	DMR(-)/DEG(+)	QTLs
Ca_01738	DMR(+)/DEG(-)	QTLs		Ca_09326	DMR(-)/DEG(+)	QTLs
Ca_01751	DMR(+)/DEG(-)	QTLs		Ca_09325	DMR(-)/DEG(+)	QTLs
Ca_07585	DMR(+)/DEG(-)	QTLs		Ca_09317	DMR(-)/DEG(+)	QTLs
Ca_06311	DMR(+)/DEG(-)	QTLs		Ca_09293	DMR(-)/DEG(+)	QTLs
Ca_11065	DMR(+)/DEG(-)	QTLs		Ca_09277	DMR(-)/DEG(+)	QTLs
Ca_11090	DMR(+)/DEG(-)	QTLs		Ca_09239	DMR(-)/DEG(+)	QTLs
Ca_11091	DMR(+)/DEG(-)	QTLs		Ca_16058	DMR(-)/DEG(+)	QTLs
Ca_11113	DMR(+)/DEG(-)	QTLs		Ca_09991	DMR(-)/DEG(+)	QTLs
Ca_11196	DMR(+)/DEG(-)	QTLs		Ca_09983	DMR(-)/DEG(+)	QTLs
Ca_11228	DMR(+)/DEG(-)	QTLs		Ca_09979	DMR(-)/DEG(+)	QTLs
Ca_11242	DMR(+)/DEG(-)	QTLs		Ca_09892	DMR(-)/DEG(+)	QTLs
Ca_09229	DMR(+)/DEG(-)	QTLs		Ca_09868	DMR(-)/DEG(+)	QTLs
Ca_09857	DMR(+)/DEG(-)	QTLs		Ca_20556	DMR(-)/DEG(+)	QTLs
Ca_09910	DMR(+)/DEG(-)	QTLs		Ca_12752	DMR(-)/DEG(+)	QTLs
Ca_12753	DMR(+)/DEG(-)	QTLs		Ca_09343	DMR(-)/DEG(+)	QTLs
Ca_12764	DMR(+)/DEG(-)	QTLs		Ca_09322	DMR(-)/DEG(+)	QTLs
Ca_12789	DMR(+)/DEG(-)	QTLs		Ca_09304	DMR(-)/DEG(+)	QTLs
Ca_15849	DMR(+)/DEG(-)	QTLs		Ca_09294	DMR(-)/DEG(+)	QTLs
Ca_16029	DMR(+)/DEG(-)	QTLs		Ca_09280	DMR(-)/DEG(+)	QTLs
Ca_16066	DMR(+)/DEG(-)	QTLs		Ca_09271	DMR(-)/DEG(+)	QTLs
Ca_17300	DMR(+)/DEG(-)	QTLs		Ca_16033	DMR(-)/DEG(+)	QTLs
Ca_20566	DMR(+)/DEG(-)	QTLs		Ca_23039	DMR(-)/DEG(+)	QTLs
Ca_20572	DMR(+)/DEG(-)	QTLs		Ca_09984	DMR(-)/DEG(+)	QTLs
Ca_23029	DMR(+)/DEG(-)	QTLs		Ca_09920	DMR(-)/DEG(+)	QTLs
Ca_04363	DMR(+)/DEG(-)	QTLs		Ca_09916	DMR(-)/DEG(+)	QTLs
Ca_05361	DMR(+)/DEG(-)	QTLs		Ca_09889	DMR(-)/DEG(+)	QTLs
Ca_05363	DMR(+)/DEG(-)	QTLs		Ca_09876	DMR(-)/DEG(+)	QTLs
Ca_05378	DMR(+)/DEG(-)	QTLs		Ca_09851	DMR(-)/DEG(+)	QTLs
Ca_05425	DMR(+)/DEG(-)	QTLs		Ca_21997	DMR(-)/DEG(+)	QTLs
Ca_01724	DMR(+)/DEG(-)	QTLs		Ca_23218	DMR(-)/DEG(+)	QTLs
Ca_09963	DMR(+)/DEG(-)	QTLs
Ca_15858	DMR(+)/DEG(-)	QTLs
Ca_17334	DMR(+)/DEG(-)	QTLs
Ca_00351	DMR(+)/DEG(-)	QTLs
Ca_13958	DMR(+)/DEG(-)	QTLs
Ca_05387	DMR(+)/DEG(-)	QTLs
Ca_13962	DMR(+)/DEG(-)	QTLs
Ca_13970	DMR(+)/DEG(-)	QTLs
Ca_23538	DMR(+)/DEG(-)	QTLs
Ca_15976	DMR(+)/DEG(-)	QTLs
Ca_01380	DMR(+)/DEG(-)	QTLs
Ca_04359	DMR(+)/DEG(-)	QTLs
Ca_04367	DMR(+)/DEG(-)	QTLs
Ca_04402	DMR(+)/DEG(-)	QTLs
Ca_04403	DMR(+)/DEG(-)	QTLs
Ca_04409	DMR(+)/DEG(-)	QTLs
Ca_04415	DMR(+)/DEG(-)	QTLs
Ca_04416	DMR(+)/DEG(-)	QTLs
Ca_04425	DMR(+)/DEG(-)	QTLs
Ca_04468	DMR(+)/DEG(-)	QTLs
Ca_04472	DMR(+)/DEG(-)	QTLs
Ca_04480	DMR(+)/DEG(-)	QTLs
Ca_04498	DMR(+)/DEG(-)	QTLs
Ca_04546	DMR(+)/DEG(-)	QTLs
Ca_04579	DMR(+)/DEG(-)	QTLs
Ca_04580	DMR(+)/DEG(-)	QTLs
Ca_04581	DMR(+)/DEG(-)	QTLs
Ca_04585	DMR(+)/DEG(-)	QTLs
Ca_04593	DMR(+)/DEG(-)	QTLs
Ca_04594	DMR(+)/DEG(-)	QTLs
Ca_04598	DMR(+)/DEG(-)	QTLs
Ca_05380	DMR(+)/DEG(-)	QTLs
Ca_05429	DMR(+)/DEG(-)	QTLs
Ca_05445	DMR(+)/DEG(-)	QTLs
Ca_05454	DMR(+)/DEG(-)	QTLs
Ca_05464	DMR(+)/DEG(-)	QTLs
Ca_05470	DMR(+)/DEG(-)	QTLs
Ca_05477	DMR(+)/DEG(-)	QTLs
Ca_05521	DMR(+)/DEG(-)	QTLs
Ca_05530	DMR(+)/DEG(-)	QTLs
Ca_10764	DMR(+)/DEG(-)	QTLs
Ca_18634	DMR(+)/DEG(-)	QTLs
Ca_01696	DMR(+)/DEG(-)	QTLs
Ca_01718	DMR(+)/DEG(-)	QTLs
Ca_01727	DMR(+)/DEG(-)	QTLs
Ca_01734	DMR(+)/DEG(-)	QTLs
Ca_01753	DMR(+)/DEG(-)	QTLs
Ca_01766	DMR(+)/DEG(-)	QTLs
Ca_07543	DMR(+)/DEG(-)	QTLs
Ca_06312	DMR(+)/DEG(-)	QTLs
Ca_11038	DMR(+)/DEG(-)	QTLs
Ca_11050	DMR(+)/DEG(-)	QTLs
Ca_11060	DMR(+)/DEG(-)	QTLs
Ca_11104	DMR(+)/DEG(-)	QTLs
Ca_11123	DMR(+)/DEG(-)	QTLs
Ca_11128	DMR(+)/DEG(-)	QTLs
Ca_11135	DMR(+)/DEG(-)	QTLs
Ca_11153	DMR(+)/DEG(-)	QTLs
Ca_11156	DMR(+)/DEG(-)	QTLs
Ca_11219	DMR(+)/DEG(-)	QTLs
Ca_11249	DMR(+)/DEG(-)	QTLs
Ca_19659	DMR(+)/DEG(-)	QTLs
Ca_19664	DMR(+)/DEG(-)	QTLs
Ca_19672	DMR(+)/DEG(-)	QTLs
Ca_09230	DMR(+)/DEG(-)	QTLs
Ca_09269	DMR(+)/DEG(-)	QTLs
Ca_09270	DMR(+)/DEG(-)	QTLs
Ca_09285	DMR(+)/DEG(-)	QTLs
Ca_09289	DMR(+)/DEG(-)	QTLs
Ca_09306	DMR(+)/DEG(-)	QTLs
Ca_09342	DMR(+)/DEG(-)	QTLs
Ca_09356	DMR(+)/DEG(-)	QTLs
Ca_09851	DMR(+)/DEG(-)	QTLs
Ca_09860	DMR(+)/DEG(-)	QTLs
Ca_09864	DMR(+)/DEG(-)	QTLs
Ca_09866	DMR(+)/DEG(-)	QTLs
Ca_09899	DMR(+)/DEG(-)	QTLs
Ca_09906	DMR(+)/DEG(-)	QTLs
Ca_09920	DMR(+)/DEG(-)	QTLs
Ca_09924	DMR(+)/DEG(-)	QTLs
Ca_12748	DMR(+)/DEG(-)	QTLs
Ca_12749	DMR(+)/DEG(-)	QTLs
Ca_12760	DMR(+)/DEG(-)	QTLs
Ca_12769	DMR(+)/DEG(-)	QTLs
Ca_12770	DMR(+)/DEG(-)	QTLs
Ca_12796	DMR(+)/DEG(-)	QTLs
Ca_12832	DMR(+)/DEG(-)	QTLs
Ca_15833	DMR(+)/DEG(-)	QTLs
Ca_15836	DMR(+)/DEG(-)	QTLs
Ca_16062	DMR(+)/DEG(-)	QTLs
Ca_17292	DMR(+)/DEG(-)	QTLs
Ca_17296	DMR(+)/DEG(-)	QTLs
Ca_17298	DMR(+)/DEG(-)	QTLs
Ca_17319	DMR(+)/DEG(-)	QTLs
Ca_18943	DMR(+)/DEG(-)	QTLs
Ca_20563	DMR(+)/DEG(-)	QTLs
Ca_20564	DMR(+)/DEG(-)	QTLs
Ca_20576	DMR(+)/DEG(-)	QTLs
Ca_20581	DMR(+)/DEG(-)	QTLs
Ca_23045	DMR(+)/DEG(-)	QTLs
Ca_04410	DMR(+)/DEG(-)	QTLs
Ca_04452	DMR(+)/DEG(-)	QTLs
Ca_04453	DMR(+)/DEG(-)	QTLs
Ca_04544	DMR(+)/DEG(-)	QTLs
Ca_04548	DMR(+)/DEG(-)	QTLs
Ca_18650	DMR(+)/DEG(-)	QTLs
Ca_01746	DMR(+)/DEG(-)	QTLs
Ca_11095	DMR(+)/DEG(-)	QTLs
Ca_11147	DMR(+)/DEG(-)	QTLs
Ca_11223	DMR(+)/DEG(-)	QTLs
Ca_09369	DMR(+)/DEG(-)	QTLs
Ca_09375	DMR(+)/DEG(-)	QTLs
Ca_09919	DMR(+)/DEG(-)	QTLs
Ca_09957	DMR(+)/DEG(-)	QTLs
Ca_15848	DMR(+)/DEG(-)	QTLs
Ca_15862	DMR(+)/DEG(-)	QTLs
Ca_15887	DMR(+)/DEG(-)	QTLs
Ca_17333	DMR(+)/DEG(-)	QTLs
Ca_23030	DMR(+)/DEG(-)	QTLs
Ca_00324	DMR(+)/DEG(-)	QTLs
Ca_00336	DMR(+)/DEG(-)	QTLs
Ca_13946	DMR(+)/DEG(-)	QTLs
Ca_13952	DMR(+)/DEG(-)	QTLs
Ca_23539	DMR(+)/DEG(-)	QTLs
Ca_27443	DMR(+)/DEG(-)	QTLs
Ca_01373	DMR(+)/DEG(-)	QTLs
Ca_01375	DMR(+)/DEG(-)	QTLs
Ca_01376	DMR(+)/DEG(-)	QTLs
Ca_09525	DMR(+)/DEG(-)	QTLs
Ca_03485	DMR(+)/DEG(-)	QTLs
Ca_04353	DMR(+)/DEG(-)	QTLs
Ca_04361	DMR(+)/DEG(-)	QTLs
Ca_04368	DMR(+)/DEG(-)	QTLs
Ca_04375	DMR(+)/DEG(-)	QTLs
Ca_04401	DMR(+)/DEG(-)	QTLs
Ca_04404	DMR(+)/DEG(-)	QTLs
Ca_04411	DMR(+)/DEG(-)	QTLs
Ca_04418	DMR(+)/DEG(-)	QTLs
Ca_04429	DMR(+)/DEG(-)	QTLs
Ca_04447	DMR(+)/DEG(-)	QTLs
Ca_04449	DMR(+)/DEG(-)	QTLs
Ca_04454	DMR(+)/DEG(-)	QTLs
Ca_04457	DMR(+)/DEG(-)	QTLs
Ca_04462	DMR(+)/DEG(-)	QTLs
Ca_04479	DMR(+)/DEG(-)	QTLs
Ca_04490	DMR(+)/DEG(-)	QTLs
Ca_04491	DMR(+)/DEG(-)	QTLs
Ca_04492	DMR(+)/DEG(-)	QTLs
Ca_04509	DMR(+)/DEG(-)	QTLs
Ca_04538	DMR(+)/DEG(-)	QTLs
Ca_04539	DMR(+)/DEG(-)	QTLs
Ca_04545	DMR(+)/DEG(-)	QTLs
Ca_04566	DMR(+)/DEG(-)	QTLs
Ca_04589	DMR(+)/DEG(-)	QTLs
Ca_04600	DMR(+)/DEG(-)	QTLs
Ca_04607	DMR(+)/DEG(-)	QTLs
Ca_05346	DMR(+)/DEG(-)	QTLs
Ca_05367	DMR(+)/DEG(-)	QTLs
Ca_05368	DMR(+)/DEG(-)	QTLs
Ca_05369	DMR(+)/DEG(-)	QTLs
Ca_05381	DMR(+)/DEG(-)	QTLs
Ca_05388	DMR(+)/DEG(-)	QTLs
Ca_05400	DMR(+)/DEG(-)	QTLs
Ca_05401	DMR(+)/DEG(-)	QTLs
Ca_05402	DMR(+)/DEG(-)	QTLs
Ca_05404	DMR(+)/DEG(-)	QTLs
Ca_05409	DMR(+)/DEG(-)	QTLs
Ca_05426	DMR(+)/DEG(-)	QTLs
Ca_05427	DMR(+)/DEG(-)	QTLs
Ca_05438	DMR(+)/DEG(-)	QTLs
Ca_05448	DMR(+)/DEG(-)	QTLs
Ca_05451	DMR(+)/DEG(-)	QTLs
Ca_05456	DMR(+)/DEG(-)	QTLs
Ca_05461	DMR(+)/DEG(-)	QTLs
Ca_05462	DMR(+)/DEG(-)	QTLs
Ca_05466	DMR(+)/DEG(-)	QTLs
Ca_05476	DMR(+)/DEG(-)	QTLs
Ca_05481	DMR(+)/DEG(-)	QTLs
Ca_05496	DMR(+)/DEG(-)	QTLs
Ca_05514	DMR(+)/DEG(-)	QTLs
Ca_05516	DMR(+)/DEG(-)	QTLs
Ca_05523	DMR(+)/DEG(-)	QTLs
Ca_05526	DMR(+)/DEG(-)	QTLs
Ca_05527	DMR(+)/DEG(-)	QTLs
Ca_05535	DMR(+)/DEG(-)	QTLs
Ca_10751	DMR(+)/DEG(-)	QTLs
Ca_10755	DMR(+)/DEG(-)	QTLs
Ca_10756	DMR(+)/DEG(-)	QTLs
Ca_10762	DMR(+)/DEG(-)	QTLs
Ca_18622	DMR(+)/DEG(-)	QTLs
Ca_18623	DMR(+)/DEG(-)	QTLs
Ca_18624	DMR(+)/DEG(-)	QTLs
Ca_18632	DMR(+)/DEG(-)	QTLs
Ca_18635	DMR(+)/DEG(-)	QTLs
Ca_18637	DMR(+)/DEG(-)	QTLs
Ca_18638	DMR(+)/DEG(-)	QTLs
Ca_18640	DMR(+)/DEG(-)	QTLs
Ca_18648	DMR(+)/DEG(-)	QTLs
Ca_18649	DMR(+)/DEG(-)	QTLs
Ca_18659	DMR(+)/DEG(-)	QTLs
Ca_21624	DMR(+)/DEG(-)	QTLs
Ca_01705	DMR(+)/DEG(-)	QTLs
Ca_01712	DMR(+)/DEG(-)	QTLs
Ca_01714	DMR(+)/DEG(-)	QTLs
Ca_01715	DMR(+)/DEG(-)	QTLs
Ca_01719	DMR(+)/DEG(-)	QTLs
Ca_01720	DMR(+)/DEG(-)	QTLs
Ca_01725	DMR(+)/DEG(-)	QTLs
Ca_01745	DMR(+)/DEG(-)	QTLs
Ca_01759	DMR(+)/DEG(-)	QTLs
Ca_01762	DMR(+)/DEG(-)	QTLs
Ca_01770	DMR(+)/DEG(-)	QTLs
Ca_01771	DMR(+)/DEG(-)	QTLs
Ca_07532	DMR(+)/DEG(-)	QTLs
Ca_07553	DMR(+)/DEG(-)	QTLs
Ca_07566	DMR(+)/DEG(-)	QTLs
Ca_07568	DMR(+)/DEG(-)	QTLs
Ca_07575	DMR(+)/DEG(-)	QTLs
Ca_07577	DMR(+)/DEG(-)	QTLs
Ca_07582	DMR(+)/DEG(-)	QTLs
Ca_07589	DMR(+)/DEG(-)	QTLs
Ca_07594	DMR(+)/DEG(-)	QTLs
Ca_06287	DMR(+)/DEG(-)	QTLs
Ca_06288	DMR(+)/DEG(-)	QTLs
Ca_06292	DMR(+)/DEG(-)	QTLs
Ca_06293	DMR(+)/DEG(-)	QTLs
Ca_06303	DMR(+)/DEG(-)	QTLs
Ca_06306	DMR(+)/DEG(-)	QTLs
Ca_06310	DMR(+)/DEG(-)	QTLs
Ca_06314	DMR(+)/DEG(-)	QTLs
Ca_11023	DMR(+)/DEG(-)	QTLs
Ca_11024	DMR(+)/DEG(-)	QTLs
Ca_11027	DMR(+)/DEG(-)	QTLs
Ca_11033	DMR(+)/DEG(-)	QTLs
Ca_11051	DMR(+)/DEG(-)	QTLs
Ca_11063	DMR(+)/DEG(-)	QTLs
Ca_11064	DMR(+)/DEG(-)	QTLs
Ca_11067	DMR(+)/DEG(-)	QTLs
Ca_11068	DMR(+)/DEG(-)	QTLs
Ca_11076	DMR(+)/DEG(-)	QTLs
Ca_11078	DMR(+)/DEG(-)	QTLs
Ca_11079	DMR(+)/DEG(-)	QTLs
Ca_11082	DMR(+)/DEG(-)	QTLs
Ca_11083	DMR(+)/DEG(-)	QTLs
Ca_11087	DMR(+)/DEG(-)	QTLs
Ca_11100	DMR(+)/DEG(-)	QTLs
Ca_11111	DMR(+)/DEG(-)	QTLs
Ca_11116	DMR(+)/DEG(-)	QTLs
Ca_11119	DMR(+)/DEG(-)	QTLs
Ca_11139	DMR(+)/DEG(-)	QTLs
Ca_11140	DMR(+)/DEG(-)	QTLs
Ca_11151	DMR(+)/DEG(-)	QTLs
Ca_11154	DMR(+)/DEG(-)	QTLs
Ca_11157	DMR(+)/DEG(-)	QTLs
Ca_11198	DMR(+)/DEG(-)	QTLs
Ca_11203	DMR(+)/DEG(-)	QTLs
Ca_11211	DMR(+)/DEG(-)	QTLs
Ca_11229	DMR(+)/DEG(-)	QTLs
Ca_11232	DMR(+)/DEG(-)	QTLs
Ca_11234	DMR(+)/DEG(-)	QTLs
Ca_11237	DMR(+)/DEG(-)	QTLs
Ca_11241	DMR(+)/DEG(-)	QTLs
Ca_11255	DMR(+)/DEG(-)	QTLs
Ca_11262	DMR(+)/DEG(-)	QTLs
Ca_11263	DMR(+)/DEG(-)	QTLs
Ca_11272	DMR(+)/DEG(-)	QTLs
Ca_11282	DMR(+)/DEG(-)	QTLs
Ca_11284	DMR(+)/DEG(-)	QTLs
Ca_19184	DMR(+)/DEG(-)	QTLs
Ca_19651	DMR(+)/DEG(-)	QTLs
Ca_19661	DMR(+)/DEG(-)	QTLs
Ca_19662	DMR(+)/DEG(-)	QTLs
Ca_09223	DMR(+)/DEG(-)	QTLs
Ca_09231	DMR(+)/DEG(-)	QTLs
Ca_09237	DMR(+)/DEG(-)	QTLs
Ca_09242	DMR(+)/DEG(-)	QTLs
Ca_09244	DMR(+)/DEG(-)	QTLs
Ca_09255	DMR(+)/DEG(-)	QTLs
Ca_09259	DMR(+)/DEG(-)	QTLs
Ca_09267	DMR(+)/DEG(-)	QTLs
Ca_09275	DMR(+)/DEG(-)	QTLs
Ca_09280	DMR(+)/DEG(-)	QTLs
Ca_09281	DMR(+)/DEG(-)	QTLs
Ca_09293	DMR(+)/DEG(-)	QTLs
Ca_09294	DMR(+)/DEG(-)	QTLs
Ca_09296	DMR(+)/DEG(-)	QTLs
Ca_09297	DMR(+)/DEG(-)	QTLs
Ca_09300	DMR(+)/DEG(-)	QTLs
Ca_09303	DMR(+)/DEG(-)	QTLs
Ca_09310	DMR(+)/DEG(-)	QTLs
Ca_09332	DMR(+)/DEG(-)	QTLs
Ca_09338	DMR(+)/DEG(-)	QTLs
Ca_09340	DMR(+)/DEG(-)	QTLs
Ca_09347	DMR(+)/DEG(-)	QTLs
Ca_09354	DMR(+)/DEG(-)	QTLs
Ca_09373	DMR(+)/DEG(-)	QTLs
Ca_09376	DMR(+)/DEG(-)	QTLs
Ca_09848	DMR(+)/DEG(-)	QTLs
Ca_09849	DMR(+)/DEG(-)	QTLs
Ca_09855	DMR(+)/DEG(-)	QTLs
Ca_09856	DMR(+)/DEG(-)	QTLs
Ca_09858	DMR(+)/DEG(-)	QTLs
Ca_09861	DMR(+)/DEG(-)	QTLs
Ca_09868	DMR(+)/DEG(-)	QTLs
Ca_09869	DMR(+)/DEG(-)	QTLs
Ca_09875	DMR(+)/DEG(-)	QTLs
Ca_09877	DMR(+)/DEG(-)	QTLs
Ca_09880	DMR(+)/DEG(-)	QTLs
Ca_09885	DMR(+)/DEG(-)	QTLs
Ca_09886	DMR(+)/DEG(-)	QTLs
Ca_09894	DMR(+)/DEG(-)	QTLs
Ca_09895	DMR(+)/DEG(-)	QTLs
Ca_09900	DMR(+)/DEG(-)	QTLs
Ca_09912	DMR(+)/DEG(-)	QTLs
Ca_09923	DMR(+)/DEG(-)	QTLs
Ca_09941	DMR(+)/DEG(-)	QTLs
Ca_09946	DMR(+)/DEG(-)	QTLs
Ca_09948	DMR(+)/DEG(-)	QTLs
Ca_09953	DMR(+)/DEG(-)	QTLs
Ca_09959	DMR(+)/DEG(-)	QTLs
Ca_09960	DMR(+)/DEG(-)	QTLs
Ca_09962	DMR(+)/DEG(-)	QTLs
Ca_09972	DMR(+)/DEG(-)	QTLs
Ca_09984	DMR(+)/DEG(-)	QTLs
Ca_09985	DMR(+)/DEG(-)	QTLs
Ca_09987	DMR(+)/DEG(-)	QTLs
Ca_12755	DMR(+)/DEG(-)	QTLs
Ca_12756	DMR(+)/DEG(-)	QTLs
Ca_12761	DMR(+)/DEG(-)	QTLs
Ca_12773	DMR(+)/DEG(-)	QTLs
Ca_12781	DMR(+)/DEG(-)	QTLs
Ca_12785	DMR(+)/DEG(-)	QTLs
Ca_12786	DMR(+)/DEG(-)	QTLs
Ca_12790	DMR(+)/DEG(-)	QTLs
Ca_12794	DMR(+)/DEG(-)	QTLs
Ca_12806	DMR(+)/DEG(-)	QTLs
Ca_12808	DMR(+)/DEG(-)	QTLs
Ca_12815	DMR(+)/DEG(-)	QTLs
Ca_12822	DMR(+)/DEG(-)	QTLs
Ca_12825	DMR(+)/DEG(-)	QTLs
Ca_12835	DMR(+)/DEG(-)	QTLs
Ca_12843	DMR(+)/DEG(-)	QTLs
Ca_12847	DMR(+)/DEG(-)	QTLs
Ca_12850	DMR(+)/DEG(-)	QTLs
Ca_15837	DMR(+)/DEG(-)	QTLs
Ca_15842	DMR(+)/DEG(-)	QTLs
Ca_15843	DMR(+)/DEG(-)	QTLs
Ca_15844	DMR(+)/DEG(-)	QTLs
Ca_15850	DMR(+)/DEG(-)	QTLs
Ca_15863	DMR(+)/DEG(-)	QTLs
Ca_15872	DMR(+)/DEG(-)	QTLs
Ca_15886	DMR(+)/DEG(-)	QTLs
Ca_16024	DMR(+)/DEG(-)	QTLs
Ca_16027	DMR(+)/DEG(-)	QTLs
Ca_16028	DMR(+)/DEG(-)	QTLs
Ca_16037	DMR(+)/DEG(-)	QTLs
Ca_16040	DMR(+)/DEG(-)	QTLs
Ca_16049	DMR(+)/DEG(-)	QTLs
Ca_16052	DMR(+)/DEG(-)	QTLs
Ca_16053	DMR(+)/DEG(-)	QTLs
Ca_16055	DMR(+)/DEG(-)	QTLs
Ca_16063	DMR(+)/DEG(-)	QTLs
Ca_16064	DMR(+)/DEG(-)	QTLs
Ca_16067	DMR(+)/DEG(-)	QTLs
Ca_17282	DMR(+)/DEG(-)	QTLs
Ca_17294	DMR(+)/DEG(-)	QTLs
Ca_17299	DMR(+)/DEG(-)	QTLs
Ca_17301	DMR(+)/DEG(-)	QTLs
Ca_17314	DMR(+)/DEG(-)	QTLs
Ca_17320	DMR(+)/DEG(-)	QTLs
Ca_17325	DMR(+)/DEG(-)	QTLs
Ca_20560	DMR(+)/DEG(-)	QTLs
Ca_20562	DMR(+)/DEG(-)	QTLs
Ca_20565	DMR(+)/DEG(-)	QTLs
Ca_20580	DMR(+)/DEG(-)	QTLs
Ca_20582	DMR(+)/DEG(-)	QTLs
Ca_23028	DMR(+)/DEG(-)	QTLs
Ca_23037	DMR(+)/DEG(-)	QTLs
Ca_23038	DMR(+)/DEG(-)	QTLs
Ca_23042	DMR(+)/DEG(-)	QTLs
Ca_00321	DMR(+)/DEG(-)	QTLs
Ca_00325	DMR(+)/DEG(-)	QTLs
Ca_00334	DMR(+)/DEG(-)	QTLs
Ca_00342	DMR(+)/DEG(-)	QTLs
Ca_02560	DMR(+)/DEG(-)	QTLs
Ca_13954	DMR(+)/DEG(-)	QTLs
Ca_13971	DMR(+)/DEG(-)	QTLs
Ca_18591	DMR(+)/DEG(-)	QTLs
Ca_23540	DMR(+)/DEG(-)	QTLs
Ca_04347	DMR(+)/DEG(-)	QTLs
Ca_04350	DMR(+)/DEG(-)	QTLs
Ca_04351	DMR(+)/DEG(-)	QTLs
Ca_04373	DMR(+)/DEG(-)	QTLs
Ca_04378	DMR(+)/DEG(-)	QTLs
Ca_04383	DMR(+)/DEG(-)	QTLs
Ca_04384	DMR(+)/DEG(-)	QTLs
Ca_04386	DMR(+)/DEG(-)	QTLs
Ca_04392	DMR(+)/DEG(-)	QTLs
Ca_04394	DMR(+)/DEG(-)	QTLs
Ca_04395	DMR(+)/DEG(-)	QTLs
Ca_04397	DMR(+)/DEG(-)	QTLs
Ca_04406	DMR(+)/DEG(-)	QTLs
Ca_04408	DMR(+)/DEG(-)	QTLs
Ca_04475	DMR(+)/DEG(-)	QTLs
Ca_04481	DMR(+)/DEG(-)	QTLs
Ca_04489	DMR(+)/DEG(-)	QTLs
Ca_04495	DMR(+)/DEG(-)	QTLs
Ca_04500	DMR(+)/DEG(-)	QTLs
Ca_04534	DMR(+)/DEG(-)	QTLs
Ca_04535	DMR(+)/DEG(-)	QTLs
Ca_04542	DMR(+)/DEG(-)	QTLs
Ca_04549	DMR(+)/DEG(-)	QTLs
Ca_04550	DMR(+)/DEG(-)	QTLs
Ca_04553	DMR(+)/DEG(-)	QTLs
Ca_04556	DMR(+)/DEG(-)	QTLs
Ca_04564	DMR(+)/DEG(-)	QTLs
Ca_04582	DMR(+)/DEG(-)	QTLs
Ca_04587	DMR(+)/DEG(-)	QTLs
Ca_04596	DMR(+)/DEG(-)	QTLs
Ca_04601	DMR(+)/DEG(-)	QTLs
Ca_04605	DMR(+)/DEG(-)	QTLs
Ca_05348	DMR(+)/DEG(-)	QTLs
Ca_05371	DMR(+)/DEG(-)	QTLs
Ca_05376	DMR(+)/DEG(-)	QTLs
Ca_05385	DMR(+)/DEG(-)	QTLs
Ca_05394	DMR(+)/DEG(-)	QTLs
Ca_05397	DMR(+)/DEG(-)	QTLs
Ca_05398	DMR(+)/DEG(-)	QTLs
Ca_05407	DMR(+)/DEG(-)	QTLs
Ca_05419	DMR(+)/DEG(-)	QTLs
Ca_05423	DMR(+)/DEG(-)	QTLs
Ca_05430	DMR(+)/DEG(-)	QTLs
Ca_05433	DMR(+)/DEG(-)	QTLs
Ca_05471	DMR(+)/DEG(-)	QTLs
Ca_05478	DMR(+)/DEG(-)	QTLs
Ca_05491	DMR(+)/DEG(-)	QTLs
Ca_10760	DMR(+)/DEG(-)	QTLs
Ca_10761	DMR(+)/DEG(-)	QTLs
Ca_10768	DMR(+)/DEG(-)	QTLs
Ca_10774	DMR(+)/DEG(-)	QTLs
Ca_18625	DMR(+)/DEG(-)	QTLs
Ca_18628	DMR(+)/DEG(-)	QTLs
Ca_18639	DMR(+)/DEG(-)	QTLs
Ca_01700	DMR(+)/DEG(-)	QTLs
Ca_01701	DMR(+)/DEG(-)	QTLs
Ca_01703	DMR(+)/DEG(-)	QTLs
Ca_01710	DMR(+)/DEG(-)	QTLs
Ca_01721	DMR(+)/DEG(-)	QTLs
Ca_01739	DMR(+)/DEG(-)	QTLs
Ca_01748	DMR(+)/DEG(-)	QTLs
Ca_01752	DMR(+)/DEG(-)	QTLs
Ca_01758	DMR(+)/DEG(-)	QTLs
Ca_07556	DMR(+)/DEG(-)	QTLs
Ca_07571	DMR(+)/DEG(-)	QTLs
Ca_07588	DMR(+)/DEG(-)	QTLs
Ca_07591	DMR(+)/DEG(-)	QTLs
Ca_07599	DMR(+)/DEG(-)	QTLs
Ca_06286	DMR(+)/DEG(-)	QTLs
Ca_06297	DMR(+)/DEG(-)	QTLs
Ca_06298	DMR(+)/DEG(-)	QTLs
Ca_06320	DMR(+)/DEG(-)	QTLs
Ca_11025	DMR(+)/DEG(-)	QTLs
Ca_11035	DMR(+)/DEG(-)	QTLs
Ca_11056	DMR(+)/DEG(-)	QTLs
Ca_11070	DMR(+)/DEG(-)	QTLs
Ca_11072	DMR(+)/DEG(-)	QTLs
Ca_11074	DMR(+)/DEG(-)	QTLs
Ca_11077	DMR(+)/DEG(-)	QTLs
Ca_11086	DMR(+)/DEG(-)	QTLs
Ca_11097	DMR(+)/DEG(-)	QTLs
Ca_11117	DMR(+)/DEG(-)	QTLs
Ca_11121	DMR(+)/DEG(-)	QTLs
Ca_11132	DMR(+)/DEG(-)	QTLs
Ca_11137	DMR(+)/DEG(-)	QTLs
Ca_11202	DMR(+)/DEG(-)	QTLs
Ca_11209	DMR(+)/DEG(-)	QTLs
Ca_11222	DMR(+)/DEG(-)	QTLs
Ca_11233	DMR(+)/DEG(-)	QTLs
Ca_11238	DMR(+)/DEG(-)	QTLs
Ca_11243	DMR(+)/DEG(-)	QTLs
Ca_11253	DMR(+)/DEG(-)	QTLs
Ca_11254	DMR(+)/DEG(-)	QTLs
Ca_11258	DMR(+)/DEG(-)	QTLs
Ca_11271	DMR(+)/DEG(-)	QTLs
Ca_11288	DMR(+)/DEG(-)	QTLs
Ca_11291	DMR(+)/DEG(-)	QTLs
Ca_24171	DMR(+)/DEG(-)	QTLs
Ca_24172	DMR(+)/DEG(-)	QTLs
Ca_25982	DMR(+)/DEG(-)	QTLs
Ca_27822	DMR(+)/DEG(-)	QTLs
Ca_09235	DMR(+)/DEG(-)	QTLs
Ca_09241	DMR(+)/DEG(-)	QTLs
Ca_09251	DMR(+)/DEG(-)	QTLs
Ca_09258	DMR(+)/DEG(-)	QTLs
Ca_09272	DMR(+)/DEG(-)	QTLs
Ca_09298	DMR(+)/DEG(-)	QTLs
Ca_09301	DMR(+)/DEG(-)	QTLs
Ca_09307	DMR(+)/DEG(-)	QTLs
Ca_09318	DMR(+)/DEG(-)	QTLs
Ca_09324	DMR(+)/DEG(-)	QTLs
Ca_09350	DMR(+)/DEG(-)	QTLs
Ca_09366	DMR(+)/DEG(-)	QTLs
Ca_09847	DMR(+)/DEG(-)	QTLs
Ca_09931	DMR(+)/DEG(-)	QTLs
Ca_09967	DMR(+)/DEG(-)	QTLs
Ca_09970	DMR(+)/DEG(-)	QTLs
Ca_09974	DMR(+)/DEG(-)	QTLs
Ca_09975	DMR(+)/DEG(-)	QTLs
Ca_09978	DMR(+)/DEG(-)	QTLs
Ca_09980	DMR(+)/DEG(-)	QTLs
Ca_09986	DMR(+)/DEG(-)	QTLs
Ca_09990	DMR(+)/DEG(-)	QTLs
Ca_12747	DMR(+)/DEG(-)	QTLs
Ca_12763	DMR(+)/DEG(-)	QTLs
Ca_12767	DMR(+)/DEG(-)	QTLs
Ca_12771	DMR(+)/DEG(-)	QTLs
Ca_12772	DMR(+)/DEG(-)	QTLs
Ca_12797	DMR(+)/DEG(-)	QTLs
Ca_12809	DMR(+)/DEG(-)	QTLs
Ca_12821	DMR(+)/DEG(-)	QTLs
Ca_12828	DMR(+)/DEG(-)	QTLs
Ca_12840	DMR(+)/DEG(-)	QTLs
Ca_15869	DMR(+)/DEG(-)	QTLs
Ca_16018	DMR(+)/DEG(-)	QTLs
Ca_16047	DMR(+)/DEG(-)	QTLs
Ca_16051	DMR(+)/DEG(-)	QTLs
Ca_16065	DMR(+)/DEG(-)	QTLs
Ca_16069	DMR(+)/DEG(-)	QTLs
Ca_17283	DMR(+)/DEG(-)	QTLs
Ca_17293	DMR(+)/DEG(-)	QTLs
Ca_17310	DMR(+)/DEG(-)	QTLs
Ca_20557	DMR(+)/DEG(-)	QTLs
Ca_20558	DMR(+)/DEG(-)	QTLs
Ca_20568	DMR(+)/DEG(-)	QTLs
Ca_20570	DMR(+)/DEG(-)	QTLs
Ca_23041	DMR(+)/DEG(-)	QTLs
Ca_01925	DMR(+)/DEG(-)	QTLs
Ca_00346	DMR(+)/DEG(-)	QTLs
Ca_13950	DMR(+)/DEG(-)	QTLs
Ca_04381	DMR(+)/DEG(-)	QTLs
Ca_04591	DMR(+)/DEG(-)	QTLs
Ca_09883	DMR(+)/DEG(-)	QTLs
Ca_15827	DMR(+)/DEG(-)	QTLs
Ca_06304	DMR(+)/DEG(-)	QTLs
Ca_11260	DMR(+)/DEG(-)	QTLs
Ca_09290	DMR(+)/DEG(-)	QTLs
Ca_13953	DMR(+)/DEG(-)	QTLs
Ca_04466	DMR(+)/DEG(-)	QTLs
Ca_04510	DMR(+)/DEG(-)	QTLs
Ca_04525	DMR(+)/DEG(-)	QTLs
Ca_04592	DMR(+)/DEG(-)	QTLs
Ca_05382	DMR(+)/DEG(-)	QTLs
Ca_05411	DMR(+)/DEG(-)	QTLs
Ca_05495	DMR(+)/DEG(-)	QTLs
Ca_18641	DMR(+)/DEG(-)	QTLs
Ca_18652	DMR(+)/DEG(-)	QTLs
Ca_07545	DMR(+)/DEG(-)	QTLs
Ca_07573	DMR(+)/DEG(-)	QTLs
Ca_06283	DMR(+)/DEG(-)	QTLs
Ca_06290	DMR(+)/DEG(-)	QTLs
Ca_09853	DMR(+)/DEG(-)	QTLs
Ca_09876	DMR(+)/DEG(-)	QTLs
Ca_15881	DMR(+)/DEG(-)	QTLs
Ca_16074	DMR(+)/DEG(-)	QTLs
Ca_17295	DMR(+)/DEG(-)	QTLs
Ca_12788	DMR(+)/DEG(-)	QTLs
Ca_00337	DMR(+)/DEG(-)	QTLs
Ca_23542	DMR(+)/DEG(-)	QTLs
Ca_04478	DMR(+)/DEG(-)	QTLs
Ca_04511	DMR(+)/DEG(-)	QTLs
Ca_05359	DMR(+)/DEG(-)	QTLs
Ca_05373	DMR(+)/DEG(-)	QTLs
Ca_05399	DMR(+)/DEG(-)	QTLs
Ca_05421	DMR(+)/DEG(-)	QTLs
Ca_18660	DMR(+)/DEG(-)	QTLs
Ca_01737	DMR(+)/DEG(-)	QTLs
Ca_01768	DMR(+)/DEG(-)	QTLs
Ca_11073	DMR(+)/DEG(-)	QTLs
Ca_11089	DMR(+)/DEG(-)	QTLs
Ca_11099	DMR(+)/DEG(-)	QTLs
Ca_11103	DMR(+)/DEG(-)	QTLs
Ca_11118	DMR(+)/DEG(-)	QTLs
Ca_11205	DMR(+)/DEG(-)	QTLs
Ca_11221	DMR(+)/DEG(-)	QTLs
Ca_19649	DMR(+)/DEG(-)	QTLs
Ca_09276	DMR(+)/DEG(-)	QTLs
Ca_09947	DMR(+)/DEG(-)	QTLs
Ca_09976	DMR(+)/DEG(-)	QTLs
Ca_12803	DMR(+)/DEG(-)	QTLs
Ca_12804	DMR(+)/DEG(-)	QTLs
Ca_15851	DMR(+)/DEG(-)	QTLs
Ca_15864	DMR(+)/DEG(-)	QTLs
Ca_16036	DMR(+)/DEG(-)	QTLs
Ca_16046	DMR(+)/DEG(-)	QTLs
Ca_20571	DMR(+)/DEG(-)	QTLs
Ca_22738	DMR(+)/DEG(-)	QTLs
Ca_02559	DMR(+)/DEG(-)	QTLs
Ca_13968	DMR(+)/DEG(-)	QTLs
Ca_04349	DMR(+)/DEG(-)	QTLs
Ca_04380	DMR(+)/DEG(-)	QTLs
Ca_04407	DMR(+)/DEG(-)	QTLs
Ca_04412	DMR(+)/DEG(-)	QTLs
Ca_04446	DMR(+)/DEG(-)	QTLs
Ca_04506	DMR(+)/DEG(-)	QTLs
Ca_04540	DMR(+)/DEG(-)	QTLs
Ca_04555	DMR(+)/DEG(-)	QTLs
Ca_04563	DMR(+)/DEG(-)	QTLs
Ca_05356	DMR(+)/DEG(-)	QTLs
Ca_05375	DMR(+)/DEG(-)	QTLs
Ca_05386	DMR(+)/DEG(-)	QTLs
Ca_05415	DMR(+)/DEG(-)	QTLs
Ca_05472	DMR(+)/DEG(-)	QTLs
Ca_05480	DMR(+)/DEG(-)	QTLs
Ca_10772	DMR(+)/DEG(-)	QTLs
Ca_10773	DMR(+)/DEG(-)	QTLs
Ca_01709	DMR(+)/DEG(-)	QTLs
Ca_01730	DMR(+)/DEG(-)	QTLs
Ca_01731	DMR(+)/DEG(-)	QTLs
Ca_06299	DMR(+)/DEG(-)	QTLs
Ca_06315	DMR(+)/DEG(-)	QTLs
Ca_11043	DMR(+)/DEG(-)	QTLs
Ca_11085	DMR(+)/DEG(-)	QTLs
Ca_11114	DMR(+)/DEG(-)	QTLs
Ca_11207	DMR(+)/DEG(-)	QTLs
Ca_11293	DMR(+)/DEG(-)	QTLs
Ca_19676	DMR(+)/DEG(-)	QTLs
Ca_09319	DMR(+)/DEG(-)	QTLs
Ca_09320	DMR(+)/DEG(-)	QTLs
Ca_12787	DMR(+)/DEG(-)	QTLs
Ca_12798	DMR(+)/DEG(-)	QTLs
Ca_12834	DMR(+)/DEG(-)	QTLs
Ca_15841	DMR(+)/DEG(-)	QTLs
Ca_16054	DMR(+)/DEG(-)	QTLs
Ca_17289	DMR(+)/DEG(-)	QTLs
Ca_23036	DMR(+)/DEG(-)	QTLs
Ca_23043	DMR(+)/DEG(-)	QTLs
Ca_04597	DMR(+)/DEG(-)	QTLs
Ca_04599	DMR(+)/DEG(-)	QTLs
Ca_07574	DMR(+)/DEG(-)	QTLs
Ca_12409	DMR(+)/DEG(-)	QTLs
Ca_15840	DMR(+)/DEG(-)	QTLs
Ca_20556	DMR(+)/DEG(-)	QTLs
Ca_01372	DMR(+)/DEG(-)	QTLs
Ca_09913	DMR(+)/DEG(-)	QTLs
Ca_00331	DMR(+)/DEG(-)	QTLs
Ca_04405	DMR(+)/DEG(-)	QTLs
Ca_04473	DMR(+)/DEG(-)	QTLs
Ca_04483	DMR(+)/DEG(-)	QTLs
Ca_05503	DMR(+)/DEG(-)	QTLs
Ca_18633	DMR(+)/DEG(-)	QTLs
Ca_18654	DMR(+)/DEG(-)	QTLs
Ca_01733	DMR(+)/DEG(-)	QTLs
Ca_07544	DMR(+)/DEG(-)	QTLs
Ca_11040	DMR(+)/DEG(-)	QTLs
Ca_11141	DMR(+)/DEG(-)	QTLs
Ca_11195	DMR(+)/DEG(-)	QTLs
Ca_11197	DMR(+)/DEG(-)	QTLs
Ca_11267	DMR(+)/DEG(-)	QTLs
Ca_09248	DMR(+)/DEG(-)	QTLs
Ca_09291	DMR(+)/DEG(-)	QTLs
Ca_09343	DMR(+)/DEG(-)	QTLs
Ca_09949	DMR(+)/DEG(-)	QTLs
Ca_09968	DMR(+)/DEG(-)	QTLs
Ca_12814	DMR(+)/DEG(-)	QTLs
Ca_15856	DMR(+)/DEG(-)	QTLs
Ca_16038	DMR(+)/DEG(-)	QTLs
Ca_16048	DMR(+)/DEG(-)	QTLs
Ca_04357	DMR(+)/DEG(-)	QTLs
Ca_04369	DMR(+)/DEG(-)	QTLs
Ca_04573	DMR(+)/DEG(-)	QTLs
Ca_05532	DMR(+)/DEG(-)	QTLs
Ca_11124	DMR(+)/DEG(-)	QTLs
Ca_11146	DMR(+)/DEG(-)	QTLs
Ca_09889	DMR(+)/DEG(-)	QTLs
Ca_00423	DMR(-)/DEG(+)	cell cycle
Ca_07045	DMR(-)/DEG(+)	cell cycle
Ca_17371	DMR(-)/DEG(+)	cell cycle
Ca_09709	DMR(-)/DEG(+)	cell cycle
Ca_20028	DMR(-)/DEG(+)	cell cycle
Ca_10205	DMR(-)/DEG(+)	cell cycle
Ca_00738	DMR(-)/DEG(+)	cell cycle
Ca_07830	DMR(-)/DEG(+)	cell cycle
Ca_03625	DMR(-)/DEG(+)	cell cycle
Ca_01568	DMR(-)/DEG(+)	cell cycle
Ca_15583	DMR(-)/DEG(+)	cell cycle
Ca_01571	DMR(-)/DEG(+)	cell cycle
Ca_12649	DMR(-)/DEG(+)	cell cycle
Ca_06365	DMR(-)/DEG(+)	cell cycle
Ca_06508	DMR(-)/DEG(+)	cell cycle
Ca_16463	DMR(-)/DEG(+)	cell cycle
Ca_03193	DMR(-)/DEG(+)	cell cycle
Ca_09352	DMR(-)/DEG(+)	cell cycle
Ca_02226	DMR(-)/DEG(+)	cell cycle
Ca_01945	DMR(-)/DEG(+)	cell cycle
Ca_18017	DMR(-)/DEG(+)	cell cycle
Ca_26041	DMR(-)/DEG(+)	cell cycle
Ca_24473	DMR(-)/DEG(+)	cell cycle
Ca_19086	DMR(-)/DEG(+)	cell cycle
Ca_27312	DMR(-)/DEG(+)	cell growth
Ca_14086	DMR(-)/DEG(+)	cell growth
Ca_08691	DMR(-)/DEG(+)	cell growth
Ca_20629	DMR(-)/DEG(+)	cell growth
Ca_16103	DMR(-)/DEG(+)	cell growth
Ca_12489	DMR(-)/DEG(+)	cell growth
Ca_18084	DMR(-)/DEG(+)	cell growth
Ca_18090	DMR(-)/DEG(+)	cell growth
Ca_07209	DMR(-)/DEG(+)	cell growth
Ca_22377	DMR(-)/DEG(+)	cell growth
Ca_12113	DMR(-)/DEG(+)	cell growth
Ca_04862	DMR(-)/DEG(+)	cell growth
Ca_04912	DMR(-)/DEG(+)	cell growth
Ca_04109	DMR(-)/DEG(+)	cell growth
Ca_15601	DMR(-)/DEG(+)	cell growth
Ca_10443	DMR(-)/DEG(+)	cell growth
Ca_16377	DMR(-)/DEG(+)	cell growth
Ca_08516	DMR(-)/DEG(+)	cell growth
Ca_06494	DMR(-)/DEG(+)	cell growth
Ca_06508	DMR(-)/DEG(+)	cell growth
Ca_15179	DMR(-)/DEG(+)	cell growth
Ca_16050	DMR(-)/DEG(+)	cell growth
Ca_13226	DMR(-)/DEG(+)	cell growth
Ca_23046	DMR(-)/DEG(+)	cell growth
Ca_02051	DMR(-)/DEG(+)	cell growth
Ca_25916	DMR(-)/DEG(+)	cell growth
Ca_25515	DMR(-)/DEG(+)	cell growth
Ca_25295	DMR(-)/DEG(+)	cell growth
Ca_26707	DMR(-)/DEG(+)	cell growth
Ca_23288	DMR(-)/DEG(+)	cell growth
Ca_28193	DMR(-)/DEG(+)	cell growth
Ca_08051	DMR(-)/DEG(+)	grain filling
Ca_12601	DMR(-)/DEG(+)	grain filling
Ca_07209	DMR(-)/DEG(+)	grain filling
Ca_05529	DMR(-)/DEG(+)	grain filling
Ca_16633	DMR(-)/DEG(+)	grain filling
Ca_09577	DMR(-)/DEG(+)	grain filling
Ca_26877	DMR(-)/DEG(+)	grain filling
Ca_02082	DMR(-)/DEG(+)	grain filling
Ca_26982	DMR(-)/DEG(+)	grain filling
Ca_26807	DMR(-)/DEG(+)	grain filling
Ca_24715	DMR(-)/DEG(+)	grain filling
Ca_26079	DMR(-)/DEG(+)	grain filling
Ca_00320	DMR(-)/DEG(+)	QTLs
Ca_00322	DMR(-)/DEG(+)	QTLs
Ca_23535	DMR(-)/DEG(+)	QTLs
Ca_13969	DMR(-)/DEG(+)	QTLs
Ca_00327	DMR(-)/DEG(+)	QTLs
Ca_00332	DMR(-)/DEG(+)	QTLs
Ca_02472	DMR(-)/DEG(+)	QTLs
Ca_01368	DMR(-)/DEG(+)	QTLs
Ca_01374	DMR(-)/DEG(+)	QTLs
Ca_04385	DMR(-)/DEG(+)	QTLs
Ca_04420	DMR(-)/DEG(+)	QTLs
Ca_04436	DMR(-)/DEG(+)	QTLs
Ca_04443	DMR(-)/DEG(+)	QTLs
Ca_04485	DMR(-)/DEG(+)	QTLs
Ca_04486	DMR(-)/DEG(+)	QTLs
Ca_04487	DMR(-)/DEG(+)	QTLs
Ca_04575	DMR(-)/DEG(+)	QTLs
Ca_04583	DMR(-)/DEG(+)	QTLs
Ca_05500	DMR(-)/DEG(+)	QTLs
Ca_05372	DMR(-)/DEG(+)	QTLs
Ca_18620	DMR(-)/DEG(+)	QTLs
Ca_18657	DMR(-)/DEG(+)	QTLs
Ca_20862	DMR(-)/DEG(+)	QTLs
Ca_04377	DMR(-)/DEG(+)	QTLs
Ca_04437	DMR(-)/DEG(+)	QTLs
Ca_04460	DMR(-)/DEG(+)	QTLs
Ca_04505	DMR(-)/DEG(+)	QTLs
Ca_04517	DMR(-)/DEG(+)	QTLs
Ca_04557	DMR(-)/DEG(+)	QTLs
Ca_05529	DMR(-)/DEG(+)	QTLs
Ca_05455	DMR(-)/DEG(+)	QTLs
Ca_05390	DMR(-)/DEG(+)	QTLs
Ca_18653	DMR(-)/DEG(+)	QTLs
Ca_10767	DMR(-)/DEG(+)	QTLs
Ca_01763	DMR(-)/DEG(+)	QTLs
Ca_01741	DMR(-)/DEG(+)	QTLs
Ca_07533	DMR(-)/DEG(+)	QTLs
Ca_07551	DMR(-)/DEG(+)	QTLs
Ca_01736	DMR(-)/DEG(+)	QTLs
Ca_07549	DMR(-)/DEG(+)	QTLs
Ca_07578	DMR(-)/DEG(+)	QTLs
Ca_11276	DMR(-)/DEG(+)	QTLs
Ca_11266	DMR(-)/DEG(+)	QTLs
Ca_11226	DMR(-)/DEG(+)	QTLs
Ca_11213	DMR(-)/DEG(+)	QTLs
Ca_11184	DMR(-)/DEG(+)	QTLs
Ca_11144	DMR(-)/DEG(+)	QTLs
Ca_11131	DMR(-)/DEG(+)	QTLs
Ca_11047	DMR(-)/DEG(+)	QTLs
Ca_11028	DMR(-)/DEG(+)	QTLs
Ca_24170	DMR(-)/DEG(+)	QTLs
Ca_11278	DMR(-)/DEG(+)	QTLs
Ca_11190	DMR(-)/DEG(+)	QTLs
Ca_11172	DMR(-)/DEG(+)	QTLs
Ca_11171	DMR(-)/DEG(+)	QTLs
Ca_11163	DMR(-)/DEG(+)	QTLs
Ca_11136	DMR(-)/DEG(+)	QTLs
Ca_11101	DMR(-)/DEG(+)	QTLs
Ca_17284	DMR(-)/DEG(+)	QTLs
Ca_12824	DMR(-)/DEG(+)	QTLs
Ca_09372	DMR(-)/DEG(+)	QTLs
Ca_09331	DMR(-)/DEG(+)	QTLs
Ca_09313	DMR(-)/DEG(+)	QTLs
Ca_09295	DMR(-)/DEG(+)	QTLs
Ca_09284	DMR(-)/DEG(+)	QTLs
Ca_09274	DMR(-)/DEG(+)	QTLs
Ca_09240	DMR(-)/DEG(+)	QTLs
Ca_16022	DMR(-)/DEG(+)	QTLs
Ca_16050	DMR(-)/DEG(+)	QTLs
Ca_23040	DMR(-)/DEG(+)	QTLs
Ca_09890	DMR(-)/DEG(+)	QTLs
Ca_09863	DMR(-)/DEG(+)	QTLs
Ca_15884	DMR(-)/DEG(+)	QTLs
Ca_15861	DMR(-)/DEG(+)	QTLs
Ca_17318	DMR(-)/DEG(+)	QTLs
Ca_12751	DMR(-)/DEG(+)	QTLs
Ca_12759	DMR(-)/DEG(+)	QTLs
Ca_12823	DMR(-)/DEG(+)	QTLs
Ca_09374	DMR(-)/DEG(+)	QTLs
Ca_09365	DMR(-)/DEG(+)	QTLs
Ca_09362	DMR(-)/DEG(+)	QTLs
Ca_09352	DMR(-)/DEG(+)	QTLs
Ca_23046	DMR(-)/DEG(+)	QTLs
Ca_20559	DMR(-)/DEG(+)	QTLs
Ca_15880	DMR(-)/DEG(+)	QTLs
Ca_15879	DMR(-)/DEG(+)	QTLs
Ca_11549	DMR(-)/DEG(+)	QTLs
Ca_28012	DMR(-)/DEG(+)	QTLs
Ca_23412	DMR(-)/DEG(+)	QTLs
